# Supplementary material for: RNA-Seq-Based Transcriptome Analysis of Chinese Cordyceps Aqueous Extracts Protective Effect against Adriamycin-Induced mpc5 Cell Injury
Source: Int J Mol Sci. 2024 Sep 26;25(19):10352. doi: 10.3390/ijms251910352 (PMC11476491; doi:10.3390/ijms251910352)
Supplement: Supplementary file 1 [file ijms-25-10352-s001.zip › supplementary materials/Table S1.xlsx]

## Sheet: Sheet1
Table S1. FPKM value of expressed genes in mpc5 cell
GeneID	NC-1	NC-2	NC-3	ADM-1	ADM-2	ADM-3	W1CC-1	W1CC-2	W1CC-3	W5CC-1	W5CC-2	W5CC-3
Itm2a	0.0691763	0.260736	0	7.94514	9.65862	7.27165	9.79342	10.4748	8.21765	3.43895	9.40816	8.67949
Chil5	0	0	0	0.0499034	0.055434	0.0298494	0	0	0.0123341	0	0.0286266	0.0610087
Sergef	5.2808	2.87379	4.7223	3.38537	2.44589	2.88101	2.54566	2.33283	1.75509	1.08352	2.68404	2.17032
Dhx9	98.0035	109.153	98.1182	72.9489	65.8351	57.9027	65.8383	61.1098	57.398	70.7199	59.4533	57.757
Fam109a	15.1609	8.14223	16.3039	25.0132	24.648	28.3077	24.4304	30.3048	28.9895	10.4132	28.4518	29.7954
Olfr1018	0	0	0	0	0	0	0	0	0	0	0	0
Ssu72	32.9345	28.4642	31.4347	43.383	41.5383	44.057	40.7759	40.0293	44.0815	37.5899	41.079	42.8584
Fam71e2	0.0214958	0.0540138	0	0	0.0440559	0.0118613	0.14345	0.464094	0.0784197	0.11518	0.113754	0.145459
Eif2b2	31.5651	26.1734	32.8284	28.146	25.2285	27.8293	20.7713	21.2199	25.4205	22.7606	24.9211	26.4567
Mks1	0.875915	0.82876	0.66823	1.6161	0.997334	1.46789	1.57732	0.946497	1.4498	1.50652	0.841218	1.29886
Hebp2	4.21143	3.26753	3.42825	11.2328	11.5994	11.7579	10.8615	10.0711	10.4852	7.93548	9.80609	10.616
Vps28	65.5148	51.8748	58.3918	88.0227	94.0789	100.125	82.3473	93.6729	87.3336	77.2995	90.9391	90.5894
Setd6	7.00102	6.94046	7.55323	6.97339	5.63204	6.68121	6.80337	6.33501	5.59861	4.9736	7.48138	6.63708
Gstm2	11.5376	6.90913	10.1116	13.0559	9.7514	10.2934	10.8965	10.4131	9.98181	12.2937	9.75755	8.81669
Pex19	26.6132	20.9332	26.4684	24.2053	24.1784	23.7243	19.7603	19.7912	19.2551	13.1244	18.0775	20.8172
Katnbl1	17.2933	16.4598	15.2748	12.9159	11.5508	9.50967	10.4914	9.90047	9.29283	10.4371	10.6427	10.0696
Psma4	109.322	96.0466	101.756	79.4793	80.0917	77.3465	71.4512	68.6281	71.5922	69.2403	72.4539	71.0104
Tsnaxip1	0.126225	0.232594	0.136842	0.93156	1.83677	0.78009	1.2515	1.20793	0.73678	0.826649	1.99056	0.982272
Bcl7a	8.63242	10.5943	8.73996	13.521	14.1386	14.9238	14.1847	14.8736	15.611	14.4786	15.379	14.8836
Dio1	0	0	0	0	0.0684966	0.0184416	0	0.0390031	0.0457216	0.0795903	0.0176861	0
Bnip3l	165.682	160.007	162.287	134.145	139.775	142.766	144.131	153.272	166.599	119.366	149.869	151.5
Capzb	131.14	135.581	131.226	185.988	175.784	184.084	170.344	164.325	165.415	190.977	172.02	170.579
Dnajc21	36.8436	52.3668	46.2534	21.1188	27.3454	28.0902	32.2566	36.841	40.5581	44.2373	35.0405	39.0908
Cachd1	7.33731	10.7965	8.47203	3.32411	3.06932	2.79741	2.67663	2.32145	2.64359	3.36341	2.68281	2.76905
Fam205a4	0	0	0	0	0	0	0	0	0	0	0	0
Gm6551	0	0	0	0.070657	0	0	0	0	0.0349271	0	0	0
Olfr955	0	0	0	0	0	0	0	0	0	0	0	0
Ptgr1	12.5384	6.35758	11.0021	19.6404	22.2137	20.1709	15.3068	17.1074	16.992	8.21639	18.5964	16.9691
Snip1	14.3789	14.9949	15.3054	15.585	14.6619	15.3448	15.1445	17.7359	17.4638	17.1072	17.0517	15.9759
Gm29735	0	0	0	0.230485	0.187754	0.147054	0.460494	0.369327	0.394968	0.555324	0.299688	0.225421
Ap5s1	8.33471	5.30129	7.77913	7.43432	6.90072	9.27938	6.06902	6.29131	6.34302	3.94346	7.01033	7.47019
Npy	0.0997312	0	0.540599	0	0.1022	0	0.190157	0.232778	0.181917	0	0.158331	0
Vmn1r5	0	0	0	0	0.0610183	0	0	0	0	0	0	0
B9d2	8.83689	4.154	8.66126	4.65839	4.62024	5.61259	2.4758	4.504	3.60213	2.31921	4.58098	4.10858
Syt2	0.162875	0.10524	0.13117	0.188892	0.35289	0.292733	0.936094	0.689718	0.738496	0.609526	0.768343	0.677038
Ppia	1436.2	662.05	1219.55	987.641	832.392	872.648	862.309	938.199	831.31	375.157	815.509	760.578
Phax	21.7592	18.5725	20.5928	16.9284	14.4141	17.6245	17.1573	14.5157	14.4532	14.9019	14.8221	14.7034
Lnx2	7.65639	9.88985	8.10325	6.43263	6.18166	6.94097	7.11985	6.41053	6.39385	9.9604	6.67653	6.49922
Itgb7	1.96226	1.96717	1.7305	1.36939	2.24005	1.77283	1.82224	2.19508	1.93801	1.63435	2.44269	1.86906
Rplp2	584.059	172.72	521.61	321.797	336.466	359.643	340.027	389.093	346.169	111.43	338.359	389.557
Strbp	5.6309	6.57404	5.6657	5.23217	6.45263	6.47328	7.24512	7.7901	7.57995	8.80102	7.39444	7.49862
4930444G20Rik	0	0	0	0.0588077	0.0816564	0	0.0911592	0.0371972	0.0290697	0.113858	0	0
Olfr799	0	0	0	0	0	0	0	0	0	0.107715	0	0
Dhrs2	0.0237375	0	0	0.0437966	0.0973009	0.23577	0.135781	0.0831071	0.194846	0.0847948	0.050247	0.133857
Gm10220	0	0.0633781	0	0	0	0	0.00901715	0	0	0.0675744	0.0400426	0
Ankk1	0.740693	0.874463	0.443559	13.5294	13.6264	14.0364	17.6736	18.77	16.8885	15.9593	18.2173	16.938
Ttll11	0.132673	0.185209	0.306842	0.367179	0.480383	0.702804	0.809492	0.712231	0.621146	0.431804	0.561676	0.478816
Fam187b	0.115121	0	0.124805	0.159302	0.117972	0.105873	0.073167	0.0447833	0.104995	0.0685391	0.162457	0.0432785
B3gnt3	6.17474	6.40712	7.35702	6.00601	4.4969	5.1472	4.45786	3.47011	4.2647	4.39718	4.14957	4.93561
4930467E23Rik	0.161788	0.447189	0.149087	0.268654	0.364746	0.34817	0.42416	0.33986	0.265602	0.317865	0.667814	0.447043
Olfr1221	0	0	0	0.0278174	0.0618006	0	0	0	0	0	0	0
Zdhhc23	0.589754	0.754188	0.576565	0.427475	0.426286	0.215013	0.27108	0.393291	0.249729	0.163019	0.23407	0.219731
Psmg2	19.4023	13.1482	18.7806	11.2852	10.8426	10.6179	12.577	10.6372	11.2056	7.17204	12.8627	11.4821
Gm5565	0	0	0	0	0	0	0	0	0	0	0	0
Mettl22	2.6363	3.32148	3.86677	1.38974	0.70377	1.63807	0.844809	1.06002	1.41436	1.21344	1.38339	1.57408
Adrb1	0	0	0	0	0.0232218	0	0.0216035	0.0132228	0.0413348	0.0269828	0	0
Ifi30	94.0798	60.7508	77.2589	221.355	255.086	254.358	282.21	352.28	312.857	176.702	327.798	321.72
Lrrn4cl	0.625874	0.832103	0.387724	0.76984	0.865339	0.394693	1.32594	1.43764	1.17788	1.14744	1.8085	1.01959
Hprt	112.938	88.7948	104.972	225.011	216.052	195.754	236.799	232.911	216.559	162.505	225.733	220.106
Gkn1	0	0	0	0.0426838	0	0.0510621	0.0882202	0.134992	0	0.0550935	0	0
LOC108167362	0.0390103	0.17971	0.0211458	0.0539815	0.119928	0.0861033	0.223142	0.182104	0.30242	0.371605	0.350947	0.197983
Fabp9	0	0	0	0	0	0	0	0	0	0	0	0
Gm38664	0.00988926	0.0414156	0	0.0729842	0.0202682	0.0982238	0.0377115	0.0461641	0.0450968	0.0471016	0.0418666	0.0334597
Gm38958	0.0901723	0.0755273	0	0	0.0924048	0	0	0.105234	0	0	0.0954371	0.101697
Fignl2	4.46192	4.83523	5.89807	4.91105	5.09584	6.84628	4.1012	4.84088	5.62985	3.56882	5.27609	5.64301
Gm10910	0.133258	0.111615	0.231146	0.467143	0.136557	0.176475	0.254081	0.155515	0.145843	0.0634694	0.0846227	0.150289
Kcnh1	0	0.0265023	0	0.302842	0.275609	0.148406	0.369521	0.36003	0.364331	0.221347	0.272095	0.26764
Olfr1466	0	0	0.116342	0.0990004	0	0	0.0511543	0	0.0489378	0	0.0567905	0.0302579
Tlr9	0	0	0	0.0450079	0.0166653	0.035895	0.031008	0.018979	0	0.0580934	0.0344244	0
Spaca7	9.50361	10.2731	8.24238	8.73417	7.42361	8.31137	8.00035	7.86831	7.09765	12.1703	8.16066	8.73642
Lrat	0	0	0	0.0486766	0.0324427	0.0349387	0.015091	0.0123156	0.0384988	0	0.0111691	0
Otop2	0.297224	0.155595	0.20139	0.468416	0.355347	0.437355	1.90086	1.38748	0.847124	2.59536	1.53357	1.41069
Hdgf	311.777	306.252	327.651	156.84	156.648	158.443	107.773	105.314	113.296	106.219	111.869	111.345
Rnf115	34.3005	35.873	33.5884	28.7293	26.9972	22.8682	21.3682	17.7287	18.3884	20.9925	19.6748	16.7122
Chst12	19.2719	28.5217	22.7799	20.9042	21.1027	23.0865	16.6095	18.8632	18.8524	31.5343	18.1271	20.5256
1700019D03Rik	0.0365832	0	0	0.101246	0.0374889	0.0807463	0.0435955	0.0640404	0.12512	0.108902	0.0387191	0.103147
Sowahc	5.07818	5.20154	4.31205	5.93667	5.98577	3.96164	6.06947	5.97017	5.41291	5.58504	5.39453	4.47881
Gm21663	0	0	0	0	0.0158916	0	0	0.0180979	0	0.0184654	0	0
Nup188	33.5044	41.5786	35.3783	89.9778	91.574	100.315	98.7105	104.65	101.399	137.027	107.717	105.818
Vmn1r184	0	0	0	0	0	0	0	0	0	0	0	0
Gpx2	0.0529034	0.0443112	0.0286766	0.0244022	0	0	0	0	0	0.125987	0.0279961	0.0298325
Gm21608	0	0	0	0	0	0	0	0	0.0398677	0	0	0
Msmb	0	0	0	0	0	0.102798	0.266408	0.108707	0.212387	0.221829	0.246467	0.157581
Olfr1084	0	0	0	0	0	0	0	0	0	0	0	0
Scml1	0	0	0	0.10577	0	0.0632658	0	0	0	0	0	0
Pithd1	19.1402	15.3399	17.1293	15.5071	15.0067	16.8296	15.0456	14.1775	14.6782	12.4988	14.1007	16.3089
Ptprb	0	0.0115797	0.0199839	0.0552669	0.0401409	0.0483149	0.0527204	0.0295795	0.037827	0.0877969	0.0536517	0.0857566
Ccdc155	0.173686	0.218216	0.161396	0.732472	0.673803	0.90363	1.41928	1.46231	1.4483	1.78745	1.70696	1.49712
Rab9b	0	0.0125712	0	0.0553833	0.046141	0.0331272	0.0572341	0.0350312	0.0684426	0.142971	0.0794252	0.0338541
Vsig8	0.0181039	0.0151636	0.0588799	0.334023	0.111312	0.119876	0.138074	0.485937	0.726501	0.388022	0.249091	0.326684
Tmem88b	0.0325254	0.0272429	0.0352612	0.0975172	0.108325	0.07179	0.23256	0.0664266	0.103825	0.183962	0.0946672	0.14673
Prkag2	6.48151	6.02437	5.88722	7.14856	7.81409	8.32429	7.05343	7.97297	7.63122	6.95698	8.52857	8.26289
Nmt1	108.15	116.598	109.384	127.777	134.415	139.175	159.011	155.379	153.203	176.777	144.697	146.36
Cd22	0.108138	0.0517571	0.0586167	0.313528	0.284953	0.306876	0.714284	0.621984	0.774915	0.570234	0.523206	0.304898
Slc15a1	0.0361498	0.0756966	0.0097976	0.366837	0.527888	0.289237	0.74096	0.580082	0.568731	1.11916	0.48782	0.693093
Batf3	0.515325	0.232416	0.300822	0.621672	0.284352	0.524964	1.13373	1.24906	0.723069	0.0472009	1.67819	0.983552
Slc47a1	0.171277	0.215189	0.212209	0.327298	0.137906	0.108012	0.373225	0.0856648	0.290105	0.116539	0.129483	0.193168
Sharpin	23.8523	21.488	23.4473	28.0712	23.3032	25.1595	19.3395	19.7808	19.3059	14.0866	19.8063	23.7654
Nup210	5.80281	5.77892	6.08963	2.78016	2.45115	2.60161	2.729	2.89222	2.59106	3.03836	2.80577	2.63922
Pbx4	2.98045	2.64769	2.81501	6.83213	7.10341	7.2263	7.81384	8.43216	10.3171	7.98503	8.4597	10.0332
Dnaic1	0.0113304	0.0189804	0.0245668	0.198597	0.116109	0.162554	0.334854	0.264457	0.0826697	0.134914	0.179878	0.0894497
Nos1	0.0970181	0.109122	0.030051	0.260831	0.272695	0.266143	0.623659	0.666397	0.619388	0.904373	0.457671	0.409537
Sod2	7.64644	7.2206	8.50564	4.95004	5.37762	4.56955	4.77067	3.99667	3.68213	4.52605	3.85115	4.12875
Cdk6	14.3581	17.9111	14.9817	5.6457	5.93511	4.47556	7.61339	5.45872	5.54135	8.45935	5.80589	5.27253
C1rl	0.993933	1.08383	0.681083	1.10723	1.07619	1.05551	0.777716	0.787888	0.632842	0.859715	0.793935	1.13154
Tcea2	1.57512	0.64431	0.833947	1.55445	1.16366	1.2734	0.907964	0.876355	0.868621	0.7633	1.1437	1.6525
Fam83h	20.0274	20.8162	18.3842	47.7312	45.7045	51.7259	53.5158	54.5097	53.4967	50.81	53.6545	55.2445
Bdkrb1	0.7172	0.636055	0.365894	0.505953	0.821422	0.139677	1.14627	1.28011	0.769544	0.728403	1.25024	0.594755
Il17ra	7.80647	6.37217	7.03975	9.81383	8.12337	8.70918	9.55316	8.68797	9.22983	7.72362	8.87817	8.54811
Sgk1	10.7546	10.9038	2.9823	30.643	25.0382	7.90051	35.4357	34.7076	11.1223	20.6078	23.7163	8.89224
Aig1	0.990314	0.527848	0.585606	0.394501	0.345965	0.223549	0.36477	0.236398	0.595292	0.214399	0.452603	0.710747
Atp6v1e1	55.5336	46.0431	52.5044	88.8592	102.719	95.6167	86.8672	88.4186	90.7358	62.2177	86.0427	87.6683
D430042O09Rik	5.513	6.29911	5.76241	15.679	17.3626	17.8452	17.0489	19.1579	17.8326	18.2393	18.8715	18.7966
Gm32234	0.0596701	0	0.0485168	0.192664	0.183442	0.197555	0.0711077	0.191501	0.0816319	0.337491	0.268404	0.117769
Iltifb	0	0	0	0	0	0	0	0.0592945	0	0	0	0
Sufu	20.1947	22.4121	21.0885	13.7725	13.8796	13.4671	11.5087	10.7755	10.2533	10.6675	11.5486	11.1311
l7Rn6	64.589	43.0115	62.2961	43.2092	46.7366	55.6706	43.3356	52.7211	46.48	27.6416	49.3445	50.9009
Zscan22	4.06081	7.07438	6.04732	3.28498	3.85576	4.60733	3.1021	4.00211	4.39953	5.62902	3.63883	4.06546
Olfr902	0	0	0	0	0	0	0	0	0	0	0	0
Gm8994	0.0358855	0.0150286	0.116712	0.364155	0.128709	0.237619	0.427641	0.062819	0.409111	0.149554	0.379807	0.20236
Defa35	0	0	0	0	0.143537	0	0	0	0	0	0	0
Olfr279	0	0	0	0.0558137	0	0	0	0	0	0	0	0
Dda1	70.7407	79.5454	71.6689	84.4498	78.7742	86.317	90.785	86.6761	100.028	114.293	91.5291	96.6203
Olfr862	0	0	0	0	0	0	0	0	0	0	0	0
Ptprk	23.0378	32.2605	24.4691	16.7559	15.4164	15.8109	20.2535	20.4369	19.1263	27.2632	20.732	19.8247
Mdc1	21.6497	29.1532	20.9879	33.0272	35.0164	34.9302	31.6841	31.5787	33.6495	55.5494	32.5715	32.2232
Kit	0	0	0	0.0496891	0.0772744	0.0118885	0.0205398	0.062859	0.00982491	0.00641355	0.0228029	0
Gata1	0.10242	0.0490203	0.190345	0.0134977	0.104955	0.161472	0	0	0.0533774	0.104532	0.0464569	0.0660058
Cnga4	0.186533	0.0480733	0.0466669	0.6089	0.63227	0.411716	0.601889	0.410261	0.673958	0.521105	0.58468	0.477389
Apol7c	0	0	0	0	0.0281898	0.0303585	0.0524506	0.0321034	0	0.0163777	0.0291148	0.046537
Neil2	0	0	0	0	0.0406218	0.043747	0	0.0115653	0.0361535	0	0.0839096	0
Rad51d	4.22829	4.14145	3.68095	10.2778	11.1178	10.8608	11.7946	12.6366	12.1497	9.02083	11.1345	11.6196
H2-Bl	0.897153	0.528042	0.604598	2.30397	2.28599	2.35482	2.40408	2.63165	2.25568	1.03939	2.48932	2.95342
Cacfd1	30.4593	18.6881	33.5875	39.4507	37.1649	43.7592	45.1706	51.1747	51.6731	21.5672	48.8208	52.848
Atp7b	2.75113	4.79944	4.52763	1.92907	2.68157	3.60985	2.91234	3.76961	3.49467	2.76117	3.93799	4.17654
Grem2	0	0	0	0.0278248	0.0231814	0.00832163	0.0287547	0.0703994	0.0137543	0.0179573	0.0159614	0.00850422
Gli1	0.238925	0.413152	0.24231	1.74908	1.27949	1.56505	2.60108	2.38356	2.15799	2.85412	2.32481	2.21654
Glt6d1	0.0517396	0	0	0.071596	0.0265103	0.114199	0.123314	0.181144	0.141565	0.246431	0.136901	0.23341
Fstl3	0.838192	1.12572	0.830358	2.14643	1.92522	2.21687	2.78303	2.81652	3.13693	5.33445	3.70147	4.56363
Il10rb	12.4037	12.5292	11.595	10.2367	8.98126	8.88534	6.58518	7.07302	7.07207	6.47377	7.861	7.40497
Ccdc71	13.4935	14.0883	14.1612	14.0127	11.7054	12.5233	13.0695	11.6464	12.9561	14.0922	11.4846	12.1005
Rho	0.0220672	0.0277248	0.0119617	0.417326	0.277016	0.347034	1.05188	0.997929	0.870453	1.04447	0.624762	0.871068
Nt5dc1	5.84782	7.38901	6.13818	5.10454	5.26	4.30768	4.60721	4.85562	4.14677	5.12448	3.99501	4.62796
Obox5	0	0	0	0	0	0	0	0	0.0392397	0	0	0.0485233
4931428F04Rik	7.6718	6.7801	7.95743	3.97863	3.28918	3.57885	3.74787	4.16203	3.94099	3.33799	4.10814	3.3674
Rbbp6	33.3322	51.2377	33.1818	35.2575	38.5881	32.9455	36.1503	38.613	37.6042	65.7309	37.2685	35.7486
Gbf1	48.5383	67.7931	55.2177	59.9596	62.9497	64.03	66.1398	68.9883	67.0741	77.9987	74.3847	67.61
Plp1	0.397637	0.353872	0.260446	0.420323	0.331079	0.329123	0.89243	0.860432	1.07287	0.798993	1.0872	0.67269
Gm7030	0.565107	0.315551	0.646674	1.33227	1.15819	1.00477	1.76588	1.94185	1.77526	0.785036	2.32595	1.94741
Slc6a20b	0	0	0	0.0554486	0.0351965	0.0568565	0.0409297	0.0200414	0.0313249	0.0511211	0.0727029	0.09684
Tst	11.1248	7.3983	12.3676	10.2866	10.371	10.4016	10.3357	10.0377	10.6629	4.5995	11.3655	9.58424
Bpifb6	0	0	0	0	0.0538598	0.0580035	0.133617	0.0204458	0	0.0417219	0.0370848	0.118552
1700015E13Rik	0.0395848	0.0331557	0.171657	0.292141	0.0811296	0.0873713	0.0754759	0.0461965	0.0361028	0	0.167584	0.0892884
Fam117b	21.0277	29.8427	29.0442	13.2538	17.1216	17.9717	16.1618	18.957	20.2804	17.2408	18.9411	19.154
Nid2	5.33966	4.85483	4.59219	14.8631	14.7634	15.7653	9.83401	9.19893	10.5094	11.3812	10.7891	11.0992
C1qtnf7	0.0122129	0	0	0	0.0375457	0	0.0232862	0	0.0111386	0	0	0.0275476
Pcdhga2	0.0124417	0.031263	0.0269763	0.0229553	0	0.0411918	0.0118612	0.0435593	0.0113473	0.0296293	0.0131681	0
Crabp2	1.19168	0.288934	0.271981	1.01255	1.22118	1.31513	1.85361	2.52525	2.23091	0.933528	2.12422	2.22819
Ehmt1	15.4627	16.9357	18.7621	11.1096	12.8659	14.1509	10.5356	11.1419	10.8157	9.97532	12.451	11.5527
Ubr3	20.323	22.5685	19.8207	27.8673	30.309	27.9758	31.0607	31.4652	29.6241	30.1537	31.0429	29.6572
Asic3	0.686947	0.519697	0.400391	3.15498	2.50547	1.66296	4.46458	3.98257	3.12587	4.95178	4.89394	3.49886
Dnajc7	34.8497	35.1253	34.6669	30.0495	31.7691	34.3778	26.2484	27.7515	26.9523	24.088	26.2149	27.3386
Csn3	1.27875	0.726798	0.816934	1.4114	0.865809	0.856818	2.5035	2.31846	2.18676	7.20539	2.56182	1.59672
Tor3a	15.7788	15.0029	12.8927	20.6831	21.5593	22.1695	22.9551	25.782	24.8039	24.6808	26.8005	25.7339
Ccdc134	9.94907	9.03497	10.4831	7.45527	7.99533	7.91699	8.65289	10.5312	8.29388	5.48686	9.69864	9.88207
Adgre5	19.8685	20.6705	19.5678	24.2314	24.2205	25.8801	17.0491	18.791	18.9881	17.3257	19.8461	20.8252
Il4i1	0.0413639	0.0115486	0.0149477	0.0381589	0.169552	0.182596	0.262894	0.225273	0.150901	0.114924	0.131337	0.155502
Nup37	14.4501	8.5157	16.692	8.38095	10.4648	9.55334	10.0365	8.70808	10.4857	4.96589	8.82793	8.33919
Sppl2b	8.91118	9.92568	9.95449	10.9033	11.5883	11.8242	14.2684	14.7175	15.3041	16.0837	15.7963	16.8913
Cxcl13	0	0	0	0	0.0497809	0	0	0.028346	0	0	0	0
Aimp1	71.6667	72.7321	71.8315	71.6136	65.1405	73.7055	70.0498	68.3715	71.4194	76.9487	68.4496	73.9042
Phospho1	0.339869	0.37131	0.384476	0.368064	0.590568	0.848005	0.338101	0.379392	0.51213	0.510264	0.703786	0.633293
Rpl24	467.628	304.083	446.892	390.671	383.833	383.316	343.928	357.226	349.535	311.224	344.912	359.286
Mrpl48	14.0074	11.6324	12.1744	9.86379	9.76332	11.4703	7.60234	8.64407	6.67366	5.7612	8.59802	10.2062
Mlf2	183.916	137.402	182.57	167.493	161.601	171.476	217.888	213.239	209.521	196.581	216.113	220.018
Popdc2	0.30165	0.0549258	0.156402	1.04052	0.846715	0.6658	1.21282	1.51528	1.47127	1.35865	1.12436	1.15374
Dock6	11.1749	12.0562	11.7719	7.53828	7.42921	8.83577	6.12898	6.20767	6.15616	5.92969	6.52278	7.18338
Foxe1	0	0	0	0	0	0	0	0	0	0	0	0
Mup14	0	0	0	0	0	0	0	0	0	0	0	0
Timp1	35.8529	26.7939	29.249	15.8881	16.9778	15.0681	20.3833	22.5446	19.6792	17.1544	20.8964	18.6483
Zfp703	59.1151	87.5587	59.5232	72.4101	71.6011	61.2857	92.3968	80.8703	75.3715	154.169	77.5948	71.8515
Fam207a	14.5904	12.4271	15.4171	13.0142	12.8157	12.5052	12.0039	12.7485	12.3997	12.1161	12.0029	12.4804
Tmigd1	0.257121	0.0993975	0.235863	1.02178	0.405364	0.392895	0.942788	0.830954	1.15448	0.965584	0.481466	0.490742
Gm32151	0	0	0	0	0	0	0	0	0	0	0.0453634	0
Olfr374	0	0	0	0	0	0	0	0	0	0	0	0
Wls	85.8958	63.9824	86.8465	109.597	104.999	105.221	103.403	100.16	96.5379	56.9975	98.1808	94.6495
Wdr3	17.8103	15.1753	20.8221	12.1062	11.5401	11.4833	10.0466	9.5536	10.0433	6.79859	10.6082	11.3509
Ctbp2	30.028	33.7054	33.4301	18.507	16.103	16.0472	19.6987	18.6607	17.5684	22.9603	17.9773	18.8453
Casp12	10.7266	9.58408	9.26093	2.51864	3.20811	2.1292	1.82774	1.65682	1.54935	1.71936	1.45121	1.6422
Itpripl2	17.7895	14.9451	16.616	28.5213	30.7343	29.2196	32.5316	31.5563	33.0531	24.198	30.7116	31.0802
Gm28729	0	0.0330015	0	0.0605796	0	0.0434824	0.0250416	0.0306544	0	0	0.0278007	0.0888729
Ankmy1	0.249435	0.297558	0.237638	2.44751	2.85819	2.12713	4.35242	4.58699	4.68086	5.67017	5.15997	5.11483
Zdhhc11	0	0	0	0	0	0	0.020231	0.148593	0	0	0.02246	0.0239333
Zbtb22	13.392	9.55758	12.1124	9.88751	7.77707	7.90943	8.01951	7.17639	7.29681	4.89861	6.17603	5.8974
Ap1s1	103.122	59.5729	108.509	40.112	39.3183	38.7301	31.2738	30.4536	28.4036	12.7131	31.5958	33.2319
Ptprs	67.967	68.5032	70.5102	77.2797	77.916	89.377	80.7481	77.8118	83.8138	83.0106	86.0155	89.7974
Plekhn1	6.64093	8.46121	4.94274	39.3502	34.6418	35.9962	33.774	33.2958	36.0028	47.8254	35.5218	37.3046
Gprc5b	12.3988	14.3028	12.621	3.77104	3.65821	3.64066	4.00341	3.9057	4.1279	2.87491	2.96019	3.72054
Tubb4b	324.593	257.883	313.456	536.218	571.042	546.295	367.821	421.278	386.618	286.395	420.987	395.046
Zfp558	0.399332	0.555569	0.352206	0.437074	0.325987	0.410823	0.477489	0.60821	0.734583	0.515791	0.537263	0.35877
Lta4h	36.3357	31.6835	38.712	17.1138	18.3677	17.2736	16.3968	15.5663	17.0083	10.5551	16.2414	17.5583
Tmc2	0.0158517	0.0066386	0.00859251	0.255911	0.357371	0.0787225	0.362691	0.360737	0.224088	0.358626	0.36071	0.169838
Cylc2	0	0	0	0	0	0	0	0	0.0185322	0	0	0.0114584
Rasa2	2.85532	3.26865	2.92579	3.38099	3.47913	3.23452	3.49912	3.64719	3.64286	3.8498	3.21055	3.45159
Dnah9	0	0.00714849	0.0138787	0.0964483	0.107137	0.0965424	0.075262	0.0522906	0.0739468	0.0736773	0.0767797	0.127537
Agpat3	28.786	31.2812	32.7442	15.5608	16.6838	16.9518	11.8792	11.4767	12.1448	10.4008	12.1719	12.185
Gm33888	0	0	0	0	0	0	0	0	0	0	0	0
Mbl2	0	0	0	0	0.055196	0.118885	0.0256748	0.188577	0.0982491	0	0.142518	0
Zfp362	11.0271	13.0176	10.4364	12.3048	12.3438	12.9368	10.3446	9.31456	11.9685	21.2114	8.99678	10.7356
Mrc2	0.181446	0.0949857	0.226214	0.19668	0.134805	0.260316	0.26812	0.386448	0.388891	0.313277	0.364876	0.43997
1190002N15Rik	17.4345	24.7712	24.9121	9.8941	14.3003	15.6922	12.6362	13.3754	16.2528	11.8178	15.3292	17.9948
Med23	12.2168	15.0498	13.9448	11.0751	10.9493	10.6434	9.42323	8.41299	9.04099	8.52258	9.21506	9.4069
Icmt	31.5111	25.6703	33.8269	37.3126	39.6318	41.6651	40.0692	45.6543	46.6544	26.2757	48.6831	51.0835
D630033O11Rik	0.281395	0.0471387	0.244051	1.51861	1.05252	0.574512	1.11331	1.28074	0.898249	0.787403	1.54869	0.952083
Rgl1	3.19787	4.00772	3.46685	1.56897	2.50995	2.38582	1.96965	2.27834	2.20655	2.78811	2.1423	2.39089
H2bfm	0	0	0	0	0	0	0	0	0	0	0	0
Msl3l2	0.0498656	0	0.02703	0.253011	0.153301	0.0963052	0.166387	0	0.0909585	0.118753	0.0791656	0.0843586
Cpxm1	0.489635	0.605404	0.467626	0.742073	1.03935	0.694748	0.90024	1.11562	0.584787	0.971702	0.888381	0.815176
Alms1	3.38564	4.79534	3.86594	2.38646	3.2371	2.98	2.91818	2.63409	2.46274	3.18767	2.27161	2.51361
Nmral1	22.4739	21.4197	25.7166	19.9774	20.0941	22.2423	16.7612	17.015	15.875	13.1132	16.2768	16.9928
Klhl31	0	0.0188818	0.00977569	0.0457521	0.0369619	0.0348299	0.0257896	0.0894485	0.00822405	0.0536853	0.0429467	0.0305092
Ppp2ca	151.62	126.272	156.668	125.288	120.756	119.863	120.329	117.212	114.102	97.8434	115.107	120.2
Vmn1r58	0	0	0	0	0	0	0	0	0	0	0	0
Ocrl	12.7804	14.9375	11.5379	14.6432	14.6607	13.5578	13.7788	13.2814	13.933	17.667	13.9437	12.8522
Svs1	0	0	0	0.0187452	0	0	0.00968581	0.0237135	0.0370645	0	0	0.0229167
Spin2-ps1	0	0	0	0	0	0	0	0	0	0	0.0383956	0
Il10	0.108055	0	0	0.299048	0.177168	0.190799	0.164822	0.580074	0.3942	0.205862	0.182982	0.316851
D11Wsu47e	8.15882	8.63633	8.70578	8.85024	7.66956	8.20054	9.0235	8.15955	8.32001	6.59136	8.90715	8.79104
Ppp2r5b	100.118	79.3269	96.0648	27.2005	24.0951	24.3961	17.8652	17.6367	19.7907	15.9844	19.6241	21.5931
Olfr103	0	0	0	0	0	0	0	0	0	0	0	0
Rpl27	268.935	159.683	259.999	167.042	182.639	188.203	159.317	166.127	166.512	119.685	154.161	162.192
Il23r	0.0907522	0.161528	0.0245964	0.251162	0.116249	0.112673	0.108148	0.10591	0.113808	0.162092	0.0240127	0.127939
Cuzd1	0	0.0209575	0.0271258	0	0.0641017	0.0552267	0.0477077	0.146002	0.0570507	0.178761	0.317785	0.0987673
Slc22a16	0	0	0	0.0257157	0.0999797	0.0153817	0.15945	0.0650629	0.114406	0.0663842	0.19177	0.18863
Tecr	166.894	176.028	160.453	44.1862	42.6308	46.3973	37.6514	39.886	42.9244	54.2613	39.7772	44.4036
Caprin1	122.73	145.697	133.626	89.9699	96.1521	95.3634	92.0514	93.7758	98.3415	100.411	92.5868	93.7392
Gm8754	0	0	0	0	0	0	0.0521457	0	0	0	0	0
Olfr876	0	0	0	0	0	0	0	0	0	0	0.0855109	0.0607468
Ndufb3	31.6861	8.3213	29.7412	24.9956	30.2724	24.2953	24.0012	23.6276	18.2935	5.91484	21.8662	21.6877
Ott	0	0	0	0.0128388	0	0.0153589	0	0.0162417	0	0	0	0
Mdm4	15.3368	14.0212	13.2615	60.8424	66.5009	66.4785	64.7364	65.8488	66.5927	46.6839	66.0988	68.9671
Senp3	44.2728	38.9778	45.7569	34.4779	34.9593	35.4909	30.2369	30.3691	27.5022	20.7207	31.1734	32.8715
Ptpru	0.0812638	0.178672	0.0660743	0.304555	0.317489	0.280258	1.15725	0.966153	1.00519	0.931345	0.86546	1.2831
LOC102632383	0	0.0438998	0	0.0483512	0.0537097	0	0	0	0.0717027	0	0	0.0886666
Sytl1	2.6937	2.30635	1.15188	68.2128	66.2186	69.4469	55.7546	54.9085	52.0012	29.8828	54.9287	53.7048
Arrdc5	0	0.0223864	0	0.0493127	0.136945	0.0589922	0.0764408	0	0.146257	0.0318248	0.0848631	0.241146
Zdhhc16	48.9357	44.4753	49.9593	35.1574	31.3193	33.8462	32.5825	32.2971	34.661	24.5354	33.2284	32.7505
Mrpl1	10.4784	12.4227	10.8311	12.0914	14.8331	12.5484	13.5613	12.6034	13.5378	15.2952	12.9029	12.3274
Scarb1	60.6464	68.32	55.2774	109.975	105.124	111.912	142.87	152.073	144.999	154.737	151.247	152.785
Olfr193	0	0	0	0	0	0	0	0	0	0	0	0
Eva1b	14.6135	10.6531	16.1649	9.7682	7.4369	9.63547	10.5669	8.64282	9.40872	7.57964	9.79124	10.224
Fas	23.9868	27.3094	17.5957	151.96	166.716	148.21	157.152	173.994	160.124	169.147	173.302	163.746
Ube2m	96.0524	102.106	102.729	59.6776	57.8454	63.9351	55.0935	55.5586	61.2721	57.771	53.2012	54.9617
Trim24	7.63463	9.19312	6.58612	10.2437	8.83004	7.9844	9.71556	8.63337	8.86248	13.1455	9.27651	8.04827
Pla2g12a	28.5413	25.2817	31.1848	52.1431	53.924	57.949	59.6158	70.037	74.3126	51.0551	68.3575	67.6626
Pf4	0.239999	0.48245	0.260186	0.0885616	0.0983765	0.317835	0.228802	0	0.131333	0.11431	0.20321	0.10827
Arfgef3	1.29852	1.73502	1.19174	0.985581	1.37291	1.17146	1.50976	1.28289	1.32529	1.11669	1.3198	1.18554
Elavl3	0	0.00942398	0	0.0415182	0.0115299	0.0434593	0.0750848	0.0393918	0.0718313	0.0267945	0.0297706	0.0190341
Gm567	1.14141	1.73824	1.18117	0.62221	0.319	0.515314	0.346232	0.423836	0.378548	0.803109	0	0.117027
Olfr869	0	0	0	0	0	0	0	0	0	0	0	0
Bcat1	10.4576	11.1116	12.7443	0.664095	0.857615	0.845325	0.946602	0.856664	0.805324	0.945844	0.746889	0.81188
Ankrd49	6.35103	7.64889	7.03948	7.62498	6.8529	5.99546	8.22506	8.1515	8.19898	8.94852	7.0504	7.08983
Gm3376	0	0	0	0	0	0	0	0	0	0	0	0
Npm1	582.046	575.126	569	356.75	357.378	325.294	351.726	342.542	345.11	367.484	335.773	327.904
Gm8279	0	0	0	0	0	0	0	0	0	0	0	0
Mboat7	18.8258	24.2253	19.6731	22.324	23.6888	23.817	20.7151	21.9817	23.6051	24.7014	21.5706	23.6848
Ppm1h	2.43557	2.63429	2.75137	5.46294	5.36926	5.51883	5.80159	5.36628	5.24532	5.28841	4.54901	4.39344
Rbm25	48.5115	56.3295	42.5493	29.4589	32.2727	27.7116	33.6093	29.1684	30.5058	47.4584	30.0636	28.3707
Gclm	32.6373	35.5628	36.7707	15.5066	15.2151	13.1086	16.9079	13.0036	11.6904	14.9545	9.44307	9.55554
Ran	340.121	208.287	357.941	186.856	182.062	183.108	197.991	201.74	189.017	108.711	201.304	201.082
Cep63	7.838	6.4677	7.51868	12.5403	11.613	11.6977	13.5643	13.7572	14.4356	13.0682	14.0373	13.6981
Fcgr4	0.135475	0.0756482	0.195827	0.124978	0.185105	0.199346	0.215257	0.210804	0.082372	0.215085	0.215077	0.305581
Mtus2	0.0302507	0.0211147	0.00546586	0.702323	0.718159	0.706641	1.1007	1.11206	1.15417	1.52486	0.869794	1.0292
Tars2	16.9297	14.2293	18.2518	15.6071	16.0494	17.66	13.8565	14.4824	14.5196	10.4288	15.4205	15.9554
Mrgprx1	0	0	0	0	0.0735323	0	0	0	0	0	0	0
Fam173b	10.0157	7.12595	10.4677	8.4714	8.25704	12.0717	9.59131	9.06192	9.60679	5.38677	8.88532	10.1789
Grik3	0	0	0	0.0282889	0.0125696	0.020305	0.0175405	0.0286294	0.0167805	0.0073027	0.0324553	0
Gm21885	0.171992	0.100841	0.161598	0.248577	0.293751	0.196137	0.44818	0.347914	0.392158	0.389112	0.418679	0.426745
Stxbp5	4.56986	6.2029	5.13081	4.28207	4.25103	4.30847	3.57575	4.19832	3.32033	4.08965	4.07619	4.12748
Olfr723	0	0	0	0	0	0	0	0	0	0	0	0
Mcat	19.0215	10.0189	19.9196	11.1486	8.19819	11.2786	11.2125	9.24642	10.5439	5.87343	9.56029	12.4474
Olfr1451	0	0	0	0	0	0	0	0	0	0.0685858	0	0
Gcdh	11.7676	7.76634	12.3303	7.34224	7.65799	8.3776	6.87391	7.90882	8.30093	4.84792	8.06219	8.62067
Ccdc68	0	0.055266	0.0357661	0.0760874	0.304271	0.127431	0.456054	0.23101	0.406203	0.510685	0.174587	0.334871
Dmap1	18.4148	13.1792	16.1094	18.8887	17.2453	17.6464	13.836	10.5964	13.1699	11.1155	12.929	13.3042
Hr	17.8071	18.2571	18.1619	16.5483	15.0688	17.425	22.3289	22.3826	23.7859	17.9358	17.7896	17.9154
Rufy1	6.28833	5.77526	6.74749	4.43564	4.14527	4.26127	3.07636	3.48693	2.68313	3.09798	2.705	3.53566
Wasf3	0	0.0109673	0	0.138913	0.114054	0.036126	0.312076	0.221574	0.244814	0.506717	0.138584	0.191977
Olfr1504	0	0	0	0	0	0.0587142	0	0.0310444	0.0242613	0	0	0
Gtse1	58.4184	83.8624	62.2583	217.829	220.088	203.917	222.772	235.458	213.3	277.373	237.783	213.577
Snap29	8.42935	11.6272	9.70004	8.6411	10.3572	10.2283	8.59273	7.9658	9.40546	10.1056	8.31223	8.24535
5730455P16Rik	7.87786	7.27728	7.47292	11.4602	11.7756	9.55502	10.6011	9.54728	9.07093	11.04	8.60238	8.97872
Olfr160	0	0	0	0.111627	0	0	0	0	0	0	0	0
Gm11544	0	0.0348416	0.0450964	0.0191872	0.0426274	0.114767	0.257769	0.315546	0.170723	0.321954	0.264158	0.117286
Sfrp1	0.0898034	0.107455	0.0556326	0.289959	0.591601	0.424744	0.672679	0.726136	0.386119	0.870727	0.733217	0.723439
Gbas	37.9638	28.8345	38.313	24.0018	21.7541	20.5178	17.2242	15.6998	16.5024	13.1192	16.3455	17.2508
LOC105242449	0	0	0	0.0237999	0.0528751	0.0854146	0.0245952	0	0	0.0307194	0	0
Rhag	0.0284803	0.0715642	0.0617516	0.0394103	0.0291854	0.0942922	0.0135758	0	0.0389626	0.0508683	0.0150715	0.0963612
Olfr685	0	0	0	0	0	0	0	0	0	0	0	0
Tmem255b	0	0	0	0	0.0134964	0.0290694	0.0878909	0.0768505	0	0	0.111514	0.0594145
Efhc1	0	0.0115317	0	0.0508041	0	0.0303882	0	0	0.0502269	0.049181	0	0.108692
Prss36	1.09596	0.937705	0.715442	0.97843	0.700424	1.37857	1.0673	0.852677	1.32199	0.954187	1.15995	1.30249
Smok3b	0	0	0	0	0	0	0	0	0	0	0	0
Mab21l3	5.03884	7.98323	5.98541	20.3433	22.9603	21.9241	26.1104	27.1327	24.6638	23.0522	28.0176	23.5834
AI593442	0	0	0	0	0.00997162	0.0161082	0	0	0	0	0	0.0109744
Sfxn2	6.72813	5.89807	7.88128	4.87867	6.20815	5.86775	5.164	4.25866	4.90124	3.75109	5.80841	4.71039
Bglap2	1.25307	1.34943	0.776268	8.09187	7.64342	8.56072	11.4341	10.0973	8.05435	4.54725	7.76793	9.15234
Kctd15	0.58263	0.591236	0.728811	1.11632	1.21707	1.9166	2.14702	1.90908	2.67734	0.867192	1.82622	2.03447
Paf1	38.6435	48.9626	39.9669	33.263	29.5299	30.8927	28.9875	30.4589	30.5521	44.9298	31.4778	31.3423
Rfx3	3.51049	3.8329	3.71664	2.23015	2.54595	2.10677	2.40626	2.13192	2.45195	2.32023	2.19124	1.89202
Ssxb1	0	0	0	0	0	0	0	0	0	0	0	0
Ccdc30	1.04267	0.813097	0.597666	0.784983	0.994793	0.978744	2.1023	1.72033	2.12051	2.2262	1.81387	2.04099
Luzp2	0.0586001	0.0535448	0.0346522	0.0737177	0.125561	0.152859	0.0711024	0.0683879	0.0971735	0.183957	0.0225533	0.0841144
Tmco1	11.8788	9.56909	10.7783	13.8275	12.5931	11.7379	13.7182	15.4899	13.8717	11.3501	13.427	12.5788
LOC108168045	0.597603	0.386135	0.286913	0.574927	0.638644	0.687778	0.553445	0.47823	0.459387	0.376122	0.397568	0.471789
E2f5	9.88094	12.3713	10.7862	9.66732	10.1956	11.0178	9.7622	11.2121	12.8161	10.5645	11.9415	11.7801
Gm29716	0.0258579	0	0.0140164	0	0	0	0.0123258	0	0	0	0	0
Cfap46	0.0451728	0.109725	0.0293834	0.575083	0.509202	0.478584	1.11108	1.20724	1.09178	1.44153	1.18569	0.983265
Fam89b	59.8073	51.4612	59.9134	42.1439	36.8746	42.8707	39.6052	35.3953	38.1048	42.1989	39.2114	46.8798
Qtrt1	5.31105	3.9375	4.88244	4.73402	4.63352	3.7425	4.43036	3.99948	3.89474	2.94836	5.77306	3.84485
Adgrg3	0.0384784	0	0	0.0532456	0.0394311	0.0849294	0.0917081	0.0673581	0.0175469	0.137452	0	0.0216982
Taf6l	22.7397	18.6741	24.6524	11.5999	10.3666	10.8779	6.00554	7.75523	6.70287	5.33888	8.02682	8.17723
LOC108168155	0	0	0	0	0	0	0	0	0	0.0874045	0	0
Gm5148	3.18245	2.21808	3.1983	1.84295	2.83276	2.84561	2.10385	3.71401	2.73302	1.32768	2.23731	3.51061
Gm15142	0	0	0	0	0.0359288	0	0	0	0	0	0	0
Kctd16	0	0.0525334	0.0339977	0.159116	0.241022	0.190348	0.0597937	0.311082	0.271713	0.0933528	0.0995727	0.371365
Gm29986	0	0	0	0	0	0	0	0	0	0	0	0
Htt	14.9638	16.878	15.0318	14.8513	18.0496	17.092	14.6227	14.1407	14.4514	13.1337	15.152	14.3674
Gm9507	0	0	0	0	0	0	0	0	0.0265374	0	0	0
Gm3636	1.42978	1.14967	0.620018	2.26868	1.90474	1.92505	2.1264	1.20139	3.4426	2.28133	3.41997	3.38631
Rbm43	13.0701	12.4055	10.0087	29.0423	30.2472	29.0665	26.442	25.4886	24.5264	27.9064	26.6752	24.409
Rbm12b1	1.09859	0.794907	1.12864	0.9551	0.913596	0.996579	0.806064	1.02701	1.30096	0.862948	1.07142	0.973038
Got1	60.3153	36.3216	58.594	27.5806	27.7703	28.4992	23.5078	24.7916	22.0764	13.5702	22.1498	21.7932
Nufip2	12.8878	13.2303	11.7126	13.6545	14.6034	11.8838	12.1656	11.4941	11.7144	12.2087	11.3047	11.3313
Zfp688	6.98309	3.22364	5.10492	22.0831	19.0029	22.1221	23.4048	23.3765	23.9064	14.0608	23.7771	23.1007
Pmel	1.04776	0.82274	0.766723	1.64318	1.26159	1.57546	1.9478	1.9717	1.79174	1.2164	1.45547	1.9793
Nelfa	25.2736	35.635	30.0601	13.693	14.3409	15.0409	11.7112	11.5786	12.3349	20.1145	12.6285	12.5146
Terb1	0	0.0471293	0.0244002	0.612515	0.749591	0.397421	0.686626	0.748593	0.882675	0.736996	0.714637	0.571136
B3galnt2	4.65246	5.64633	7.61065	6.30233	7.79669	8.45478	6.63514	8.23673	8.51394	4.92029	7.28639	7.82388
Cphx2	0	0	0	0	0	0	0	0	0	0	0	0
Tmprss13	0	0.0166773	0.0215858	0.247972	0.183636	0.109869	0.370152	0.49959	0.363192	0.189669	0.358251	0.179648
Grin2b	0	0	0	0	0.0316831	0.0127952	0.0147376	0	0	0	0	0
Efs	0.0157412	0.0922924	0	0.0871292	0.129047	0.0173719	0.487721	0.238815	0.150744	0.421728	0.341535	0.417198
1110065P20Rik	11.2312	4.73412	14.5874	9.01543	8.74407	8.49121	7.12658	8.21325	6.75126	5.90511	7.95038	8.84203
Serpina3n	0.0809869	0.0226112	0.0292663	1.84289	1.75666	1.84712	1.93021	1.90603	1.56343	2.04117	1.37145	1.85721
Crispld2	2.31188	1.35719	2.14619	1.15707	1.45899	1.07742	0.898414	0.830771	1.21812	0.783061	1.04763	1.20811
Srp68	61.867	58.2204	63.5337	49.8168	49.1777	59.0157	52.0887	54.1405	52.95	45.5544	51.4893	53.5436
Cd46	0.0374654	0.125522	0.0812334	0.13825	0.102381	0.110258	0.309552	0.102021	0.193629	0.0892222	0.224699	0.239439
Akr1c18	0.0982557	0.18517	0	0.271928	0	0.081326	0.0936716	0.0860003	0.134419	0.0584979	0	0.055407
Alg1	13.6093	10.5418	13.8197	16.2483	13.9646	16.1684	14.7887	14.688	15.638	10.732	15.2209	14.6805
Tfeb	6.25517	5.7146	6.37115	6.45692	5.6734	5.70627	6.55246	4.98928	6.0615	6.09672	6.31339	6.20127
Slc5a8	0.0635317	0.088689	0.0573962	1.2894	1.26411	0.98743	1.3022	1.24808	1.21681	1.80927	1.17111	1.05089
Ppp4r1	21.7265	23.5453	20.7563	28.6395	29.937	28.6354	35.4606	34.5553	33.8467	33.3124	33.8003	33.9284
Pgm2	164.422	171.112	178.147	142.635	146.113	166.082	158.526	172.099	172.369	153.766	168.032	168.035
Sh2d4a	0.526646	0.81921	0.431121	0.83287	1.55297	1.12683	1.99806	1.59297	2.10753	1.58693	2.32058	1.74551
Spink10	0.359853	0.287709	0.345789	0.543225	0.460953	0.604725	1.13055	1.06899	1.00697	1.48997	1.49749	1.03306
Tmem180	4.96395	5.24643	6.07932	1.86142	1.39539	1.6257	2.12425	2.35479	1.62576	2.47631	1.5853	2.0104
Ptgir	0.0712526	0.0862049	0.102994	0.204499	0.21905	0.366959	0.211333	0.425008	0.418792	0.782436	0.377064	0.446442
Gpr3	0.158044	0.143407	0.0571123	0.145798	0.0944745	0.0726735	0.30134	0.368882	0.240236	0.156822	0.223028	0.103975
Dusp7	7.29975	11.1174	8.11373	18.8329	19.5699	24.9532	22.6278	25.5365	28.1047	46.713	26.218	29.3347
Gpr137	28.9153	19.0944	27.0753	19.8029	17.2155	22.0686	16.3618	16.6808	17.6863	14.4677	17.8353	19.2196
Zfp760	0.5968	0.814399	0.821469	1.26814	1.62858	1.74647	1.97537	2.36334	2.43408	1.66079	1.93752	2.04949
Ms4a6c	0	0	0	0.0407148	0.0678406	0	0	0	0.0402522	0	0	0.0497753
Mfn1	27.2086	26.1966	26.4921	22.7846	22.0543	21.5925	26.5568	27.5732	25.5765	21.7544	26.2788	24.6234
Atp7a	11.9479	16.5195	13.5053	6.44495	7.07807	6.71064	8.32786	8.46257	8.92481	9.8562	7.86791	7.47533
Vegfa	42.6414	53.6835	47.0133	40.4082	47.7573	59.31	49.413	66.3142	73.7534	56.365	63.1428	72.5112
Asph	39.5268	38.0635	39.3376	45.3196	46.416	48.1434	53.8302	54.4022	56.0077	42.3848	50.4285	52.4054
Cysltr2	0.0286829	0.0240244	0	0.0793814	0.117572	0.0791358	0.0820341	0.0167368	0.209279	0.0512302	0	0
Olfr30	0	0	0	0	0	0	0	0.0617976	0	0	0.0280223	0
Olfr921	0	0	0	0	0	0.020492	0	0	0	0	0	0
Trafd1	38.8023	36.2474	31.1013	163.547	156.904	159.727	153.172	161.254	147.434	135.952	162.161	157.304
Kir3dl2	0	0	0	0.0950755	0.0603499	0.113738	0	0	0	0	0.0934955	0.0830237
Crip2	133.813	146.115	121.99	395.728	392.87	413.588	400.738	423.97	414.824	437.878	427.624	429.698
Cacng2	0	0.00638058	0	0.0421653	0.0468384	0.00840698	0.0653615	0.0355607	0.0764248	0.145132	0.0161251	0.0515487
Il1f10	0	0	0	0	0.107519	0	0	0	0	0	0	0
Cyp3a57	0.102944	0	0	0.379873	0.0351644	0.0378697	0.0327139	0.0800927	0.0938891	0	0.0363183	0.058051
Srsf3	137.593	73.4625	127.114	82.4122	79.6297	60.7655	81.7104	75.7513	65.4933	38.2093	73.8648	60.9043
Olfr62	0	0	0	0.0549306	0	0	0	0	0	0.0354504	0	0
Sox10	0	0.069709	0	0.00959716	0.0639647	0.0229619	0.0396715	0.0364225	0.0189762	0.173424	0.121117	0.0117329
Chchd2	456.359	122.071	437.685	296.88	280.614	292.277	223.773	228.105	192.975	59.2001	232.836	234.187
Olfr553	0	0	0	0	0	0	0	0	0	0	0	0
Olfr270	0	0	0	0	0	0	0	0	0	0	0	0
Ggcx	9.03651	9.71981	9.45515	15.5999	19.5135	20.0389	19.551	20.5121	19.654	13.414	21.6282	21.5579
Sgk3	2.65539	2.34576	2.55826	1.18655	0.967279	0.847094	0.736709	0.708151	0.775738	0.759585	1.01	0.701903
Mipol1	5.82337	6.86114	5.34516	1.61165	1.61124	2.27075	2.81285	2.31065	2.53164	3.02787	2.05446	2.43004
Hist1h4i	19.8198	4.63415	16.4758	13.7615	11.3394	9.73854	20.4308	20.1061	10.4115	4.41978	19.4204	15.4022
Cers6	3.34545	3.74303	3.06543	3.62967	4.29867	3.73436	4.88461	4.67804	4.22815	4.85134	4.54123	4.61046
Slc24a3	1.29007	1.33812	1.4311	0.442831	0.438106	0.455257	0.243116	0.262595	0.129972	0.312582	0.341347	0.43141
Adamts4	13.4857	10.2721	12.6624	9.98809	8.84296	9.07384	5.18657	6.11592	4.51331	3.5684	5.34326	6.36973
Akr1b8	43.3965	38.6326	36.8864	64.2142	70.0887	63.8722	40.629	42.9408	38.6316	33.1431	44.235	40.7411
Otud6b	15.0256	20.7168	18.6836	12.3275	13.0015	9.53838	10.2625	9.3488	10.4576	11.8898	10.2475	9.52302
Cpt1a	10.9792	12.1545	9.41095	29.2895	33.4404	31.1622	39.4663	39.8485	37.9516	35.6712	34.9844	31.5238
Il2ra	0	0	0.0069101	0	0.0130635	0.0422058	0.0364596	0.0223158	0.0232532	0.174562	0.0539689	0.0575091
Kbtbd4	12.0706	10.7347	13.8428	12.2926	12.1269	14.6793	11.0449	9.86072	11.1276	5.43912	10.9092	11.1843
Arl6ip5	65.0057	46.5562	69.308	29.6345	27.5619	28.7751	26.6861	25.7552	26.3949	16.5902	26.8155	26.2923
Rab2b	5.60178	6.16734	5.8398	8.20981	8.08072	7.18797	9.17734	9.48943	8.55551	11.6454	8.69274	8.74321
Olfr1026	0	0	0	0	0	0	0	0	0	0	0	0
Gga3	15.5276	18.3897	16.8595	18.0766	14.9885	16.6257	18.0268	16.483	17.9003	22.2021	18.0801	19.338
Yes1	17.3628	18.7776	16.9359	13.42	14.3566	13.398	11.9996	11.6153	12.8672	12.0856	12.6569	11.797
Diaph3	23.2249	27.0994	23.4703	16.0481	16.3982	14.6473	18.0247	17.8122	17.6812	19.7489	16.7441	15.8389
Gm7257	0	0	0	0	0	0.240061	0	0	0	0	0	0
Pld3	26.9517	35.7265	27.7118	26.4718	27.1603	29.5879	23.774	25.3085	26.0851	36.244	23.4511	24.8964
Dedd	12.9419	11.9806	13.4618	9.90117	10.7814	11.7667	10.7994	10.171	11.0859	9.03234	10.185	11.0238
Mcm10	16.4432	16.2877	16.0605	14.9799	13.2063	13.3648	12.9024	11.0495	11.6573	10.5411	12.3501	11.5126
LOC105244034	0.0953154	0.212893	0.0459256	0.1954	0.173645	0.280506	0.424053	0.173033	0.367042	0.441368	0.336268	0.203051
Gm12253	0	0	0	0	0	0	0	0	0.0759329	0	0	0
Chp2	0	0	0	0	0	0	0.0463118	0	0	0.0578434	0.0257072	0.0273935
Oser1	21.5166	20.9937	17.5665	26.1999	27.6023	23.0054	30.0371	34.0917	30.3454	32.8084	31.9268	28.248
Tmem47	0.0138285	0	0	0.012757	0.0141708	0	0	0	0	0.016466	0	0.0155959
Gm6713	0.00797512	0.0133597	0.00432296	0.180251	0.138934	0.105616	0.2509	0.330405	0.378227	0.256397	0.367173	0.3238
Ccdc28b	5.37599	3.12386	4.91752	3.93656	3.30545	3.15187	2.37039	2.78405	2.91121	3.48073	3.94735	3.63786
AW146154	1.26598	1.12275	1.40835	1.28239	1.58562	1.17798	1.21481	1.10083	1.35083	1.10348	1.10344	1.46512
Otor	0	0	0	0.0851813	0	0	0.0586852	0	0	0	0	0
Dpyd	0.63714	0.834555	0.683383	15.9199	14.6489	16.2172	13.6345	14.4045	13.2663	10.363	13.5801	12.9114
Lypd8	0.1344	0.0900573	0.0291409	0.421553	0.330545	0.474634	0.615021	0.407805	0.588372	0.832174	0.682784	0.788204
Abcb6	5.32509	4.66994	6.45155	1.87439	1.89463	2.33795	1.41375	1.74187	1.58962	1.03195	1.75297	1.56387
Ms4a6d	0.164691	0.0862146	0.0669538	0.246887	0.0632882	0	0.235511	0	0.225306	0.245128	0.0871534	0.185741
Tbc1d14	17.3852	16.3645	18.1986	17.4658	17.1957	18.7857	15.7242	16.0975	16.0476	11.723	17.0523	17.4095
Cdca7	26.2539	19.8449	23.9202	14.9389	15.4236	16.2769	16.1017	15.0053	18.4106	11.8227	16.4441	16.5155
Ccnl2	39.2289	29.7014	34.8761	59.3654	38.2067	46.2863	43.5559	37.0246	40.7055	27.7566	41.037	43.9044
Glipr1l3	0	0	0	0	0.0340267	0	0	0	0	0	0	0
Wdr47	9.61255	8.57695	8.49983	11.8958	11.2214	10.342	11.0311	12.3126	12.1946	9.07299	11.0277	11.09
Atp1a2	0	0	0	0.0585385	0.0464472	0.0200083	0.0432105	0.0528956	0.0248029	0.0215879	0.105537	0.05623
Tas2r136	0	0	0	0	0	0	0	0	0	0	0	0
Ptpn11	90.0346	76.4664	86.5367	112.157	109.163	109.987	120.926	118.706	115.195	91.7133	122.738	122.095
Vmn1r32	0	0.0580837	0.0501194	0.053311	0.0947508	0.0510203	0.132222	0.0269763	0.0843285	0.0550484	0.0733951	0.0391048
Slc5a5	0.235671	0.331624	0.183955	0.060875	0.144903	0.114438	0.278598	0.341043	0.326709	0.415317	0.558725	0.382741
Ctdnep1	55.7314	53.2377	55.5309	33.6306	35.6385	35.4102	31.1057	32.5302	32.2921	32.0463	33.1087	33.3687
Pbk	43.2887	29.8738	43.87	28.5579	27.5963	23.1923	25.4676	21.7979	19.8716	12.6508	21.6904	20.0922
Clec4d	0	0	0	0	0	0	0	0.098691	0	0	0.0223759	0
Lyzl6	0	0	0	0	0	0	0.126771	0	0	0	0.0703694	0
Cyp2t4	0.19566	0.423363	0.265147	0.391083	0.267339	0.269912	0.373063	0.399596	0.312286	0.427126	0.379653	0.257446
Zik1	2.83519	3.17006	3.4095	1.32329	1.25601	1.73911	1.72062	1.12387	1.51708	0.898112	1.06914	1.57979
Oaz3	0	0.17419	0.096625	0.32889	0.18267	0.163936	0.16994	0.0346717	0.162576	0.247631	0.15722	0.20104
Spata7	6.42257	8.00751	5.60536	5.91135	4.92108	5.41349	4.22707	4.8135	4.29917	4.19211	5.28525	4.48562
Ppargc1b	0.138042	0.171871	0.0889827	0.237483	0.221747	0.13999	0.497952	0.439755	0.296033	0.399819	0.355382	0.328201
Lig1	89.6868	77.6605	86.9113	90.8071	82.9436	88.6912	76.3425	76.5659	75.6528	70.0128	74.6605	75.3388
Pqbp1	25.9194	27.0231	24.07	14.7444	13.5345	16.0798	9.80375	11.5095	12.1135	16.9068	9.99224	12.604
Kcna4	0.11177	0.180779	0.108637	0.106666	0.0671427	0.13611	0.121253	0.103452	0.0773328	0.100963	0.0979002	0.0521611
Bean1	0.0733804	0	0	0.0423092	0.0187993	0.192333	0.192381	0.181978	0.284434	0.578866	0.378616	0.258623
Kdm5d	0	0	0	0	0	0	0	0	0	0	0	0
Haao	0	0.158978	0.0617308	0.0350196	0.155603	0.335149	0.162854	0.110754	0	0.0452011	0.0803546	0.128438
Ovol2	0	0	0	0.23742	0.0439555	0.0946744	0.102231	0	0	0.102149	0.0453979	0.0483758
Cux1	39.5564	52.0036	40.2248	33.149	35.2154	34.2597	31.8786	30.536	32.898	42.7821	31.613	30.7267
Creb3l2	11.1632	12.8397	11.685	6.20631	6.16755	6.09613	5.48623	4.72744	5.56432	7.1599	5.28792	5.0459
Phf11b	0.284207	0.146491	0.0711028	0.322691	0.156823	0.168889	0.166737	0.255136	0.179451	0.260318	0.16197	0.0493126
Alg8	7.33089	6.87238	6.87765	5.96954	5.31646	4.7453	4.42181	4.80416	4.66737	5.65713	5.89379	4.92892
Magee1	12.8441	13.0931	14.7953	17.6608	17.7377	17.6163	14.6848	14.1715	13.6463	11.3649	14.3691	15.0986
Ssfa2	12.523	15.3881	13.2311	26.0551	26.1656	25.1019	33.4187	33.0443	30.7081	28.2677	29.6792	30.3508
Gtpbp1	33.6523	33.5824	34.1643	27.4158	25.5604	25.7733	21.5192	23.5458	23.7045	23.7479	23.6811	23.8299
Cdca2	17.1067	18.7598	17.5089	18.8832	19.2639	19.6385	17.7912	19.7555	19.1095	16.0591	17.6439	17.4266
Prok1	0.00912805	0	0.0197917	0.143154	0.0467702	0.141032	0.0609153	0.181096	0.116552	0.152166	0.144915	0.0205895
Vmn1r73	0	0	0	0	0	0	0	0	0	0	0	0
BC068281	3.68381	5.22045	5.45599	2.71184	3.46996	4.67115	3.36118	3.88657	4.47121	2.71382	4.18442	4.67922
Zfp386	6.83977	8.09598	6.18693	7.87743	8.65059	7.15178	7.74583	7.58415	8.49339	9.09435	8.09001	7.52164
AW549877	12.9295	12.564	10.9235	19.1386	17.778	14.5875	15.6976	14.4347	14.7795	16.7308	13.7314	14.3253
Cox15	17.9885	16.3578	17.1675	20.9143	18.9945	18.1252	15.2874	15.4118	16.2238	14.9193	15.1476	14.947
Stk38l	6.22422	4.4377	5.65061	13.7721	15.0409	14.7527	14.39	14.0568	14.7257	9.68752	14.1973	14.3752
Olfr796	0	0	0	0	0	0	0	0	0	0	0	0
Coro1b	208.323	171.431	202.182	363.378	329.975	369.463	304.047	297.253	307.836	295.53	306.829	318.024
Uts2r	0	0	0	0.015289	0.0169834	0	0	0	0	0.039468	0	0
Fbxo4	5.44658	4.49339	5.19436	4.32944	3.1726	3.29918	2.71726	2.92486	2.88338	2.45762	2.77394	3.14064
Pdgfa	33.5219	39.037	30.2324	74.4086	92.806	86.4096	75.686	85.5679	94.4139	118.848	88.375	89.3558
Pcsk4	1.2079	1.42726	1.69534	1.17401	0.873096	1.33304	1.64507	1.29638	1.29837	1.77217	1.35833	2.07992
Uba1	192.825	194.132	214.432	124.443	119.371	126.958	114.51	112.789	111.516	88.36	113.446	116.059
Rabl2	11.4524	16.0025	12.0234	6.17547	5.96994	7.66717	4.46728	4.34952	3.89419	10.3191	5.36161	4.65227
Rad54l2	11.1397	10.8529	10.7238	8.88133	10.1784	8.97424	9.02617	8.10492	7.33609	6.85627	8.00003	7.46925
Tsen34	114.047	54.6887	102.277	72.5711	66.3983	75.9957	53.7778	52.9338	51.43	34.795	51.0116	56.1971
Gjb2	0.0234808	0.0295009	0	0.0216615	0	0	0.0223853	0.0274028	0.0642461	0.0559185	0.0497035	0
Itgb2	1.39279	1.59989	1.15403	2.85426	2.58948	2.44835	5.26383	4.46992	4.4369	4.691	4.50657	4.27484
Zfp513	16.7962	15.8491	18.886	13.4353	13.2086	14.5327	10.2105	11.5531	12.9312	11.2973	11.0543	12.214
Olfr1443	0	0	0	0.0119904	0.0133192	0	0.0433687	0.00758418	0	0	0.0275126	0.043976
LOC108168541	0	0	0	0	0	0	0	0	0	0	0	0
Pcdha5	0	0	0	0	0	0	0.020674	0	0	0	0	0.0122287
Ccno	1.1434	1.49956	0.978611	3.2477	3.26845	2.04221	5.73714	5.09171	5.58459	4.72935	5.35018	3.90256
Dhdds	17.6422	17.0877	18.7818	10.4902	9.7556	10.5362	8.84216	8.8541	7.97069	7.99653	8.79826	8.41329
Zyg11b	9.78203	9.16765	9.74178	8.69078	8.66356	7.63136	9.70932	8.96816	7.97583	7.54829	8.12396	7.27204
Man1a2	21.2816	25.3006	20.7915	14.3263	14.0244	11.7824	15.4384	13.5169	13.1331	14.5529	12.4917	12.2974
Sim1	0.258896	0.255952	0.30828	0.140953	0.191368	0.173304	0.113293	0.203077	0.104513	0.121289	0.071872	0.162747
Samhd1	34.4147	41.7481	38.0732	20.3991	22.723	20.3117	13.5166	11.6131	11.5012	14.7535	13.2256	13.1596
Pde4d	0.640683	0.611447	0.460822	0.434757	0.568164	0.254948	0.534443	0.532013	0.550615	0.465796	0.462927	0.489819
Nubp1	10.7677	6.95557	10.5822	15.0895	11.8758	16.049	12.9927	13.8182	12.019	7.25445	13.7654	13.7871
Hlx	4.3472	5.63225	4.74132	5.80352	4.50866	5.08744	6.09762	4.65946	4.10854	7.22496	6.06054	5.21388
Olfr1380	0	0	0	0	0	0	0	0	0	0	0	0
Olfr328	0	0	0	0	0	0	0	0	0	0.0720408	0	0
Gm8212	0	0	0	0	0.0694422	0	0.064603	0.0395415	0	0	0	0
Olfr403	0	0	0	0	0	0	0	0	0	0	0	0
Slc25a25	13.3571	13.4706	12.215	11.2813	14.0216	10.1371	13.8551	16.4505	14.5592	9.21544	18.0223	15.8081
Ctdspl2	21.9898	27.6696	20.9998	19.8052	19.8707	17.7566	21.5372	21.2569	21.963	23.2242	18.7901	18.5984
Six5	4.1205	5.06572	5.08544	2.14103	2.04575	2.66982	2.2407	2.74293	2.71763	3.07967	2.60207	3.31622
Sel1l	31.3478	33.7493	32.9229	30.249	31.3713	30.1271	33.4557	33.8535	31.8117	30.7943	31.9592	30.8546
Obp2a	0	0	0	0	0	0.0348021	0	0.0368024	0	0	0.0667527	0
Pomc	0	0	0	0	0	0.0281626	0	0.0595626	0	0.0607722	0.0810266	0.0575611
Nhlrc1	0	0	0	0.0908007	0.201728	0.122202	0.234587	0.229734	0.179538	0.19045	0.169282	0.0832554
Nkiras2	5.82639	3.80269	5.49614	6.60816	5.98356	6.94494	6.6246	6.09311	5.4174	4.59506	5.83288	5.58968
Per3	3.58553	3.40163	3.39361	4.63836	4.47626	4.91095	3.92051	3.86805	4.93553	3.59945	4.09804	5.11101
Gm8764	0	0	0	0	0	0	0	0	0	0	0	0
Copg2	22.321	15.3507	20.233	19.1404	16.9107	18.2623	17.3994	14.9273	15.6356	11.2387	15.4693	15.0889
Ddx26b	2.02444	1.4543	1.56194	2.5151	2.05185	1.91616	2.30331	2.0263	1.90027	1.66276	2.45543	1.91654
Apoa1bp	93.373	62.9891	88.0681	56.8297	53.1998	66.4515	45.2403	39.7647	50.7823	29.0361	42.9891	53.7256
Zfp236	5.47659	7.72187	6.24115	9.24069	9.42076	9.53317	9.77265	10.0474	8.9222	10.8158	9.89202	9.25996
Lrrc10b	0	0	0.0589271	0.0626796	0.111402	0.0599863	0.0777289	0.095151	0	0.0161806	0.0287644	0.0306512
Mthfd1	34.762	35.8014	34.1603	89.2499	95.4432	96.8732	103.646	110.428	112.297	76.3336	114.572	110.385
Ube2d2a	46.5251	51.8685	44.2224	42.992	35.3563	30.6819	38.8353	35.7262	35.4804	40.1697	31.9299	32.8464
Chd2	9.82284	10.4349	8.94561	10.6204	9.61008	8.42651	11.2215	9.96023	9.21986	10.0328	8.91116	8.39384
Vmn1r78	0	0	0	0	0	0	0	0	0	0	0	0
Noxo1	4.34793	3.856	4.66471	17.8623	15.001	15.4909	17.1827	15.9774	18.661	14.3493	15.9868	17.7821
LOC102635992	0	0	0	0	0	0	0	0	0	0	0	0
Ints1	43.5429	48.596	45.7253	33.846	34.9611	39.472	33.1661	31.8297	34.3854	35.44	34.0351	35.5268
1700093K21Rik	0.0356813	0	0	0.131667	0	0.0393778	0	0	0.0162713	0.0424868	0	0.100605
Itih3	0.285957	0.199595	0.144671	0.852955	0.224661	0.347139	0.935981	0.645191	0.721555	0.828542	0.474156	0.451508
Gm2042	0	0	0.0175951	0	0	0.0179114	0.0309456	0	0	0	0.0171776	0
Olfr127	0	0	0	0	0	0	0	0	0	0	0	0
Nxf2	0.0125217	0	0	0.0346545	0	0	0.0358126	0.0292264	0	0	0	0.0564886
Hoxb5	3.97457	4.90007	3.66336	3.35077	2.9899	4.22205	2.8525	2.31053	2.9597	5.60117	1.95364	3.12269
Krt1	0	0	0	0.0319212	0.0472786	0.050916	0.0329879	0	0.021039	0	0	0.0130083
Amdhd2	9.64591	7.99851	12.0468	11.4435	11.9407	13.8813	7.41189	7.63227	9.2197	6.01848	9.63739	9.66035
Scyl1	67.6152	71.2616	72.1162	44.6916	43.8403	48.9416	42.5953	47.2977	48.0582	46.406	50.161	53.4635
Olfr57	0	0	0	0	0	0	0	0	0	0	0.0553182	0
Elmod3	5.23684	5.62447	5.14313	2.55825	2.85352	2.99718	1.43112	2.12633	2.04843	2.44241	1.86775	2.37798
Gm42031	1.59959	1.29514	1.19463	3.14806	2.82306	3.11871	1.98246	2.28161	1.86413	1.07932	1.97515	2.18489
Capn3	0.00975594	0	0	0.135001	0.0599849	0.0861331	0.12091	0.261865	0.142364	0.267183	0.113581	0.15404
Crb3	1.46885	0.992168	1.0616	1.00535	1.23006	2.00448	0.813087	1.01376	0.763451	0.451353	0.852525	0.872823
Lama1	3.58136	2.47069	3.03722	3.4178	3.51816	3.23589	4.98181	4.39779	3.79731	4.00814	4.12283	4.0192
Fanca	19.7823	20.6767	18.5804	20.7766	15.6972	18.5882	15.7453	15.6116	14.1235	12.9711	16.8969	16.8704
C87499	0	0	0	0	0.0632882	0	0.0735973	0.0180187	0.0140817	0.110308	0	0.104479
Tmem86a	8.9037	5.71532	9.80636	12.6624	12.7092	12.9218	11.0423	12.1012	12.346	6.53001	13.3097	12.5299
Xaf1	6.1507	5.39846	5.46592	13.0745	10.8837	12.18	7.77979	7.98683	8.4066	9.36623	7.31667	7.65984
Gm35586	0	0	0	0	0	0	0	0	0	0	0	0
Josd1	31.4255	21.8639	31.1388	24.4491	23.3325	24.6411	24.6477	24.3494	25.2786	15.8331	24.3622	26.4854
Cpne2	38.3283	49.3989	33.4328	93.5815	89.6953	99.7328	116.042	128.419	127.216	165.328	117.517	117.917
AI464131	3.9191	3.4817	4.18606	1.06685	0.895399	1.45352	0.900376	0.809769	1.06059	0.749713	1.27157	1.21731
LOC108168642	0	0	0	0	0	0	0	0	0	0	0	0
Ly6c2	0	0.054913	0.0710753	0.302405	0.067184	0.108529	0.187506	0.306045	0.269072	0.624521	0	0.184851
Crygn	0.887839	0.234835	0.202635	0.819048	0.766164	0.515693	1.06916	1.09067	0.894978	0.945893	0.989133	1.15942
Olfr774	0	0	0	0	0	0	0	0	0	0	0	0
Chmp2a	61.3577	50.2597	54.8213	74.6668	66.5825	70.2125	71.5002	75.0028	74.2206	66.0588	65.1268	68.7689
Dnase1	1.69301	1.84884	1.57985	2.5701	2.63533	2.76712	2.10436	1.70068	1.52454	1.45452	1.88258	2.17526
Olfr659	0	0	0	0	0	0	0	0	0	0	0	0
Zfand1	13.8969	12.6792	11.4608	45.1605	46.2322	45.1334	40.1873	39.3095	30.6149	34.0995	38.9244	37.9513
Rnf208	0.0211732	0.0354689	0.183633	0.332056	0.325462	0.210301	1.1102	0.815422	0.772431	1.84044	1.03084	0.88354
1700066C05Rik	0	0	0	0	0	0	0	0	0	0.505369	0	0
Olfr352	0	0	0	0	0	0	0	0	0	0	0	0
Shisa4	44.3924	41.4931	39.3621	86.5224	84.941	91.1852	84.4688	91.4842	98.7703	122.848	88.0286	95.5168
Polr2l	12.4989	6.36626	11.8656	6.24828	8.10043	6.52409	6.24774	7.56926	6.06945	5.04809	7.74057	7.5816
Acacb	0.490484	0.552299	0.419053	2.30735	2.64628	2.93232	2.40923	2.20624	2.23966	2.08473	2.19681	2.14309
Vgll3	12.1039	19.0903	11.9884	19.2717	24.2998	17.2845	24.4149	24.925	25.7835	40.9565	25.4841	23.1429
Glra2	0	0	0	0.132258	0.0979434	0.221505	0.127565	0.0892329	0.130755	0.0682838	0.111273	0.0431172
Khdc1b	0	0	0	0	0	0	0	0	0	0	0	0
En1	0	0.0370244	0	0.0203893	0.0226489	0.0487829	0.0737471	0.0128967	0	0.105269	0.0467844	0.0249266
Shank2	4.13904	5.85726	4.78795	4.74498	5.31006	4.80362	6.88259	6.24823	6.11613	8.02301	5.35607	5.29743
Rell1	32.8133	27.6404	27.6148	16.518	16.546	15.2594	17.1074	15.391	16.877	14.5685	13.0533	14.4194
Irak3	0.52726	1.09974	0.85181	0.581781	0.688636	0.604702	0.335108	0.603262	0.38659	0.94789	0.492393	0.582991
Pgrmc2	58.7475	51.9892	59.2523	60.4473	63.0778	67.7961	63.1383	70.3673	66.4376	63.4476	68.3962	72.3112
Prkcdbp	4.95157	4.03217	4.86107	3.29905	2.90355	3.33944	1.73087	1.31624	1.85658	1.01542	1.22282	1.86148
Map4k2	31.153	30.8409	29.9602	44.2337	39.6039	43.2729	39.4085	41.6911	42.9599	33.7748	43.6663	43.8976
Mpc1	6.56501	6.10975	6.58494	7.37631	6.03754	6.23886	5.80403	5.36963	5.6293	4.92747	6.10205	6.23337
Gm6583	0.0249659	0.0209111	0.0270658	0	0.025584	0.0551046	0.0476022	0	0.0683094	0.0891827	0.105694	0.0422353
Olfr497	0	0	0	0	0	0	0	0	0	0	0	0
LOC108169201	0	0.0187768	0.0243033	0.0103404	0.0114864	0	0	0.104648	0.102229	0.0667336	0.118633	0.126415
LOC102642386	0	0	0	0.101707	0	0	0.0700708	0	0	0.0437591	0.0388956	0
Pbdc1	84.0802	81.202	80.0089	55.8717	61.6597	58.4601	57.0338	58.1091	61.4193	58.2033	55.2824	58.047
Urb1	3.75735	3.66386	4.49627	2.16639	2.13729	2.35443	2.63342	2.29001	2.65	1.5877	2.50652	2.67094
Asrgl1	4.77846	3.57616	3.78101	1.37399	1.03023	1.5615	1.23058	1.39053	1.40366	1.33009	1.28735	1.44179
Meis2	6.51769	9.7241	7.94915	6.49585	7.83447	7.61838	9.91682	9.54186	10.2965	12.2302	9.2695	9.50017
LOC108168511	0	0	0	0	0	0	0	0	0	0	0	0
Slc7a10	0.0887545	0.0991197	0.0481099	2.26528	1.40975	1.89369	4.59735	4.03958	3.50772	3.17047	3.55393	3.40335
Robo2	2.87831	2.66945	2.4398	1.62989	1.49764	1.36677	1.73014	1.24113	1.24842	1.66667	1.64119	1.61343
Vmn1r129	0	0	0	0	0	0	0	0	0	0	0	0
Fam26e	0.410875	0.0264726	0.137057	0.364461	0.421047	0.31392	0.180787	0.479502	0.403558	0.112902	0.367962	0.231695
Gm9328	0	0	0	0	0	0	0	0	0	0	0	0
Cacna2d1	5.7543	6.85379	5.23798	3.84453	4.23943	3.60324	4.4805	4.80434	4.40195	5.1796	4.11026	4.1626
Gtf3c1	29.2101	38.4181	33.7339	87.8378	98.2041	104.839	83.6829	88.9027	87.5218	77.9973	95.3906	94.5022
Thoc7	35.9025	26.4864	30.1198	35.2745	33.1494	28.4854	31.062	31.606	27.2555	21.7766	25.1494	27.0625
Frmpd4	0.0196454	0.0164548	0.0212978	0.102699	0.0805272	0.11563	0.0998874	0.0649591	0.0776419	0.042886	0.0727736	0.0701618
Alg14	17.2366	22.4838	16.3809	13.3025	13.9739	11.508	11.8975	10.9939	11.3649	14.0381	12.3396	12.1603
Cyp4a14	0	0	0	0	0	0	0.0116886	0	0	0.0291981	0	0
Lman2	41.7243	43.204	42.1776	51.332	51.6721	53.2943	53.091	53.8002	53.0873	57.6109	50.1071	50.5834
Nom1	21.6192	19.6442	22.9511	19.9171	19.3251	19.3907	19.2526	17.4311	18.1515	16.1704	16.5828	17.0324
Pla1a	4.94578	3.52115	4.48603	5.15571	4.12216	3.92987	5.31228	4.15574	4.2852	3.92605	4.93792	4.79701
Jade1	16.2393	18.2756	16.8867	16.3624	16.8746	14.9123	19.6052	17.027	16.9286	21.21	17.7228	16.0041
Tsen54	12.749	10.483	12.6255	21.2719	19.2275	21.7368	21.7199	23.6298	21.8332	14.9912	24.7529	26.5919
Nat8f1	1.11977	0.288587	0.74705	0.715159	0.882687	1.33083	0.492705	0.469108	0.549915	0.649576	1.27631	0.647636
Tcf12	32.3115	42.6836	30.9451	30.5147	28.1248	28.6602	36.5626	37.3787	34.1594	45.5171	34.9291	32.3199
BC017643	27.5016	18.3488	26.5258	26.9821	27.4153	35.2787	33.13	35.651	39.2767	18.7661	33.9446	39.5781
Smoc2	0.0396543	0.16607	0.0214948	1.53644	1.24956	1.41134	3.29842	2.61469	2.73054	3.15176	2.79097	3.10822
Proser3	5.68399	7.49696	6.00862	3.9578	4.63076	4.16987	2.4914	3.21502	3.29711	5.88642	2.85811	3.88067
Hes2	0.721337	0.538272	0.540298	0.774337	1.00799	1.08554	3.12583	2.8928	2.0215	2.31126	2.90112	3.59433
Mybpc3	0.0134849	0	0	0.0497603	0.0621845	0.0372048	0.0385674	0	0.0307468	0	0.00713612	0.0152085
Tbc1d30	0.00525781	0.0220194	0.0342003	0.0970086	0.0377159	0.0986426	0.0852127	0.0736321	0.0863157	0.156516	0.0946015	0.0474386
Taf12	15.746	19.8541	15.621	15.2699	17.0927	14.8713	14.9102	16.0728	18.3866	18.1175	14.2172	16.7533
Chst8	0.0281957	0.0708493	0	0.0910388	0.23115	0.202259	0.564486	0.625199	0.771466	1.259	0.432709	0.588291
Lenep	1.52105	1.27401	1.41996	1.4032	2.51125	2.79771	1.77233	1.67649	1.46432	1.81116	1.92289	1.71546
Ept1	13.0425	12.6669	14.6865	8.21232	7.90898	7.08178	6.49127	5.91708	5.62437	4.72653	5.97083	6.22613
Clptm1	48.8267	48.2547	49.2666	51.8519	49.482	50.5648	49.1238	47.4382	47.9958	49.0251	47.4378	51.0369
Sox15	0	0.12464	0.0537749	0.0915188	0.0254154	0.164224	0.0709328	0.115775	0.090479	0.0590633	0.104998	0.0559425
Gm16505	0.328185	0.274884	0.316257	0.252297	0.224207	0.221335	0.730039	0.766002	0.598634	0.955238	0.656099	0.57576
Srek1ip1	12.4733	11.2603	9.48639	12.1966	13.8744	12.0097	10.3291	11.8458	10.9553	13.3746	9.1434	11.5375
Arhgdib	1.62148	1.59157	1.67547	0.607688	0.311555	0.307564	0.434766	0.236539	0.554569	1.65923	0.750818	0.457182
Tmem179	0	0.00996209	0	0.570556	0.219388	0.367526	1.32665	1.36028	0.954585	0.56649	0.868586	0.684111
LOC108168225	0	0	0	0	0	0	0	0	0	0	0	0
Aasdh	2.46539	2.26354	2.5237	4.43064	3.56614	4.59396	4.46118	4.31576	4.36732	2.56865	4.32547	4.38462
LOC108167848	0.797633	0.616697	1.04949	1.72323	1.55093	2.04643	1.56634	1.81398	1.82179	0.714352	1.64511	1.86067
Ints8	13.2612	15.4484	16.7713	9.02226	9.49426	9.56143	9.07075	8.79017	8.07262	7.67683	9.4919	9.0934
Agxt	0	0.0152222	0	0	0.0558713	0	0.0173259	0.0424187	0.0663007	0	0.0384698	0
Apbb1ip	0.030294	0.016916	0	0.0652092	0.0724361	0.0445766	0.202165	0.106062	0.165776	0.709415	0.0320628	0.113887
Vps50	10.1258	11.3366	10.4286	9.09212	9.8784	9.56562	7.61973	7.12963	7.79441	7.74063	7.85912	7.4839
Stx6	20.5806	18.4239	19.7757	23.3586	22.562	25.1017	21.4983	21.4918	23.3365	23.3942	23.0852	23.2458
Alkbh6	12.096	11.4573	11.5268	9.20253	8.93696	10.4485	6.74815	7.87726	8.22631	10.5266	9.26184	10.3746
Fam104a	19.3505	22.1427	18.9578	19.1705	14.5668	18.1267	17.3115	16.4374	18.8143	24.4473	15.3545	17.5958
Dock10	1.64275	1.8374	1.52754	1.6818	1.82029	1.51078	1.42923	1.47292	1.39776	1.69765	1.67859	1.52887
Luc7l3	39.7441	53.5768	39.7641	31.1131	31.6603	31.6858	35.0213	34.2508	40.8133	56.3428	34.8521	39.9186
Ect2l	0.0339706	0	0.024552	0.0417847	0.0754253	0.0624832	0.086362	0.138756	0.0258187	0.0606747	0.017977	0.0127708
Pigz	0.0143015	0.0598937	0.0155044	0.17811	0.139228	0.142048	0.204514	0.083451	0.0782607	0.127719	0.0908188	0.250005
Lsmem1	0.0232679	0.136422	0.075675	0.0858602	0.0476879	0.0513567	0	0.135771	0	0.0277057	0.0985056	0.0787254
Slc22a6	0	0	0	0.0388034	0.014368	0	0	0	0	0	0	0
Cog8	17.9485	22.0895	19.3855	26.7672	20.6335	25.0782	21.4209	18.6764	20.3948	26.2595	21.552	20.7872
Uprt	7.74128	10.4382	9.96083	10.2088	11.3402	12.3247	8.27541	9.7748	11.1345	8.55287	8.75738	8.0437
Fthl17f	0	0	0	0	0.039458	0	0	0.089872	0	0	0	0
Cd200r1	0.0597016	0.0250027	0.0647232	0	0.0305898	0.0988298	0.0569163	0.0870918	0.0544501	0.0533163	0.0315937	0.0673322
Cypt12	0	0	0	0	0	0.0611942	0.105726	0	0	0	0	0
Gm20878	0	0	0	0	0	0	0	0	0	0	0	0
Plekhj1	35.1953	22.2216	34.1779	28.8491	24.7868	26.0708	34.3335	34.3874	34.1072	25.7094	37.4294	37.4336
Prkcz	0.399594	0.469748	0.516805	0.892479	1.09915	0.773668	0.902252	0.998124	1.05497	0.459112	0.934885	0.751111
Hira	22.6886	19.8734	23.5246	23.0858	20.9929	21.9266	26.7868	23.7109	21.6782	18.9629	26.1146	23.2148
Arfgap1	19.3349	16.4259	19.3571	25.1101	19.8136	22.2276	21.3068	20.5541	21.8337	15.5544	21.7494	22.5908
Olfr728	0	0	0	0	0	0	0	0	0	0	0	0
Ccdc122	2.22729	3.64366	1.39596	6.72598	6.61549	6.04906	6.90098	7.20902	5.96715	14.3379	6.20641	5.96592
R3hdm4	46.0637	42.6747	45.905	37.3396	35.7515	40.4477	29.3714	28.823	31.6962	31.1697	32.6866	31.8145
Olfr172	0	0	0	0	0	0	0	0	0	0	0	0
Psmd10	30.2755	22.4722	26.3872	29.1057	28.045	30.1807	23.1854	23.8958	25.6868	15.5109	23.9902	24.3059
Pus7l	3.57454	3.84051	4.24426	1.84507	1.52626	1.47932	1.53147	1.47743	1.49422	1.62145	1.65517	1.65576
Zfp57	5.11004	4.23826	5.71594	4.84089	4.16108	4.43985	3.94257	3.17862	3.79453	2.72248	4.00671	3.8609
Gm694	0	0	0	0	0	0	0	0	0	0	0.0660151	0
Rps27a	309.588	130.234	290.601	176.339	181.72	182.581	176.913	160.946	163.294	52.842	155.65	180.953
Akip1	21.7822	15.7415	21.7425	29.4679	27.2214	27.3002	30.1044	28.1718	30.9198	26.2135	29.3095	31.0074
Rgs16	0.0241747	0	0	0.0223016	0.0990927	0.0133396	0.161328	0.197488	0.0220482	0.0575709	0.0639653	0.109058
Slc23a1	0.542965	0.592074	0.466465	0.614305	0.461923	0.440932	0.537167	0.549965	0.467174	0.573332	0.552981	0.508377
Dcst1	1.2622	1.54767	0.959271	5.25784	7.04066	4.91128	10.5321	10.1897	8.6991	13.3096	9.55788	9.17223
Txndc8	0	0	0	0	0	0.0523494	0	0	0.0432626	0.0564824	0	0
Vmn2r60	0	0	0	0	0.0112891	0	0	0	0	0	0	0.0248488
Esyt1	51.1353	42.093	51.0878	20.43	21.392	20.9173	16.8361	16.3663	16.9304	12.7701	17.3624	16.6883
Hnrnpdl	97.3831	89.5943	78.8557	91.1033	71.1074	59.3313	85.7334	72.7392	69.9004	85.1941	71.6538	68.499
LOC108169150	0	0.0417669	0	0.0690029	0.0255501	0.110063	0.261465	0.0290973	0.159177	0.0593764	0.0527771	0.196837
Lix1	0	0	0	0.583561	0.6673	0.667308	0.709484	0.890219	0.45815	0.27692	0.718735	0.671458
Rpf1	29.2851	33.1522	27.7924	17.3638	17.9527	15.2657	16.2934	15.8607	13.5328	21.6805	15.2118	12.3042
Mapkbp1	6.02951	8.53668	6.39647	28.3597	31.7595	30.3406	31.9966	35.782	35.0404	31.4946	34.504	34.9169
Mettl2	19.9714	18.6229	18.2707	22.6119	17.8946	17.7188	20.8648	17.163	17.421	17.7706	19.2033	15.9484
Matn1	0.169174	0.0590411	0.152837	2.60111	2.8027	2.48934	3.01059	3.7841	3.38159	1.88011	2.93943	3.83184
Hamp	0	0	0.0774631	0	0	0	0	0	0	0	0	0
Slfn2	0.067846	0.113654	0.128717	0.359888	0.590969	0.524123	0.695317	0.65322	0.278451	0.444324	0.269277	0.459105
Opn1sw	0.0702671	0.068664	0.0634811	0.270094	0.252023	0.336035	0.234461	0.423685	0.30975	0.348621	0.260294	0.46228
Nadsyn1	3.32811	2.29758	2.42415	3.01028	2.811	2.53946	3.21002	2.65508	2.95236	2.26008	2.87573	3.34295
Olfr459	0	0	0	0	0	0	0	0	0	0	0	0
Ndrg4	7.23761	6.89121	7.68886	9.34085	10.1062	9.4105	10.7178	12.2935	11.4212	9.88315	13.8018	12.2081
Pyhin1	0.0242127	0.0540808	0.0699981	0.446733	0.148873	0.0534422	0.430884	0.301407	0.272355	0.528563	0.341685	0.309484
9230113P08Rik	0	0	0	0	0	0.0279855	0	0	0	0	0	0
Fancf	3.98907	4.75317	5.6455	3.94175	5.07986	5.61804	3.80296	4.05152	4.97776	3.83569	4.09832	4.44245
Rdh16	0	0.0424608	0	0	0	0	0.0241645	0.0295807	0.0693523	0.0150907	0.026827	0.0285867
Defb30	0	0	0	0	0.028865	0	0	0	0	0	0	0.127071
Lamtor3	33.9	29.5735	33.4566	58.1969	48.2961	49.299	44.9944	43.0308	43.5747	40.0198	43.2112	42.4921
Bst2	129.705	52.752	125.853	98.6972	105.724	117.139	56.2636	62.4496	64.7381	22.5941	56.9468	62.0483
Serpinb1a	0.152562	0.269766	0.220525	0.688067	0.868549	0.486393	0.6949	1.06826	0.494727	0.0403688	0.592054	0.535301
Man1c1	11.0077	9.27577	10.9632	8.05534	8.82123	10.0569	6.56339	7.85669	7.01719	7.76681	8.26413	8.50553
Acaa1b	0.32861	0.0458733	0	4.78301	4.73314	4.99655	3.60271	3.34494	3.2135	1.45645	3.90304	3.08842
Dip2c	3.34925	3.36345	3.10043	3.40032	3.73804	3.27106	3.59998	2.89201	3.45032	3.70702	3.48235	3.24498
Tead3	19.0247	22.4372	18.752	41.5757	39.4451	44.4459	38.6932	41.7964	43.831	59.2301	43.105	46.3588
Zfp668	4.72558	4.82614	5.03757	2.89936	3.45156	4.17087	2.92644	3.07624	3.64724	3.27285	2.97466	3.43659
Hps3	5.96542	5.42767	6.00067	6.63965	4.60861	4.60933	6.66043	5.75063	6.30257	5.4153	5.64394	6.66126
Tssk2	0.0203343	0.0510952	0	0	0.145864	0.0448817	0.17447	0.166114	0.0741823	0.266338	0.236736	0.252265
Snd1	64.2647	51.5436	72.8689	32.4217	31.5664	33.8756	30.8615	28.5301	29.7145	20.5652	31.2452	31.7529
Ms4a8a	0	0	0	0.0240639	0.133654	0	0.149208	0	0.142743	0.0310601	0	0
Nacc2	5.67135	5.51804	6.64061	11.8627	11.9308	11.5629	10.1479	10.1479	9.84098	7.25797	10.3955	9.71992
Fbxw27	0	0	0	0.223303	0	0	0.346147	0.0847464	0.0220766	0.0864675	0.102476	0
Klhl13	0	0	0	0.159302	0.0786477	0.0846985	0.146334	0	0.139993	0	0.0203071	0.0649177
Cand1	33.0786	29.2585	33.9451	22.0819	22.0699	22.7889	21.3776	19.8014	19.6924	15.868	19.7666	20.9818
Ankrd27	11.2272	11.705	12.6062	6.60346	7.28965	7.02282	6.03128	6.08328	6.42685	4.72143	6.21642	6.18035
Atg5	17.7652	16.5579	18.445	21.7429	20.6806	17.3459	19.731	19.8729	20.8107	17.8033	20.3927	20.285
Zscan2	3.29257	3.54097	4.32252	2.29812	2.1627	2.89662	2.47678	2.26031	2.138	2.13921	2.53762	2.52331
Mta2	123.64	131.259	129.684	98.8732	96.5958	102.443	103.326	103.423	103.191	103.182	106.632	109.028
Sbk1	12.271	14.5507	11.0025	33.7136	36.9835	41.4024	44.2092	48.0243	47.9291	42.5668	47.5214	50.9709
Cdc123	59.236	42.4755	59.2881	43.8309	45.3395	41.3119	39.3259	40.9126	39.456	31.5661	43.296	39.9244
Pts	17.4356	12.8697	15.9192	17.5172	15.606	15.7243	15.3236	12.1133	13.2185	10.0562	12.6292	15.0861
Rangap1	130.884	105.247	136.257	137.094	134.135	141.85	122.023	122.538	120.197	89.4814	127.068	129.735
Vmn1r172	0	0	0	0	0	0	0	0	0	0	0	0
Rabggtb	60.5272	49.24	60.2979	39.6192	31.0871	29.2511	33.7771	34.7264	31.0859	24.8293	36.5124	36.2218
Ccdc24	3.31779	3.40706	3.32586	2.01253	1.49038	1.95615	2.72971	3.18243	2.56998	3.43647	2.54945	2.61417
Ctf1	0.0205265	0.0171928	0.0890121	0.189361	0.0631041	0.090612	0.0782754	0.119775	0.0561628	0.146649	0.304149	0.1389
Ear14	0	0	0	0	0	0	0	0	0	0	0	0
Gm14351	0	0	0	0	0	0	0	0	0	0	0	0
Olfr804	0	0	0	0	0	0	0	0	0	0	0	0
Mmadhc	42.8901	24.0877	44.0301	34.4909	32.2287	34.599	32.8886	30.8824	32.8174	17.2277	32.8255	34.0858
Mybbp1a	61.3632	60.7567	70.7906	24.8924	24.0261	22.1825	22.1558	17.4571	17.363	17.5014	18.5166	19.4761
4930521O11Rik	0.0367978	0	0	0.10184	0.113127	0.142135	0.105243	0.021472	0.0503415	0.0876324	0.0194732	0.0207505
Gm11744	0	0.0961955	0	0.0794621	0	0	0.10949	0.100523	0.183305	0.0683764	0	0.129527
Elovl2	0	0	0	0	0.044772	0.0401804	0	0.0169959	0.0265648	0.0606938	0	0
Cndp2	29.9253	18.1056	30.9983	79.0238	73.5907	75.8174	64.0114	61.4742	56.9435	29.2098	58.1802	57.6236
Map7d1	69.8109	89.1355	70.6392	62.7731	56.3791	61.2245	59.2708	62.5072	69.0885	101.847	68.4847	71.1273
Lin54	14.9964	22.2184	15.4752	19.2339	18.7065	15.7246	20.1432	20.3093	20.7769	27.7606	19.6576	18.8347
Pcna	314.764	293.174	293.351	277.791	234.159	223.993	254.187	231.273	234.409	222.233	218.254	205.615
Tshz3	0	0	0	0	0.0223341	0	0.036361	0	0.0149081	0.0259514	0	0.0184351
Ifi44	2.91427	2.34166	2.27048	2.54265	2.39926	2.43121	1.18667	1.33735	1.74792	1.6233	0.972376	0.913604
Arhgap6	0.127078	0.127727	0.0619949	0.756143	0.794365	0.525909	1.16909	0.71927	0.788116	1.61907	0.665761	0.738096
Clec4f	0	0	0	0	0	0	0.0224226	0.0274484	0	0	0	0
Hectd2	0.810291	1.10512	0.699647	2.01761	2.06486	1.74099	2.16023	1.749	1.88351	2.83474	1.7152	2.07842
Gm13124	0	0	0	0	0	0	0	0.161858	0	0	0	0
Gucy2c	0	0.0121231	0	0.0400571	0.00741608	0.0958396	0.0827913	0.0422283	0.112206	0.0689375	0.13021	0.065295
Dhtkd1	0.033972	0.0569091	0.0294636	0.357274	0.515233	0.52488	0.880928	1.17353	1.30751	1.00319	1.04271	0.988502
Nfyb	15.2562	17.1675	15.1372	34.9201	37.9065	33.9296	40.2817	44.3948	44.4548	40.5575	44.9306	45.4466
Ammecr1l	20.5837	19.5789	22.0041	19.7053	21.1722	20.6855	18.4628	19.4412	20.5343	15.8455	19.4382	20.3976
Catsper3	0.018816	0.11032	0.122392	0.104148	0	0.124591	0.143505	0.131752	0.154448	0.112023	0.21906	0.0636626
C030039L03Rik	1.153	1.3921	1.53588	2.25745	2.41337	2.95776	2.71293	3.46416	3.12117	1.46784	3.14816	3.48609
St6gal2	0	0	0	0.00469814	0.0313129	0	0.0194205	0	0	0.0485125	0.0161702	0.0172309
Tmem39b	7.81561	10.2345	7.52177	2.78808	4.16274	4.53679	4.07403	4.19074	3.86786	5.33998	3.00954	3.86667
Gm12963	0.107536	0.242498	0.0538064	0.328135	0.271256	0.228223	0.473162	0.444066	0.45266	0.453084	0.647865	0.48512
LOC108169054	0	0.0717815	0.0619391	0	0.14637	0	0.054468	0.0666763	0.0781617	0.0340152	0	0
Serp1	105.457	77.2666	102.617	70.8557	71.4984	61.0376	75.6497	75.6595	69.7776	47.5654	72.0044	72.9224
Ipo13	15.8487	18.2251	16.6889	9.94845	10.5758	12.0016	10.0382	11.0784	11.5438	10.9353	12.0488	11.4035
Lias	20.4973	15.2022	19.2524	14.9133	16.3943	17.5939	16.2509	16.4201	16.6681	11.1802	14.8915	14.8914
Pdha1	76.3974	69.3883	81.8266	32.2112	31.1818	29.8496	27.6046	23.9739	26.724	22.954	24.2113	26.1786
Postn	17.5899	15.3075	16.8197	3.27826	2.7289	2.61449	2.58119	2.8791	2.2419	3.67991	3.26149	3.23436
Nploc4	48.6334	45.7738	47.7799	53.4289	53.4835	55.0496	48.4983	50.7472	47.5709	39.2993	50.4665	47.5098
Cd2ap	69.721	110.305	70.3038	40.0531	38.277	30.6061	32.8135	27.2091	30.2978	55.0942	29.3259	29.869
Gm4981	0	0	0.0168769	0.0718067	0.0638118	0.0515409	0.133571	0.109006	0.0425945	0.148294	0.0823823	0.175573
A130010J15Rik	1.88453	1.54161	2.53591	1.65057	1.12715	1.53757	1.63582	1.34354	1.37768	0.715972	1.53666	1.27358
Krt6b	0	0.0634065	0	0	0.0775754	0.0556958	0	0	0	0.060093	0	0
Tomm7	10.918	2.64325	11.3949	10.4477	13.8745	10.7009	11.4519	13.3059	9.07559	2.51522	7.70364	10.9931
Cd244	0	0	0	0.143525	0.0468915	0.0706988	0.0610733	0.032041	0.0166934	0.0326917	0.0484303	0.0516072
Skor2	0	0	0	0.0142865	0.0158698	0.0341815	0	0.0361461	0.00706208	0.00922003	0.0163906	0.0349315
Pbp2	0	0	0	0	0.115138	0	0	0.0786738	0.163957	0.0535144	0.0951332	0
H2-M11	0	0	0	0	0	0	0	0	0	0	0	0
Smg5	50.0437	47.6421	47.9244	37.2257	35.8412	37.4806	34.5525	34.0708	34.9161	30.6462	38.5844	37.7038
Rab3b	0.119017	0.085446	0.0645137	0.0235275	0.235215	0.0938189	0.0648366	0.0694478	0.0930407	0.0708582	0.0179951	0.0191755
Mpp3	0.352373	0.361789	0.911899	0.104861	0.081538	0.2258	0.097529	0.132654	0.062202	0.162418	0.120305	0.153836
Lrrc4b	0.051768	0.0346883	0	0.0382056	0.0424398	0.0114262	0.0592234	0.157078	0.160529	0.172597	0.186288	0.210185
Zcchc12	0.0258461	0	0	0.0238435	0.13243	0.0570474	0.123201	0.0301631	0	0	0.0410327	0.0291495
Gm13212	0.861861	1.4775	1.02168	1.99885	1.78291	1.96452	1.88135	0.958815	1.3811	3.05954	1.08268	1.48982
H6pd	41.1753	38.3177	44.6132	29.1656	27.5026	30.5026	26.0376	25.6708	26.2479	22.0426	24.7106	26.7734
Cyp3a13	0.07641	0.128	0.124255	0.969232	0.587263	0.664066	1.32032	1.28186	1.12373	1.18279	1.45568	0.904849
LOC108168610	0	0	0	0	0	0	0	0	0	0	0	0
Ensa	104.327	70.1531	97.7325	90.3454	79.7469	92.3789	78.1804	86.1238	84.9044	61.1196	83.9041	84.945
Jmy	11.0903	14.5502	13.6854	16.8203	24.4789	23.0132	21.5135	25.7165	26.6912	22.6484	24.7956	24.6493
Golm1	29.9524	33.0961	29.4922	47.2187	50.4651	51.6238	48.522	52.8736	51.2553	56.3764	53.6374	51.3428
Lag3	0.746814	0.944186	1.06932	0.480965	0.750864	0.51317	1.22244	0.904441	0.951	0.906031	1.44661	1.60507
Enthd2	6.31585	7.41556	7.73354	13.413	13.4741	16.2015	11.7556	14.3357	15.2322	13.8211	14.8514	16.6523
Gm40902	0	0	0	0	0	0	0	0	0.0224815	0	0	0
Psg27	0	0	0	0.375406	0.0893595	0.224547	0.457228	0.644515	0.450671	0.605688	0.369168	0.508121
4931431F19Rik	0	0	0	0	0	0	0	0	0.01347	0	0	0
Vps26b	8.57025	9.05634	9.97226	8.6904	9.49361	10.6228	12.2654	13.2605	13.3856	10.0679	13.5082	13.3105
Chst3	0.189363	0.151231	0.0620647	0.312819	0.347488	0.238141	0.289686	0.24155	0.409675	0.272674	0.312281	0.263233
Gm30196	0	0	0	0	0	0	0	0	0	0	0	0
Smarca2	17.0796	20.3586	17.4902	48.372	54.9133	53.2437	53.6675	57.1772	55.3367	66.62	54.8439	52.9805
Vmn2r82	0	0	0	0	0.0222654	0	0	0	0	0	0.022996	0
Themis	0.011429	0.0287184	0	0.337391	0.216671	0.163969	0.13075	0.220076	0.11466	0.108871	0.127011	0.161122
Xrra1	0.891282	0.388194	0.257667	1.52386	1.48571	1.19346	1.65408	2.45476	1.44151	2.23575	1.72313	1.25985
Retsat	11.7733	11.2647	10.2204	57.7736	63.3701	65.2385	67.5944	69.9573	68.9977	52.4665	66.3441	67.0643
Zfp950	4.45386	5.48087	5.20462	5.56768	6.7139	5.97491	5.01529	4.62339	4.9893	5.64921	5.66181	4.68643
Fcnb	0	0	0	0	0	0	0	0	0.0772431	0	0	0
Ppp2r1a	143.609	124.372	145.15	106.191	96.7039	99.9189	91.8493	86.4771	84.2182	81.3361	89.0328	91.1623
Ripply3	0	0	0	0.0681154	0	0	0.0703915	0.0430845	0	0	0	0.0416368
Wdr34	12.6203	8.01956	13.4617	12.7088	13.525	14.5138	12.7016	11.0827	13.1057	7.73687	10.9271	13.0003
Trim44	39.9018	46.5935	42.7782	30.723	31.7057	30.9536	33.797	31.2184	31.0253	33.3555	31.2238	29.8234
Pde1a	0.0711329	0.21184	0.171369	1.64053	1.1501	1.10775	2.29061	2.15836	2.29949	2.57864	2.18329	1.96104
Gm36448	0.0421882	0	0	0	0	0.186235	0	0	0	0	0	0
Nudt10	0	0	0	0	0.0410834	0	0.114661	0.0467871	0.127975	0.0477372	0.297021	0
Zfp281	7.2634	8.73332	8.07743	6.67099	7.25124	7.19478	6.40914	6.73379	6.57566	8.35555	6.45816	6.92405
Apela	0	0	0	0	0	0	0	0	0.0519501	0	0.0602862	0
Mtmr11	44.896	32.35	45.117	34.1956	32.7819	33.4478	28.9948	36.222	32.109	17.8994	34.9773	35.6611
Mup11	0	0	0	0	0	0	0	0	0	0	0	0
Zmym2	10.8698	14.2079	12.1685	7.77917	8.6079	7.90279	8.29557	8.1287	8.51599	9.09452	8.55822	8.0578
Lpar3	0	0	0	0.0521995	0.115969	0.0499565	0.0970988	0.0264139	0.0309638	0.134751	0.0718648	0.0382895
Psg20	0	0	0	0	0	0.130873	0	0	0	0	0	0.0222908
Mcee	5.23116	4.51742	5.40739	9.57686	13.5471	11.0092	12.6804	14.2448	11.0954	7.14632	12.0603	14.0405
Enkd1	43.8225	31.39	49.2405	32.5259	31.6513	36.3882	30.7782	34.6731	32.1361	16.6714	30.7642	34.7342
Pdcd10	35.856	31.4217	33.9234	28.718	24.9069	21.7047	24.4445	19.6978	23.6129	21.8454	21.6233	19.9132
Ppp1r3g	0.0507169	0	0	0	0	0.0279855	0.0846137	0	0.0462556	0.030195	0	0
Olfr787	0	0	0	0.106819	0	0	0	0	0	0	0	0
Gsg2	8.29348	9.00693	10.1558	7.56752	7.68597	8.4989	6.68132	5.98768	7.30755	6.28861	6.30167	7.15666
Kcnq2	0	0.0130123	0	0.0716584	0.0716401	0.0814379	0.185133	0.208498	0.131062	0.18036	0.242526	0.100746
1810009A15Rik	0	0.108441	0.0935716	0.119436	0.132673	0.0476267	0.16457	0	0	0.205548	0.0913511	0.146015
Gm6121	0	0	0	0	0	0	0	0	0	0	0	0
Zfp933	3.26722	3.80112	2.95054	2.98447	3.96643	3.24442	2.70479	2.96645	2.54661	3.19485	2.44572	2.62787
Kif21a	0.006962	0.0116626	0	0.0963385	0.0499405	0.0691492	0.155974	0.138122	0.187313	0.165797	0.0847375	0.0628146
Nek7	27.0211	30.6139	25.1777	16.5894	15.1156	12.1106	14.7349	12.4224	13.7103	14.6671	12.0696	11.7018
1700112E06Rik	0	0	0	0.0877852	0.0390057	0.147023	0.072575	0.310946	0.121503	0.181292	0.141	0.0858565
Olfr622	0	0	0	0	0	0	0	0	0	0	0	0
Cdipt	28.1847	27.5162	27.9194	23.6734	22.747	23.6458	17.7719	16.5224	18.1584	15.3948	17.9867	19.1519
Fkbp8	111.894	96.5804	117.498	99.8154	90.0203	104.464	79.4306	82.2547	92.0305	69.263	83.9725	91.8351
Acsl3	19.469	14.8951	15.6323	4.13988	3.57157	3.23462	4.8139	3.9788	4.00974	4.15906	3.71288	3.28846
Isoc2b	0.927163	1.23339	1.38947	2.8427	3.3813	3.37059	2.10578	2.19587	2.66117	1.16894	2.56869	3.41379
Aplp1	0	0	0	0	0.117333	0.0505442	0.130988	0.0534493	0.0626562	0.0272674	0.0605919	0.103306
Gm3667	0.0112	0	0.0242841	0.0206644	0	0	0.0106774	0.039212	0.0510739	0.0133361	0.0118539	0.0757888
Cct6b	0.226638	0.202484	0.311221	0.501786	0.541913	0.683652	0.403319	0.987438	1.55715	0.7916	0.799567	0.681613
Olfr1274-ps	0	0	0	0.0251566	0	0	0.0259973	0	0	0	0.0288617	0
Gm33726	0	0	0	0.157801	0	0	0	0	0	0	0	0
Gm14137	1.16871	1.83447	1.28697	3.49765	3.40433	2.7116	4.26374	4.73613	4.85114	4.37209	4.34393	4.37979
Gm11595	0	0	0	0	0	0	0	0	0	0	0	0
Olfr1331	0	0	0	0	0	0	0.112818	0	0	0	0	0
Gm21245	0	0	0	0	0	0	0	0	0	0	0	0
Mgme1	5.24959	5.08043	6.09614	6.45713	6.73956	7.74628	7.12276	6.91803	9.03768	5.78261	6.51332	7.92734
Olfr1182	0	0	0	0	0	0	0	0	0	0	0	0
Usp3	9.13581	9.30202	8.69716	8.11717	7.49544	7.10799	6.33622	5.84396	6.60326	7.96832	6.9014	6.72302
Gm20823	0	0	0	0	0	0	0	0	0	0	0	0
Olfr639	0	0	0	0	0	0	0	0	0	0	0	0
Pgbd5	0.210285	0.114869	0.0495593	0.15182	0.121799	0.12108	0.566558	0.373448	0.283512	0.620538	0.406419	0.319654
Mat2b	27.6465	17.4368	30.9109	31.684	31.0383	34.3343	29.0405	28.0016	26.9263	14.3023	25.3032	26.9141
Zp3	0	0.0538498	0.0464661	0.01977	0.0439221	0.0946025	0.0817226	0.0500199	0.117272	0.102071	0	0
Igsf11	0.160748	0.573994	0.321021	1.88878	1.80333	1.71799	3.00044	2.90282	2.46919	2.92147	2.58782	2.57627
Ftmt	0	0	0	0	0	0	0	0	0	0	0	0
Cdk19	14.7113	12.5136	12.3955	19.4808	17.9193	16.861	17.0357	15.2473	15.1907	14.793	14.0911	14.533
Pcdh9	0.92757	1.16138	1.02114	0.410207	0.612458	0.369363	0.747548	0.368273	0.453514	0.523775	0.536407	0.388252
Amz2	20.7189	21.0296	20.7354	19.0509	17.9486	21.4403	20.6038	21.2222	21.0304	15.9769	20.6441	22.5896
Kcnmb3	0.0898613	0.1129	0.0162366	0.227971	0.122781	0.140492	0.107086	0.157306	0.204892	0.178334	0.221918	0.160466
Ear2	0	0	0	0.290917	0.161579	0	0.375798	0.460029	0.179757	0.0938744	0.292043	0.177829
Gstp2	0.262723	0.0628725	0.0813774	0.519357	0.230766	0	0.357808	0.438007	0.410765	0.268141	0.476678	0.38096
Ccng2	126.125	95.7071	139.604	95.1596	91.2793	120.782	68.2713	81.4472	94.77	45.8964	79.1112	97.4594
Gm20831	0	0	0	0	0	0	0	0	0	0	0	0
Rlf	16.9612	20.4618	16.3722	26.6184	29.5822	29.7816	32.5187	33.564	34.2809	35.8847	34.2521	33.3233
Cct8	148.367	109.213	157.11	93.2588	90.1067	90.278	83.76	84.5425	80.3028	58.9353	82.9439	83.5122
Gbp6	0.376233	0.23363	0.337554	0.610385	0.458668	0.47248	0.185524	0.204396	0.242563	0.270339	0.247158	0.197528
Phlda3	86.8074	64.571	96.0278	189.927	178.919	205.232	190.643	194.71	199.157	121.439	195.317	194.329
Mical3	10.2933	13.269	10.19	9.03983	10.6363	11.5494	10.5711	11.0345	11.242	16.2738	12.1179	12.084
Scgb2b19	0	0	0	0	0	0	0	0	0	0	0	0
Map3k13	0.638672	0.666119	0.389968	1.29124	2.12394	1.74184	2.7901	3.16702	2.46834	3.21385	3.09751	2.69079
Mrs2	12.5772	13.7314	13.6081	30.4254	33.5549	30.8868	35.7278	38.2352	41.0111	29.4256	37.3052	38.1582
Cyp4f13	4.84271	2.93124	3.73245	18.7425	18.1833	16.4507	19.1344	19.0078	16.1314	15.8575	18.0192	18.0278
Khsrp	65.99	68.8275	67.5618	47.6338	48.7035	52.4817	46.043	41.3806	46.893	57.2051	45.7975	47.6475
Ifna5	0	0	0	0	0	0	0	0	0	0	0	0
Vmn1r100	0	0	0	0	0	0	0	0	0	0	0	0
Cd300lb	0.122624	0.205417	0.066469	0.254526	0.282735	0.41726	0.681934	1.04944	0.792182	0.450203	0.594841	0.645385
Pa2g4	102.3	123.226	97.556	145.709	159.61	153.191	195.387	218.445	204.417	279.828	209.275	197.742
Ttc19	7.35135	6.65643	7.33474	6.54887	7.05734	6.25186	8.41391	9.12132	7.48753	6.86569	7.96225	8.07456
Trp53inp2	36.2907	35.3414	29.4533	40.1781	39.8743	39.7874	31.7068	32.2018	31.6834	43.0053	34.1577	33.1528
Pym1	26.7945	19.1797	25.4628	22.5724	21.1679	21.9613	21.3494	20.4105	19.1206	16.6533	21.0319	18.6499
Acbd5	15.2905	18.2798	14.2316	36.1382	38.6451	33.2634	32.7807	32.2156	34.7888	33.9978	31.7585	30.1321
Clec2i	0	0	0	0	0	0.0599286	0.0258847	0.126746	0.0247631	0	0	0
Sh2b3	20.7015	27.7897	21.8154	47.9356	53.4747	60.5521	60.0375	66.7488	72.2428	74.2745	69.8523	71.428
Gm5945	0	0	0	0	0	0	0	0.0889018	0	0	0	0
Pole4	47.5452	25.3128	44.4491	33.0957	29.4652	28.3597	31.1508	28.5295	28.8574	19.4537	29.4644	32.1298
Gm3159	0	0	0	0	0	0	0	0	0	0	0	0
Cnot11	14.112	15.0193	15.2024	11.4662	11.6877	11.2604	11.9257	10.9309	9.71997	14.0683	10.9499	11.4271
Msx3	0.0817493	0.0855903	0.0332345	0.584468	0.586412	0.473646	0.545547	0.882484	0.857421	1.03425	0.821962	0.841305
Gm1322	0	0	0	0	0	0	0	0	0	0	0	0
Wdyhv1	16.7699	12.7671	13.4682	14.17	6.92219	14.1964	13.2716	11.5506	12.8037	9.3722	10.6308	12.8518
Gm14484	0	0	0	0	0	0	0	0	0	0	0	0
Treml4	0	0	0	0.056175	0.0312003	0	0.0580521	0	0.0277684	0	0.0322242	0
Plpp6	8.82365	9.8842	7.79281	13.931	13.5882	11.8345	13.4723	12.9489	13.4512	13.83	12.9458	12.3482
Znrf1	13.0485	12.242	12.5228	26.2372	25.8254	27.5883	25.0862	26.4305	26.5963	27.7587	27.0357	27.089
LOC108168653	0	0	0	0	0	0	0	0	0	0	0	0
E330021D16Rik	0	0	0	0	0.0548194	0	0.132598	0.0749161	0.156126	0.0764375	0.181179	0.20513
Plod1	24.032	23.3493	24.4915	14.1795	13.0117	15.6218	14.6202	14.2509	16.3851	10.789	15.3768	14.8389
Pcif1	16.3048	17.339	15.8336	13.0282	12.1712	11.776	14.0337	13.3344	12.8611	11.6188	13.1036	12.7562
Pcdh17	2.76761	3.85646	2.86308	1.89297	1.83018	1.40835	1.24679	0.875837	0.854865	1.59872	1.1194	0.792836
2310002L09Rik	0	0	0	0	0	0	0	0	0	0	0	0
Naif1	2.37497	3.29307	3.33655	2.92948	2.85307	3.72047	2.95953	3.35298	3.11524	4.512	3.21972	3.52121
Olfr480	0	0	0	0	0.0281076	0	0	0	0	0	0	0
Lrrc75a	13.2238	13.2252	13.4802	5.54325	4.83169	6.80074	6.43932	6.70535	8.04039	7.28544	6.87028	7.29622
Tex33	0	0	0	0.0494063	0.0548818	0.0295521	0.0765859	0.0312506	0	0	0.0566828	0.060401
Olfr1318	0.152562	0.191676	0.220525	0.985187	1.69367	1.31887	1.01811	1.66174	1.08995	1.24134	1.26484	1.14707
Znrf2	8.13195	8.38724	8.86284	8.50944	8.56599	7.86454	8.51545	7.95058	6.50928	6.48963	8.0116	8.24443
Tmem151a	3.84189	3.61941	2.48196	3.94681	3.5631	4.05041	4.46066	4.3667	4.67193	6.16768	4.79312	4.79285
Shf	2.48235	2.10055	1.94463	0.854832	0.548834	0.741169	0.680784	0.912743	0.659038	0.73895	0.710805	0.584852
4930447C04Rik	0	0	0	0.0394651	0	0.0118029	0.0407839	0.0249626	0.0682792	0.050939	0.0226387	0
Gm2030	0	0	0	0	0	0	0	0	0	0	0	0
Gm3500	0	0.0284477	0	0	0	0	0	0	0	0	0	0
Tspan4	44.9008	31.1714	45.4907	44.5059	45.5793	46.0327	56.1039	60.181	58.9123	40.15	63.2412	64.681
Pigq	20.7193	24.0085	20.9645	33.4067	32.7815	34.1092	32.5604	33.1948	31.2057	37.5984	33.8013	32.4366
Dennd6a	7.69744	7.97366	7.79341	8.08083	8.21453	7.2117	6.19254	5.7017	6.10265	5.81084	5.92821	6.12795
Ccdc33	0.240604	0.105145	0	1.05191	1.02912	0.888949	0.957409	1.26967	0.763269	1.5944	0.874675	1.2742
Mapre2	11.2248	15.3781	12.6763	11.0458	11.0378	10.4012	9.91859	10.2259	10.7824	14.2401	9.83789	10.2965
Gsdma2	0	0	0	0.0931005	0.086182	0.0185625	0.064141	0.137406	0.0613618	0.0600841	0.142416	0.132789
Hax1	75.4997	50.9203	74.7553	29.3937	35.1888	37.9519	32.4958	31.9945	31.4564	17.5406	29.8718	31.4608
Matr3	67.7513	62.3194	62.0442	56.0915	58.421	51.5347	57.0032	52.1913	54.7347	44.7517	51.581	50.9927
Gm13272	0.104404	0.174896	0.2641	0.12842	0.071326	0.23044	0.199067	0.243685	0.190441	0	0.184167	0.235497
Gm13242	0	0	0	0.0326279	0.0289952	0	0.0134873	0	0	0	0.0149733	0
Ccl21a	0	0	0	0	0	0	0	0.0758943	0	0.0387178	0	0
F10	0.119501	0	0	0.140308	0.0222654	0.107903	0.176067	0.266243	0.138714	0.129357	0.11498	0.0245045
Lox	1.45051	2.75656	1.68483	1.32687	1.35526	1.27793	1.31892	1.62166	1.77871	2.32949	1.46424	1.57404
Pax2	74.4556	153.543	92.863	26.5148	24.1893	24.0185	16.862	15.2317	15.0595	45.0377	17.8413	17.2875
Cacna1c	0.0692741	0.11253	0.0637219	0.162671	0.16349	0.210819	0.152097	0.122492	0.155079	0.204967	0.222178	0.149154
Galnt11	11.8339	11.866	12.4726	13.7681	12.4436	14.8203	10.7115	10.5411	10.8566	9.29505	10.921	11.7273
LOC108168601	0	0	0	0	0	0	0	0	0	0	0	0
Cox6c	209.014	112.231	176.835	169.422	182.219	190.541	155.666	161.023	129.781	104.897	155.179	167.636
Tctn2	16.798	19.3655	19.1629	11.7987	12.5452	13.898	7.74123	7.74021	8.56472	9.47196	8.14586	8.78507
Klk1b9	0	0	0	0	0	0	0	0	0	0	0	0
Gm38699	0.466808	0.0902292	0.0778573	0.132504	0.257581	0.118885	0.171165	0.167624	0.196498	0.256542	0.190024	0.121494
Adgrf4	0.0188474	0.0631454	0.102163	0.017387	0.106227	0.124799	0.125776	0.0439908	0.068758	0.100989	0.119687	0.0212563
Olfr1271	0	0	0	0	0	0	0	0	0	0	0	0
Prdm14	0.0217693	0.00911687	0.0472008	0.0803304	0.111541	0.0720737	0.176406	0.127027	0.0397089	0.0648034	0.207363	0.0982069
Fbxl16	0.473206	0.644912	0.973846	0.281162	0.221913	0.371756	0.359374	0.290162	0.226763	0.477508	0.280128	0.434187
Plagl1	0.799499	1.1056	0.808576	0.475202	0.406897	0.473732	0.317157	0.338148	0.25937	0.785868	0.215804	0.290476
Ccdc91	11.6047	10.9916	10.8601	11.8939	11.7506	12.2231	11.8528	11.5968	12.7762	12.5033	11.2598	11.6611
Kif2a	19.4714	24.23	17.2436	16.0541	15.5778	14.0963	18.7378	18.7423	18.876	18.1969	18.0768	17.012
Gjd3	0.0337204	0	0	0	0	0	0	0	0	0	0	0
Mthfsd	22.3577	17.9003	21.1052	19.7473	17.4848	21.9811	20.9021	26.1122	24.4944	17.9059	26.0806	27.4011
Ceacam12	0	0	0	0.0877852	0	0.0420066	0.072575	0.0222105	0	0.045323	0	0
Aga	21.8752	18.9193	20.742	61.238	56.916	58.4112	55.8524	57.2322	62.4329	44.7922	58.0066	58.4995
Gm94	0.0754651	0	0	0.0696179	0.116	0	0	0.0440349	0	0.0898583	0	0
Ociad1	105.363	67.5672	88.2597	120.385	110.706	107.051	113.168	116.239	110.698	70.8744	115.358	115.61
Fam175a	8.803	8.87277	8.36557	8.46263	8.26182	7.78015	8.0745	8.27055	8.34395	7.04189	8.06251	8.13188
Eif3b	165.737	164.58	180.276	141.966	145.384	144.534	186.454	181.393	178.757	162.596	191.619	193.478
Cpe	109.855	88.0298	101.444	277.022	229.65	241.396	197.691	183.889	184.609	194.865	207.48	221.163
Lrrc10	0	0.0331093	0	0.0182333	0	0.0872489	0	0	0	0	0	0
Zswim2	0	0	0	0.070657	0	0	0.0730181	0.0446921	0	0	0.0405316	0
Igfbp5	1.52835	1.76069	1.39034	0.222387	0.187746	0.218152	0.312553	0.303836	0.277024	0.361674	0.234729	0.233814
Zfp786	0.0644382	0.131077	0.079838	0.15286	0.122634	0.182864	0.201848	0.333034	0.394599	0.27403	0.204601	0.332225
3632451O06Rik	0	0.0746266	0.0429294	0.374437	0.314487	0.371458	0.434139	0.265723	0.343096	0.200393	0.293375	0.223299
Nphp1	16.2509	16.2225	16.416	15.2685	16.9072	15.2285	11.7874	12.1159	13.1561	11.6786	14.0663	12.7237
Olfr1204	0	0	0	0	0	0	0	0	0	0	0	0
Fam50a	65.9579	56.6985	60.5321	105.617	108.078	117.339	92.8035	103.506	99.0192	110.225	107.392	115.633
Gm6408	0	0	0	0	0	0	0	0	0	0	0	0
Etv2	0	0	0	0	0	0	0	0	0	0	0.090658	0
Naalad2	0.166746	0.220523	0.2664	0.226691	0.233828	0.387411	0.2259	0.204839	0.208107	0.208999	0.213635	0.188058
Ankrd36	0	0	0	0.0385735	0.0714141	0.0307633	0.0597937	0.0162657	0.0444911	0.0497882	0.0958848	0.0314383
Actr1a	134.594	114.959	131.241	116.721	110.796	114.425	96.1671	93.9132	93.2112	69.5428	93.1451	101.101
Irgm1	47.603	49.2742	48.7086	21.2763	23.1027	20.1243	14.7343	18.4559	17.7714	12.4165	14.3728	15.0906
Rab11a	47.1447	35.1814	45.5624	50.9805	47.9648	46.4348	45.4066	47.8753	51.3832	31.72	47.5798	46.7578
Rnf167	9.62368	9.42266	8.40048	20.098	17.2924	15.9127	14.3315	13.2062	13.8316	12.3878	15.6471	12.4256
Kdelr3	59.1226	54.3353	54.1414	52.2767	56.5158	63.7716	58.6287	67.1108	65.937	45.1817	66.7996	72.1945
Pira6	0	0	0	0	0.0314377	0	0	0	0.0279796	0	0	0
Gorab	7.81842	7.18026	6.62454	9.65777	8.12563	7.03734	9.93821	8.37366	6.9992	9.01909	8.04015	7.35434
Pot1a	6.35087	6.95059	7.11386	4.37197	4.48292	4.44667	4.07906	4.38876	4.02481	3.27846	4.73157	4.45768
Tmem106c	36.8349	26.4718	33.2507	40.1326	40.7904	41.4961	35.2055	35.445	37.1383	27.9354	37.5622	37.3296
Dmrtc1a	0.123141	0	0	0.24992	0.227142	0.570772	0.469584	0.114967	0.157233	0.32258	0.208529	0.333312
Gypc	4.36188	5.02888	5.33145	2.39857	2.90103	2.01045	2.03027	1.69681	1.57568	2.24047	2.12724	1.852
Stil	16.4969	15.9449	14.9795	17.3375	14.3088	13.3041	16.4339	15.728	14.4583	18.3337	15.1899	13.9112
Ly6g6c	0	0.0492501	0	0	0	0	0	0.102932	0.0536276	0	0.124466	0
Cdv3	80.8514	82.5508	79.9434	74.6948	72.842	73.1114	98.0253	94.8017	98.3572	95.3622	95.334	99.4684
Zfp957	0.020519	0.0773393	0.0222449	0	0.021027	0	0	0	0.0187141	0.0488652	0.0217171	0
Gstt1	0.0210784	0.017655	0	0.0388904	0	0.0465241	0.0401899	0	0.173018	0.0501972	0.0446181	0
Nkx1-2	0.0296626	0	0	0.0410464	0.0455954	0.130942	0.0141393	0	0	0.03532	0	0.0334538
Gsc	0.0240408	0.0402727	0	0	0	0	0	0	0	0	0.0763334	0.0542271
Limk1	20.0861	23.5087	21.5356	8.56271	7.05339	7.50441	8.20673	8.19415	8.90299	9.23946	8.10513	7.95002
Olfr1412	0	0	0	0	0	0	0	0	0	0	0	0
LOC102638515	0.342247	0.439548	0.618389	0.378874	0.561152	0.176261	0.282775	0.213019	0.395379	0.353186	0.241486	0.591851
Tstd3	5.76217	5.04976	4.62728	2.92035	2.75194	2.0412	1.72938	1.76417	1.84909	1.27059	2.35285	2.06593
Lrrc73	1.48869	1.53729	1.45915	3.08532	3.19738	4.29859	3.71334	4.37905	5.02178	2.86534	4.70524	4.4849
Foxo6	2.71338	3.32469	2.47918	6.04472	7.21246	8.0158	9.92922	9.94227	10.9363	13.107	11.0232	13.6305
Bend3	2.19498	2.19848	2.42537	1.64967	1.33701	1.05873	1.8621	1.20915	0.923956	1.90539	1.12095	1.04301
LOC108168358	0.221116	0.211662	0.291083	0.160273	0.0971103	0.296314	0.271029	0.202753	0.144047	0.150451	0.21731	0.124689
Sp6	2.45304	2.46323	1.0426	9.27692	11.7762	10.7133	13.0815	13.8747	12.1842	11.1609	11.6832	11.082
Zfp276	5.74542	5.60158	6.06007	7.07264	5.24077	6.08822	5.59076	4.62308	4.13028	4.49909	5.42244	5.86067
Ap2a1	47.4633	52.7849	49.8845	36.4173	32.0412	39.8779	29.0445	28.3023	29.4108	30.43	30.0162	30.072
Ppp2r5c	26.8023	31.5959	26.8733	32.0096	30.5652	29.2559	29.279	26.6433	27.8959	31.5159	25.8889	26.4161
Serpinb9	11.7674	12.3672	14.3288	4.68899	4.30998	3.83176	4.36794	3.5716	3.05239	3.94249	3.10652	2.46254
Helz2	13.5116	14.702	12.6706	10.0398	10.6332	9.94658	6.25912	6.99187	7.73274	5.37508	7.37126	7.72319
Vmn2r16	0	0	0	0	0	0.024401	0	0	0	0.0131637	0	0
Lrrc7	0.021229	0.0192629	0.00575365	0.0832325	0.134153	0.0468565	0.0725215	0.0970347	0.0677656	0.0589819	0.0767672	0.0379087
Vmn2r69	0	0	0	0	0.0566445	0.0122005	0	0.0516069	0	0	0.0234013	0
6030468B19Rik	0.0532025	0	0.0288387	0.319022	0.218079	0.117428	0.253602	0.124178	0.194091	0.126699	0.337853	0.180007
Ndst3	0.557182	0.944491	0.769442	0.538488	0.523395	0.322093	0.746192	0.588319	0.52632	0.71874	0.421224	0.433893
Prkar2a	25.6677	27.6005	27.7963	17.2099	19.3033	18.3295	22.0864	21.8772	22.4289	20.8661	21.8291	21.1342
Slc25a54	0.0550532	0.0922239	0	0.0677168	0.0376108	0.0607566	0.157454	0.128497	0.0334737	0.0655534	0.07769	0.0413931
Hnrnpa2b1	448.136	441.672	423.932	258.616	271.903	243.076	224.537	223.168	238.2	217.651	213.296	211.871
Tns2	17.9917	22.9349	16.601	14.2025	12.036	12.4033	11.4555	11.5702	11.6732	22.2224	11.3219	12.1044
Magea2	0	0	0	0	0	0	0	0	0	0.0419563	0	0
Kcne1	0	0.0591186	0.0191297	0.0325565	0.0994528	0.0486838	0.0841112	0.0205928	0.177027	0.0630329	0.0466893	0.0995039
Tmem40	0.569359	0.255476	0.0881784	2.28856	1.54199	1.16692	5.25349	5.36312	3.63493	1.88858	4.15365	3.99038
Olfr1095	0	0	0	0	0	0	0	0	0	0	0	0
Adap1	0.49494	0.342009	0.268285	0.76479	0.278956	0.191175	0.979086	0.67869	0.68839	0.604072	0.628605	0.627974
Kif22	46.2857	34.0581	48.8017	28.6127	27.5125	27.7892	17.2948	15.3649	16.2316	10.5091	16.3994	17.2364
Pias4	23.3822	23.64	23.5017	17.8353	17.8066	20.3494	16.5013	17.7389	16.7095	16.5323	15.8197	16.7433
Fam32a	65.2045	50.812	61.0047	82.5299	79.2551	80.3099	73.564	70.7458	71.502	61.5458	76.3823	74.2841
Sema3d	0.0432816	0.0906305	0.065691	0.159712	0.128624	0.0477655	0.0866509	0.0303065	0.0552642	0.030922	0.119102	0.0878644
Zfp943	3.29314	3.76996	2.6748	3.25702	2.95151	3.01909	3.32649	2.81914	3.30475	4.38833	2.36003	3.1319
Tmem59l	0.166568	0.155017	0.200642	0.273176	0.227588	0.531046	0.17644	0.431975	0.472626	0.396673	0.646406	0.438333
Plscr2	50.7336	50.1797	55.0828	31.1832	24.7245	24.3077	19.1103	16.6896	15.9246	21.5287	15.9999	16.2993
Spata22	0.124609	0.0260928	0.118204	0.143693	0.0798088	0.0515693	0.207892	0.0363555	0.156266	0.278204	0.0824277	0.105402
Pkn3	4.12228	3.51598	4.93944	11.748	11.2713	12.3363	8.70526	8.88404	11.0381	7.07634	10.0238	12.5857
Gpr21	0.0860111	0.144084	0.106567	0.170029	0.188873	0.325446	0.210853	0.143396	0.100858	0.146308	0.208075	0.180151
Lcorl	4.17497	5.22825	4.32684	4.5336	4.52951	4.0169	4.56437	3.97603	4.60876	4.71345	3.89557	3.96682
Gabra2	0.018453	0	0	0.0340465	0.0661847	0	0	0	0.0336597	0.0219726	0	0.0416231
9130011E15Rik	13.1512	12.2931	12.5511	8.3732	8.6679	8.65278	7.23539	6.07377	5.70658	6.88697	6.40767	7.11113
Rsl1	2.37269	2.85391	2.52739	1.98523	2.38902	2.26834	2.14363	2.86558	3.2208	3.86004	2.00021	2.92487
Adar	18.738	17.6741	19.9673	21.6462	21.5795	23.9931	16.8716	16.7811	18.0346	12.9608	17.6341	17.2994
Gm4846	0	0	0	0.0299736	0.022197	0.0239047	0	0.0252787	0	0	0	0.097717
Tomm40l	5.52637	2.9674	5.50976	1.92092	2.15403	2.09105	1.30773	1.98089	1.18806	0.752045	1.22203	1.62495
Nosip	21.0324	18.7041	19.7231	17.6652	15.7481	16.9439	12.6102	12.5558	14.0939	15.1724	14.0902	13.727
Gpr33	0	0	0	0	0.145864	0.0673225	0.0387711	0.0474612	0.0370912	0	0	0
Irx5	3.735	5.6075	4.0237	8.49483	9.30389	9.15122	10.6599	10.4859	10.6693	13.8736	10.9269	9.76266
Noxa1	0.0339843	0.0284648	0.0736855	0.0313511	0.0174128	0.0187525	0.113396	0	0.0464923	0	0.12589	0.0383279
Knstrn	46.8688	48.6467	47.6158	46.8304	47.8135	45.5383	28.2368	28.9763	33.3016	30.6302	32.0165	31.0745
Serhl	9.92163	7.90266	9.90622	14.2905	11.4832	13.8137	10.6959	10.8689	11.7858	8.11204	9.38501	10.8848
Oosp2	0	0	0	0.154752	0.30083	0.0925642	0.0399809	0	0	0.0499361	0	0.0945953
Plin4	0.143035	0.181638	0.0750317	0.876842	1.2719	1.39012	1.31963	1.27617	1.72955	1.45592	1.51874	1.56112
Plvap	0.300545	0.263176	0.192533	0.352874	0.44798	0.678439	0.37769	0.27103	0.398703	0.536801	0.245799	0.477624
Stk25	45.5651	45.9629	42.4643	105.59	100.993	110.938	102.011	107.979	102.955	105.627	105.506	109.246
Pex3	5.5111	6.86806	5.50762	6.04335	4.76463	5.36071	6.03287	5.58214	3.94248	6.42071	5.06249	4.62392
Galnt5	0.0123437	0	0	0.113873	0.126493	0.122603	0.141214	0.0936356	0.0900635	0.117584	0.0783866	0.174018
Hck	0.188879	0.226004	0.0731308	0.273813	0.304158	0.327559	0.295825	0.236172	0.356834	0.562259	0.499767	0.532551
1700011E24Rik	0.0898852	0.0188217	0	0.0829207	0.0460552	0.099197	0.0856916	0.0524492	0.0819785	0	0.0475666	0.101374
Phlda2	0.309813	0.103798	0.47022	0.571616	0.476224	0.0683817	0.35443	0.578496	0.452097	0.368903	1.18044	0.593998
Zmynd15	0.147888	0.104813	0.123329	0.493246	0.408019	0.401746	0.271132	0.58415	0.300885	0.501193	0.686293	0.320751
Prl2c5	0.12258	0	0	0.0848114	0.0314036	0.0338196	0.0292152	0.10729	0.111797	0.0729794	0	0.0345617
Olfr733	0	0	0	0.340525	0.814724	0.407366	1.19106	1.49116	1.24304	1.3524	0.540938	1.40903
Usp37	11.8401	12.2589	10.886	10.8398	11.5963	11.2284	13.7332	13.7813	14.3863	13.4512	13.3798	12.9345
Vsig10	9.89996	6.20449	8.74765	6.16567	5.62901	6.10818	6.78985	5.57364	5.80353	3.5895	5.43057	6.36783
Ppp1r1a	0	0	0	0	0.0670024	0	0.0831109	0.101739	0	0.129757	0.0461341	0
Defb18	0	0	0	0	0	0	0	0	0	0	0	0
Olfr1	0	0	0	0.0208631	0	0.0748747	0	0	0	0.161572	0	0.0510117
Gm2001	0	0	0	0	0	0	0	0	0	0	0	0
Tarm1	0	0.0348673	0.0676945	1.01767	0.213294	0.367526	1.13105	1.21453	1.08204	2.18099	0.903204	0.446014
Dennd2c	6.04839	6.46986	5.7599	21.2094	23.7586	23.3593	27.2767	29.6183	27.3166	18.9247	28.4117	28.0702
P4ha2	87.3458	88.4678	97.4984	79.1636	84.5307	110.486	110.377	129.534	136.671	98.1775	134.209	144.673
Spag6l	0	0	0	0.181109	0.0118342	0.0254893	0.0330284	0.0404314	0.0210649	0.137508	0.024445	0.0781456
Rem1	0	0	0	0	0.0360857	0.038862	0.0167855	0.0410956	0.0321164	0	0	0
Ifi35	13.1573	8.93455	13.7241	43.5356	41.1936	46.0118	30.3893	32.8654	32.6876	16.3093	31.3215	30.9653
Pramel	0	0	0	0.0676288	0.0375619	0.0606777	0.0873609	0.192495	0.0334302	0.283696	0	0.0826787
Snrpa1	45.8583	34.9494	48.516	14.8516	13.559	16.1471	15.1972	14.6509	13.4678	12.448	12.4506	13.089
Hist1h2ag	0.657761	0.400679	0.583435	0.33098	0.306384	0.131982	0.51306	0.0697841	0.327219	0	0.189863	0.0674392
Fth1	786.765	899.853	775.439	1246.49	1329.31	1309.2	1374.07	1430.22	1455.8	1741.43	1339.13	1313.29
Adcy3	1.08034	1.1852	1.23486	1.14288	1.14921	1.22466	1.04673	1.21282	0.990666	0.93683	0.988063	0.867464
Rai14	22.1898	32.223	21.9025	21.2973	18.3867	18.1192	20.1042	15.6163	16.9942	34.0964	18.3134	18.1433
Zfp616	0	0.0196264	0	0	0.0120061	0.0129298	0.0223389	0	0	0.0279012	0.0372003	0
Gm7714	0	0	0	0	0.0422229	0	0	0	0	0	0	0
Gm14851	0	0	0	0	0	0	0.118534	0	0	0	0	0
LOC108167735	0	0	0.0287169	0.097746	0	0	0	0	0.0241589	0	0	0
Bbs12	3.80139	2.76488	4.52363	2.80697	2.20828	3.46483	2.41603	2.31706	2.9591	1.85478	2.38325	3.64098
Cmpk1	44.3176	43.5832	43.5857	35.6902	31.9842	28.497	31.8163	28.6632	29.8352	31.8194	27.5838	29.7149
Tmem5	15.3	15.5701	13.8595	26.6388	28.1397	27.6413	33.001	35.9503	34.0356	29.8902	33.2643	32.2517
Vmn1r101	0	0	0	0	0	0	0	0	0	0	0	0
Umod	0	0	0	0	0.0221715	0.0119386	0	0	0	0	0.0228991	0
9330182O14Rik	0	0	0	0	0.042264	0.0151719	0.0262125	0.0320878	0	0	0	0
Foxp4	23.2908	29.9449	21.3002	17.6676	17.6427	18.7419	22.1906	21.978	23.1878	46.562	23.8854	25.4203
Tex19.2	0	0.0231086	0.02991	0.0254517	0.0565449	0	0	0.0482963	0	0	0.0438003	0.0933469
Ccar1	37.4685	56.0529	37.7698	25.7814	25.2819	21.9023	26.7243	23.2026	25.5792	49.1245	24.8481	22.1906
Abracl	67.3601	43.0354	53.0952	50.5727	55.5331	39.0675	48.2425	50.3785	46.9955	40.0377	44.9056	40.8842
Rnf44	23.0837	28.3241	21.3102	22.3579	19.2992	19.3357	19.9632	19.1366	18.5462	39.5974	19.0065	19.1103
Lrp12	9.9792	9.47101	9.95309	10.1139	10.1275	8.77244	11.0096	9.56578	8.31679	10.096	9.70233	9.67125
Slc30a8	0	0	0	0.0956242	0.106222	0.098052	0.0564684	0.103688	0	0.0705289	0.031345	0.116904
Gm4925	0.0180807	0.090865	0	0.066719	0.33351	0.15963	0.137897	0.0844026	0.197883	0.236821	0.0765453	0.163133
Rabep2	15.3424	17.467	16.5634	15.478	14.7109	17.1299	11.7306	12.7594	13.0343	10.8208	14.0677	15.2507
Mfhas1	27.0893	26.0506	29.2333	20.9289	20.3355	19.8131	20.9973	21.8691	20.4863	19.8715	23.0356	22.2739
Ociad2	1.79638	0.713735	1.33577	0.817975	0.625419	0.673536	0.592814	0.389721	0.325573	0.315366	0.755631	0.363638
Mrvi1	0.125347	0.118113	0.152876	0.395085	0.363942	0.559094	0.712014	0.46323	0.552551	0.9204	0.685438	0.589032
Pask	11.7963	8.95938	10.8097	12.5924	11.461	12.1614	13.1861	12.4899	12.5423	9.82764	11.9151	11.8145
Gemin7	44.019	32.4702	41.8265	26.4807	26.6104	31.4744	22.8164	22.4912	25.9437	20.7016	24.978	24.6557
Tpbpa	0	0	0	0	0	0	0	0	0	0.0979797	0.0870898	0
Rad21	208.022	221.631	199.378	181.03	178.103	160.613	157.21	149.819	146.905	153.416	144.303	138.989
Pvr	14.3758	15.7982	13.1906	8.04193	8.61271	9.77146	11.3293	12.4544	13.2985	11.7997	12.7948	11.3526
Prex1	0.129666	0.112227	0.131201	0.223289	0.363195	0.300508	0.494466	0.423706	0.53217	0.442604	0.553521	0.424092
Tgfb1i1	0.0418753	0.0613799	0.124843	0.154523	0.171648	0.439028	0.319373	0.488696	0.439206	0.635741	0.387802	0.342399
Defa3	0	0	0	0	0	0	0	0	0	0	0	0
Rnf34	25.4137	25.3704	27.436	19.8571	18.5554	20.3517	16.1762	16.6463	17.1378	13.7467	16.2703	16.9436
Fam149a	21.5717	28.5304	24.7463	9.3227	8.5737	8.90429	7.44329	7.05299	6.7922	8.38696	6.94204	6.29761
4933413G19Rik	0.310153	0.12989	0.224161	0.333809	0.52972	0.199666	0.443525	0.48261	0.330016	0.400084	0.547103	0.262346
Wnt3	0.0628316	0.221033	0	0.162297	0.154529	0.166418	0.503162	0.146652	0.538664	0.553633	0.4389	0.496035
Lysmd4	3.40047	3.1946	3.17836	4.06962	3.56001	4.1686	3.86391	3.72176	3.94794	3.15168	3.33638	3.20282
Rtca	50.8223	33.6589	47.5412	36.3811	38.2291	36.6994	34.5583	33.0725	31.695	24.1422	37.5938	33.1305
Lipe	5.76437	6.59668	5.19587	10.5665	10.2058	12.8468	10.4654	11.1647	12.8664	12.0923	10.4714	11.5061
Klk15	0	0	0	0	0	0	0	0	0.0776899	0	0	0.0640469
AW551984	0	0.0120582	0	0.0664042	0.0663872	0.0317754	0	0	0.0262599	0.0171421	0.0152368	0.0324726
Gm5771	0	0	0	0	0	0	0	0	0	0.0815704	0	0
Glis3	62.8212	86.6649	54.7018	59.749	61.1982	55.1615	77.898	71.4475	69.9912	100.524	67.1778	60.1098
Gm21698	0	0	0	0	0.0195953	0	0	0	0.0174399	0.0341535	0	0.0215659
Olfr702	0	0	0	0	0	0	0	0	0	0	0	0
Trpv2	0.171574	0.0718543	0.0465014	0.227528	0.219777	0.24852	0.327139	0.212746	0.420545	0.102149	0.295086	0.483758
LOC108168727	0	0.0805079	0.151569	0.016122	0.0268632	0.0192866	0.0333216	0.0611853	0.127511	0.0416186	0.0554894	0.0689843
Dnaja2	114.944	114.453	113.123	97.2516	92.9418	91.8527	87.3843	86.9107	86.717	86.6751	83.9967	87.3203
Gm8708	0	0	0	0	0	0	0	0	0	0	0	0
Igf2	0.0647709	0.0542514	0.131661	0.239009	0.124452	0.169767	0.370495	0.481883	0.376593	0.443466	0.299918	0.210017
Kmt2b	12.3045	13.3705	12.5975	14.8236	13.9521	15.6402	13.2783	13.6332	14.4793	16.1641	14.3676	14.957
Lsm6	15.3983	9.46988	16.1634	10.5273	9.5818	9.62164	9.61687	7.51466	7.81431	5.428	8.14469	8.38202
Evi2b	0	0	0	0	0	0	0	0	0	0	0	0
Rpl31-ps12	0.0583139	0	0	0	0.119515	0	0.111187	0.272216	0.106369	0	0.0617186	0.131534
Hnrnpa0	182.033	102.99	191.848	104.635	94.7062	102.051	100.766	92.1726	95.4099	53.8114	91.9579	98.6913
Dbnl	49.7205	53.5154	55.2369	46.4743	49.1637	52.0626	38.2761	42.4765	42.9602	48.1056	44.441	45.8737
Anapc5	235.288	196.603	235.733	146.5	139.851	150.845	126.283	124.678	117.174	99.3648	129.032	128.357
Dlk1	0	0	0	0	0	0.0569778	0	0	0.0470877	0.0409842	0.00910726	0
Sybu	0.132462	0.103024	0.0410297	0.0436425	0.0872626	0.0730925	0.117262	0.121461	0.0345173	0.0675971	0.130182	0.0213418
Cyb5r4	30.6787	28.2846	32.4757	23.876	22.3465	21.7279	18.4489	19.2248	19.5361	19.2146	19.5453	18.9301
Gatc	16.963	15.0727	16.995	10.6522	9.47271	10.184	9.67568	8.91572	9.3868	10.4963	9.93486	10.282
Btn2a2	0.324041	0.235224	0.257617	0.199289	0.343132	0.35761	0.834091	0.743723	0.728991	0.52732	0.925992	1.26692
Cd209a	0	0	0	0	0	0	0.036263	0	0.0346917	0	0.0201293	0
Slc39a4	0.67343	0.755434	0.430222	2.55157	3.09314	2.30922	11.0747	12.322	10.7045	12.1426	11.2003	10.2669
Efna3	5.54529	5.80891	5.90069	3.06398	4.36314	4.56965	3.76617	4.93474	6.32522	3.39729	6.22523	6.48507
Rraga	48.0839	46.4007	57.6675	40.9523	41.3668	41.4983	36.9828	39.0234	39.3221	28.4191	38.4463	38.758
Gtf2a2	26.97	18.7925	27.0006	24.9871	21.4103	19.2465	18.87	16.8856	16.2049	12.3815	17.6209	17.3843
Hsd17b3	0	0	0	0	0.0488147	0	0.0908259	0.111183	0	0.0567207	0.0252083	0.0268619
Eif1b	31.9789	31.9669	48.95	29.0752	31.4459	38.4508	28.609	31.7887	33.0678	22.5391	33.4551	34.8166
Fam193a	16.4423	20.8754	16.5387	13.6835	13.206	14.6211	14.4709	13.8446	15.1911	22.0347	15.1542	14.7753
Picalm	80.1439	109.112	81.888	80.8915	82.8093	75.0206	78.4047	79.1514	80.4911	98.631	80.1403	79.7574
Bhmt	0.0272563	0	0	0	0.0279311	0.04512	0.246855	0.127236	0.161582	0.0811372	0.0288477	0.01537
Stx18	13.23	12.7652	12.4304	9.65622	8.97188	8.81759	9.21224	9.06706	8.47001	8.6952	9.47222	9.04032
Gm7995	0.0228534	0	0	0.0210827	0	0	0	0	0.0208431	0.0272122	0	0
Itgal	0.041991	0.0803912	0.0910458	0.0996106	0.104503	0.132403	0.114377	0.0560053	0.0765946	0.0714283	0.0698385	0.0202963
Irgq	8.96861	8.98662	9.60806	7.41488	7.84464	8.75843	6.90694	7.14806	7.58283	6.08592	7.44356	8.06178
2023-03-04	0.0674005	0.127021	0.0365348	0.178762	0.155406	0.102277	0.208832	0.196645	0.0384198	0.0401278	0.0980865	0.114023
Crocc	9.47422	7.63878	9.15642	10.3503	9.94342	12.7109	9.79828	10.2248	10.9064	8.08153	11.1888	11.5817
Itga9	0.565665	0.447048	0.484661	0.138876	0.121544	0.120826	0.217449	0.282159	0.187224	0.184684	0.284861	0.241809
Vdac1	219.932	158.341	224.458	224.413	245.23	272.079	231.86	258.412	268.051	145.938	251.579	262.547
Sipa1l2	2.91868	3.93224	2.37082	5.66934	5.55211	5.85174	9.0085	10.0088	8.13026	9.28461	8.45198	8.65889
Nhsl2	1.50485	2.38948	1.75986	0.77683	0.843237	0.600696	0.943201	0.54928	0.586953	1.24668	0.826854	0.87026
Ces1b	0	0	0	0.0267596	0	0	0	0	0.0396833	0	0.0153504	0.0163573
Gja8	0.00809753	0	0.00877863	0.0336155	0.033192	0.0670231	0.0463185	0.0425252	0.0553893	0.168734	0.0599922	0.054795
Ccdc109b	24.4169	24.6439	25.3242	22.6768	21.987	21.8113	27.2208	25.5881	28.1846	23.3374	26.8871	28.0942
Ppp1r32	0.268118	0.164687	0.232536	0.593626	0.311391	0.177537	0.426016	0.292041	0.130418	0.276689	0.472955	0.221751
Hacd2	7.42011	7.33329	7.02664	10.6522	10.8626	11.8769	11.3322	13.3622	12.819	14.3177	14.3707	13.041
Zfp318	4.02457	5.16664	3.92377	2.21103	2.64418	2.67178	2.82973	2.75663	2.95982	3.14666	2.69796	2.8554
Tmem198b	6.37242	5.49835	5.48754	4.42985	3.33456	3.24197	2.8329	2.84813	3.16356	2.93288	2.91782	3.38956
Ankrd13c	28.1002	37.1857	29.6857	40.6594	44.3921	42.4272	45.0144	46.8873	46.077	48.9298	45.2857	41.209
Hspd1	201.295	179.295	221.299	72.5303	78.1889	67.1585	68.0967	66.4321	65.1134	53.4309	64.634	65.2072
Trim5	0.0121081	0	0.0393795	0.0335098	0.0124078	0.0133624	0.0230864	0.0282609	0.033129	0.0288349	0.0384451	0.0409669
Bmper	0.437523	0.515534	0.2653	0.827769	0.653534	0.875676	1.13115	1.18563	1.02126	0.918321	0.918287	0.869799
Ppif	13.5886	13.323	12.4215	10.1045	9.42382	11.8609	10.4956	11.6919	11.9671	12.0184	10.7618	11.9525
Srrm3	0.0250731	0.0630028	0.0181214	0.0693911	0.0513877	0.193694	0.294808	0.146305	0.0457351	0.0995174	0.114994	0.188518
Ufl1	6.59915	8.01523	6.13218	7.00518	6.14715	6.18539	5.84805	5.68184	5.93621	6.39694	6.26003	5.20691
Olfr8	0	0	0	0	0	0	0	0	0	0	0	0
LOC102640673	1.05123	1.68095	1.63465	1.13631	1.51251	1.14842	1.1844	1.43748	1.38488	1.42874	1.49471	1.34127
Nrsn2	0.0659053	0.0552015	0	0.0303994	0.135074	0.127283	0.628305	0.34611	0.165297	0.82399	0.156945	0.445973
LOC108168525	0	0	0	0	0	0	0	0	0	0	0	0
Itgbl1	0	0.00989537	0	0	0.0847463	0.0521521	0	0.0827244	0.0215498	0.0281348	0	0.0133241
Sestd1	8.66135	8.4438	8.84089	7.27663	6.34166	5.88672	7.48425	6.09092	6.59044	6.23311	5.85599	5.81968
Oxa1l	16.7183	18.6116	17.7381	13.9022	12.5895	15.0454	10.268	10.2428	11.7837	13.1829	10.527	11.2176
Gm10499	0.172097	0.0320326	0.0207303	0.176403	0.156763	0.105514	0.109379	0.0892632	0.104639	0.136614	0.24286	0.194093
Snhg11	0.0336916	0.0443452	0	0.026641	0.0542547	0.0849874	0.0458853	0.033702	0.0131691	0.0916972	0.0713174	0.0325695
Nr0b1	0	0	0	0.0579568	0.06438	0.0346665	0.0149734	0	0	0	0.0166232	0.0354272
Samd8	10.0241	10.1616	8.8123	11.2971	13.3189	11.6441	14.9663	15.223	16.7065	12.924	14.4843	14.2502
Nup107	30.7146	26.0033	34.8723	21.6029	16.717	18.1552	19.8715	18.2334	17.2083	14.8392	18.1896	19.4139
Glt8d1	14.1343	14.6456	15.8883	14.262	14.4842	15.5822	9.98192	10.342	11.1115	9.68308	11.0502	11.4559
Stat5b	10.5268	10.4164	11.7701	9.08816	9.21592	9.97539	8.01696	8.39157	7.43801	5.70799	8.99164	8.68231
Pcdhb13	0	0	0	0.0282016	0.031327	0.0337372	0	0	0	0	0	0
Skint2	0	0	0	0.078425	0.0871166	0	0	0	0.135684	0.050613	0	0.0958774
Atg10	1.72994	1.85971	1.28476	2.73942	2.27529	2.49544	2.86992	2.52759	2.09955	1.44354	2.69596	2.15076
Prss3	0	0	0	0	0	0	0	0	0	0	0	0
Gm15816	0.149685	0	0	0.276174	0.289738	0.330384	0.33297	0.329963	0.515735	0.217842	0.281643	0.562722
Stag1	15.1356	18.4531	15.3983	10.1527	10.1976	8.21692	12.4923	11.6965	11.5422	13.0802	10.0687	9.56318
Mlc1	0.0966206	0.0269761	0.0465544	0.267403	0.132017	0.059239	0.368451	0.325748	0.166452	0.0766992	0.272698	0.157401
Rhox2d	0	0.118944	0	0	0	0	0	0	0	0	0	0
Tshb	0.114267	0.22332	0.0275285	0.140551	0.0520426	0.0560465	0.048416	0.14817	0.162113	0.0453536	0.349378	0.114553
Hist1h2ap	0.187327	0	0	0	0	0	0.0595291	0	0	0	0	0
Klk9	0	0.184089	0	0.0337925	0.0750751	0	0.104765	0.0641235	0.066817	0.130851	0.116308	0.0826251
Trub1	7.1684	6.79362	6.85266	5.53607	4.56348	4.37063	3.98167	3.48151	3.62775	3.35658	4.1092	3.83263
Tmem254b	0	0	0	0	0	0	0	0	0	0	0	0
Kars	106.719	107.2	112.188	61.8071	64.1882	65.5841	50.1202	47.7431	52.5906	48.7736	49.5653	54.2589
Nudt2	14.1577	9.04711	12.0407	9.57039	6.44116	7.27345	7.53401	6.40958	8.26503	3.88752	6.26501	6.95127
Gm6637	0	0	0	0.0875933	0.0486505	0	0.135781	0.166214	0	0.0565299	0.050247	0.107086
Babam1	60.4021	66.5098	61.4583	93.0747	88.1119	96.0263	84.7605	79.673	91.042	123.618	88.8681	90.3518
Cabp5	0.0279445	0.023406	0.0151475	0	0.0429545	0	0	0.08153	0.0764592	0.0166371	0	0.0630323
Olfr183	0	0	0	0	0	0	0	0	0	0	0	0
Sema3a	22.8395	31.987	26.5212	3.98015	4.15868	3.58825	3.05681	2.01241	2.55486	4.14779	2.44809	2.66725
Taf5	7.45015	6.9585	8.64969	5.94586	5.52177	6.08999	5.51688	6.15694	5.72028	4.68311	6.80322	6.90753
Tanc1	7.96849	9.45306	8.21312	6.41792	6.57828	6.63941	7.73834	6.59588	6.4708	7.47103	6.54335	6.41812
Gm5141	0.938216	1.44191	1.05446	0.57172	0.970264	1.06391	0.894444	0.703162	1.27175	1.36314	0.765243	0.931932
Kif1b	20.1781	23.1796	19.7154	18.1398	21.5894	17.5799	22.1116	22.0205	21.4897	19.8759	22.4324	21.1946
Acpt	0.0172941	0.0724266	0.0187487	0.0478623	0.106333	0.0763428	0.346232	0.060548	0.315457	0.144148	0.109823	0.0195045
Atp5c1	137.117	95.3033	142.276	82.2034	81.3134	90.1193	75.1355	68.4284	68.6622	37.3166	74.8324	74.7151
Mfsd7a	0.0573075	0.152	0.0207092	1.25119	0.90047	0.780014	2.71348	2.78664	2.24746	1.69457	1.87015	2.11131
Mtmr2	27.0911	24.0971	25.8278	19.4163	20.5842	20.3841	18.4583	18.2506	17.5892	19.9948	18.1526	18.728
Terf1	11.8669	11.3947	10.6629	10.3187	10.983	10.1467	9.50414	8.85835	10.2258	10.725	9.92898	9.22384
Ubac1	31.5025	26.6523	27.6359	63.4339	61.4265	67.9756	67.7465	74.1219	73.967	60.2384	72.7226	77.4213
Olfr474	0	0	0	0.0558137	0	0	0	0	0	0	0	0
4930563D23Rik	0.0632115	0.10589	0	0.136065	0.323882	0.13952	0.954155	0.84835	0.441993	0.48924	0.479465	0.677262
Tiam2	4.1116	5.19136	4.38376	2.47017	2.86929	2.55003	2.76652	2.41107	2.19417	2.69471	2.4096	2.06946
Rap2a	13.6724	14.8444	12.4547	44.6511	48.7542	45.8487	52.235	58.1191	52.0191	43.3413	56.1081	53.1539
Zc3h11a	40.5541	45.1517	37.8588	36.1952	37.1934	31.909	35.807	32.9734	32.4235	34.3707	31.5751	31.497
Olfr1040	0	0	0	0	0	0	0	0	0	0	0	0
Dcun1d4	11.4426	12.8145	13.1479	6.5203	5.77311	5.60169	6.0469	5.2541	5.72674	6.70812	5.40594	5.41905
Spns3	3.10463	2.96196	2.55583	1.7307	1.15691	2.27196	2.29502	3.35194	2.83154	2.49087	2.4776	2.20947
Fbxo34	17.1978	18.0399	16.7858	36.9913	36.9948	38.1581	42.6919	46.5324	43.5001	38.3558	46.7177	45.6201
Hoga1	19.938	18.4349	18.8453	8.42423	6.27985	6.97255	3.85093	3.88811	5.47887	3.32987	5.77339	5.00345
Ralbp1	31.7446	36.2755	33.3593	26.2262	27.9926	29.3465	23.8438	23.8323	26.055	26.5997	24.4878	26.1436
Gm6763	0	0	0	0	0	0	0	0	0	0	0	0
Vmn2r96	0	0	0	0	0	0	0	0	0	0	0	0
Mdm2	95.8674	153.563	93.5163	325.21	340.627	245.106	369.076	406.685	387.109	397.648	403.932	344.26
Iws1	17.64	19.5677	18.6157	15.3731	17.5344	14.9717	17.784	17.0287	16.8072	16.3834	16.552	16.4192
Cdh9	0	0	0	0.00750998	0.0333691	0.0179682	0	0.0285014	0.0148493	0	0.0344642	0
Zfp91	82.4326	87.7367	77.9868	63.9531	61.9293	55.0377	61.5329	52.7867	56.5996	63.0499	53.0333	52.9935
Kif13a	6.87524	8.23278	6.02777	29.7054	31.4911	30.5172	28.01	29.4185	28.4981	28.9091	29.2086	27.3467
Olfr111	0	0	0	0.0308679	0.0685778	0	0.0159497	0	0	0	0	0
Stat4	0	0	0.0443448	0.0754698	0.104792	0.214424	0.0487449	0.0477364	0.139898	0.0608823	0.0649387	0.0461323
Ppp1r13b	11.011	13.0161	10.6131	7.30588	7.44416	7.30083	6.8223	7.24534	7.36791	10.5434	7.59419	7.99908
Proc	0.240643	0.129574	0.447229	0.998987	0.493201	0.379389	0.655473	0.882629	1.20711	0.593547	1.03696	0.775428
Pcgf6	18.2859	16.0313	18.4832	18.0508	14.8763	14.4772	14.387	14.8282	13.3205	12.5522	16.2838	16.9202
Zic5	0.12544	0.373571	0.362642	0.231441	0.171394	0.153817	0.132875	0.260252	0.305082	0.381709	0.132764	0.172911
Klkb1	0	0	0	0.0149467	0.0442751	0.0476814	0.0257436	0.0252109	0.0147768	0	0.017148	0
Tax1bp1	61.6559	69.8158	54.7457	105.707	107.212	98.1999	113.175	112.393	109	108.278	106.379	103.896
Olfr1141	0	0	0	0	0	0	0	0	0	0	0	0
Mug1	0	0	0	0	0.0425691	0	0	0.0138512	0	0	0	0
Nipal4	0.145617	0.286981	0.0928616	1.9755	2.4051	1.76772	2.43349	2.23919	2.35148	2.08068	1.94915	1.94176
Mrpl12	71.0803	42.2482	70.7395	31.0031	27.795	33.3797	29.7708	28.2872	28.725	15.9005	28.7701	28.5442
Tulp4	14.1927	19.3758	14.0489	40.074	43.0855	37.9317	40.8159	39.5915	40.2025	53.8553	40.9004	39.6464
S1pr3	0	0	0.0272952	0.0232267	0	0.0138929	0.0120014	0	0.00574069	0	0	0
Svs4	0	0	0	0	0	0	0.0467951	0	0.17907	0.116894	0.051951	0.0553588
AI429214	2.92469	4.296	3.38935	2.84428	2.50988	2.75068	2.66462	1.93358	2.20752	3.77414	2.47026	2.51856
Nlrp1b	0	0.01017	0	0.341635	0.572357	0.334995	1.227	1.21862	0.819468	1.90119	1.02164	0.828477
T2	0.1714	0.11166	0.165171	0.193258	0.136612	0.126105	0.127092	0.0666763	0.191062	0.0453536	0.120939	0.107393
Pklr	0.692862	0.682745	0.872648	0.253791	0.135738	0.326097	0.15542	0.142692	0.204443	0.24265	0.258817	0.390709
Crat	12.6338	16.3596	13.9081	9.8025	11.7463	11.7882	9.57172	11.7171	11.2173	18.2979	14.3357	12.5711
Uba6	16.0251	23.1623	17.7272	11.7032	12.2568	10.6026	12.3951	10.8954	11.651	15.198	11.1353	10.7666
Odf3	0.0305454	0.0255845	0	0	0.344318	0.101129	0.203842	0.427768	0.278585	0.218227	0.452603	0.206697
Gm14434	1.31231	0.00520935	0	0.0114751	0	0.157867	0	0.602438	0.0113448	0.436936	0	0.105216
LOC108168393	0	0	0	0.0122962	0	0	0.012707	0	0	0.00793554	0.00705356	0
Inhba	2.72691	5.69408	2.97284	7.62439	7.37353	6.4066	9.19723	9.52932	9.78098	22.438	9.48299	9.01959
Kyat1	1.93119	2.07285	1.6749	3.84024	4.54437	5.19394	3.36851	4.40733	4.34457	4.08803	5.17798	4.35603
Clip2	18.2153	17.4178	17.4634	19.764	20.6259	22.5489	17.6621	17.6114	19.3917	13.7855	19.2719	17.3413
Mmp12	0.027095	0.0453889	0	0.183301	0.0740421	0.0498366	0.0688824	0.126482	0.0906092	0.0645255	0.0573539	0.0407441
Nfkb2	130.477	104.791	126.302	130.062	124.484	135.411	131.259	142.746	139.708	106.722	151.618	153.437
Tlx3	0.0368459	0	0.0399451	0	0.018879	0	0	0	0	0	0	0
Fsd1	1.61464	0.56801	1.08528	0.863931	1.05895	1.26516	0.923587	0.753732	0.898293	0.653683	0.956992	1.16545
Mep1b	0	0	0	0.0455592	0.0126521	0.163506	0	0.0288172	0	0	0.0130673	0
Utf1	0	0	0	0	0.0249334	0	0	0	0	0	0	0.0548816
Atxn7l3	24.5426	18.8476	27.1919	14.6075	13.2493	14.9784	13.1646	12.8026	13.4235	6.88337	12.1271	13.6646
Vmn2r114	0	0	0	0	0	0	0	0	0	0	0	0
Ptpn9	20.5853	17.0323	19.7902	18.1111	17.1597	15.5164	13.1253	11.6181	12.785	9.38545	13.0326	13.299
Smim11	23.2565	19.7631	23.9888	15.5181	19.7253	18.5018	14.5837	22.9908	16.7833	10.8215	18.4608	15.9157
Zufsp	4.56184	3.95083	4.90351	5.37671	5.90637	6.76011	5.47014	4.91659	5.73992	4.06239	5.34793	5.37809
Sh2d7	0.427786	0.333311	0.334344	0.376285	0.244676	0.285458	0.464734	0.60373	0.680506	0.900294	0.631762	0.774184
Ift81	13.6622	13.5216	14.3719	15.4125	16.7863	16.9977	12.7797	14.179	13.1366	12.5835	14.4912	14.3938
LOC105245043	0.0308122	0	0	2.14607	2.03659	2.4483	3.68652	2.6969	3.1193	3.35703	3.08175	2.43252
Entpd7	5.74742	7.12327	6.4382	2.91788	3.43726	3.58844	2.50392	2.03073	2.2848	3.40514	2.35518	2.29396
Trim12c	5.84129	5.4005	6.16618	11.7546	11.8774	12.1559	8.66415	8.59956	8.93979	6.3613	8.09959	8.84732
Cyp2d26	0.0349956	0.0293119	0	0.0807102	0.071724	0.038621	0	0	0	0	0.0185194	0.0197342
Olfr494	0	0	0	0	0	0	0	0	0	0	0	0
Vmn2r89	0.0212051	0	0	0	0	0	0	0	0	0	0	0
Gm25380	0.624596	0.0980915	0.465528	0.180063	0.360034	0.172326	0.55824	0.501133	0.320431	0.557793	0.289215	0.484294
Cadps2	0	0	0	0.0178336	0.0198101	0.0142228	0.0122864	0.00752011	0.023508	0.0306913	0.0409203	0.00726742
Kif5a	0.159909	0.111615	0.0866796	0.172105	0.202104	0.276478	0.0863875	0.118192	0.17015	0.16502	0.0902642	0.126243
Gpr55	0.120897	0.14729	0	2.48407	2.16244	1.95281	5.34371	4.13009	4.80143	3.53345	3.22215	3.97891
Dctn5	26.3816	29.6735	25.445	23.6237	21.1445	21.1854	17.7566	19.6511	20.1293	19.765	17.9777	18.3882
Cst7	0	0	0	1.53159	1.37867	0.916114	1.55549	1.46985	1.95801	2.1473	1.75717	1.7433
Wfdc6a	0	0	0	0.146276	0.0974922	0.0699952	0.0906983	0.0740182	0.173537	0.0755214	0.0671277	0
Asb6	14.9397	12.8936	16.5292	12.9939	11.7524	13.7469	11.3025	9.61344	10.3501	9.6179	11.2196	11.5189
Cyp24a1	0	0	0	0.0629105	0.0349413	0.0564443	0.146279	0.0397923	0.0466468	0.233453	0.0902199	0.0769104
Syndig1	0	0	0	0	0.0976647	0.030051	0.0519193	0	0.0496696	0.0324236	0.0288199	0
Hist1h2aa	0	0	0	0	0.127977	0	0	0	0	0	0.132176	0
Gsto1	71.4576	59.7518	62.9346	194.914	201.944	197.243	187.734	186.146	183.398	167.123	184.4	176.976
Parp11	5.22245	4.55177	4.92324	13.5248	16.0707	16.0041	11.5162	12.0217	12.6877	9.58012	12.6569	12.2664
Ptpn18	0.836127	0.342384	0.362582	0.839906	0.514097	0.82022	0.28342	0.303577	0.728686	0.154871	0.275316	0.775351
Gm21466	0	0	0	0	0	0	0.0533872	0	0	0	0	0
Adcyap1	0	0	0	0.0225886	0	0	0	0.00952519	0.0148879	0	0.00863846	0
Gm21064	0	0	0	0	0	0	0	0	0	0	0	0
Slc35f3	0.142162	0.166703	0.0924719	0.63825	0.485606	0.648478	1.3553	1.76968	1.15827	1.02694	1.27392	1.63539
Ncoa2	8.66431	13.4381	8.98075	21.6897	23.0193	19.7483	38.6561	39.3363	35.2467	65.9493	35.7774	31.8156
Slc16a9	0.0344931	0.122787	0.0373943	0.286384	0.238592	0.142749	0.419268	0.211335	0.243807	0.45179	0.410703	0.272312
Tbce	11.3754	8.83404	9.76631	15.4339	13.4306	12.1947	13.369	11.7389	9.6867	9.47619	11.4289	10.8106
Reck	1.74053	1.77229	1.59094	1.37899	1.64373	1.19771	1.39904	1.59314	1.43802	1.1541	1.54597	1.555
Has2	0.512074	0.73527	0.576775	2.04297	1.94226	1.26235	2.44726	2.14982	1.58305	2.39145	1.90746	1.50006
4930480E11Rik	0	0	0	0	0	0.0209609	0	0	0	0	0	0
Mycs	0	0	0	0	0	0	0	0	0	0	0	0
Olfr745	0	0	0	0	0	0	0	0	0	0	0	0
Gtpbp10	14.7064	12.776	14.0101	11.5489	8.97895	8.69884	8.89727	7.10375	7.7419	4.69989	6.66894	7.57569
Cspp1	7.17409	8.98797	6.95074	4.94344	4.98643	4.16348	5.37886	4.4264	5.1581	6.52532	4.68577	4.60496
Ubald2	27.3098	37.3742	23.702	25.8614	21.3115	22.93	21.769	22.1588	22.7711	65.0597	18.5641	19.0515
Tigd2	6.01648	6.00632	7.14324	2.83144	3.19333	3.41829	3.64191	3.62571	3.4413	2.89465	2.77161	3.18631
Txn2	59.9704	48.1468	61.0765	45.8188	45.0535	44.8753	44.8313	50.5376	52.6471	39.1121	48.2097	50.0561
Rrp12	10.9629	11.3768	13.1245	6.12354	5.74437	5.51577	8.45209	8.40227	8.46721	8.1217	10.22	9.70413
Fam98a	24.3667	24.6469	25.4076	14.9954	14.2578	14.7318	12.8955	13.3338	14.4818	10.0074	12.6457	13.6639
Ier5	37.2176	21.6592	30.1301	37.7896	35.2379	28.1474	24.9899	30.1882	22.624	12.6515	27.5515	22.8173
Triap1	24.2419	11.8989	21.8181	39.49	34.7127	36.0769	40.271	39.9402	36.3666	15.0254	38.2154	38.5678
Mcph1	17.2974	18.2239	16.5855	15.4487	16.8371	15.3671	17.8354	16.5505	16.0238	17.6041	14.8698	16.011
Hjurp	47.0291	43.2879	48.0136	56.3812	54.1544	62.8576	52.7093	58.367	58.008	33.1169	56.9863	56.0331
Tnfsf13b	0.14586	0.0855196	0.0474386	0.174926	0.0896828	0.144874	0.139055	0.289379	0.106424	0.121576	0.123501	0.115152
Cpsf6	16.513	17.0182	18.1413	11.7232	11.1507	10.4803	9.98385	8.62374	9.82071	10.0356	9.03072	9.55579
Trim43c	0.122064	0.0567997	0.0735173	0.600567	0.72272	0.254452	0.762865	0.807229	0.519526	0.403736	0.401927	0.489477
Ece2	1.24715	0.683006	0.769628	0.292054	0.216281	0.243508	0.512169	0.470224	0.288736	0.217041	0.497525	0.313769
Ccdc47	56.8018	60.0399	60.4285	58.2849	61.2418	61.0574	57.5254	59.4296	62.1254	63.5039	60.2826	62.1148
Tfip11	25.4167	28.1895	28.1494	26.6607	26.1274	28.4184	25.7623	23.9727	24.3632	26.2114	24.0557	26.1001
D2Wsu81e	11.3172	11.1512	12.2858	9.66121	8.46595	9.18506	7.62711	6.72023	7.18459	5.88763	6.27341	8.31285
Rftn1	0	0	0	0.00880226	0.0195556	0.0842403	0.109157	0	0	0.0454456	0.0100987	0.0753276
Capns2	0.166841	0.232907	0	0.128262	0.199467	0.12275	0.0530191	0.0649027	0.152165	0.132441	0.0588607	0.250887
Acsm2	0	0	0	0.0317429	0.0264456	0.0189868	0.0246027	0	0.00392278	0	0.00910448	0.00970171
Ifng	0	0	0	0.0430365	0.0239031	0	0	0	0	0.0555488	0	0
Clp1	8.60599	4.22421	8.62761	5.02246	5.15235	4.32326	3.79347	4.33775	3.22117	1.23042	4.17879	3.91368
Olfr1415	0	0	0	0	0	0	0	0.140761	0	0	0	0
Pgam2	3.95634	2.73974	2.76935	7.50075	8.65127	6.08518	11.7311	14.1423	11.0807	10.6459	12.6279	10.2591
Prdm8	0.999325	1.33767	1.59976	3.30849	2.71808	3.25702	3.3211	4.34888	3.48384	7.15067	3.43002	3.93941
Cops7a	40.3941	46.5006	45.3245	32.5257	27.7122	32.9255	26.7877	28.1969	28.712	33.6496	27.1631	28.5614
Zfp771	29.0414	21.9474	28.7271	13.8041	12.4719	14.6844	9.45972	9.88408	9.60897	5.27222	11.3671	11.9335
Lmx1a	0	0	0	0.0228462	0.0084594	0.0364409	0.0550893	0.0770707	0.0451733	0.039318	0.104844	0.111721
Eml6	1.61436	1.85274	1.84891	1.61702	2.05017	2.01486	1.52514	1.38217	1.26297	1.12385	1.55819	1.68096
Olfr1031	0	0	0	0	0	0	0	0	0	0	0	0
Slc6a1	0	0	0	0.0242488	0.0202021	0.0362606	0.137825	0.176386	0.155826	0.211266	0.11128	0.229749
Vmn2r120	0	0	0	0	0	0	0	0	0	0	0	0
Arhgap20	0.425754	1.00296	0.264438	2.89256	3.77213	3.17646	4.31259	4.91691	4.55043	6.91785	5.01306	4.63665
Arsi	0.042204	0.141398	0.194454	0.019467	0.0648733	0.0698644	0.16094	0.135446	0	0.0502535	0	0.0237991
Rnase1	0	0	0	0	0	0	0.0554787	0	0	0	0	0
LOC105244413	0.659096	0.674729	0.682776	1.31064	1.05064	0.792032	1.61974	1.62383	1.57627	0.976644	1.42616	1.35452
Dcp1a	7.4544	8.64381	7.83379	5.47847	5.77709	5.58565	5.80506	6.29441	5.8802	5.37762	6.10952	6.03606
Itln1	0	0	0	0	0	0	0.0459952	0	0	0	0	0.0272062
Adamts3	0.0686046	0.0689549	0.119	0.0970431	0.196849	0.136281	0.204932	0.0960761	0.200224	0.163379	0.14038	0.170221
Olfr382	0	0	0	0	0	0	0	0	0	0	0	0
Ahrr	0.0122766	0	0	0.0396389	0.0251611	0.0474195	0.0117039	0.10029	0.0783771	0.0146181	0.0584703	0.0276914
Nipsnap3a	0	0	0	0	0	0	0	0	0	0.0611593	0	0
Gnb1	199.606	172.771	195.921	132.534	134.691	136.587	134.829	127.355	133.729	118.584	132.813	135.651
Dmrtc1c2	0	0	0	0.0185979	0	0	0.0384388	0.0705817	0	0.456095	0.106685	0
Dmkn	0.851377	0.376734	0.383127	3.37875	2.05768	2.76555	5.17622	3.99307	5.12774	4.5906	4.02938	4.13064
Gstt2	0.911787	0.919914	0.741359	1.89256	1.82625	2.72144	1.56069	1.76541	2.15456	1.48049	2.32483	2.73441
Ccdc125	1.20455	0.948037	1.10324	0.411919	0.383082	0.538613	0.277189	0.145422	0.331473	0.309115	0.329711	0.199092
Olfr1121	0	0	0	0.0275525	0	0	0	0	0	0	0	0
Gm16442	0	0	0	0	0	0	0	0	0	0	0	0
Ndufs6	19.2436	7.10136	17.7782	7.66705	9.60279	10.2185	7.65738	8.20198	6.20639	4.64919	7.26133	8.74417
Ino80e	22.5258	30.5517	24.875	19.4971	17.8106	20.0221	21.057	20.995	21.3439	43.2512	21.7836	20.7838
Tmem266	0.0257283	0.193948	0.0278924	1.49529	1.63465	1.66103	1.91318	2.20688	1.63083	1.96066	2.60051	2.04568
Vmn2r65	0	0	0	0	0	0.0245452	0	0	0.0202847	0	0	0.0376257
Copb2	83.7721	94.3038	86.6153	63.2232	62.1985	58.0376	51.1086	48.5575	48.8517	56.6228	48.9847	48.6309
Il34	1.20841	1.28946	0.771677	2.62662	2.49363	2.19223	3.53502	2.97505	2.80814	2.14848	3.27626	3.56585
Pet2	0	0	0	0.0220653	0.032681	0.114385	0.0304036	0.0372182	0.0290862	0.018987	0.0168767	0.0539514
Psat1	225.943	155.047	247.399	48.5428	48.5886	47.6141	50.0444	47.343	45.053	33.6371	51.3196	53.5889
Jph2	0.162376	0.0618202	0.0640124	1.6137	2.26904	1.73496	1.9913	1.42984	1.56844	1.34463	1.68732	1.52331
Rdh5	0.85816	0.459224	0.852813	1.73727	1.92981	2.20981	1.47717	1.64134	2.3915	1.19214	1.69038	2.31207
Psme3	63.3146	70.9753	64.0142	47.7026	46.2898	46.6552	49.6836	46.5716	47.8609	56.8433	47.565	47.0232
Cthrc1	0	0	0	0.0475563	0	0.113782	0	0	0	0	0.109121	0
Hdhd3	12.7698	10.8268	13.6744	6.20274	6.5697	8.82954	5.11808	5.01827	5.79951	2.54458	7.64034	7.34795
Vmn2r121	0	0	0	0	0	0	0	0.0168568	0	0	0	0
Ebpl	2.24215	1.29753	2.16557	1.72996	1.12794	1.06476	1.17889	1.34797	1.12781	0.598681	1.43822	1.08812
Cd79a	0.233959	0.0712586	0.11529	0.19621	0.261547	0.0704172	0.24332	0.421965	0.271573	0.481186	0.202597	0.383799
Elac1	2.69692	2.07819	2.59137	4.60926	4.38117	4.78089	5.06099	4.79064	5.38542	3.48172	4.15838	4.91781
Grm3	0	0.0401132	0	0.0294537	0.081795	0.105705	0.380475	0.186302	0.378548	0.332649	0.168958	0.21605
Sbds	40.3715	35.7959	40.5727	31.9361	29.58	29.0463	34.2455	28.7039	31.0248	32.5568	26.6258	25.9308
LOC108169061	0.267385	0.124421	0.0644167	0.191852	0.24356	0	0.08497	0.0346717	0.514825	0	0.188664	0.0335066
Trove2	15.4347	17.2814	15.6776	9.20751	10.7195	8.70701	7.6681	7.13115	7.37831	7.19834	6.91587	7.2277
Vmn1r51	0	0	0	0.0441494	0.0245211	0	0	0	0	0	0	0
Daxx	16.053	12.2551	16.846	18.2794	15.1617	15.4834	13.365	13.7061	13.7333	8.90632	13.1246	13.1469
Spint3	0	0	0	0	0	0	0	0	0	0	0	0
Tfap2e	0	0	0	0	0.0546485	0	0	0.0311177	0.0486372	0.0317497	0.0282209	0.0451081
Ctnnb1	185.839	160.595	194.678	172.888	165.901	175.181	166.079	165.794	156.903	123.572	168.734	167.731
Tspyl2	31.3226	31.9811	29.7249	17.5649	14.7799	14.1847	11.3304	11.0151	11.2391	12.3553	9.82782	11.0243
Tnk1	0.093705	0.0313945	0.091428	0.138311	0.0576149	0.0310238	0.134	0.131228	0.230748	0.24547	0.277693	0.200795
Prpf4b	22.0382	25.7801	22.961	24.4816	23.4106	21.8212	22.8442	21.0956	23.8025	22.0598	21.4911	22.615
Rxfp3	0	0.0333585	0	0.012247	0.0136043	0.0732546	0.0632812	0.015493	0.0242157	0	0	0.0299448
Tagap	0.113311	0.0632721	0.102368	0.191641	0.280615	0.302204	0.297068	0.341613	0.47366	0.281089	0.45972	0.383381
Olfr519	0	0	0	0	0	0	0	0	0	0	0	0
4933402D24Rik	0.0964371	0.0673122	0.0348496	0.05931	0.0658831	0.0532139	0.030646	0.0937873	0	0.0765536	0.0340226	0.0181272
Sugct	0.179885	0.0904017	0.214517	0.414868	0.331809	0.397041	0.548776	0.797736	0.574216	0.257033	0.228465	0.385465
Acvr1b	11.1966	11.059	12.6425	7.05552	7.5462	8.30736	6.79864	7.15652	7.41524	4.32779	6.58146	7.29488
Ptov1	61.6661	62.0715	66.9454	22.5349	20.9234	23.9297	17.798	17.1743	18.8423	18.9114	19.6236	21.2957
Mis12	21.1312	19.0439	20.8953	16.716	16.902	17.9245	19.3952	21.9791	23.8561	15.1294	19.9775	22.6251
N6amt1	6.53089	6.7759	5.28348	4.78356	3.53126	2.78882	3.05052	2.64271	2.87344	4.22042	2.84824	3.53476
Fscn3	0.0257635	0.0431585	0	0	0	0	0.0491231	0.0150334	0.0352459	0.046016	0.0136339	0
Dscaml1	0.0209906	0.0210978	0.00910246	0.162659	0.111853	0.115826	0.140079	0.137181	0.176126	0.37991	0.142183	0.217796
E130012A19Rik	9.945	9.41544	12.8958	2.24612	2.29644	3.22173	2.28653	2.26184	2.26479	2.39432	2.64103	2.17218
Adam6a	0	0	0	0	0	0	0	0	0	0	0	0
Olig2	0	0	0	0	0	0.0255625	0	0	0	0	0.0245152	0
Armcx4	0.198476	0.208506	0.193288	0.0806871	0.110313	0.0594	0.0962116	0.0824434	0.104315	0.0560785	0.0854498	0.132789
Crisp2	0.0387691	0	0.021015	0	0.079458	0	0	0	0.0353589	0	0	0.0218622
Slc9b2	0	0.0101634	0	0.0335818	0.024869	0.0267823	0.046272	0.0283217	0	0.0288968	0.0128426	0.02737
Fnip1	11.6102	13.9425	10.1488	22.3246	24.4624	18.9523	24.5324	23.5703	23.1799	28.9945	23.7676	20.5453
Gm30411	0	0	0	0	0.117931	0	0	0	0	0	0	0
Trib3	21.192	8.2988	16.291	4.03696	3.96259	6.65176	9.53755	14.4696	13.3287	6.53788	10.4282	12.5866
Pcbp1	155.417	154.379	171.024	108.912	103.505	116.146	104.983	104.212	108.61	99.8998	108.877	113.534
Svil	7.74519	10.7591	9.94351	12.6405	13.7627	13.5799	12.6971	13.6909	12.9862	13.7959	13.9975	13.9913
LOC108168565	0	0	0	0	0	0	0	0	0	0	0	0
Mier1	22.3082	22.7333	17.4057	29.6062	35.6638	29.9597	41.0629	41.4436	41.2259	35.199	38.3181	35.9211
Uts2	0	0	0	0	0	0	0.100027	0	0.0478462	0	0.166571	0
Epg5	4.04836	4.58086	4.95612	4.74939	4.77087	5.18429	4.29641	3.85541	4.11373	3.30158	3.93305	4.07906
Gm4988	0	0	0	0.162309	0.0751239	0	0.0279555	0.0342214	0.106977	0.0349164	0.0620713	0
Ropn1	0	0	0	0	0	0	0.0595951	0	0.0285064	0	0	0.0705012
Gm39566	0	0	0	0	0.0145633	0	0	0	0.0129614	0.00846098	0	0
Dnaaf2	9.18138	8.38213	11.1477	5.97742	7.23949	6.80885	6.00489	6.40686	7.38492	4.77466	6.15651	7.44348
N4bp2l2	10.6087	11.9613	10.3618	11.5931	11.8528	10.1202	10.2283	8.36236	10.3404	10.9284	9.12693	8.93411
Cd84	0	0	0	0.0636863	0.0707445	0.0253957	0	0.0805661	0	0	0	0.0389294
Pde11a	0.0189137	0	0	0.0436205	0.111446	0.0626193	0.121711	0.0882911	0.0948748	0.0788236	0.0650584	0.0746588
Nrg4	0.79785	0.217188	0.627095	1.15925	0.899363	0.902518	0.684564	0.512112	0.873202	0.665015	0.675546	0.427417
Lrrc27	2.44156	2.82302	2.21536	5.25149	6.05106	5.78439	8.5769	8.90428	8.15685	9.84352	7.8647	8.99418
Gm7325	0	0	0	0	0	0	0.128589	0	0	0.0803035	0.0356891	0.0760605
Tacc1	9.71752	12.3668	10.2484	7.03977	8.08673	8.10856	7.77137	7.89444	8.02288	8.00388	8.24107	8.50558
Krt10	1.16772	0.759561	0.956185	1.42104	0.916564	1.1653	0.60399	0.913337	0.691117	0.931885	0.920346	0.952697
Pth2r	0.0407419	0.0511874	0.0220844	0.949024	0.668009	0.460867	1.21378	1.12924	0.863925	0.594278	1.33674	1.42443
Hint2	10.8177	3.98972	8.92841	16.4272	15.2825	17.4408	14.557	16.1054	15.1037	4.77071	18.8466	18.5264
Lyve1	0	0	0	0	0	0	0.0206422	0.025269	0.0098739	0.0257821	0.0458332	0.0732596
Atrip	8.27875	7.2188	7.57971	8.01726	7.79784	9.0114	8.97233	10.2864	10.1519	5.90974	10.9526	10.4749
Thoc3	23.977	20.0117	25.4807	17.1267	13.3298	14.8642	12.5166	13.2121	12.2509	9.53596	12.3417	12.8913
Sec14l3	0	0.0742231	0	0.320184	0.438911	0.399332	1.47138	1.12034	1.03046	1.23103	0.984785	0.824516
Hint3	4.75351	3.21007	3.63954	7.23557	8.61592	8.75419	9.20508	9.08398	10.2694	5.73088	9.33887	7.53899
Zfp438	1.66906	2.15246	1.69457	2.06113	2.35291	2.31952	2.48361	2.50437	2.81897	3.54367	2.4862	2.1015
Stk33	0	0	0	0.250931	0.0929137	0.142946	0.0740904	0.0453485	0.21264	0.24677	0.123381	0.116866
Cbx7	6.03536	6.57099	7.20004	4.66695	4.91677	5.5087	3.83586	4.54827	5.61963	4.17958	4.81976	5.45869
Tmem114	0	0	0	0	0	0	0.0574122	0	0	0	0	0
Defb13	0	0	0	0	0	0	0	0	0	0	0	0
Tmem194	7.77968	6.06696	7.62146	6.30064	6.62812	6.5961	6.10463	5.76115	6.26441	5.59348	6.40794	6.20157
Pycr1	5.77029	4.44465	5.3831	1.25844	1.06241	1.30975	1.75566	1.79894	1.91598	2.09536	2.03573	2.07696
Polr2a	75.3197	100.969	78.5252	94.0366	100.877	98.4885	105.639	103.738	97.5768	232.824	107.066	101.632
Olfr930	0	0	0	0	0	0.0672014	0	0	0	0	0	0
Gsta3	0.0388492	0	0.0210584	0.519667	0.477732	0.385865	0.555551	0.612064	1.00981	0.971435	0.411174	0.372424
Rprd1b	14.5606	16.4118	15.8766	18.2764	19.0806	18.8079	19.7226	19.4225	20.1212	20.4681	20.7307	20.3986
Cyp2w1	0.0286634	0	0	0.0176284	0.117492	0	0.0182174	0	0.0174281	0.0227536	0.030337	0
L3mbtl2	20.4878	17.6948	24.9683	16.5133	16.5454	17.7792	16.2372	17.074	16.3742	11.9972	18.5796	17.5597
Rassf2	2.84856	2.88901	3.2171	0.56507	0.548471	0.406904	0.481903	0.423351	0.406784	0.545247	0.333587	0.583507
Strap	66.4287	62.2831	65.929	48.5881	46.2829	41.0789	48.9601	45.0719	45.0569	41.9706	44.4575	44.9298
Ikbke	11.1907	12.0741	9.98817	68.1401	65.8705	73.381	57.4777	65.85	70.1121	49.1396	69.471	70.6067
Adam28	0	0	0	0.283397	0.206591	0.0847561	0.0640647	0.179255	0.315199	0.102879	0.0406419	0.324809
Cyth1	18.347	12.4734	15.3768	39.7664	43.487	43.4951	46.077	56.8291	50.4176	24.7637	51.8021	50.4292
Crbn	7.56956	6.96428	7.79103	8.76897	6.90776	6.28644	6.9243	6.39583	5.53186	5.87895	5.98468	5.35627
Gm40853	0	0.133023	0.172175	0.0209301	0.0697493	0.050077	0	0	0.062077	0	0.0240127	0.0255879
L3mbtl1	0.024484	0.041015	0.0265434	0.0338804	0.0752705	0.0135102	0.116709	0.150011	0.106069	0.109327	0.0712622	0.117357
Ngef	1.3857	1.57976	1.91954	0.861097	0.729724	0.966402	0.577958	0.460437	0.658232	0.676036	0.641638	0.716286
Chmp6	31.8134	15.6736	29.867	22.524	19.288	23.8887	24.6837	22.1997	21.4538	14.4278	22.6208	23.7759
Serpinb6d	0	0	0	0	0.124846	0.0448171	0.0774307	0.047393	0.0925945	0.0483554	0.042981	0.0229002
Brinp3	6.17485	7.45351	6.27522	3.24296	2.02751	2.10225	2.32488	2.41639	2.29128	2.6627	2.04535	2.9164
Gpr179	0.0412956	0.0718381	0.0585441	0.0703309	0.0781255	0.175283	0.11205	0.122336	0.0637375	0.105908	0.0537928	0.114643
Sh3kbp1	30.7525	43.0545	31.1078	11.855	9.9455	9.63218	13.4623	10.9485	12.6395	20.3126	10.886	11.6276
Obp1a	0	0	0	0	0	0	0	0	0	0	0	0.0840986
Vmn2r100	0	0	0	0	0	0	0	0	0	0	0	0
Bet1	14.0507	9.20394	14.2461	13.2849	11.171	10.6401	10.5927	8.43363	9.7188	6.12552	8.35226	8.9396
Kdsr	5.59339	4.82128	5.46026	12.1849	13.4651	12.4308	10.9017	9.88643	10.7418	8.24112	10.743	9.36101
Usp11	10.0345	8.41121	10.1633	11.1679	10.1493	11.3534	5.45603	6.00747	6.03125	5.39868	5.7324	6.5843
2023-09-04	7.54501	4.91526	6.92001	1.56033	1.44689	1.85037	0.701073	0.703732	0.778006	0.490358	0.793884	1.21088
Haus7	31.9682	23.3423	37.5088	22.9328	21.2731	20.5822	17.6896	16.4552	14.1566	14.0805	15.9768	16.517
Iqcd	0.915173	0.654113	0.846635	2.20634	1.78813	2.1277	1.268	1.69461	2.10337	1.23502	1.52394	2.1331
Nutf2	78.3498	84.543	86.5216	49.316	47.62	49.7531	50.0023	47.8202	54.6365	56.984	47.1239	54.0746
Gadd45b	73.6364	43.3774	69.1957	38.8911	30.8417	35.4535	36.4288	44.8801	47.4566	24.7673	46.2234	46.6658
Olfr1458	0	0	0	0	0	0	0	0.125958	0	0	0.114233	0
Hbq1b	0.0693463	0	0	0	0.0473754	0	0.132222	0.107905	0.0421642	0.0275242	0.122325	0
Nlrp4g	0	0	0	0	0	0	0	0	0	0	0	0
Hdac9	0.0198984	0.0866668	0.030201	0.290035	0.334414	0.232775	0.345256	0.278664	0.402888	0.540214	0.425416	0.246859
Slc45a2	0	0	0	0	0	0.0417672	0.0451009	0	0	0.0225324	0.0500701	0
Ccdc154	0	0.0211544	0.0273807	0.139796	0.0517632	0.0975548	0.264858	0.412647	0.380072	0.390954	0.360868	0.242117
Actl6b	0	0	0.0406617	0.0346008	0	0.0620888	0	0.0437716	0	0	0	0
Gucy1a2	0.274087	0.441485	0.274284	0.927118	1.01546	0.826008	0.793949	0.697146	0.878126	1.45608	0.795887	0.709388
Atp6v0a1	17.3394	18.2159	15.7944	12.1558	11.3918	11.4768	9.6595	9.11665	8.82411	11.3447	8.49122	8.92926
Klk1b27	0	0	0	0	0	0.0700739	0	0	0.115821	0	0.0672032	0
Cox10	6.55142	6.70878	5.77362	4.19167	4.02817	3.85996	4.73469	4.3901	3.96094	5.00771	4.26101	4.08766
Pfdn2	58.3139	41.6143	51.8394	32.5284	33.8627	36.1676	26.796	29.4447	34.4281	26.5246	29.4604	31.1298
Cyp4f15	0	0	0	0	0.030381	0	0	0	0	0	0.0470669	0.0334362
Gm13286	0.0514097	0.129181	0.167202	0.0948528	0	0.624092	0.539124	0.17999	0.18755	0	0.272057	0.173942
Sap18b	34.7073	21.5446	39.04	25.9721	27.1534	27.0259	18.3412	24.097	24.0059	13.0484	26.7765	29.4867
Synpo	26.4252	30.0828	26.9496	42.2972	43.8629	48.0542	32.1341	33.0768	32.3084	49.9571	35.3316	37.2837
Ina	0	0	0	0	0.101885	0.0411465	0.0592408	0.0580152	0.0226695	0.0295967	0.0263072	0.0560657
Jund	254.565	235.308	246.07	179.265	162.914	194.582	145.652	151.449	161.531	173.664	154.051	173.513
Gm20736	0	0	0	0	0	0	0	0	0	0	0	0
Tnni1	0.470007	0.0787346	0.382155	1.9078	2.33597	2.02293	3.18136	2.96196	3.42931	1.65097	2.68622	3.04796
Tmem233	0	0	0	0	0.0824008	0.399332	0	0.0469204	0.146674	0.0478733	0	0.0453437
Ulk1	45.3516	63.5797	36.113	184.56	177.469	190.007	217.852	227.469	222.853	345.183	223.704	218.829
Cyp2f2	0.046523	0.0259781	0.0672482	1.21602	0.953495	1.28357	1.34536	1.77359	1.68308	1.42184	1.34587	1.25926
Cfap126	1.33992	0.644729	1.08174	2.91931	2.65855	2.92601	2.44611	1.96298	2.88614	7.19666	2.20267	2.73299
Gm32204	0	0	0	0.0509532	0	0	0.210624	0.128916	0	0.0657672	0	0
A630001G21Rik	0.453537	0.467541	0.321486	0.885068	0.732899	0.500522	0.449007	0.590362	0.46137	0.29079	0.627714	0.255752
Zfp354b	0.135801	0.104266	0.061343	0.0835192	0.0695815	0.0874238	0.0215775	0.105656	0.0412851	0.0269503	0.14373	0.0893421
Galnt9	0	0.0637198	0	0.198846	0.155917	0.0839565	0.290104	0.014797	0.196586	0.347242	0.174454	0.0428993
Gdf1	0	0	0	0	0	0	0	0	0	0	0	0
Rnh1	85.1027	51.4168	93.7701	93.9201	84.7471	93.974	72.237	71.195	63.9828	33.5281	73.706	73.7559
Mrps31	13.1354	15.8135	13.9497	17.6289	20.3872	20.2229	21.9784	24.1784	23.7155	28.4998	21.7452	24.273
Syne3	6.06949	4.50413	5.16551	6.20836	6.96137	8.00995	8.74244	8.25456	7.21218	5.01935	7.73771	7.22058
Srcin1	0.660051	0.830893	0.573292	1.34957	1.40025	1.76783	1.51242	1.72078	1.74613	2.07746	1.76077	1.95898
S100a13	14.9865	6.43423	12.8638	17.3053	21.5075	19.1504	11.116	15.6086	12.8863	5.96188	14.7	13.3436
Afm	0.725838	0.841782	1.10467	0.103015	0.057216	0.123236	0.0931504	0.179189	0.165498	0.0664827	0.103414	0.0629699
Klrb1	0.0310836	0.0520706	0	0.0860256	0	0.0686076	0	0	0	0.0740243	0	0
Haus2	12.1623	11.0493	11.0915	24.1545	23.1344	19.8872	22.3908	20.5943	19.1605	18.0619	19.0724	18.8234
Acad12	1.73088	1.075	1.37863	6.38707	6.68468	6.14641	12.4826	11.2267	10.7497	4.61273	11.8017	10.5972
Tmem190	0.363966	0.637422	0.860902	0.457862	0.881583	0.474704	1.00941	1.00398	0.844965	1.49715	1.08561	1.19414
Spa17	1.6019	1.75703	1.4472	1.75926	1.91515	1.22066	1.67261	1.37984	1.46099	2.17991	1.33212	1.46252
Alppl2	0	0	0	0	0	0.0454051	0.0261489	0.0800246	0.0625395	0.0653198	0.0725749	0.0464013
Olfr1426	0	0	0	0.0311262	0	0	0	0	0	0	0	0
Zfp606	3.46088	3.48827	3.91716	2.18872	2.77331	2.73044	2.12352	2.16765	2.60721	1.581	2.41893	1.97207
Lelp1	0.0973239	0.135862	0	0.0598554	0.2992	0.286417	0.804122	1.21152	0.236701	1.66104	0.858385	0.439052
Ufd1l	29.2863	26.5486	28.0538	34.682	32.2374	28.2431	27.2095	31.2912	30.2388	29.4533	29.5697	28.4157
Prkab1	33.1264	36.91	27.445	30.2914	23.7285	25.386	28.8876	26.6673	26.4359	41.9511	25.5039	25.5525
Ap2m1	195.942	171.201	206.114	132.874	119.348	129.496	121.596	112.858	108.098	101.371	119.355	123.778
Gm7950	0	0	0	0	0	0	0	0	0	0	0	0
Sln	0	0	0	0	0	0.0598997	0	0	0	0	0	0
Cts6	0	0	0	0.0196803	0.0218614	0	0.040676	0	0	0	0	0
Supt16	40.9125	45.064	40.9675	30.7042	31.8916	29.2336	33.6774	30.1804	31.0947	39.4813	30.7232	29.7404
Ncbp3	8.47527	8.5998	8.14126	8.44838	7.91646	7.66305	7.25346	6.93461	7.28325	7.49259	6.869	7.39556
Gm6745	0.0188034	0.0275617	0.0356738	0.034693	0.0529896	0.0881935	0.05826	0.0932625	0.0514482	0.0503769	0.0497532	0.0106034
Nmnat3	18.1277	15.5648	16.0392	12.3736	11.3292	11.7881	11.3766	12.5226	12.7965	9.62137	11.6321	12.0651
Hhipl2	0.129513	0.0834453	0.0648032	0.119478	0.142929	0	0.142466	0.151146	0.0999484	0.118627	0.221429	0.19101
Snx2	40.0794	46.5634	41.4755	51.6668	53.2772	52.3345	46.3409	48.6743	51.1804	65.62	45.9398	48.3774
LOC108168395	1.84545	2.97424	2.26616	2.34794	2.97562	2.7702	3.54371	4.00116	4.84992	5.79036	3.28618	3.77793
Col4a2	48.182	50.696	48.8096	16.4417	17.7303	16.7329	15.8565	15.8103	16.4305	18.7366	17.1728	17.6133
Ttc32	1.70297	1.69265	1.60005	1.25682	1.81494	1.67893	1.68846	1.19245	1.59459	1.75741	1.32176	1.61333
Polr1d	82.2067	49.0664	78.7018	73.1287	76.2662	72.1995	69.7368	66.8783	68.736	35.5858	69.4175	74.6895
Ace2	0.0484947	0.0541582	0.0700983	0.439917	0.331302	0.294353	0.963172	0.716866	0.574977	0.404208	0.427718	0.401082
Vpreb3	0	0	0.212117	0	0	0.161947	0.0932658	0.11417	0	0	0	0.110334
Guca2a	0.1008	0	0	0.0464948	0	0.0556212	0.0480485	0.058818	0.413699	0.120025	0.266713	0.113683
Papd5	22.8623	33.7775	22.0972	24.2403	25.1002	21.7091	28.997	30.8831	30.8148	46.7606	30.0544	29.3915
LOC108168630	0	0	0	0	0	0	0	0	0	0	0	0
Gm933	0	0	0	0	0	0	0	0.0633425	0	0	0	0
Etv3	10.185	8.50888	10.0237	21.53	21.8165	22.118	23.4702	23.351	24.6632	14.9269	23.8252	23.8698
Pes1	38.5027	36.1433	42.6776	23.7944	23.525	24.3229	20.3913	22.9957	20.6163	18.5873	21.4305	20.6717
Lrrc30	0	0	0	0.0444066	0	0.0708309	0.0764843	0.0936274	0.0585361	0.152846	0	0.0542888
LOC108168543	0	0	0	0	0	0	0	0	0	0	0	0
Foxd2	0.754363	0.89361	1.10989	0.497081	0.364433	0.868192	0.554787	0.339568	0.520919	0.757088	0.467638	0.72924
Wbscr27	4.20691	2.83996	3.07454	10.0016	8.4827	9.35475	5.58695	5.8866	5.60257	7.87528	6.125	6.72742
Klk11	0	0.018988	0	0	0	0	0	0	0	0	0.0479868	0
Il4ra	7.08387	6.44729	8.12568	7.67991	7.52362	8.4487	7.45797	8.37285	8.60374	7.23946	9.14308	8.60263
Csta1	0.0206693	0	0.0224078	0.0476695	0.0423621	0.0228106	0.03941	0.0723649	0.0188512	0.049223	0.10938	0.0233111
BC089491	0	0	0	0	0	0	0	0	0	0	0	0
Skiv2l	23.6275	19.297	23.2926	22.7915	21.2541	23.1476	18.7992	17.9963	18.7092	13.0915	19.7969	19.8316
Trim37	22.0953	21.8767	22.3742	31.2531	36.7372	35.4774	39.0068	38.0313	38.3163	35.7318	38.2328	38.7207
Zfp526	3.96734	5.91949	5.25774	5.73345	6.16791	5.99318	5.8028	6.72494	7.06475	8.45115	6.29847	6.50747
Fbxw11	34.6341	29.8306	32.1407	33.5354	32.621	32.9942	36.1594	35.4741	34.2184	28.0962	36.8326	34.7737
Klf9	13.7963	13.8232	11.1589	19.079	15.5383	12.3904	12.4352	10.5891	10.784	15.995	10.2533	10.7405
Tbpl2	0	0	0	0.0300486	0	0	0.0155264	0	0	0	0.0517112	0.0551032
Ccdc13	0.155137	0.0835337	0.0480533	4.61042	4.91697	5.64991	6.03219	6.22035	6.58944	3.68133	5.86412	5.57392
Amn	0	0.0834355	0.107993	0.137843	0.374294	0.0732891	0.189933	0.193754	0.0605677	0.256995	0.333861	0.224692
Adgra2	14.9553	15.3331	17.8528	2.59852	2.68486	2.98449	2.74968	2.44083	3.29714	2.54396	3.29661	3.48115
Mrgpra2a	0	0	0	0	0.0460186	0	0	0	0	0	0	0
Ppib	76.5574	59.8881	75.9211	60.916	54.682	61.9713	57.3459	59.5631	63.6024	50.8306	57.8144	64.591
Hba-a1	6.15979	2.19907	1.42316	47.8822	74.8161	78.7333	88.8562	95.5735	93.2027	22.6051	58.1405	61.1571
Map9	2.98089	4.26562	3.43177	2.24314	3.08238	2.58903	2.54991	2.19132	2.26283	3.20092	2.15413	1.81806
Rnf122	2.08801	1.82077	1.90704	1.68215	1.42891	1.54674	0.920311	1.08486	1.26522	1.48154	1.39255	1.22583
Pitpnm1	24.0565	25.8561	25.2924	35.6026	33.0209	37.7893	38.192	39.3365	39.3616	36.8484	42.7885	44.5776
Atxn10	92.3185	89.7834	86.2672	143.37	135.287	140.287	127.59	122.245	119.11	130.478	125.708	123.4
Katna1	28.7267	24.3619	26.1795	29.9957	30.3026	28.2352	33.0007	32.9591	33.0117	28.4762	36.0856	34.8484
Gm9936	0.0413159	0.0519086	0.0671866	0.057172	0.0582159	0.0512957	0.0640061	0.174786	0.122465	0.135289	0.191311	0.0757195
Taar2	0	0	0	0	0	0	0.0263796	0.0645845	0	0	0.0585722	0
Stk10	7.5158	9.53213	8.01741	11.8116	11.7127	12.2936	12.9004	13.1152	12.3764	17.4423	13.2847	13.2919
Ctsh	0.12298	0	0.0888828	0.340354	0	0.339301	0.508051	0.406643	0.448649	0.195248	0.195241	0.601027
Cdadc1	5.64479	5.59289	5.55986	8.90659	8.58863	7.87243	7.48971	7.27048	7.28289	6.2091	6.93062	7.02618
Olfr538	0	0	0	0	0	0	0	0	0	0	0	0
Serpinb9f	0	0	0	0.0544709	0.0907616	0.0325814	0.0562911	0.0516811	0	0	0.0312467	0.0332963
Gm21657	0	0	0	0	0	0	0	0	0	0	0	0
Olfr898	0	0	0	0	0	0	0	0	0.0541351	0	0	0
Prdx2	242.087	143.661	243.17	109.334	107.582	116.767	62.2917	66.7905	62.5043	34.4233	71.6841	75.2597
Nat10	7.38362	7.38964	8.79562	4.17541	3.80052	4.10782	3.73532	3.59497	3.24692	3.34622	3.532	3.19227
Slc7a2	0.317894	0.263239	0.278056	0.66984	0.607106	0.665774	0.595794	0.758845	0.622693	0.688228	0.764669	0.598899
Sap30l	9.20148	7.20342	8.94826	9.7492	9.39194	10.577	8.39003	8.0591	8.02649	8.07089	8.67806	11.3845
2510009E07Rik	0.185828	0.19227	0.24886	0.0302522	0.207231	0.259364	0.260526	0.24238	0.333978	0.266826	0.295016	0.160266
Slit2	1.66779	1.75992	1.57477	1.5303	1.96636	1.57009	1.02295	0.969691	0.921375	1.33104	1.28433	1.08206
Gzmb	0	0	0	0	0.0611905	0.0219661	0.0379509	0	0	0.0474006	0.0842646	0
Olfr1253	0	0	0	0	0	0	0	0	0	0	0	0
Idua	1.43669	1.24993	1.33646	1.6503	1.62423	1.72873	1.45802	1.22233	1.56392	1.799	1.71677	1.50532
Ccdc7b	0	0	0	0.0555162	0.0205563	0	0.0191238	0.0234102	0	0.0477712	0.0424617	0
Cwc27	5.84153	6.21334	5.544	4.59332	3.79054	3.5691	3.61631	3.05871	3.44118	4.19586	3.34444	3.36626
Olfr301	0.0233449	0	0	0	0.0956913	0.15458	0.0445114	0.0817323	0.0851655	0.222379	0.0494157	0.105314
Tubb1	0	0	0	0.0519703	0	0.0621714	0	0	0.0128449	0	0	0
Ermard	1.78904	1.2019	1.2425	3.55872	3.66666	4.03102	5.21443	4.37145	5.48138	3.87219	4.40829	4.22456
Ncs1	16.5735	13.2199	16.656	15.5345	18.7897	17.9046	23.2404	25.0137	23.0625	18.1525	25.7789	23.1715
Ugt3a1	0	0	0	0.167262	0.0154832	0.0833722	0.0432128	0.0705313	0.0275602	0.125936	0.047974	0.153363
Lpar6	2.84755	3.54409	4.48802	3.42871	5.80095	5.40166	2.58387	4.16397	3.87996	2.96853	3.23168	2.90196
Tenm4	1.07353	1.10337	0.746517	0.755585	0.639902	0.663172	1.42303	1.39509	1.16438	1.37759	1.16563	0.947848
Tas2r103	0	0	0	0	0	0	0	0	0	0	0	0
Gle1	19.8058	18.62	21.8753	23.1553	21.8409	24.6337	24.2494	23.6756	23.5879	22.9886	25.2488	23.4126
Ucn3	0	0	0	0	0	0	0.0182051	0.0222856	0	0	0	0
Olfr171	0	0	0	0	0	0	0	0	0	0	0	0
Dvl1	42.1025	35.331	44.8801	39.6121	34.3463	43.1891	37.1915	36.1548	37.8449	24.8619	38.7728	44.4049
Prop1	0	0	0	0	0.0289227	0	0.0807215	0	0	0.134428	0	0
Mcl1	139.327	117.606	107.562	276.664	242.97	214.875	240.708	223.266	206.029	221.697	219.875	207.718
Prmt1	186.569	107.034	190.083	92.6005	93.7411	95.8051	89.5954	88.426	81.0294	50.1175	91.2913	94.3838
Gm10142	0	0	0	0	0	0	0	0	0	0	0	0
Por	80.9199	93.7014	85.8329	54.9222	54.3123	59.0255	51.3009	50.1501	50.8865	82.4143	52.0998	55.1616
Uevld	9.13399	8.6488	8.08667	12.8527	12.8768	11.5883	10.1281	11.1033	10.542	9.34684	12.3533	10.7649
Vsig1	0	0	0	0.12664	0.182877	0.0908984	0.117784	0.112143	0.112681	0.212496	0.0581164	0.154822
Sirt1	8.93905	9.28541	7.91161	7.87467	8.10917	6.11313	8.13781	7.17421	5.76706	7.31118	6.9096	6.39601
Nt5m	8.11528	5.01273	7.57811	4.83641	3.6552	4.86107	3.51459	4.24647	6.30978	2.76495	4.56058	4.15778
Gins3	13.1407	9.51679	15.5273	13.0401	12.5907	12.7458	12.8066	12.3723	13.0094	6.39537	12.8924	13.1839
Dnajc13	18.5998	22.3483	21.2228	17.8533	20.456	18.0811	16.99	17.207	17.9923	16.8142	17.0772	17.5879
Fam163b	0	0.0320978	0	0.0353525	0.127629	0.105729	0.420139	0.570212	0.602901	1.12936	0.48671	0.410587
1600002K03Rik	2.12438	0.508388	2.02106	4.03955	4.48724	5.21523	4.75319	7.13406	4.82402	2.89093	7.24999	9.14355
Gm9327	0	0	0	0	0	0	0	0	0	0	0.0331909	0
Rsph1	1.98828	1.17794	1.65607	0.894746	1.19269	0.990095	0.41609	0.452757	0.597091	0.606312	0.718566	0.683662
Chka	68.5566	54.1355	60.1677	63.5173	58.2468	38.8761	49.0907	38.2072	30.8181	36.9211	46.8479	36.5824
Grwd1	19.4805	19.2092	23.6887	10.5857	9.4425	8.99096	6.91386	6.21024	6.51406	6.74757	7.84177	7.40016
Ptger1	21.3192	21.7516	21.1714	43.8387	41.2647	49.9829	37.8123	39.961	41.7606	53.6429	43.3295	46.5924
Hmgn5	21.4307	32.082	19.1097	7.05882	9.08479	7.54605	6.7021	6.68435	6.30371	22.6103	5.32586	5.49161
Rnf185	14.5658	13.5701	14.8441	17.8057	17.3308	16.7269	14.6455	15.5896	14.089	12.6944	15.3256	15.5487
Cercam	3.23616	3.25268	2.25537	26.261	25.559	27.3213	35.2702	34.9478	33.373	43.6121	34.4957	31.4924
Clasp1	14.3385	18.555	16.9984	9.83037	11.6738	11.7919	11.3544	12.1525	11.8574	11.1995	11.4892	11.7441
Hmcn2	0.132626	0.214564	0.0669668	3.48949	3.22832	3.47469	6.48994	5.78617	5.90549	4.79606	5.33981	5.48109
Narf	21.6221	17.4889	21.3395	24.6385	22.1443	23.8057	22.7601	23.3672	24.6444	14.4193	24.3335	25.1288
Aspa	0.934568	0.417484	0.40527	1.11122	0.808729	0.687591	1.28695	0.678636	1.13648	0.816065	1.2529	0.819791
Saxo1	0	0	0	0.0573189	0	0.102855	0	0.0362555	0.0850014	0	0.0328804	0
Ulk4	2.01753	1.73181	2.20274	1.79521	2.28009	2.25023	1.71878	1.80346	1.77481	1.5334	1.8173	1.83968
Scp2	26.7552	18.4447	24.3661	34.4302	32.6368	32.3257	28.9924	27.8821	27.1194	16.08	26.5614	28.1369
Olfr449	0	0	0	0	0	0	0	0	0	0	0	0
Krt88	0.0845872	0.354246	0.122269	1.8728	1.82031	1.61807	1.74722	1.8756	1.74866	1.91369	2.11878	1.24018
Sox1	0	0	0	0	0	0	0	0	0.00637634	0	0.029598	0
Csrp3	0.0621673	0	0.0336981	0.860256	0.70077	0.548861	1.65947	1.45102	1.53087	0.629206	1.64492	1.33215
Olfr850	0	0	0	0	0	0	0	0	0	0	0	0
Sstr4	0	0	0	0	0	0	0	0	0	0	0	0
Mapk3	74.7329	108.275	80.8462	49.2971	42.4374	49.5167	34.2869	32.1574	38.2487	54.8295	34.6257	37.9748
Magea3	0.0364886	0.0305624	0.0395577	0.185138	0.616968	0.181209	0.730511	0.617456	0.349429	0.629996	0.77238	0.53498
Syvn1	38.517	49.9043	34.81	30.0868	25.9932	25.9028	21.7181	21.5043	20.6479	39.3294	21.7973	22.3588
Vgf	0.582558	0.336513	0.326668	0.333571	0.288198	0.31037	0.641559	0.457148	0.531314	0.550151	0.340177	0.498426
LOC108167370	0	0	0	0	0	0	0	0	0.0893794	0.0291728	0	0
Pfkfb3	13.772	19.7901	16.5243	9.08645	9.1526	10.1133	12.1988	14.3566	13.4404	16.0458	13.014	13.1074
Ptk6	0	0.01077	0.0278796	0.047448	0.0527065	0.0567615	0.0980671	0.120048	0.117272	0.153107	0.0816542	0.0580069
Hsp90b1	411.84	429.565	400.767	295.807	306.723	290.841	279.029	267.218	286.615	299.04	264.353	270.099
Paxip1	36.1403	43.7589	35.9481	35.5553	31.9325	32.1356	39.8921	41.4043	39.4454	70.6288	39.918	41.321
Nnt	29.881	31.5266	33.259	19.4867	21.5829	21.8334	13.4647	13.0849	13.425	15.1577	14.8826	15.038
Car5a	0.248769	0	0	0.0834522	0.208577	0.149749	0.431205	0.343105	0.20626	0.0807861	0.622329	0.127529
Cbr4	12.783	7.92949	11.8275	15.9492	14.9153	16.2025	14.0931	13.1752	13.0207	8.07774	14.6546	17.0719
Olfr1406	0	0	0	0	0	0	0	0	0	0	0	0
Emc9	8.76542	5.02656	7.72834	9.89812	10.846	10.0749	9.3967	9.38057	10.0179	4.8505	9.89311	8.45006
Olfr486	0	0	0	0	0	0	0	0	0	0	0	0
Ssmem1	0.256116	0.171616	0.0555316	0.543424	0.446176	0.565297	0.781333	0.836903	0.794195	0.853899	0.515031	0.866551
Phf5a	49.0322	19.2649	41.5523	32.0724	28.677	21.6032	25.8622	31.0993	26.9127	13.7242	28.6936	26.6935
Prl4a1	0	0	0	0.0611199	0.0678937	0.0731171	0.0315812	0	0	0	0.0701216	0
Ddx5	428.55	386.865	351.028	540.54	469.509	384.663	492.714	460.258	416.638	430.207	434.896	393.791
Adgb	0.0111645	0.0187026	0	0.0720964	0.160173	0.0677663	0.223517	0.0456026	0.0610948	0.132939	0.0590819	0.107028
Tnfrsf11b	0	0.0335558	0	0.0184791	0.0410542	0.0110532	0.0477416	0	0.0548075	0.0357775	0.0424014	0.07907
Zfp811	0.0546976	0.114535	0	0.0672793	0.0653937	0.0704248	0.0173819	0.0744725	0.0249431	0	0.0868367	0.0514071
Fam13c	2.09224	3.60502	1.77755	6.01886	7.18473	8.02965	7.21324	8.57088	8.44282	11.1244	8.06223	8.13841
Arf4	170.615	169.752	164.183	112.475	110.493	108.331	105.494	109.96	107.919	133.079	100.572	110.022
Ces2g	1.73909	4.18784	1.24382	121.373	101.991	98.8948	125.624	121.76	109.695	162.384	111.358	105.314
Gm8232	0	0	0	0	0	0	0.0223481	0	0.0213798	0.0837384	0.0744314	0.211504
Lpcat2b	0.050726	0	0	0.280774	0.322287	0.369475	0.609328	0.449909	0.453387	0.410726	0.472451	0.297489
Rplp0	684.576	535.847	685.168	600.289	583.898	635.027	599.199	624.201	617.734	471.734	596.997	639.154
Fbxl22	0.437525	0.552703	0.342137	0.224971	0.301355	0.253299	0.29403	0.46038	0.28129	0.281838	0.493435	0.21841
Calcrl	0.100315	0.108735	0.179122	0.0544367	0.187456	0.130244	0.0956349	0.123957	0.0861092	0.147553	0.143645	0.146412
Vmn2r107	0	0	0	0	0	0	0	0	0.0199082	0	0	0
Usp29	0.0935401	0.17779	0.202816	0.0265515	0.0368677	0.0436745	0.044588	0.075575	0.0689059	0.0471227	0.0685395	0.0933231
Olfr152	0	0	0	0	0	0	0	0	0	0	0	0
Myl4	0.306782	0.488218	0.565396	1.18865	1.47757	1.38811	0.906655	1.14567	1.11919	0.949764	0.811734	1.17637
Akap10	6.08258	5.50029	6.12044	7.06405	7.91552	7.19933	7.70921	7.25934	6.97301	6.7786	7.22107	7.00209
Pebp4	0.0623733	0.130608	0.0676197	1.8413	1.6299	1.85855	3.657	2.94805	2.47457	2.41376	2.01346	2.56761
Ivd	9.41133	7.0163	9.85449	7.44976	8.30627	7.84793	6.69328	6.69312	6.85212	4.92744	8.30245	7.51038
Rabgef1	20.9798	21.9952	20.1423	36.4841	37.6878	36.2408	40.2411	42.0034	42.5074	37.3224	40.0446	40.5674
Gstk1	0.0606966	0	0	0.783913	0.186598	0.669847	0.433987	1.20419	1.10715	0.939551	0.513924	0.581863
Rpl39	211.549	70.8112	187.113	142.964	146.28	149.782	138.628	163.249	126.156	66.5171	126.301	156.223
Nabp2	27.5585	36.4979	30.6477	19.4749	21.1394	19.3725	19.6225	18.2632	19.714	53.1428	22.2217	19.5646
Murc	0.345205	0.254443	0.224544	0.82799	0.707502	0.411444	1.06628	0.628467	0.654866	0.526137	0.540732	0.71636
Pcdhb18	0.0616121	0.168891	0.127517	0.0826739	0.24107	0.105083	0.117475	0.137269	0.107277	0.253437	0.0770656	0.0758039
Zfyve9	6.59229	7.47439	6.89153	4.04197	5.80219	5.60218	4.23179	4.86532	5.53057	3.61711	5.02017	4.84432
2023-03-09	9.42211	9.66663	11.7307	3.16667	2.76488	4.14681	3.3937	2.80254	3.8264	2.18664	3.28919	3.91917
Esp1	0	0	0	0.0992835	0	0	0	0	0	0	0	0
Agap3	41.1375	37.3068	39.1328	93.274	87.3275	95.3356	91.5852	99.5609	96.4928	75.664	93.6597	95.7921
Fbll1	0	0	0.0203308	0	0	0	0	0	0	0	0	0
Xpo6	32.1325	44.2246	34.865	26.5052	25.5568	26.5695	28.2669	27.1363	24.084	36.2361	28.1953	27.7325
Gm4737	74.1805	75.9012	84.4403	57.2617	55.3718	57.1317	63.3405	67.8434	65.8598	46.1153	64.9815	63.6626
Mrps7	60.2423	43.5305	61.5887	44.1293	37.8573	38.3702	39.1617	40.2522	39.0591	29.0635	40.363	41.5682
Vim	854.059	722.169	913.933	859.253	753.126	807.467	750.98	702.584	730.159	542.99	701.483	744.859
Hpgds	0.354869	0.961058	0.282127	2.95727	3.17592	2.74143	2.34564	2.19495	2.49213	2.67617	2.66668	1.93443
Pla2g4c	0.493246	1.01943	0.486122	0.927786	1.20128	0.919025	1.28856	1.43534	1.33205	1.62467	1.32884	1.01143
Plaur	25.2869	23.655	15.8232	18.6192	16.0947	11.8188	26.5999	21.3596	18.4403	23.1581	19.5986	16.2994
Upf3b	22.4052	34.057	19.3961	41.436	50.955	44.8213	58.566	64.6827	66.5992	124.56	63.5009	63.3312
Hykk	0.0221234	0	0	0	0.0453423	0.0488307	0.0632738	0.0516372	0.030266	0.0395144	0	0
3830403N18Rik	0	0.28255	0.0406347	3.87272	2.6887	2.39917	11.3632	7.34874	8.88809	10.8453	4.83979	6.17181
Olfr1218	0	0	0	0	0	0	0	0	0	0	0	0
Wdr31	4.55128	2.61689	4.42929	3.54736	3.41716	3.3651	2.63487	2.4892	2.4111	1.57393	3.27493	2.71049
Calca	0	0	0	0.269164	0.318927	0.257598	0.203983	0.113501	0.141923	0.324258	0.123522	0.197437
Lzts3	7.70841	8.19025	7.90245	4.86768	4.22942	4.98226	4.28578	4.34976	4.68497	2.92597	4.34805	4.6261
Slc38a3	1.55504	2.44681	1.31254	4.0065	3.35781	3.68969	8.45019	8.78868	8.95524	12.6307	8.39373	9.32015
Casc5	12.4013	15.4104	12.4165	7.23091	9.70433	7.82621	8.10906	7.39079	8.32339	7.40446	7.09163	6.85282
Fignl1	25.2911	22.3053	27.217	23.602	23.6331	24.7068	24.8195	22.7726	23.5033	17.4263	22.4013	23.6392
Flot2	60.032	65.2118	58.6557	68.3104	68.3269	69.3329	57.0987	60.9442	59.2108	79.7753	63.4238	64.7969
Ccdc171	0.503734	0.835571	0.663892	1.53079	1.41703	1.13909	1.5584	1.53884	1.27468	1.42896	1.50012	1.18079
Adamts12	0.0814936	0.0606739	0.0392658	0.146182	0.19022	0.189865	0.0863239	0.105672	0.136263	0.161728	0.172503	0.112334
Ptgs2	23.9397	30.0271	14.901	25.7394	21.3807	11.3976	48.3545	38.1299	29.8391	45.1359	29.8316	18.9775
Aknad1	0.553055	0.956841	0.265385	3.99799	4.58043	3.73214	5.95536	6.54953	7.09477	13.0412	6.22769	5.19444
Lce1h	0	0	0	0	0	0.0882376	0.152449	0.326582	0.473989	0	0.423113	0.541042
Irak1bp1	8.81619	6.72343	7.97849	9.32296	9.71865	9.56206	7.97089	10.2533	8.5389	9.91949	8.817	8.12896
Prl6a1	0.0639274	0	0	1.17948	0.425815	0.846601	1.61504	1.30559	1.42845	0.837321	0.507449	0.720981
Hoxd13	0.0227337	0.038083	0	0.167778	0.116483	0.250889	0.28175	0.14592	0.383579	0.135348	0.300763	0.153836
Tgfb3	0.200111	0.0488864	0.153667	0.0846109	0.128166	0.0552104	0.103336	0.223804	0.0912541	0.158852	0.0970724	0.0846327
Gm10229	0	0	0	0	0	0	0.0944111	0	0	0	0	0
Gpc5	0	0	0	0.0518323	0.143942	0.0206688	0.178548	0	0.059784	0.133804	0.0693771	0.0633669
Olfr616	0	0	0	0	0	0	0	0	0	0	0	0
Arhgap27	2.18694	1.92162	1.78935	3.85227	3.34894	4.40806	6.32555	6.28906	5.96113	5.67978	6.94389	6.47795
Fgf1	0.400972	0.447799	0.209299	0.424704	0.509819	0.204866	0.424738	0.450613	0.426651	0.804588	0.416524	0.494093
Otud3	6.34152	5.46931	5.66806	4.23563	5.54503	4.71863	5.2959	5.55863	5.84937	3.93049	6.34248	6.07143
Hyou1	74.2183	65.6395	84.5456	28.7463	31.3174	32.8304	21.0218	20.0968	21.9288	16.5915	21.1821	22.2685
Psmb5	94.8791	42.5304	100.119	48.0087	41.043	46.6682	37.1016	33.4675	32.6273	17.9803	33.1642	37.2035
LOC108167789	0	0	0	0	0	0	0	0	0	0	0	0
Ankra2	10.7862	8.5576	9.4847	12.2584	8.91937	10.3826	9.61174	9.68562	9.35922	8.75852	9.98898	8.34642
Gm15881	0	0	0	0	0	0	0	0	0	0	0	0
4930430F08Rik	2.81791	3.68319	3.80406	2.78171	2.50142	2.39675	2.05333	2.58687	2.88924	2.43638	2.46003	2.25704
Spata13	2.35784	1.90882	1.79121	1.35037	1.24853	1.52837	1.33282	1.44232	1.26708	1.56033	1.60028	1.58168
Eri1	31.0814	28.9167	29.8189	32.6556	32.8156	28.5599	34.5858	31.9305	34.1032	26.3908	32.3243	31.3853
Olfr691	0	0.0487927	0.0631536	0	0	0	0	0	0.0531295	0	0	0
Nectin4	3.15047	2.43424	1.42973	27.2612	28.0468	23.4305	30.0426	32.8906	26.9218	16.0717	28.8982	25.1106
Gps2	17.537	22.3703	16.4961	18.7163	19.2754	17.7427	16.7902	14.6343	14.3216	28.7933	13.4304	15.0924
Ccdc81	0.139722	0.0990253	0.0582595	0.317284	0.209266	0.462592	0.245915	0.376292	0.254864	0.40953	0.250259	0.193945
Gch1	2.40986	1.41122	2.24724	1.95938	1.87307	1.71291	1.82042	2.74087	1.75085	1.25236	2.21553	2.19963
Slc25a13	19.8453	17.09	20.8861	8.36143	7.94888	8.83957	6.45049	4.95671	5.38279	4.51775	6.09037	5.56275
Ryr3	0.00593813	0.00828952	0	0.0547803	0.0730217	0.0764552	0.0434017	0.0392698	0.0306895	0.0518518	0.0691332	0.0558091
Arhgef7	19.0171	21.0479	18.5764	19.594	18.594	18.9498	20.9607	19.8089	20.314	23.0924	20.2982	20.0799
Nat1	0.0122393	0.0410062	0	0.0677461	0.125424	0	0.221698	0.199971	0.100465	0	0.181355	0.151841
Pdia5	12.8092	9.60499	10.5883	2.72029	2.97381	2.75492	2.57321	2.96789	2.5044	1.87635	2.29529	3.29047
Aldh3a1	0	0	0.036513	0.217494	0.103542	0.0743386	0.14449	0.452015	0.24574	0.240623	0.124763	0.113955
Tmprss5	0.0836442	0.020017	0.0647712	0.03307	0.134695	0.0395612	0.170875	0.181285	0.0326942	0.0426846	0.227643	0.0404293
Wfdc17	0	0	0	0	0	0	0	0	0	0	0	0
Zfp369	2.61512	2.66093	1.91106	1.86745	2.87837	2.35159	2.1053	1.95549	1.84623	1.9952	2.17324	1.68223
Foxk1	13.1358	15.1283	11.4513	26.664	29.0636	31.8068	32.1014	36.0783	35.5649	37.8822	33.7799	33.9844
Hcst	0	0.0534843	0.276904	0	0.261744	0	0	0	0	0	0	0.144033
4932414N04Rik	0	0	0.0184714	0.0707316	0.0785706	0.0564103	0.0487302	0	0.0621582	0.020288	0.0270496	0.009608
Bpifa2	0	0	0	0	0	0	0.0279991	0.0685496	0	0	0	0
Cldn34c1	1.26575	1.24617	1.19166	0.839906	1.02401	0.722944	0.984409	0.596048	0.708847	1.24275	0.787337	0.914117
Cep78	16.2778	17.816	16.7695	9.77968	10.443	10.8439	10.063	10.9084	11.4463	10.3427	11.1959	10.6576
Aurkc	0.0143706	0	0	0.0928002	0	0.0317188	0.0548008	0.0335419	0.0262131	0.0684461	0.045629	0.0324148
Nog	1.40973	1.25457	1.70342	0.609609	1.05338	0.826504	0.993969	0.582672	0.428575	0.629476	0.621682	0.463723
Rab3il1	0.982979	1.00314	1.2249	1.21951	0.856797	1.50876	1.40029	1.26584	1.28809	1.07629	0.944705	1.00667
Lsm2	54.8649	73.0641	58.9685	43.623	43.6256	41.8155	37.6636	41.9391	41.8372	69.9812	40.851	43.0748
Gna14	0	0	0.00904461	0.146233	0.111142	0.0460359	0.238609	0.175254	0.159789	0.317891	0.11479	0.225821
Tacr3	0	0.0125611	0	0.145265	0.361149	0.198605	0.20016	0.0612558	0.0889045	0.142857	0.0476171	0.143765
Pappa2	0.011436	0.0167626	0.0185968	0.158248	0.146489	0.154603	0.212597	0.240229	0.234675	0.211065	0.114985	0.145098
Abhd12	20.9125	22.0247	22.453	25.0147	22.6986	24.8897	25.8781	23.3808	24.8618	20.1711	24.4489	23.5204
LOC101055630	0	0	0	0	0	0	0	0	0	0	0	0
Il1f9	0	0	0	0	0.0351217	0	0.0163371	0.0799954	0	0.265265	0.253919	0.115961
Gm21149	0	0	0	0.0454135	0.0504466	0.0724369	0.0312874	0.0191501	0.0149658	0.019539	0.052102	0
Olfr1231	0	0	0	0	0	0	0	0	0	0	0	0
Ano4	0.020305	0	0	0.156098	0.131782	0.119512	0.154861	0.13428	0.0802485	0.354606	0.157597	0.274803
Epb41l4a	1.82865	2.00153	1.98247	1.75418	1.91126	1.77689	3.4589	2.94181	2.83061	4.02521	3.26169	3.17984
Shc4	0.56854	0.561239	0.498959	0.474537	0.936346	1.0532	0.632351	1.13743	1.08027	0.685035	0.967073	1.06104
Otop1	0.12544	0.142591	0.0194272	0.0909232	0.128545	0.118659	0.640647	0.616936	0.449451	0.778829	0.57847	0.606311
H2afy2	12.7233	11.5507	12.7256	3.64747	4.38817	4.90696	4.04325	4.43858	3.36895	4.49614	4.34394	4.18143
Slc22a3	0	0	0	0.118993	0.0991352	0.0266905	0.13834	0.0376328	0.0294102	0.0191985	0.0170647	0.0545524
Aldh3b2	0.0261212	0	0	0.216875	0	0.0864818	0.186769	0.0304841	0.0952939	0.0311032	0	0.0294598
Gpr149	0	0	0	0.0228129	0.0337882	0.0181938	0.0471504	0.0192395	0.0150358	0.0196303	0.034897	0
Pate1	0	0	0	0	0.0743514	0	0	0	0	0	0	0
Slc5a10	0.0286247	0.0239757	0	0.066017	0.0733334	0.0631803	0.300181	0.267246	0.130534	0.0340842	0.0908879	0.209841
Psors1c2	0.234362	0.336513	0.217779	1.42077	0.92635	0.96067	1.27673	1.68012	2.0764	2.59129	2.23241	1.32158
Ifi27	106.586	42.5426	105.876	185.563	170.857	196.925	127.382	147.342	129.977	50.2582	134.859	146.783
Krit1	7.8181	11.4311	8.68924	23.1989	23.0834	20.6617	21.8459	20.6999	21.4981	25.3421	22.0738	20.3852
Tmem161a	20.7457	15.929	21.8027	16.2113	14.1162	17.0554	12.1645	13.3644	13.9257	8.95102	14.4761	14.1485
Peli1	11.8504	14.056	10.946	9.62676	7.35745	6.4097	7.62273	6.26138	7.48246	9.47943	7.14865	6.1391
Ssxb8	0	0	0	0	0	0	0	0	0	0	0	0.218023
Arfip1	37.6008	41.8409	34.472	43.8542	45.2915	37.0479	42.2954	44.1643	46.3938	47.7831	41.1293	40.1758
Gm14124	0.0561112	0.0704972	0.0506924	0.155291	0.134168	0.0206414	0.142649	0.130967	0.187643	0.0222711	0.108877	0.0632829
Heatr5b	12.9522	14.1649	13.7802	10.9819	12.1766	12.7988	10.1283	10.8736	10.6972	11.2928	10.8869	10.261
Smarcc2	42.0756	59.1617	43.6946	35.3651	30.5753	34.3513	28.8653	27.3846	29.7304	44.3737	30.848	29.2149
Cacng6	0.0142401	0.0477095	0	0.275872	0.189705	0.235731	0.0814546	0.149568	0.220788	0.0169561	0.256216	0.256963
LOC108168556	0	0	0	0	0	0	0	0	0	0	0	0
Zp3r	0	0	0	0.037955	0	0.0227025	0.0196116	0.0120037	0	0.0734847	0	0
Ebna1bp2	20.7675	15.8292	19.7749	12.7986	10.2207	11.3332	10.3174	10.3822	10.7139	8.36769	10.7983	11.313
Ccdc142	1.46126	1.26926	1.31036	4.60996	4.50155	5.86324	5.27996	5.6318	6.14533	4.88693	5.40347	6.13432
Traf5	4.04889	3.72163	5.04502	1.37037	1.34712	1.32019	1.01513	1.24266	0.827269	0.563509	1.22437	1.42329
Cyp4v3	2.03251	2.1623	2.13037	2.19494	1.83605	2.26433	1.9285	1.77618	2.22271	2.30546	1.53947	1.73823
Icosl	6.81976	4.80027	5.37802	5.17331	4.73625	4.65858	7.30449	6.90406	6.54772	4.91631	6.84834	7.71457
Bcam	12.1831	11.4517	9.43234	24.1765	24.3806	25.6999	31.8258	34.0602	31.9761	29.7116	33.0613	33.2728
Ccdc187	0.0532904	0.00557943	0.036108	0.196646	0.228678	0.180109	0.431836	0.509192	0.325031	0.30934	0.320785	0.413198
Nrk	0.249502	0.319802	0.295078	0.272019	0.302166	0.204426	0.100911	0.0882349	0.134464	0.20256	0.160042	0.076743
Gm38704	0	0	0	0	0	0	0	0	0	0	0	0
Xbp1	25.7856	23.3755	31.5019	9.91834	8.89431	9.06272	9.05738	8.83166	7.88139	7.1005	8.14321	8.20718
Ktn1	42.5327	51.8772	43.4357	33.7188	36.2002	33.3137	32.0656	30.9001	32.3093	35.6732	32.612	31.7125
Ache	0.430513	0.487861	0.425543	0.607415	0.376293	0.726644	0.651856	0.990064	1.06245	1.07048	0.589663	0.742588
Ntpcr	11.4185	7.15372	8.83496	10.6187	11.3237	10.7468	11.3028	9.00022	9.2383	7.62052	11.4029	11.1384
Pros1	14.9915	13.484	13.2226	44.1337	48.6955	44.756	36.0408	36.8873	35.5541	24.8677	36.09	34.3891
Ptbp2	17.5531	22.0204	18.2253	9.91681	9.31738	6.64592	9.49576	9.3951	7.77421	11.1178	10.1661	8.13585
Sertad3	4.93975	4.34435	7.7651	2.60992	1.51861	2.35406	1.13451	1.415	1.33109	1.417	1.56845	1.79795
Nell1	0	0	0	0.0370371	0	0.0110768	0	0.0702805	0.128157	0	0.021246	0
Slc6a8	29.2624	27.3636	25.2155	52.8222	51.7664	54.2576	51.6851	56.9693	53.4611	54.2049	54.3008	51.6938
Dpp9	21.0519	25.214	22.3519	20.4567	19.6552	21.7787	20.2339	18.8717	21.0232	21.9382	21.1004	20.0782
Birc2	10.8768	8.36251	10.9659	14.1444	14.9314	14.896	11.4703	11.6899	11.8473	7.4899	12.136	13.3662
Ccr3	0	0	0	0	0.0222397	0.0239507	0	0	0.0395867	0	0	0
Armc9	4.80795	5.13725	5.37436	6.81496	7.99635	7.96622	5.91537	7.26397	6.37606	5.76364	7.17226	6.7048
Oog2	0	0	0	0	0	0	0	0	0	0	0	0
AA623943	0	0.0577291	0	0	0.176573	0.304253	0.197122	0.361957	0.157151	0.410342	0.109421	0
Israa	0	0.0222599	0	0	0.0136171	0.0146647	0.076009	0.0155076	0	0.031645	0.0421918	0.029973
Chrnb3	0	0	0	0	0.0506638	0.0409212	0.0117833	0	0.0789091	0.0294347	0.0130816	0
Pnrc2	31.7263	24.786	31.7696	42.7725	38.2318	35.3301	30.2983	29.2819	29.1726	27.0094	26.6283	28.2671
Zdhhc7	23.6187	20.9545	24.6643	16.9656	15.5078	17.0389	15.4882	15.5515	15.5062	11.5144	15.8978	17.0673
Gpr155	1.1101	1.15976	0.867016	0.798346	1.42503	0.86284	0.870543	0.842781	1.18663	0.902536	1.05489	1.02986
2010107G12Rik	0.0250101	0.0209482	0	0.184578	0.115332	0.303612	0.107295	0.160531	0.114051	0.0893408	0.132352	0.197447
Tmprss11e	0	0.0277465	0.035913	0.22156	0.398875	0.25591	0.284231	0.454252	0.324787	0.256392	0.192834	0.467009
Snrnp25	21.8541	12.6856	22.3332	16.1911	14.9648	17.7988	11.6609	12.6928	12.7316	7.26202	12.6229	11.5785
Skint1	0	0	0	0	0	0	0	0	0	0	0	0
Ccni	179.087	161.32	181.728	138.631	118.695	124.602	127.728	113.468	122.658	100.239	115.635	125.132
Pla2g1b	0.0501313	0.167958	0.054348	0.277482	0.20549	0.165974	0.143377	0.0585046	0.182886	0.358157	0	0.113077
Shoc2	38.1825	54.3021	36.8761	52.1513	51.9394	45.0452	55.2693	55.7589	56.4337	69.9358	51.173	47.2361
Cpne9	0	0.0192901	0	0.0424922	0.153405	0.0635411	0.0768463	0.107509	0.0210047	0.164539	0.0487504	0.0259741
Baat	0.0476756	0.0998313	0.0258428	0	0	0	0.068177	0.0695484	0.0652228	0.0283843	0.0252296	0.0403268
Ndfip1	102.505	58.3144	93.5147	116.549	102.655	95.9919	105.958	104.733	104.018	55.087	94.4595	97.8191
Spc24	43.6835	33.8841	42.9198	23.7852	23.5811	25.7321	18.0108	17.4186	20.4307	13.897	17.8154	19.7584
Zfp623	10.8047	8.92819	10.9745	9.41087	12.9843	15.1917	13.3364	14.5913	17.1507	11.2689	14.7112	17.8185
Lrrc3b	0	0	0	0	0	0	0.0294228	0.0360176	0	0	0	0
Arhgef11	13.5534	18.6623	16.3234	12.5652	13.8889	15.611	13.4976	12.4498	14.0543	12.9627	12.2955	12.7373
Grb7	2.25689	1.36406	1.93235	1.33675	0.867287	0.792495	1.08802	0.912869	1.26309	0.763449	0.651453	0.954505
Zmat3	13.3168	14.1757	10.4912	69.5417	83.8222	79.2105	84.2558	81.9072	77.558	84.5196	79.7837	78.0274
Gapt	0	0.0224929	0.0291131	0.0743209	0.0550384	0.103727	0.0256015	0.0626796	0.0244922	0	0.0284223	0
Ptprn2	0	0	0	0.24303	0.13863	0.243588	0.386909	0.282517	0.292219	0.466293	0.33911	0.361354
St8sia6	0	0.016645	0	0.10083	0.112005	0.0548281	0.0426271	0.0811712	0.0815601	0.106482	0.105164	0.0560312
Rsad2	2.90815	1.64887	1.72189	1.77479	1.85686	1.13564	1.28671	0.974655	0.625679	1.06548	0.852353	0.546641
Vmn1r197	0	0	0	0	0	0	0	0	0	0	0	0
Alcam	2.24372	2.63679	1.74987	1.4468	1.62474	1.40863	1.52243	1.41612	1.1589	1.26086	1.22977	1.31689
Ssb	85.1909	114.939	86.7434	56.8254	54.3735	47.9731	48.8913	41.5313	49.028	60.4308	41.8148	40.1974
Olfr1006	0	0	0	0	0	0	0	0	0	0	0	0
Sult2a8	0	0	0	0.0245517	0	0	0	0	0	0	0	0
Col19a1	0	0.00430563	0	0.111442	0.110623	0.0936053	0.14212	0.158976	0.133617	0.238717	0.0979315	0.142039
Vrtn	0	0	0	0.0326586	0.0362781	0.0781383	0.109687	0.0103287	0.0565032	0.0632305	0.0374686	0.109798
Atxn3	6.25523	6.1534	5.86757	4.02711	4.13701	3.76007	3.2989	3.3549	3.09931	2.91592	2.81721	2.80188
Gm13290	0	0	0	0	0	0	0	0	0	0	0	0
Kif18b	43.951	71.6444	45.2071	129.155	133.304	138.392	146.636	157.475	154.634	223.37	159.685	151.318
St8sia4	0	0	0	0.0261614	0.0435911	0.0312965	0.0270356	0	0.0258641	0	0	0
BB287469	0	0	0	0	0.125004	0	0.159902	0	0	0.0907807	0.0968292	0
Fars2	9.42534	6.10629	9.42777	6.80551	7.1862	5.59359	7.16532	6.21894	6.79151	5.35315	6.87088	5.7359
Gtpbp3	14.6751	8.25603	15.0913	12.5955	11.017	13.5687	9.77336	9.74187	10.0593	5.57122	10.4201	11.8762
Olfr420	0	0	0.0585046	0.0248921	0.138254	0.119112	0.0771716	0	0	0	0.114233	0.0608629
Duxbl1	0	0	0	0	0	0	0	0	0	0	0	0
Rasl12	16.5239	14.3647	20.3022	3.85101	3.76684	4.41496	2.45415	2.43585	2.79199	1.98825	2.44227	3.58331
Wnt2b	0.126388	0.264652	0.0599455	0.298774	0.461403	0.165634	0.451842	0.322651	0.280971	0.771278	0.359498	0.570166
Sorbs2	2.97717	5.27153	3.86864	2.14406	2.41857	2.71246	3.33337	2.65833	3.30148	6.23282	3.43398	3.21271
Cblc	0	0.0296241	0	0.0326279	0.072488	0.117097	0.0168591	0.0412758	0.225801	0.0842281	0.149733	0.0797777
Ube2v2	2.11189	3.9689	2.39882	3.42658	2.94175	2.29554	4.17848	3.28204	5.73964	5.71806	3.22362	2.51945
Ddr2	1.00132	0.690526	0.90824	1.41332	1.2587	1.23398	2.11286	1.51135	1.66819	1.68512	1.68153	1.51327
Gmpr	13.1843	10.5636	14.5501	2.78579	2.40685	3.11479	2.12623	2.90224	2.50212	2.18563	3.27963	2.93827
Arhgef4	1.6847	2.06437	1.29652	17.8345	16.5714	18.1332	17.4688	17.9376	18.8934	14.847	18.9533	18.2848
Urb2	6.95503	5.63844	7.82845	5.61851	4.94621	4.76577	5.05896	4.41319	4.09451	3.50721	4.18336	3.69695
Olfr132	0	0	0	0	0	0	0	0	0	0	0	0
Olfr467	0	0	0	0	0	0.0676392	0	0	0	0	0	0
Gm7361	0.0649171	0.238408	0.0378955	5.96108	6.25328	5.19131	6.57445	5.37313	6.24403	6.87957	6.08852	5.4967
Olfr292	0	0	0	0.0483512	0	0	0.0499669	0	0	0	0	0
Csnk2a1	35.8915	33.1836	36.9776	26.1608	26.56	26.2216	26.6963	24.8111	24.916	17.9647	24.9417	27.2807
Arhgap32	3.79398	5.26123	3.93248	4.14178	4.42407	4.56121	5.77657	5.12014	5.07841	6.58845	5.19725	4.93161
Mettl1	6.21214	6.94765	6.71519	1.27535	1.71108	1.60495	1.71165	1.29909	1.47374	1.58201	1.80523	1.29593
Cplx1	0.0257518	0	0.0279178	0.0831477	0.303477	0.170518	0.294604	0.465822	0.516704	0.505945	0.313436	0.290432
Bmp5	0	0	0	0.0748388	0.0453452	0.0325559	0.0421853	0.0602474	0	0.0439078	0.0468333	0.0166351
Tmem70	13.6962	10.2563	13.1513	16.8617	18.6302	18.0841	14.1453	14.9373	13.5324	10.9694	14.2197	16.072
Mfge8	133.979	112.63	125.465	278.123	274.451	300.214	274.36	276.896	263.006	261.002	280.977	286.927
Prkd3	21.502	22.0957	22.1778	14.7055	14.7908	14.0659	12.0551	10.782	10.6942	10.8933	10.7088	11.0373
Abca14	0.0117649	0	0	0.0217066	0.00602807	0	0	0	0	0.0140088	0.0311294	0
Bbox1	0	0	0	0.0382617	0.0212511	0.0915441	0	0	0.00945675	0.0740787	0.0658453	0.0350823
Sh3bgrl3	84.073	95.3961	76.5597	199.753	208.882	224.555	164.906	177.922	184.74	382.369	190.343	199.272
Epha3	0.04257	0.0118854	0.0153836	0.183268	0.0799773	0.0783003	0.0879319	0.0331203	0.0452963	0.0844822	0.127657	0.096022
Prdm11	0.482976	0.530953	0.605413	0.751873	0.773334	0.916114	0.964054	0.546033	0.908515	1.00641	0.862608	0.987281
Zfyve28	0.100898	0.153656	0.0497204	0.981574	0.968163	0.526386	1.08433	1.1668	1.10427	1.31064	1.35913	1.44829
Nono	276.428	264.458	279.449	186.418	173.442	178.504	158.531	149.203	158.903	157.3	151.103	155.195
Vmn1r45	0	0	0	0.064111	0.0178041	0	0	0	0	0	0	0.039189
Elmo2	24.6002	28.4448	25.2092	46.5173	49.5988	54.5691	51.5981	52.0882	53.3283	52.1039	51.6389	56.9694
Serpinb10	0	0	0	0.0552218	0.0817892	0	0.142668	0.0465721	0.0545944	0.178192	0	0.0900143
Olfr464	0	0	0	0.144117	0	0	0	0	0.0237466	0	0	0.0293647
Ahsg	0	0	0	0	0	0.090744	0.0979868	0	0.0562446	0	0	0
Mturn	3.10057	2.82215	3.25971	9.06541	9.52559	10.2653	9.69016	9.63704	9.99434	5.72399	10.03	10.4412
Celsr2	21.8165	28.0172	23.3571	22.7005	24.9825	25.3678	27.2129	26.6944	28.5868	31.7117	28.9729	26.2079
LOC105247253	2.06813	1.22276	1.84643	3.31075	1.37133	2.41664	1.97165	1.41975	2.8848	2.82473	0.772547	2.19526
Gid8	15.7789	13.787	14.1108	17.9037	17.5034	17.1222	15.9968	15.9854	15.3708	15.4108	15.8944	15.5383
Vmn1r233	0	0	0	0	0	0	0	0	0	0	0	0
Zbed6	13.4496	16.9404	13.5115	15.1428	17.0752	11.7761	15.8907	12.9134	12.575	14.4174	13.7338	11.7675
Dhx34	7.72788	7.10568	7.6425	6.14688	5.36746	6.74697	5.2963	5.2709	6.15535	5.42906	5.11647	6.0525
Tctex1d1	0	0	0	0	0.035862	0	0	0.0408408	0	0.104176	0.0370388	0.0986711
Zfp69	1.66164	2.77353	1.6718	2.97756	3.45455	3.2322	5.26519	5.35715	5.95287	7.71495	5.22535	5.0558
Gm10681	0	0	0	0	0	0	0	0	0	0	0	0
Napa	68.1609	75.3965	65.3977	104.117	107.922	114.416	104.015	114.616	112.573	123.958	116.668	118.429
Gm35174	0	0	0	0	0	0	0	0	0	0	0	0
Ptges	1.16084	1.3742	0.461444	16.0849	18.613	18.9774	25.6972	27.3747	24.4849	14.8453	25.6945	26.1319
Stt3b	68.1493	61.3152	74.6354	36.1719	40.4205	42.9104	42.8883	41.6077	43.3229	28.814	44.3371	43.9198
Ttc4	17.0483	13.5503	18.2249	15.4645	15.7347	16.1067	12.0728	12.2479	13.9895	8.6892	11.7946	12.8182
Agfg2	20.8271	18.3597	20.3252	7.57297	6.79718	7.82165	6.48943	5.61945	5.04419	5.12337	4.95305	5.69234
Alox8	0	0.028891	0	0.135237	0.0530205	0.190332	0.0328838	0.0805087	0.0550531	0.184823	0.0730139	0
C530008M17Rik	0.918494	1.12787	0.887614	0.927842	1.15844	0.917328	0.887528	1.34352	1.12199	1.89043	1.59674	1.26088
LOC108168569	0	0	0	0	0	0	0	0	0	0	0	0
4932438H23Rik	0	0.0171429	0	0.0283217	0.0419473	0.0282341	0.0682923	0.0298569	0.0373332	0.0974823	0.0541548	0.0346243
Eya4	1.5561	2.97414	1.78323	4.22471	5.00863	4.29904	6.45673	6.69731	6.21505	8.15771	5.84725	5.64189
Atp2b4	9.83648	11.9892	9.53809	4.78358	5.39927	4.82344	5.16944	4.4928	4.50388	6.886	4.46328	4.34183
Tmem214	47.2889	47.1165	47.3047	33.0552	31.749	35.536	27.6412	27.131	31.1914	29.2009	30.0421	33.8532
Tmem230	8.16171	9.44802	6.70946	10.5381	12.2277	10.4119	9.4797	8.81939	8.83677	13.9998	9.53069	8.39744
Clcn2	2.26484	2.02215	1.93528	1.65407	1.30551	1.68367	1.41696	1.49594	1.4488	1.21731	1.48985	2.13746
Olfr919	0	0	0	0.0549306	0	0	0	0	0	0	0	0
Zfp131	19.3365	19.422	20.0403	10.8697	11.2652	10.1761	9.09173	10.6381	11.3543	9.93481	10.7249	10.4092
Avp	0	0	0	0.340911	0.378693	0.560764	0.83672	1.61726	0.547686	0.440026	0.53779	0.364679
Olfr672	0	0	0	0	0	0.0663426	0	0	0	0	0	0
Rnf149	12.2574	10.3376	11.39	7.64264	7.14867	7.32463	7.69161	7.10839	7.07498	5.39192	6.63597	6.49792
Lrrc74a	0	0	0	0	0.0166414	0	0.0464451	0.11371	0.0148109	0	0.0515624	0.0549447
Zfp583	0	0	0	0.0482392	0	0	0	0	0	0.031132	0	0.00491451
Trim75	0	0	0	0.0831856	0	0.0746355	0.0859654	0.105234	0.0205601	0.0268427	0	0.0762731
Zfyve21	25.9143	13.4173	28.2548	40.0917	37.4996	47.891	40.5022	45.8463	47.888	19.1247	49.9209	54.9401
Aqp5	1.01905	0.944992	1.00612	3.20637	3.07688	2.73121	5.23918	5.47907	5.92497	4.24692	4.29492	5.52071
Smarcd1	23.5423	27.7038	20.7286	30.8184	27.666	27.9373	31.8739	28.6341	26.1984	38.9684	26.8212	26.5614
Apbb3	7.75987	4.88906	6.62582	6.71516	6.16455	7.12384	6.36345	6.63571	6.20045	2.43671	7.00643	7.2027
Zfp598	23.1463	25.9187	22.0958	30.4597	28.9772	33.1429	32.711	35.4304	39.3433	43.0297	38.5192	42.7749
Clec1a	0.0384391	0	0.0520904	0	0.0196954	0	0.0274843	0	0.0525868	0	0	0
Gpbp1l1	16.4872	15.3873	14.562	16.8342	18.4984	17.219	15.4759	14.825	17.8829	17.808	15.456	15.7494
Oas3	4.70798	4.22895	4.63703	8.49324	7.76707	8.41745	4.36857	3.87466	4.49572	2.87775	3.62159	4.06156
Mt2	178.887	146.39	156.787	45.5181	53.3197	54.5088	42.2965	57.7602	54.353	30.1013	37.9845	43.0524
Nkx2-3	0.360817	0.134318	0.159364	0.678049	0.739501	0.457189	0.828109	0.561445	0.548464	0.588759	0.325309	0.73851
Zfp62	9.21415	11.5444	10.7789	12.2434	13.2794	12.4323	13.347	14.4146	15.7699	15.3389	14.3644	13.4907
Zfp729a	3.20242	4.99885	3.54505	8.20104	9.31237	8.54859	8.43544	9.39789	9.04666	10.2821	8.44048	8.05603
Synj2	2.38598	2.79701	2.60878	2.51623	2.57044	2.96512	2.46422	2.88565	2.70618	2.73178	2.84365	2.59894
Vmn1r39	0	0	0	0	0	0	0	0	0	0	0	0
Tmem163	0	0.0110313	0	0.0242997	0.0674818	0.0290694	0.0251117	0.199811	0.216212	0.250916	0.167271	0.133683
Fam167a	0.502205	0.661809	0.232297	1.09337	1.04986	0.997618	2.22152	2.8054	2.19854	3.08563	2.32454	1.81246
Gnptab	5.08844	7.51726	5.44197	2.1438	2.04705	2.26139	2.77202	2.01062	2.20818	3.29187	2.18692	2.58859
Hif1an	24.0428	17.4722	22.9509	28.3001	27.1612	28.1488	26.2421	23.8282	23.9198	13.7414	24.1339	24.2669
LOC108168530	0	0	0	0	0	0	0	0	0	0	0	0
Ddx4	0.0781015	0.0163542	0.105838	0.693482	0.530233	0.366319	0.390903	0.30762	0.569852	0.313867	0.526967	0.550524
Serinc4	0.953828	0.890595	1.23748	1.54347	1.47418	0.931848	1.16275	1.51461	1.04106	0.856467	0.992969	1.76351
Sumo2	126.527	82.1006	62.2689	79.8593	23.8511	119.411	53.9491	55.5789	154.783	59.4016	70.1898	52.0847
Ctnna1	165.369	189.554	178.908	152.871	139.219	137.288	161.099	152.746	155.027	181.548	156.16	157.626
Snapc2	29.48	20.1281	32.3	24.3161	21.711	24.2578	21.6596	20.3061	21.4117	13.8783	20.488	23.1444
Olfr1230	0	0	0	0	0	0	0	0	0	0	0	0
St7l	3.9371	3.66689	4.25516	6.83516	6.44789	5.16465	7.09235	6.93434	6.4601	5.39265	6.10985	6.36081
Ccdc108	0	0	0	0.0483153	0.118074	0.0693588	0.124825	0.0183363	0.162405	0.112252	0.0332587	0.0295336
Arpc5	81.5623	62.6455	73.9705	81.0348	68.8839	61.6882	70.665	63.6016	62.8537	62.8028	62.9875	60.3402
Krt81	0	0.0509209	0	0.112168	0.015575	0.0670929	0.0869375	0.0354745	0.055447	0.0904874	0.0321721	0.0342825
Rpl10	1064.77	529.388	1035.44	752.194	740.712	728.86	701.448	712.043	604.709	282.891	677.47	686.835
Socs7	6.8836	5.35832	6.57676	5.76927	6.06147	6.01755	5.25528	6.20991	6.40532	3.42193	5.98196	6.45527
H1f0	289.538	188.749	203.697	122.396	86.9447	85.497	89.3229	74.7105	72.1721	84.4206	72.6668	66.2447
Fbxo47	0.711347	0.565724	0.615386	2.47909	2.80538	2.09344	2.34958	2.04605	2.13637	2.73784	2.01528	2.03403
Prrxl1	0	0	0	0.138726	0.0577876	0.0207445	0.0268803	0	0.00857185	0.0447646	0.0397893	0
H2-M3	7.13026	3.25154	6.03369	6.48643	5.17564	5.61754	4.96602	4.39175	4.6244	1.76879	5.42933	3.99846
Lilra5	0	0	0	0	0	0	0	0	0	0	0	0
Gm5741	0.344194	0.21622	0.279859	6.19175	4.23259	1.61437	4.75798	4.11726	1.72655	3.79104	6.19294	2.52321
Gsn	161.852	125.988	155.318	150.909	144.712	159.336	89.2185	92.0671	95.7719	82.4842	101.322	108.21
Lrrc4	0	0	0	0	0.00798528	0.0859963	0.0148576	0.0272817	0.0284277	0.0927858	0	0
Zfp26	3.75936	4.22086	4.18358	3.7615	4.00559	3.82317	3.7228	3.50624	3.84808	2.84736	3.50837	3.23283
Cyp2c38	0	0	0	0.0115515	0	0.0414568	0.0358126	0.0292264	0.0114203	0	0	0.0423664
Spib	0.567447	0.592281	0.501605	1.05501	1.24351	1.45479	2.30538	1.84404	1.89496	2.35966	2.06968	2.14637
Rpp21	8.58008	8.22674	11.4436	4.79083	6.65222	5.54432	5.48906	4.74309	4.63343	2.95742	3.76385	5.22033
Vmn2r45	0	0	0	0	0	0.0250788	0	0	0	0	0	0
Elavl4	0.0153683	0.0128723	0	0.0708878	0.102367	0.0424011	0	0.170385	0.0490577	0.0274492	0.0325312	0
Olfr112	0	0	0	0	0	0	0	0	0	0	0	0
Fbn2	0.0169462	0	0.0122477	0.0104221	0.0173658	0.0623394	0.026926	0.00329612	0.0386389	0.0269045	0.0298927	0.0382243
Tyw5	5.17003	3.99337	4.14369	4.52819	4.49405	4.55119	3.70141	2.39464	2.62366	2.70677	3.55566	2.85869
Hoxc13	10.626	13.9528	9.25609	36.011	42.7362	39.7126	42.1468	44.9058	44.341	62.8077	43.9299	41.2773
Slc39a11	12.9713	9.32235	13.9071	11.9946	10.9338	11.8879	11.1276	11.5325	10.7947	7.52778	11.3684	11.2604
Gm4498	0	0	0	0	0	0	0	0	0	0	0	0
Mup3	0	0.0260353	0	0	0.0318532	0	0	0	0	0	0	0
Tdrkh	7.39857	5.68625	8.1708	4.47676	4.71524	3.89869	3.46977	3.85134	4.26537	3.62267	3.78554	3.72901
Gja5	0	0.015	0	0.0908655	0.0917598	0.128465	0.0939019	0.125399	0.0408332	0.245229	0.246405	0.171679
Pla2g15	11.1817	7.32771	10.3331	6.12867	5.19264	6.50276	5.19385	5.39503	7.40013	3.31284	5.35185	6.87213
Ehd1	104.141	105.563	103.429	63.8735	59.2543	64.8604	50.6687	51.0013	55.8914	61.7431	58.1289	59.4611
Mapk10	0.137285	0.166535	0.169361	0.292601	0.315326	0.172405	0.338483	0.34253	0.379945	0.552413	0.375778	0.432462
Lrrc61	1.14207	1.25603	1.38886	1.68572	2.1575	1.93989	1.49589	1.71528	1.68469	1.72647	1.68173	1.65765
Vstm5	1.05267	0.954315	1.47686	0.331319	0.456875	0.997716	0.991752	0.448039	0.734174	0.53087	0.694693	0.949771
Ccnd3	50.0515	56.1451	60.5306	28.2304	28.9384	35.8539	23.6754	27.2097	33.6875	25.3514	26.9496	33.5959
Npffr2	0	0	0	0.0585432	0.0812892	0.0525259	0.0151249	0.0370299	0	0.0377819	0.0335827	0.107357
Olfr342	0	0	0	0.0554571	0	0	0	0	0	0	0	0
Plppr2	8.98534	10.2605	8.10677	6.99971	5.70883	7.40409	9.15624	8.48212	8.94161	12.9221	9.27749	10.404
Nxf7	0.0254614	0	0	0.0234886	0	0	0	0	0.0464434	0.0303176	0.0404219	0.0287157
Tespa1	0	0	0	0.023595	0.0393149	0.0282264	0	0	0	0.0152275	0.0812102	0
Olfr1164	0	0	0	0	0.0520192	0.112043	0	0	0	0	0	0
Zfp292	10.684	17.0119	10.7861	11.5822	13.4147	10.8777	12.4046	11.1143	11.9078	16.6461	11.8891	10.6905
Mak	0.0874791	0.119899	0.0172431	0.256776	0.325981	0.280849	0.507969	0.426924	0.282871	0.482941	0.395597	0.484331
1700016H13Rik	0	0	0	0	0	0.0387411	0	0.0819356	0.0960495	0	0	0
Slc31a2	8.69755	6.41865	8.57965	19.5314	18.7411	22.6734	19.6911	22.1477	23.8832	12.0545	20.3016	23.9663
Six3	0.0184893	0.0774322	0	0	0	0.0306071	0	0	0	0.0880629	0	0
Mapkapk2	84.8389	69.8991	72.7593	125.624	126.49	134.833	140.215	145.795	136.318	116.05	142.794	147.315
U2af1	81.7059	57.0032	79.3471	40.1001	41.8971	41.7769	41.3185	38.2231	45.8107	30.4172	37.7364	45.535
Mrpl23	27.7072	23.6068	25.7712	19.2161	20.3274	18.8642	17.0917	15.866	16.1699	16.5195	17.1237	20.7128
Azin1	86.5735	74.3588	86.4375	62.2093	58.3392	46.3212	58.9655	56.8638	51.3653	36.7895	52.0802	48.8954
Vnn3	0	0	0	0	0.0798528	0	0	0	0	0	0.0164947	0
Olfr592	0	0	0	0	0	0	0	0	0	0	0	0
Exoc7	45.5768	53.0441	47.4738	117.206	130.701	137.161	104.758	112.901	110.576	107.202	121.828	119.545
6430590A07Rik	0.127135	0.383352	0.165394	0.211112	0.312678	0.168367	0.387851	0.0890219	0.394236	0.211936	0.215292	0.688244
Golga4	15.6478	20.6283	15.8357	28.5775	32.1372	32.1928	33.5875	35.9072	36.7167	36.1674	37.2652	34.6639
Plcl2	1.55529	2.43023	1.28938	4.20789	4.62067	4.60836	6.30471	6.8942	5.84081	4.76988	5.31177	5.1443
Mthfr	7.39824	5.5474	6.77715	8.22598	7.72077	8.62495	8.39282	9.9883	9.19508	5.60297	9.38952	9.81116
Fcer1g	0.171574	0.287417	0.32551	0.15828	0.307688	0.33136	0	0.200232	0	0	0.272387	0.387007
Usp43	5.78132	5.37842	6.11341	2.93237	1.93838	2.25231	2.76597	1.95023	1.95864	2.70109	2.24283	2.30975
Gm10486	0	0	0	0	0	0	0	0	0	0	0	0
A630095N17Rik	0.0334011	0.0559528	0.0362105	0.154066	0.616105	0.147446	1.14634	0.9745	1.06621	0.477259	0.777728	0.452042
Gm5136	0	0	0	0	0	0	0.0481776	0.058976	0	0.0601737	0	0
Map2k7	33.9194	38.0806	38.4206	34.0657	28.9453	35.2571	27.5373	28.2712	30.8453	34.8138	29.2422	30.5392
Olfr1022	0	0	0	0	0	0	0	0	0	0	0	0
Dok5	0	0.0266968	0	0.0294038	0	0	0.243091	0.0371972	0.0436046	0.0189763	0.0506016	0.0539209
Serac1	2.80501	2.63403	2.38993	1.90978	2.11333	2.18	1.9058	1.32785	1.73674	1.25133	1.78963	2.09416
Spz1	0	0	0	0.0487586	0.144433	0.0388862	0.369512	0.123364	0.0964092	0.272716	0.0932329	0.119218
Mettl10	11.8088	9.44667	11.198	7.93217	8.86848	7.5482	5.96163	4.88696	6.84906	3.55683	6.38211	6.39145
LOC108167989	0.0471184	0.276261	0.0510817	0.586813	0.57942	0.259999	0.336901	0.412414	0.837988	0.841578	0.573499	0.664259
LOC108168660	0	0	0	0	0	0	0	0	0	0	0	0
Cers2	66.5628	76.5796	73.0017	100.035	104.615	106.422	91.3885	95.0064	96.5297	90.9138	87.8744	90.7867
Lair1	0	0	0	0.0144852	0.0160905	0.00866422	0.0972999	0.0732976	0.0572824	0.0841344	0.0747834	0.026563
Stra8	0	0.0151831	0.0393037	0.351175	0.650157	0.540136	0.950478	0.951968	0.661304	0.561196	1.01683	0.531544
Cfap99	0	0	0	0.189737	0.0383209	0	0.0623883	0.0981924	0.102317	0.133582	0.158314	0.168699
1810013L24Rik	10.3155	11.5415	10.2969	9.28618	10.2301	10.9484	10.0258	9.19259	10.2169	11.0209	9.0114	10.5557
Defa22	0	0	0	0	0	0	0	0	0	0	0	0
Olfr911-ps1	0	0	0	0	0	0	0	0	0	0	0	0
Ogfod3	6.63024	6.69453	6.35097	3.4772	3.0249	3.90914	2.96563	2.67639	3.08564	2.29815	2.95594	3.68762
LOC108168669	0	0	0	0	0	0	0	0	0	0	0	0
Gm6038	0	0	0	0	0.0390057	0.168026	0	0.0666314	0.0694302	0	0.0402857	0.0214641
Neurl2	1.95321	2.80163	1.74694	21.5324	17.839	16.8403	13.8726	18.5491	14.4516	13.2277	16.0471	17.2098
Impdh1	32.6933	29.4705	31.7123	28.2326	28.8311	33.5277	33.6499	32.9642	38.7444	27.4072	34.0818	37.8548
Rbm15b	23.4794	30.6631	26.7529	26.4687	27.6664	27.6158	25.5333	23.8954	25.7925	24.6927	26.0685	27.3775
Csf2rb2	0.0123329	0	0	0.0853302	0.0821488	0.0476371	0.111697	0.143929	0.0843607	0.242305	0.110951	0.104319
Psap	307.361	258.768	285.263	468.885	459.507	483.205	413.369	417.745	401.566	326.082	391.187	423.098
Fitm1	0.0928419	0.0259211	0.0671007	0.0285494	0.190281	0.0683067	0	0	0	0	0	0
C7	0	0	0	0.0384453	0.0427061	0.0689875	0.019865	0.0486351	0.0570128	0	0.0441075	0
Prr13	96.5645	82.0734	62.6342	109.578	79.9206	84.7648	86.4479	63.5959	81.866	127.362	80.8071	67.7435
Frs3	1.68016	2.16767	2.26216	2.08747	1.48571	2.63179	2.15722	1.86591	2.55806	2.09741	1.60617	2.58257
Oca2	0.00877883	0	0	0.0485918	0.00899617	0.00968829	0.00836926	0	0	0.0209064	0.00929139	0.00990087
Alkbh2	17.5137	11.6642	17.2005	19.4175	24.075	27.3057	27.2112	32.4108	30.2739	25.0629	28.0154	30.0929
Slx4	12.9254	20.7856	15.334	11.6485	10.0743	11.9035	14.4378	13.5283	15.001	18.406	14.2014	14.381
Psmd3	101.774	108.72	110.249	54.4754	51.3792	57.6098	43.9388	46.2852	46.0393	46.9434	47.4721	47.9768
4930564C03Rik	0	0	0	0	0.0244693	0	0	0	0	0	0	0
Tra2b	86.9695	89.4349	88.8898	75.6515	69.7695	61.3601	82.0218	79.169	82.7486	74.4124	76.6367	71.6308
Gadl1	0	0.0075818	0	0.0668046	0.0742083	0.0599382	0.0431481	0.0845109	0.0495342	0.0431136	0.153287	0.0612533
Bcl3	12.4769	13.6549	13.578	4.86182	3.80647	6.28914	3.85901	3.70507	4.48807	8.3734	4.56982	4.3683
Ndp	0	0	0	0	0.164079	0.0321278	0.111015	0.0339743	0.0398266	0	0	0.0820818
Olfr1303	0	0	0	0	0	0	0	0	0	0	0	0
Fut8	16.5014	18.6537	17.9558	7.76214	7.78527	7.27986	9.80301	7.99619	8.76358	8.29233	7.50038	7.41656
Spry4	0.264407	0.30902	0.133324	0.181522	0.144929	0.196795	0.263796	0.129169	0.213108	0.168401	0.0846043	0.214983
Gm6468	0	0	0.040527	0.137945	0	0.165022	0.24947	0.0872533	0.306849	0.289332	0.059348	0.063241
Egr2	3.85882	6.5178	2.46514	1.29543	3.0516	1.25888	1.75505	2.27144	1.01976	2.61791	1.36668	0.662356
Cryba4	0.0982272	0	0	0.151027	0.134212	0.144538	0.374578	0.573169	0.627107	0.740758	0.727736	0.516982
Actr3	125.061	116.845	114.827	101.462	96.5821	83.541	96.0001	86.6435	88.7813	81.8152	86.9216	89.6434
Grasp	12.6661	10.4227	12.1569	3.66958	2.73539	4.54871	4.09159	3.84812	4.08137	4.20672	4.30697	4.81085
Egflam	0	0	0	0.114348	0.146074	0.170992	0.0590847	0.0795606	0.0847868	0.132834	0.137749	0.174744
Prg3	0	0	0	0	0	0	0	0	0	0	0	0
Cog3	14.494	13.1267	14.3584	15.3095	15.0323	15.3983	13.2487	14.5091	14.8669	13.6665	15.6014	14.2729
F8	0.422914	0.378198	0.237861	1.0443	1.01666	0.701845	0.851838	0.864644	0.88163	1.18889	0.979349	0.918073
Cngb3	0	0	0	0.027652	0.178156	0.0396957	0.0514368	0.0209886	0.0820134	0.0428297	0.0126898	0.06085
Mafa	1.75093	1.92623	1.95487	1.97689	2.3031	3.40319	2.91494	3.4463	3.456	6.34799	3.92759	4.62733
Epsti1	0.0748646	0.0313529	0.324646	0.293522	0.421949	0.247861	0.231958	0.087369	0.153628	0.312002	0.0396178	0.0422166
Agrp	0.508187	0.0982274	0.339035	0.324562	0.280414	0.38827	0.559013	0.501827	0.356527	0.0930942	0.413737	0.529052
Vti1b	45.4037	28.2653	42.704	38.8972	38.5049	41.3048	38.4656	38.4946	40.3354	20.398	34.5214	38.8342
Klhl17	5.30955	3.85112	5.90842	5.48559	5.30665	5.63225	4.49048	4.16371	4.43255	3.6127	4.52934	5.34394
Gcsam	0	0	0	0.0156332	0	0	0	0	0.0154556	0	0	0
Tnfaip3	32.6776	34.2589	23.9948	37.7208	27.3904	26.6453	28.1975	26.1685	26.094	28.6953	29.4693	28.5384
Zan	0.0498689	0.0587869	0.0440517	0.247064	0.251732	0.177336	0.281732	0.204772	0.217304	0.233122	0.279541	0.233303
Olfr654	0	0	0	0	0	0	0	0	0	0.0655108	0	0
Copz1	81.639	71.8144	79.2795	64.0935	65.9323	66.0526	56.1599	55.9803	55.801	53.248	57.6965	56.3156
Trdmt1	2.42922	2.63756	1.98979	2.739	2.58156	2.0057	2.70187	2.32047	1.98578	2.8604	2.52344	2.29323
Tmem9	38.8987	26.4176	36.354	26.8448	26.2118	26.2547	17.4231	19.5237	19.8964	12.3558	19.5399	21.2209
Clec4b1	0	0	0	0	0	0	0	0	0	0	0	0
Irf8	3.71487	3.27849	2.75037	3.35181	3.54686	4.05972	3.55019	4.00756	3.74343	3.33373	4.88114	5.34439
Fam132b	0	0.0924471	0.0341876	0.0145459	0.0323159	0.104406	0.180383	0.0736047	0.115045	0.131424	0.133505	0.0355657
Hist1h2bj	1.18422	0	1.99707	0.0606925	0.269675	0.363029	0.815369	0.460673	0.360018	0.078338	0.348156	0.445193
Sec62	56.1885	60.0706	52.2714	50.8856	56.2238	47.5997	47.2854	41.2433	47.1135	56.0426	40.488	41.7396
Tfpt	8.04296	4.88821	8.3473	7.17095	5.75439	6.14298	4.34816	4.92211	5.30033	2.83222	5.13868	5.83528
Zfp446	1.23806	1.42046	2.02029	0.94583	0.971359	0.98916	0.793015	0.857881	1.07035	0.48372	0.825791	0.923595
Cdc26	23.4748	21.1668	24.2222	17.6607	14.8018	15.0987	16.2804	10.7975	13.8918	13.6831	12.3706	14.4309
Tmem8b	3.0156	3.27494	2.71608	4.72296	4.14189	3.90376	5.1486	5.21871	5.56865	7.78225	4.58726	5.68993
Prl3b1	0	0	0	0.166904	0.0618006	0.133111	0.057494	0.0351903	0	0	0	0
Abcc1	35.2345	40.8185	40.0361	22.7304	23.47	26.4605	27.1588	27.3651	28.6466	25.6087	27.6986	28.5297
Gckr	0.0491921	0.030902	0	0.283629	0.138627	0.122148	0.410349	0.229634	0.280406	0.190367	0.260321	0.263527
AW209491	4.76823	3.83837	3.99305	8.04687	8.48516	9.2325	8.20689	9.03007	9.38768	7.15658	8.20455	8.77494
Ptgdr2	0.199362	0.286257	0.154379	1.24799	1.63438	0.911492	1.03176	1.2464	0.870164	0.881718	0.979651	1.05997
[truncated: 19,880 more rows]
