# Supplementary material for: RNA-Seq-Based Transcriptome Analysis of Chinese Cordyceps Aqueous Extracts Protective Effect against Adriamycin-Induced mpc5 Cell Injury
Source: Int J Mol Sci. 2024 Sep 26;25(19):10352. doi: 10.3390/ijms251910352 (PMC11476491; doi:10.3390/ijms251910352)
Supplement: Supplementary file 1 [file ijms-25-10352-s001.zip › supplementary materials/Table S2.xlsx]

## Sheet: ADM vs. NC
Table S2. DEGs in mpc5 cell under different comparing groups
Gene	NC	ADM	W1CC	W5CC	Log2FC	p-value	FDR	Trend	Description
Ces1f	0	1.1559	1.31096	0.78907	9.27758	8.17112e-34	1.86555e-33	Up	liver carboxylesterase 4
Cartpt	0	1.75731	5.03831	4.24824	8.72355	3.97356e-27	9.07206e-27	Up	cocaine- and amphetamine-regulated transcript protein
Fbp2	0	1.10293	1.64565	1.71447	8.64578	2.19535e-25	5.01222e-25	Up	fructose- -bisphosphatase isozyme 2
Cst7	0	1.27546	1.66112	1.88259	8.46979	4.60721e-21	1.05188e-20	Up	cystatin-f
LOC105245043	0.0102707	2.21032	3.16757	2.9571	7.48569	2.19491e-49	5.01121e-49	Up	-
Lrrc74b	0.0205447	3.59588	5.19286	4.56549	7.24956	3.5777e-52	8.16826e-52	Up	leucine-rich repeat-containing protein 74b isoform x1
Upk1b	0.0515626	7.37804	8.83725	9.11109	7.0683	3.22681e-91	7.36714e-91	Up	uroplakin-1b
Gm19345	0.00789581	1.52312	1.5051	1.2051	6.86708	7.64961e-24	1.74649e-23	Up	carcinoembryonic antigen-related cell adhesion molecule 16
Cpvl	0.0105843	1.37576	2.65142	2.44397	6.51121	3.67059e-30	8.38034e-30	Up	probable serine carboxypeptidase cpvl isoform x2
Ckmt1	0.162434	15.6651	11.0686	12.0938	6.47719	2.2411e-106	5.11666e-106	Up	creatine kinase u- mitochondrial
Crnn	0.00968061	1.134	3.29262	3.04359	6.36466	2.16027e-24	4.93211e-24	Up	cornulin isoform x2
Ces2e	2.07841	182.009	196.358	163.933	6.36315	1.04445e-74	2.3846e-74	Up	carboxylesterase 2
Lhfpl1	0.0570057	5.11749	4.10113	3.58212	6.27367	1.46311e-69	3.34042e-69	Up	lipoma hmgic fusion partner-like 1 protein isoform x3
Itm2a	0.109971	8.29181	9.49529	7.17553	6.02573	5.58538e-49	1.2752e-48	Up	integral membrane protein 2a
Slc6a20a	0.019869	1.43075	3.22176	2.91377	6.0257	8.01067e-34	1.82892e-33	Up	sodium- and chloride-dependent transporter xtrp3 isoform x1
Cpz	0.48067	31.994	38.7496	38.932	5.93862	1.93172e-60	4.41032e-60	Up	carboxypeptidase z
Ccdc153	0.862957	54.3931	47.7659	46.4441	5.88353	9.56632e-104	2.18409e-103	Up	Coiled-coil domain-containing protein 153
Vwf	0.0179314	1.08495	1.58178	1.36887	5.84312	7.47702e-69	1.70708e-68	Up	von willebrand factor
Clec4g	0.0343773	2.35552	2.28379	2.48446	5.83666	3.60012e-33	8.21945e-33	Up	c-type lectin domain family 4 member g
Trem2	0.030899	2.10579	1.3224	1.04583	5.8283	5.1865e-30	1.18413e-29	Up	triggering receptor expressed on myeloid cells 2
Laptm5	0.0611334	3.77717	5.19496	5.212	5.82193	4.60647e-68	1.05171e-67	Up	lysosomal-associated transmembrane protein 5
Ifi202b	0.0547502	3.23425	3.46116	2.9839	5.74929	1.2365e-50	2.82307e-50	Up	interferon-activable protein 202
Psd2	0.110864	6.24086	7.90464	6.92568	5.73834	7.0025e-94	1.59874e-93	Up	ph and sec7 domain-containing protein 2
Ctsq	0.0282947	1.60889	1.91344	1.34161	5.68172	2.79196e-22	6.37433e-22	Up	cathepsin r
Gm10634	0.10153	5.64077	6.86348	5.95009	5.67027	7.80692e-70	1.7824e-69	Up	-
Pde2a	0.237303	12.9438	16.0254	15.5183	5.66746	8.61196e-138	1.9662e-137	Up	cgmp-dependent 3 -cyclic phosphodiesterase isoform x1
Ccdc13	0.0955748	5.0591	6.28066	5.03979	5.63193	3.49488e-71	7.97917e-71	Up	coiled-coil domain-containing protein 13
Ugt2b1	0.0268094	1.35092	2.62224	2.12406	5.60991	1.64595e-36	3.75788e-36	Up	udp-glucuronosyltransferase 2b1-like
Serpina9	0.116314	6.26045	10.3927	11.7075	5.58709	6.58409e-48	1.50322e-47	Up	serpin a9
Gm7361	0.11374	5.80189	6.06387	6.15493	5.5387	1.07758e-35	2.46023e-35	Up	-
Slc5a11	0.14931	7.64372	6.85582	6.57315	5.53728	3.43881e-74	7.85116e-74	Up	sodium myo-inositol cotransporter 2
Wfikkn2	0.0777222	3.96395	6.77704	6.31499	5.5009	6.68198e-36	1.52557e-35	Up	kunitz and ntr domain-containing protein 2
Mst1	0.71629	33.9781	39.2056	34.688	5.4713	3.3098e-91	7.55662e-91	Up	hepatocyte growth factor-like protein
Slc5a1	0.0351928	1.71254	1.5415	1.37213	5.44619	2.11204e-45	4.82201e-45	Up	sodium glucose cotransporter 1
Scn3b	0.0969264	4.62591	4.17106	3.82643	5.43094	2.38721e-45	5.45025e-45	Up	sodium channel subunit beta-3
2010003K11Rik	0.024185	1.17937	1.19628	1.3972	5.42246	1.7734e-20	4.04885e-20	Up	Uncharacterized protein C11orf86 homolog
Ces2g	2.39025	107.419	119.026	126.352	5.39504	8.60081e-46	1.96365e-45	Up	carboxylesterase 2
Svop	0.688097	30.5879	29.1269	25.6383	5.38764	9.13246e-93	2.08504e-92	Up	synaptic vesicle 2-related protein
Prss38	0.146074	6.59113	10.0163	9.01919	5.371	1.47454e-63	3.36653e-63	Up	isoform partial
Fmo3	0.0253509	1.18584	2.01536	1.77013	5.33296	1.63534e-23	3.73365e-23	Up	dimethylaniline monooxygenase
Col4a6	0.0593602	2.52284	1.9877	1.75799	5.32626	5.17987e-75	1.18262e-74	Up	collagen alpha-6 chain
4833427G06Rik	0.316074	13.2304	11.5469	12.0355	5.30191	2.80955e-55	6.41449e-55	Up	upf0722 protein c11orf88 homolog
Serpina3n	0.0442881	1.81556	1.79989	1.75661	5.26513	9.26296e-41	2.11483e-40	Up	serine protease inhibitor a3n
Ces2f	1.62837	65.099	79.9441	82.1703	5.22511	1.13347e-36	2.58784e-36	Up	acylcarnitine hydrolase-like
Ms4a10	0.382032	15.3562	13.4109	11.6174	5.20681	2.93907e-70	6.7102e-70	Up	membrane-spanning 4-domains subfamily a member 10
Acaa1b	0.124828	4.83757	3.38705	2.81597	5.20022	8.39913e-24	1.91761e-23	Up	3-ketoacyl- thiolase peroxisomal isoform x1
Krt7	1.28585	49.8205	57.979	50.4978	5.19436	2.97983e-72	6.80327e-72	Up	type ii cytoskeletal 7
Cysrt1	0.213056	8.15057	9.76041	9.45521	5.18539	6.74524e-51	1.54001e-50	Up	cysteine-rich tail protein 1
Fez1	0.0918229	3.55719	2.94361	2.82436	5.1829	2.24569e-45	5.12714e-45	Up	fasciculation and elongation protein zeta-1
Kcnj15	0.168463	6.56911	7.62452	7.99772	5.15417	3.47112e-31	7.92493e-31	Up	atp-sensitive inward rectifier potassium channel 15 isoform x1
Exoc3l2	0.81263	30.6449	43.7916	38.942	5.14726	4.3486e-60	9.92831e-60	Up	exocyst complex component 3-like protein 2
Pm20d2	0.0320735	1.29886	1.41848	1.18665	5.14049	2.15987e-34	4.93122e-34	Up	peptidase m20 domain-containing protein 2
Arpp21	0.0788976	3.1086	2.85514	3.22188	5.13184	9.4389e-20	2.155e-19	Up	camp-regulated phosphoprotein 21 isoform x1
Otof	0.0292728	1.11755	4.55559	4.35332	5.0717	1.09682e-35	2.50416e-35	Up	otoferlin isoform x3
Arhgef33	0.178106	6.18319	9.03896	8.04718	5.01678	9.70322e-86	2.21535e-85	Up	rho guanine nucleotide exchange factor 33 isoform x3
Prss32	0.0559387	1.96877	2.43542	2.64149	5.01079	2.73225e-29	6.23801e-29	Up	serine protease 33-like
Lamc3	0.0706006	2.38543	3.07477	2.87387	5.00311	2.24061e-80	5.11556e-80	Up	laminin subunit gamma-3
Sytl1	2.05064	67.9594	54.2214	46.1721	4.97305	1.03119e-87	2.3543e-87	Up	synaptotagmin-like protein 1 isoform x1
Hhatl	0.20418	7.00567	11.9371	10.9699	4.96086	3.00743e-41	6.86629e-41	Up	protein-cysteine n-palmitoyltransferase hhat-like protein isoform x1
Mmel1	0.128249	4.09197	4.3948	4.00402	4.93033	1.1572e-31	2.642e-31	Up	membrane metallo-endopeptidase-like 1 isoform x2
Ttll10	0.05661	1.85666	2.5694	4.24623	4.92883	1.7514e-29	3.99862e-29	Up	inactive polyglycylase ttll10
Sag	0.159812	4.96612	8.20295	6.46795	4.89049	1.14429e-82	2.61253e-82	Up	s-arrestin isoform x1
Lce1g	0.0963275	3.08849	10.7594	7.72362	4.86093	4.30904e-18	9.83799e-18	Up	unnamed protein product [Mus musculus]
Eef1a2	0.165878	5.04704	7.5023	7.53389	4.82796	8.36758e-66	1.91041e-65	Up	elongation factor 1-alpha 2
Kcnip3	0.215491	6.3147	6.91658	7.20717	4.79345	7.23854e-93	1.65263e-92	Up	calsenilin isoform x2
Tmprss11b	0.0485448	1.46698	2.48398	1.83817	4.79333	2.32219e-25	5.30181e-25	Up	transmembrane protease serine 11b-like protein
Myh14	0.0843501	2.49526	2.63235	2.89217	4.7928	1.38116e-59	3.15333e-59	Up	myosin-14 isoform x1
Fxyd6	0.0438698	1.36782	1.78063	1.37359	4.79154	1.75988e-25	4.01799e-25	Up	fxyd domain-containing ion transport regulator 6 isoform x1
Robo3	0.920912	27.0297	30.2616	31.9323	4.78632	1.00468e-78	2.2938e-78	Up	roundabout homolog 3
Ckm	0.300976	8.80666	11.0272	10.9208	4.76777	1.40756e-67	3.21361e-67	Up	creatine kinase m-type
Spon2	1.42548	41.0218	64.4134	58.3774	4.76722	5.4221e-128	1.23792e-127	Up	spondin-2
Lcn8	0.142185	4.40262	4.60428	3.64733	4.74722	2.19532e-26	5.01215e-26	Up	epididymal-specific lipocalin-8
Crocc2	0.293358	8.29853	9.72103	8.96732	4.73686	3.05015e-113	6.96382e-113	Up	-
Slc2a9	1.30114	36.2728	33.1018	29.4036	4.72944	1.05846e-137	2.41658e-137	Up	solute carrier family facilitated glucose transporter member 9 isoform x1
Robo4	0.0668862	1.9188	2.41216	2.01084	4.70281	8.34923e-33	1.90622e-32	Up	roundabout homolog 4 isoform x1
Aldh1l1	0.601229	16.4224	21.9394	17.4356	4.70175	1.08684e-118	2.48136e-118	Up	cytosolic 10-formyltetrahydrofolate dehydrogenase
Prss2	0.0684712	1.84926	3.60784	2.54613	4.65557	1.31055e-18	2.99212e-18	Up	anionic trypsin-2-like
Nfam1	0.23744	6.27034	7.51327	8.29062	4.63425	6.79858e-75	1.55219e-74	Up	nfat activation molecule 1 isoform d
2310050C09Rik	0.101787	2.88808	3.58	5.15237	4.62547	1.26374e-20	2.88526e-20	Up	skin-specific protein 32
Mpp4	0.144709	3.74159	7.25986	5.96096	4.625	1.3139e-46	2.99977e-46	Up	maguk p55 subfamily member 4
Klhl38	0.0633237	1.80161	2.48348	2.78175	4.61855	4.87757e-29	1.1136e-28	Up	kelch-like protein 38
Dpep2	0.101	2.77769	3.25018	2.9475	4.60642	5.78794e-35	1.32145e-34	Up	dipeptidase 2
Masp2	0.193518	4.96922	5.61003	6.21863	4.58543	2.08965e-58	4.77088e-58	Up	mannan-binding lectin serine peptidase isoform cra_b
Tekt4	0.0637624	1.66669	4.7282	4.1106	4.58297	3.46465e-15	7.91016e-15	Up	tektin-4
Gm2240	0.0713607	1.85497	2.16509	2.11544	4.5769	3.43906e-29	7.85173e-29	Up	-
Tek	0.0550727	1.41912	2.07196	1.72242	4.56916	6.88292e-39	1.57144e-38	Up	angiopoietin-1 receptor isoform x1
Ldb3	0.37131	9.40543	18.1673	17.605	4.56505	7.14287e-55	1.63079e-54	Up	lim domain-binding protein 3 isoform x4
Colq	0.113467	2.86664	2.84032	2.42264	4.55498	9.95103e-47	2.27192e-46	Up	acetylcholinesterase collagenic tail peptide isoform x2
Cyp2f2	0.0465831	1.15103	1.60068	1.34232	4.55075	2.95419e-24	6.74474e-24	Up	cytochrome p450 2f5
3830403N18Rik	0.107728	2.98686	9.2	7.28563	4.54115	3.34211e-18	7.63039e-18	Up	x-linked lymphocyte-regulated protein pm1-like
Rai2	0.414869	10.3805	8.241	11.0695	4.5289	7.27977e-35	1.66205e-34	Up	-
Hmcn2	0.138052	3.3975	6.06053	5.20565	4.52426	3.05746e-48	6.98051e-48	Up	hemicentin-2 isoform x1
Usp17le	0.0543843	1.29543	3.55341	2.96333	4.52412	1.27887e-20	2.91978e-20	Up	deubiquitinating enzyme 2a
Trim63	0.0624757	1.53771	1.3674	1.11142	4.51344	6.70041e-30	1.52977e-29	Up	e3 ubiquitin-protein ligase trim63
Mb	0.220295	5.23191	14.3978	11.3971	4.49895	5.80765e-39	1.32595e-38	Up	myoglobin
Gm38564	0.0651609	1.62791	3.05944	3.26898	4.48593	1.04172e-35	2.37836e-35	Up	-
Adamts18	0.0421742	1.04837	1.73992	1.55211	4.4807	9.43828e-38	2.15486e-37	Up	a disintegrin and metalloproteinase with thrombospondin motifs 18 isoform x2
Gpr55	0.0893957	2.19977	4.75841	3.57817	4.46793	1.11976e-27	2.55652e-27	Up	g-protein coupled receptor 55
Plk5	0.0534608	1.20909	1.14525	1.50704	4.46533	1.93434e-22	4.41631e-22	Up	inactive serine threonine-protein kinase plk5
Mc1r	0.049428	1.24533	1.27554	1.44909	4.46381	1.04775e-21	2.39212e-21	Up	melanocortin-1 receptor
Drc7	0.2951	6.97785	7.95067	8.09335	4.45204	3.98181e-31	9.09089e-31	Up	dynein regulatory complex subunit 7
P2rx6	0.625139	14.3842	13.3702	12.3198	4.44913	2.20706e-87	5.03895e-87	Up	p2x purinoceptor 6 isoform x1
H2-Eb1	0.98639	22.865	24.1503	24.5379	4.44532	1.38444e-86	3.16082e-86	Up	mhc e-beta- partial
Slc7a10	0.0786614	1.85624	4.04821	3.37592	4.43069	1.39386e-28	3.18234e-28	Up	asc-type amino acid transporter 1 isoform x2
Pltp	11.3317	253.273	202.842	190.854	4.41792	8.97879e-163	2.04995e-162	Up	phospholipid transfer protein
Iapp	0.208184	5.1643	4.10081	7.45066	4.41789	5.74041e-16	1.3106e-15	Up	islet amyloid polypeptide
Apol8	2.78441	62.4731	61.0079	50.8918	4.41357	2.21667e-51	5.06089e-51	Up	apolipoprotein l2 isoform x4
Sp9	0.098109	2.29111	2.11033	2.64093	4.40576	1.09208e-39	2.49334e-39	Up	transcription factor sp9
Col6a3	0.110331	2.50387	3.63351	3.39197	4.40227	4.97617e-46	1.13611e-45	Up	collagen alpha-3 chain isoform x2
Hpn	0.0974714	2.21917	2.48604	2.53104	4.38184	1.10304e-27	2.51835e-27	Up	serine protease hepsin
Tdrd5	0.557105	12.3202	16.755	15.3262	4.37344	4.54586e-29	1.03787e-28	Up	tudor domain-containing protein 5 isoform x1
Cdh26	0.0874108	1.89391	2.75009	2.36157	4.36921	2.52779e-41	5.77122e-41	Up	cadherin-like protein 26
Dpyd	0.718359	15.5953	13.7684	12.2848	4.36171	1.77161e-118	4.04477e-118	Up	dihydropyrimidine dehydrogenase
Enho	0.119618	2.57369	2.63538	2.42199	4.35872	1.36018e-27	3.10543e-27	Up	adropin
Pm20d1	0.279356	6.1424	9.54645	10.3795	4.35263	2.49282e-58	5.69136e-58	Up	probable carboxypeptidase pm20d1
Anks1b	0.0691847	1.5247	1.48514	1.63691	4.33581	2.0194e-40	4.61051e-40	Up	ankyrin repeat and sterile alpha motif domain-containing protein 1b isoform x15
Matn1	0.127017	2.63105	3.39209	2.8838	4.33027	2.65788e-39	6.06821e-39	Up	cartilage matrix protein
Pde1b	0.0588983	1.26488	2.27863	1.75235	4.31868	3.00756e-22	6.86658e-22	Up	calcium calmodulin-dependent 3 -cyclic nucleotide phosphodiesterase 1b isoform x1
Stk32b	0.0676709	1.49152	2.02994	2.8113	4.31867	3.82504e-33	8.73296e-33	Up	serine threonine-protein kinase 32b
Hba-a1	3.26067	67.1439	92.5442	47.3009	4.30354	1.54223e-25	3.52108e-25	Up	alpha-globin
Vwa7	0.919006	18.8466	17.2588	17.2268	4.27307	6.24224e-71	1.42517e-70	Up	von willebrand factor a domain-containing protein 7
Spag16	0.0542554	1.18871	0.988051	1.23057	4.24863	3.4377e-20	7.84862e-20	Up	sperm-associated antigen 16 protein isoform x1
Ankk1	0.686238	13.7307	17.7774	17.0382	4.2368	1.89479e-76	4.32601e-76	Up	ankyrin repeat and protein kinase domain-containing protein 1
Trpm2	0.0781036	1.6142	3.17181	2.65455	4.22984	3.00328e-37	6.85681e-37	Up	transient receptor potential cation channel subfamily m member 2
Jph2	0.0960696	1.87257	1.66319	1.51842	4.21884	1.47946e-33	3.37777e-33	Up	junctophilin-2
Ces2b	0.180999	3.56038	8.31755	6.11435	4.18408	1.22378e-44	2.79401e-44	Up	carboxylesterase 2
Galnt6	0.0894525	1.70723	2.9439	2.39605	4.18238	1.81461e-35	4.14294e-35	Up	polypeptide n-acetylgalactosaminyltransferase 6
Pebp4	0.086867	1.77658	3.02654	2.33161	4.18092	4.49923e-20	1.02722e-19	Up	phosphatidylethanolamine-binding protein 4
Aox1	0.19395	3.72327	3.75542	3.76322	4.15187	7.26354e-22	1.65834e-21	Up	aldehyde oxidase 1
Ptprv	0.366289	6.87045	7.05195	6.94977	4.1491	2.21197e-75	5.05015e-75	Up	receptor-type tyrosine-protein phosphatase v-like
Mctp2	0.112583	2.10625	1.83509	1.72015	4.14803	2.05211e-53	4.68519e-53	Up	multiple c2 and transmembrane domain-containing protein 2 isoform x1
Gpnmb	0.21555	4.02568	1.91814	2.39244	4.13409	5.27635e-49	1.20465e-48	Up	transmembrane glycoprotein nmb
Sec31b	0.165871	3.05978	2.87396	3.09599	4.11299	7.38248e-54	1.6855e-53	Up	protein transport protein sec31b isoform x1
Psg18	0.0665587	1.25752	5.08336	4.14455	4.10782	1.19688e-22	2.73259e-22	Up	pregnancy-specific glycoprotein 28
Tmem266	0.0825227	1.59699	1.91696	2.20228	4.08398	4.61958e-18	1.0547e-17	Up	transmembrane protein c15orf27 homolog
Atg9b	10.3771	185.826	185.585	199.365	4.08159	3.51827e-45	8.03258e-45	Up	autophagy-related protein 9b
Ptges	0.998827	17.8918	25.8523	22.2239	4.07777	1.41866e-40	3.23896e-40	Up	prostaglandin e synthase
Plb1	0.56531	10.1934	22.832	23.483	4.0732	1.86897e-38	4.26705e-38	Up	phospholipase membrane-associated
Smtnl1	0.120042	2.12677	4.80947	3.92658	4.06002	1.83167e-31	4.18189e-31	Up	smoothelin-like protein 1
Cd68	2.74273	48.4515	60.2199	79.8352	4.05306	5.09399e-54	1.16301e-53	Up	macrosialin
Tex11	0.0649743	1.21397	1.89947	1.52313	4.03959	3.82418e-15	8.73101e-15	Up	testis-expressed sequence 11 protein
Ugt1a6a	0.0929967	1.61904	1.19908	0.954607	4.03484	1.1778e-29	2.68904e-29	Up	udp-glucuronosyltransferase 1-6 isoform x3
Smoc2	0.0757397	1.39911	2.88122	3.01699	4.03044	2.23781e-19	5.10915e-19	Up	sparc-related modular calcium-binding protein 2 isoform x1
Ppp2r2c	0.249362	4.22343	12.5446	10.0516	3.99639	1.67463e-61	3.82335e-61	Up	protein phosphatase regulatory subunit gamma isoform x1
Clcnkb	0.0761791	1.32792	1.93144	2.00588	3.99495	4.50658e-25	1.0289e-24	Up	chloride channel protein -kb isoform x1
Zfp423	0.0983215	1.7115	2.22367	2.88509	3.99009	8.26679e-10	1.8874e-09	Up	zinc finger protein 423
Nags	0.0933431	1.64529	1.46128	1.34388	3.98604	1.04269e-26	2.38058e-26	Up	n-acetylglutamate mitochondrial
Aox4	0.0644042	1.11234	2.11075	1.79223	3.97987	7.74019e-26	1.76717e-25	Up	aldehyde oxidase 4
Slc5a8	0.0698723	1.18031	1.2557	1.34376	3.97515	1.65066e-38	3.76862e-38	Up	sodium-coupled monocarboxylate transporter 1
Adssl1	1.58844	25.6237	29.6904	31.8421	3.93932	7.88453e-79	1.80012e-78	Up	adenylosuccinate synthetase isozyme 1
Otog	0.0972824	1.60991	3.84129	3.5792	3.93881	6.22718e-25	1.42173e-24	Up	otogelin
Gm31493	0.568	9.22445	16.4895	15.6821	3.91232	1.07859e-34	2.46253e-34	Up	-
Krt87	0.0791186	1.25772	1.52932	1.18385	3.88994	1.30925e-16	2.98915e-16	Up	type ii cuticular hb5
Itga2b	1.52788	23.5605	32.8498	30.5255	3.88571	5.24247e-116	1.19691e-115	Up	integrin alpha-iib
Slc43a3	0.100892	1.65222	2.88387	3.44619	3.87069	6.44973e-22	1.47254e-21	Up	solute carrier family 43 member 3
Cyp3a16	0.198487	3.20331	5.43253	3.9546	3.86624	1.23039e-09	2.80912e-09	Up	cytochrome p450 3a41
Park2	0.189732	2.98115	3.33272	3.21957	3.86611	4.50473e-37	1.02848e-36	Up	e3 ubiquitin-protein ligase parkin
Sapcd1	0.389926	6.04888	6.53439	5.83961	3.85313	5.50031e-32	1.25578e-31	Up	suppressor apc domain-containing protein 1
Ppef1	0.10042	1.60152	1.22652	1.21089	3.84827	3.83997e-21	8.76705e-21	Up	serine threonine-protein phosphatase with ef-hands 1 isoform x1
Nkx2-9	0.199127	3.03461	2.57648	2.64108	3.84018	5.85113e-31	1.33588e-30	Up	homeobox protein nkx-
1700007K13Rik	3.55093	54.4806	69.2098	98.8208	3.83985	9.08157e-22	2.07342e-21	Up	UPF0691 protein C9orf116 homolog
Ass1	4.27417	64.0016	44.0292	45.0678	3.82861	3.2075e-60	7.32305e-60	Up	argininosuccinate synthase isoform x1
Matn4	0.526401	7.99548	12.8534	9.98173	3.82464	2.23722e-36	5.10781e-36	Up	matrilin-4 isoform x1
Glyat	1.37045	20.4828	22.8798	16.7614	3.81847	1.16184e-54	2.65259e-54	Up	glycine n-acyltransferase-like
AI182371	0.0767734	1.15351	1.95952	2.36581	3.80231	6.23983e-20	1.42462e-19	Up	Complement C3
Fxyd2	0.100022	1.41958	4.14411	3.22239	3.78649	3.33892e-08	7.62311e-08	Up	sodium potassium-transporting atpase subunit gamma isoform x1
Sctr	0.0739159	1.06273	1.87965	1.67895	3.77873	4.39663e-19	1.0038e-18	Up	secretin receptor
Pglyrp2	0.104596	1.55946	1.48175	1.38415	3.77799	3.29004e-22	7.51152e-22	Up	n-acetylmuramoyl-l-alanine amidase
Gas6	0.12796	1.90035	3.11738	2.91627	3.77278	1.02355e-26	2.33686e-26	Up	growth arrest-specific protein 6
Tmtc1	0.158973	2.35824	5.14821	5.11113	3.77267	5.04292e-18	1.15135e-17	Up	transmembrane and tpr repeat-containing protein 1
Slc6a13	0.078377	1.12449	0.656174	0.809045	3.76654	2.78443e-18	6.35715e-18	Up	sodium- and chloride-dependent gaba transporter 2
Npc1l1	0.0944626	1.35963	2.18915	2.02328	3.7541	7.63747e-35	1.74371e-34	Up	niemann-pick c1-like protein 1
Fam73a	0.0708288	1.0146	1.54869	1.54252	3.74928	1.34138e-29	3.06252e-29	Up	protein fam73a
Sncg	0.397368	5.76896	7.32748	7.01358	3.7451	3.96149e-26	9.0445e-26	Up	syug_mouse ame: full=gamma-synuclein ame: full=persyn
Gm5741	0.280091	4.0129	3.53393	4.16906	3.74211	1.20288e-09	2.74631e-09	Up	guanine nucleotide-binding protein g g g subunit gamma-7-like
9530053A07Rik	0.616448	8.56692	12.0051	9.35831	3.73849	3.89576e-72	8.89444e-72	Up	c-binding protein
Slc29a4	3.16399	44.8427	59.7311	72.8276	3.73532	1.07918e-21	2.46387e-21	Up	equilibrative nucleoside transporter 4 isoform x1
Plxdc2	0.708137	9.94634	7.68627	8.43559	3.72548	1.65094e-37	3.76926e-37	Up	plexin domain-containing protein 2 isoform x1
Gpr68	0.217787	3.08391	3.15172	3.18187	3.72525	1.12176e-38	2.56109e-38	Up	ovarian cancer g-protein coupled receptor 1
Pgm5	0.121236	1.7168	4.4909	3.47589	3.72163	8.20248e-36	1.87271e-35	Up	phosphoglucomutase-like protein 5
Myh15	0.114285	1.56681	1.17722	1.30124	3.71622	2.64485e-37	6.03847e-37	Up	low quality protein: myosin-15
Acox2	0.138053	1.90838	4.20436	3.52642	3.70812	5.0299e-22	1.14838e-21	Up	peroxisomal acyl-coenzyme a oxidase 2
Krtap1-5	0.160228	2.28764	1.57531	1.98413	3.70572	1.18462e-18	2.70461e-18	Up	keratin-associated protein 9-3-like
Abcb1a	1.16664	16.0601	13.9887	12.9008	3.70357	2.20876e-71	5.04282e-71	Up	multidrug resistance protein 1
Sult1b1	0.105905	1.44475	2.73007	2.09326	3.69762	1.77374e-21	4.04964e-21	Up	sulfotransferase family cytosolic 1b member 1
Ssc5d	1.37293	18.6545	18.522	26.5653	3.6893	3.47231e-97	7.92764e-97	Up	soluble scavenger receptor cysteine-rich domain-containing protein ssc5d
Ankrd65	0.972262	13.3979	20.3731	16.9039	3.68493	1.67586e-22	3.82617e-22	Up	ankyrin repeat domain-containing protein 65
Fer1l4	0.179042	2.42514	4.22491	4.07049	3.6823	2.41527e-41	5.51431e-41	Up	fer-1-like protein 4
Asb16	0.154529	2.03672	2.21867	4.41043	3.67444	9.81021e-12	2.23977e-11	Up	ankyrin repeat and socs box protein 16
Fcrl1	0.128296	1.75611	2.08736	1.85684	3.67181	1.19161e-20	2.72057e-20	Up	fc receptor-like protein 1 isoform x1
Sfi1	13.1803	176.912	253.393	259.42	3.67136	6.86171e-78	1.5666e-77	Up	protein sfi1 homolog isoform x1
Rbfox3	0.0907984	1.25145	2.73725	3.16934	3.65975	4.33403e-26	9.89504e-26	Up	rna binding protein fox-1 homolog 3 isoform x4
Kcnk2	0.404339	5.45469	8.81853	8.01873	3.65462	2.63449e-31	6.01481e-31	Up	potassium channel subfamily k member 2 isoform x1
Plch2	1.61396	21.5338	27.7253	25.6401	3.64941	4.56977e-26	1.04333e-25	Up	1-phosphatidylinositol -bisphosphate phosphodiesterase eta-2 isoform x3
Mmp15	8.43614	111.681	123.118	129.662	3.64697	3.09264e-48	7.06083e-48	Up	matrix metalloproteinase-15
Slc22a18	0.206983	2.86211	5.78974	4.61154	3.64671	2.4297e-21	5.54727e-21	Up	solute carrier family 22 member 18
Hyal1	4.08718	54.1503	66.2152	72.5306	3.6429	4.2185e-41	9.63128e-41	Up	hyaluronidase-1 isoform x1
R3hdml	0.0985377	1.30574	2.1925	2.08563	3.63998	2.22084e-27	5.07042e-27	Up	peptidase inhibitor r3hdml
Col27a1	0.783867	10.3158	10.2519	11.457	3.63519	1.26806e-58	2.89512e-58	Up	collagen alpha-1 chain isoform x1
Axin2	0.367375	4.80793	5.74097	6.37376	3.61663	2.69045e-42	6.14257e-42	Up	axin-2 isoform x1
Bfsp2	0.184543	2.38798	4.47181	3.78691	3.6112	7.92187e-23	1.80865e-22	Up	phakinin
Plekhg6	1.04787	13.4541	19.4024	18.815	3.60444	1.36289e-71	3.11161e-71	Up	pleckstrin homology domain-containing family g member 6
Kcp	0.258574	3.28138	4.88119	5.12361	3.60158	3.33666e-49	7.61795e-49	Up	kielin chordin-like protein
Kcnab1	0.0908786	1.1678	0.979357	0.965984	3.60024	8.5848e-17	1.96e-16	Up	voltage-gated potassium channel subunit beta-1 isoform x3
Aldh1a1	7.00145	88.277	81.9797	74.3669	3.58659	1.29788e-111	2.9632e-111	Up	retinal dehydrogenase 1
H2-M2	0.0999974	1.38138	2.99833	2.64733	3.58129	1.21291e-09	2.76919e-09	Up	mhc class ib antigen
Vnn1	0.925321	11.7019	8.7526	8.56589	3.5641	3.56789e-30	8.14586e-30	Up	vanin 1
Padi2	1.00753	12.5761	14.5476	14.8295	3.56403	6.52526e-76	1.48978e-75	Up	protein-arginine deiminase type-2 isoform x1
Slc13a4	0.151108	1.90013	2.93701	3.11788	3.56048	4.64758e-35	1.06109e-34	Up	solute carrier family 13 member 4
Acer2	0.332141	4.12414	4.73363	4.21237	3.54539	5.54156e-36	1.2652e-35	Up	alkaline ceramidase 2 isoform x2
Ltb4r1	1.34004	16.6246	18.2497	17.3935	3.54143	7.94525e-32	1.81398e-31	Up	leukotriene b4 receptor 1
Scn1b	3.51369	42.8463	34.6474	35.0314	3.5368	4.30725e-69	9.8339e-69	Up	sodium channel subunit beta-1
Spata25	0.784495	9.58624	10.193	7.57469	3.53479	4.52846e-25	1.03389e-24	Up	spermatogenesis-associated protein 25
Tbc1d8	4.24247	51.2335	42.0611	47.1331	3.51563	3.36361e-53	7.67948e-53	Up	tbc1 domain family member 8 isoform x2
Col9a3	1.08806	13.0488	15.1315	12.6057	3.50619	7.45679e-62	1.70246e-61	Up	collagen alpha-3 chain
Kank3	3.38283	39.9528	41.405	37.0955	3.49545	1.54927e-105	3.53715e-105	Up	kn motif and ankyrin repeat domain-containing protein 3 isoform x1
Cdnf	0.229051	2.71343	3.19852	2.69427	3.4869	1.27009e-30	2.89975e-30	Up	cerebral dopamine neurotrophic factor
Pinlyp	0.203912	2.47621	2.49579	2.59401	3.47899	6.72359e-18	1.53507e-17	Up	phospholipase a2 inhibitor and ly6 plaur domain-containing protein
Ushbp1	0.164822	1.95501	3.18938	2.95481	3.45904	1.22742e-21	2.80233e-21	Up	usher syndrome type-1c protein-binding protein 1
Nyx	0.11467	1.36148	5.00437	4.38652	3.44792	6.74238e-19	1.53936e-18	Up	nyctalopin
Slc34a1	0.178644	2.1195	6.55071	5.76011	3.44671	2.86282e-12	6.53611e-12	Up	sodium-dependent phosphate transport protein 2a
Nipal4	0.175153	2.04944	2.34139	1.99053	3.43171	4.20456e-22	9.59946e-22	Up	magnesium transporter nipa4
Ltb4r2	0.877841	9.99372	11.6511	9.03434	3.42399	2.3426e-22	5.34839e-22	Up	leukotriene b4 receptor 2
Myh7b	0.111361	1.26591	1.38482	1.69061	3.41989	5.35019e-19	1.22151e-18	Up	myosin-7b
Nectin4	2.33814	26.2462	29.9517	23.3602	3.41748	3.44995e-46	7.87659e-46	Up	nectin-4 isoform x1
Cux2	0.2254	2.54038	3.00316	3.19129	3.40794	1.84019e-39	4.20136e-39	Up	homeobox protein cut-like 2 isoform x4
Izumo4	3.19644	35.2574	29.9617	30.6992	3.40437	3.72055e-50	8.4944e-50	Up	izumo sperm-egg fusion protein 4 isoform x2
Esam	0.666764	7.40974	11.783	10.5445	3.40066	4.28225e-38	9.77683e-38	Up	endothelial cell-selective adhesion molecule
S100a2	0.842988	9.58884	9.92677	9.58461	3.40039	1.0099e-19	2.30571e-19	Up	protein s100-a2
Fam101a	0.229902	2.52659	3.67584	3.28346	3.37575	1.78656e-22	4.07889e-22	Up	filamin-interacting protein fam101a
Wdr93	0.215709	2.271	1.99286	1.79551	3.37338	7.30427e-09	1.66764e-08	Up	wd repeat-containing protein 93 isoform x1
Pla2g4e	0.099083	1.11775	1.51802	1.27495	3.36582	1.21667e-18	2.77779e-18	Up	cytosolic phospholipase a2 epsilon
Ccdc17	0.847236	9.09692	12.3314	11.4827	3.36353	3.66677e-52	8.37163e-52	Up	-
Gm1661	0.245095	2.72482	4.18074	4.77311	3.35963	5.35034e-17	1.22154e-16	Up	Uncharacterized protein C1orf228 homolog
Fam131a	0.219106	2.44463	5.4768	7.19374	3.34445	6.69143e-10	1.52772e-09	Up	protein fam131a isoform x2
Xdh	3.1885	33.8986	17.7119	19.413	3.34182	2.42341e-109	5.5329e-109	Up	xanthine dehydrogenase oxidase
Gem	0.257109	2.81582	4.30685	3.95706	3.33976	9.13642e-20	2.08594e-19	Up	gtp-binding protein gem
Golga7b	0.282674	3.05414	6.2489	5.37293	3.33266	1.78615e-31	4.07797e-31	Up	golgin subfamily a member 7b
Podn	0.514626	5.52456	5.11692	6.08449	3.33149	1.09571e-23	2.50163e-23	Up	podocan
Ntn3	0.155002	1.64023	2.77045	2.46906	3.32853	9.12272e-39	2.08281e-38	Up	netrin-3
Serpine2	29.688	311.653	237.377	247.183	3.31849	6.23011e-76	1.4224e-75	Up	glia-derived nexin
Insl3	0.986904	10.153	5.89631	5.88005	3.31633	3.94766e-29	9.01293e-29	Up	insulin-like 3
Dusp13	0.291173	3.13996	8.8375	7.28657	3.31208	6.29597e-20	1.43744e-19	Up	dual specificity protein phosphatase 13 isoform x2
Arhgef4	1.68186	17.5131	18.0999	17.3617	3.3001	1.71517e-59	3.91591e-59	Up	rho guanine nucleotide exchange factor 4 isoform x1
Gm40415	0.221917	2.24651	1.67999	2.07405	3.29628	1.84267e-14	4.207e-14	Up	-
D630023F18Rik	0.333771	3.53569	7.81505	8.01824	3.28759	7.50345e-18	1.71312e-17	Up	uncharacterized protein c2orf80 homolog isoform x3
Fam159b	0.107892	1.0877	2.74834	1.7016	3.2762	8.56547e-10	1.95559e-09	Up	membrane protein fam159b
Mreg	3.91846	39.8187	39.9184	37.5417	3.26711	3.3932e-57	7.74703e-57	Up	melanoregulin
Synm	1.60423	16.2389	15.6401	14.9148	3.26305	1.95436e-47	4.46201e-47	Up	synemin isoform x2
Cdc42bpg	16.1106	161.722	149.649	138.192	3.26155	2.2561e-95	5.15092e-95	Up	serine threonine-protein kinase mrck gamma isoform x2
Art3	0.194473	1.9635	1.84464	1.75867	3.25888	5.6901e-14	1.29911e-13	Up	ecto-adp-ribosyltransferase 3 isoform x1
Sprr2h	1.32644	13.4167	26.7303	23.6117	3.24447	3.0191e-29	6.89292e-29	Up	sprr2e partial
Synpo2	0.875199	8.80628	18.1052	20.9737	3.23496	2.47263e-16	5.64527e-16	Up	synaptopodin-2
Celf5	3.99379	39.82	37.7158	51.3652	3.23378	1.59363e-28	3.63843e-28	Up	cugbp elav-like family member 5 isoform x3
Mfsd4b3	0.147742	1.51114	2.26547	2.64432	3.23359	1.56831e-20	3.58063e-20	Up	sodium-dependent glucose transporter 1
1700013G24Rik	0.0942241	1.0324	2.3508	2.77703	3.22656	6.23558e-09	1.42365e-08	Up	-
Fam53b	3.26585	32.2342	36.8357	36.1695	3.22552	5.65085e-62	1.29015e-61	Up	Protein FAM53C
Man2b1	37.7612	370.343	371.527	381.293	3.22351	7.4744e-93	1.70648e-92	Up	lysosomal alpha-mannosidase
Cnbd2	1.24818	12.2634	19.4909	19.2328	3.2078	5.20122e-37	1.18749e-36	Up	60s ribosomal protein l37a
Dusp15	0.253566	2.43786	2.74866	3.28338	3.20338	2.91598e-28	6.65749e-28	Up	dual specificity protein phosphatase 15 isoform x1
Lpin3	1.22988	11.7635	13.5748	12.7138	3.19286	4.18077e-70	9.54514e-70	Up	phosphatidate phosphatase lpin3 isoform x1
Myo16	0.115556	1.12949	2.81585	2.79608	3.17767	1.04246e-09	2.38004e-09	Up	unconventional myosin-xvi
Prss53	0.901166	8.59554	15.0325	14.0087	3.17471	2.26441e-44	5.16989e-44	Up	serine protease 53
Them5	0.120501	1.12318	2.40744	2.03529	3.16645	6.89925e-11	1.57517e-10	Up	acyl-coenzyme a thioesterase them5
Fam83f	0.294396	2.82545	7.4911	6.69453	3.16581	1.10958e-28	2.5333e-28	Up	Protein FAM83D
Ankmy1	0.261544	2.47761	4.54009	5.31499	3.16199	1.5747e-34	3.59521e-34	Up	ankyrin repeat and mynd domain-containing protein 1 isoform x1
Fam92b	0.651673	6.13602	8.59504	9.2162	3.1599	1.64198e-34	3.74881e-34	Up	Protein FAM92B
Adgrb1	0.172257	1.59996	3.6226	4.45655	3.14671	2.5581e-40	5.84042e-40	Up	brain-specific angiogenesis inhibitor 1 isoform x1
Ano2	0.120313	1.15303	2.73059	2.26311	3.14259	3.27229e-22	7.47097e-22	Up	anoctamin-2 isoform x1
Cyp4f17	2.48264	23.1844	26.9988	25.146	3.1372	3.15592e-35	7.2053e-35	Up	cytochrome p450 4f6 isoform x1
Fcgbp	0.152259	1.42425	5.67795	4.71017	3.12715	2.57777e-21	5.88532e-21	Up	c-binding protein
P2ry6	0.580063	5.36558	6.3436	5.61216	3.12615	3.36169e-37	7.6751e-37	Up	p2y purinoceptor 6
Cdcp1	0.257708	2.39852	3.69551	3.14817	3.11937	2.37448e-19	5.42118e-19	Up	cub domain-containing protein 1
Ccdc166	0.12922	1.19137	2.19921	2.22848	3.11259	2.10685e-17	4.81015e-17	Up	-
Cyyr1	0.146472	1.37278	1.41979	1.58192	3.11237	6.44112e-20	1.47058e-19	Up	cysteine and tyrosine-rich protein 1
Cercam	2.91474	26.3805	34.5303	36.5334	3.10361	2.63004e-63	6.00467e-63	Up	probable inactive glycosyltransferase 25 family member 3 isoform x1
Fah	26.3119	237.592	228.493	231.641	3.1009	1.78292e-64	4.07058e-64	Up	fumarylacetoacetase
Sec14l5	2.43665	21.9687	23.975	23.5037	3.09493	2.8128e-60	6.42192e-60	Up	sec14-like protein 5
Notum	0.542109	4.85813	4.59064	4.02312	3.09263	2.75252e-40	6.28429e-40	Up	palmitoleoyl-protein carboxylesterase notum isoform x1
Reep2	2.28427	20.4966	16.479	16.8925	3.08816	1.11565e-49	2.54714e-49	Up	receptor expression-enhancing protein 2 isoform x1
Fam180a	0.762158	6.78382	4.26003	5.71597	3.08609	9.26881e-34	2.11617e-33	Up	protein fam180a
Krt88	0.187034	1.77039	1.79049	1.75755	3.08481	5.60882e-13	1.28055e-12	Up	type ii cuticular hb1-like
Disc1	0.243479	2.17636	2.79227	2.57843	3.07956	1.4906e-39	3.40319e-39	Up	disrupted in schizophrenia 1 protein
Cngb1	0.300176	2.69949	5.56585	5.18091	3.07902	1.07636e-16	2.45743e-16	Up	cyclic nucleotide-gated cation channel beta-1
Dffb	10.4161	92.2494	97.6115	89.4636	3.07603	7.63515e-66	1.74319e-65	Up	dna fragmentation factor subunit beta
Slc37a2	1.60496	14.2765	18.6728	16.1211	3.07077	2.83983e-40	6.48363e-40	Up	sugar phosphate exchanger 2
Spag6	0.169651	1.50211	2.08327	1.97945	3.06882	1.04302e-21	2.38133e-21	Up	sperm-associated antigen 6
Styxl1	0.296047	2.59493	4.43149	4.95439	3.05438	2.37115e-24	5.41359e-24	Up	serine threonine tyrosine-interacting-like protein 1
Gpr135	0.29774	2.70894	4.84389	5.07006	3.05095	5.35997e-09	1.22374e-08	Up	probable g-protein coupled receptor 135
Plin4	0.133235	1.17962	1.44178	1.51193	3.04857	8.93189e-20	2.03925e-19	Up	perilipin-4 isoform x2
Bves	0.136443	1.20515	2.78044	2.09308	3.04754	5.57935e-10	1.27383e-09	Up	blood vessel epicardial substance
Myot	0.198879	1.78326	2.76555	2.6201	3.04739	1.79484e-15	4.09781e-15	Up	myotilin isoform x2
Lipn	0.548345	4.89723	13.6803	9.96996	3.04721	2.29338e-11	5.23604e-11	Up	lipase member n
Cnga3	0.585402	5.1449	14.4588	12.083	3.04209	6.65888e-24	1.52029e-23	Up	cyclic nucleotide-gated cation channel alpha-3 isoform x1
Acvrl1	0.303219	2.64293	5.56435	4.78363	3.04158	5.73591e-32	1.30957e-31	Up	serine threonine-protein kinase receptor r3 isoform x1
Snai3	2.12948	18.5542	18.5264	19.4718	3.03922	2.80722e-40	6.40918e-40	Up	zinc finger protein snai3
Ttll9	0.505666	4.44785	6.53304	6.82414	3.03708	8.65483e-24	1.97599e-23	Up	probable tubulin polyglutamylase ttll9
Trim11	13.1399	112.482	103.637	92.6442	3.03374	2.55935e-97	5.84327e-97	Up	e3 ubiquitin-protein ligase trim11
Cited4	0.342225	2.98044	3.21178	3.52345	3.03275	4.84112e-22	1.10528e-21	Up	cbp p300-interacting transactivator 4
Neurl2	2.16726	18.7372	15.6244	15.4949	3.0273	8.87224e-37	2.02563e-36	Up	neuralized-like protein 2
Slit1	0.504622	4.34172	8.1321	8.10375	3.01683	2.87211e-27	6.55734e-27	Up	slit homolog 1 protein
Cd55	1.55365	13.2518	9.45759	11.3442	3.01109	2.97315e-38	6.78801e-38	Up	complement decay-accelerating gpi-anchored isoform x5
Perp	35.7998	302.944	290.433	273.288	3.00928	2.74895e-66	6.27615e-66	Up	p53 apoptosis effector related to pmp-22
Nlrc5	6.18271	52.4797	58.843	55.8383	3.00923	1.27672e-47	2.91489e-47	Up	protein nlrc5 isoform x1
Plekhg1	0.284126	2.46548	3.90992	3.81582	3.00914	3.28877e-10	7.50861e-10	Up	pleckstrin homology domain-containing family g member 1 isoform x3
Tmem184a	0.453082	3.89342	6.02211	7.59241	3.00687	9.92021e-24	2.26489e-23	Up	transmembrane protein 184a
Pde1a	0.151447	1.29946	2.24949	2.24099	3.00579	8.05949e-17	1.84007e-16	Up	calcium calmodulin-dependent 3 -cyclic nucleotide phosphodiesterase 1a
Ly6d	0.694707	5.88748	14.221	12.396	3.00577	8.43329e-23	1.92541e-22	Up	lymphocyte antigen 6d
Slc4a11	19.4086	163.63	149.065	165.841	2.99796	8.00984e-44	1.82873e-43	Up	sodium bicarbonate transporter-like protein 11
Dusp28	3.27151	26.8282	21.1155	21.6491	2.97884	3.99228e-55	9.11479e-55	Up	dual specificity phosphatase 28
Myom3	0.126933	1.03562	2.01183	1.63101	2.97374	1.70135e-16	3.88436e-16	Up	myomesin-3
Abcg1	0.152107	1.26711	1.16697	1.30845	2.97325	2.44222e-31	5.57584e-31	Up	atp-binding cassette sub-family g member 1
Kif17	0.408658	3.38396	4.37349	4.8557	2.97216	2.39552e-35	5.46921e-35	Up	kinesin-like protein kif17 isoform x1
Shpk	1.51963	12.4381	16.9994	13.7299	2.96503	7.66349e-52	1.74966e-51	Up	sedoheptulokinase
Dcxr	36.7302	299.635	285.397	275.762	2.96472	1.87379e-63	4.27806e-63	Up	l-xylulose reductase
Kcnq1	0.182458	1.56457	4.2405	5.11646	2.96348	6.42869e-09	1.46774e-08	Up	potassium voltage-gated channel subfamily kqt member 1
Abca1	0.622298	5.11477	4.30962	3.83606	2.95952	3.36533e-44	7.68339e-44	Up	atp-binding cassette sub-family a member 1
Grik5	0.571521	4.60143	5.51501	5.41091	2.93319	8.81078e-31	2.01159e-30	Up	glutamate receptor kainate 5
Ano3	2.48075	20.1149	19.1989	19.273	2.93295	3.33426e-26	7.61248e-26	Up	anoctamin-3 isoform x1
Dnase1l3	0.140504	1.16497	1.82623	2.07965	2.92871	6.8347e-13	1.56043e-12	Up	deoxyribonuclease gamma
Acad11	5.56141	44.6769	49.868	46.3449	2.92612	3.38286e-39	7.72342e-39	Up	acyl- dehydrogenase family member 11
Kiss1	0.181415	1.42873	2.06081	1.59348	2.92243	1.1809e-11	2.69612e-11	Up	-1 metastasis-suppressor
Npr1	1.5683	12.4679	16.4365	15.1098	2.91773	4.42378e-48	1.01e-47	Up	atrial natriuretic peptide receptor 1
Sulf2	15.0139	119.916	121.725	145.007	2.9152	2.25541e-30	5.14933e-30	Up	extracellular sulfatase sulf-2
Tctex1d4	0.558837	4.50609	4.60351	5.47035	2.90679	2.71186e-20	6.19147e-20	Up	tctex1 domain-containing protein 4
Tnnt3	0.127355	1.02749	1.1961	1.17694	2.8918	1.16163e-09	2.65213e-09	Up	troponin fast skeletal muscle isoform x12
Tldc2	0.525126	4.08045	9.76259	9.56796	2.88726	2.08648e-30	4.76366e-30	Up	tld domain-containing protein 2 isoform x1
LOC108168405	0.285239	2.22459	5.34224	6.07721	2.8854	1.15063e-09	2.62702e-09	Up	Zinc finger protein 136
Dzank1	0.439134	3.39308	4.19556	3.65387	2.88257	6.91126e-38	1.57791e-37	Up	double zinc ribbon and ankyrin repeat-containing protein 1 isoform x2
Inca1	1.48628	11.5653	18.9719	17.7164	2.88097	1.53222e-35	3.49822e-35	Up	protein inca1 isoform x2
Parp10	28.5931	219.815	232.525	200.463	2.8794	2.65107e-77	6.05268e-77	Up	poly
Amy1	0.14777	1.17623	2.92846	3.16432	2.87142	5.02964e-15	1.14832e-14	Up	pancreatic alpha-amylase isoform x1
Pam	17.9432	137.349	132.438	119.633	2.86866	2.11733e-93	4.83408e-93	Up	peptidyl-glycine alpha-amidating monooxygenase isoform x4
Fgfbp3	4.45651	34.1363	35.872	32.9586	2.86297	1.96328e-40	4.48239e-40	Up	fibroblast growth factor-binding protein 3
Dpep3	0.159313	1.23193	2.66476	3.12445	2.85641	2.79657e-11	6.38486e-11	Up	dipeptidase 3
Xirp1	0.151252	1.17859	2.11334	1.97681	2.85423	8.17635e-13	1.86675e-12	Up	xin actin-binding repeat-containing protein 1
Serpinb5	1.36427	10.5251	20.2519	17.821	2.85232	2.91877e-16	6.66387e-16	Up	serpin b5
Casq2	0.919204	7.07428	11.5249	11.609	2.8516	2.09802e-17	4.79001e-17	Up	calsequestrin-2 isoform x1
Des	1.74078	13.1446	17.3177	17.3972	2.84449	4.82024e-56	1.10051e-55	Up	desmin
Rnf224	0.171138	1.33523	2.86803	2.45028	2.83882	1.85252e-14	4.22949e-14	Up	ring finger protein 224
Aldh1a3	0.344083	2.63583	6.10729	4.95599	2.83156	7.90827e-10	1.80554e-09	Up	aldehyde dehydrogenase family 1 member a3
Ndufa4l2	0.320553	2.46341	5.41142	7.49559	2.83024	7.10134e-16	1.62131e-15	Up	nadh dehydrogenase
Azin2	10.523	77.9354	69.7192	63.5086	2.82968	1.53887e-60	3.5134e-60	Up	antizyme inhibitor 2 isoform x1
Tmem191c	1.04645	7.7261	8.44211	8.90339	2.81612	9.04605e-32	2.06531e-31	Up	transmembrane protein 191c
Aqp3	0.528692	3.88656	6.84775	5.34052	2.81241	4.05832e-24	9.26557e-24	Up	aquaporin-3
Wnt9a	10.2803	75.6087	80.1488	70.9429	2.81176	6.90415e-82	1.57629e-81	Up	protein wnt-9a
Sox13	0.331457	2.50373	4.20568	4.69056	2.80843	3.43761e-13	7.84842e-13	Up	transcription factor sox-13 isoform x2
Mdga1	0.283537	2.10929	3.24831	3.98968	2.80308	1.69294e-22	3.86517e-22	Up	mam domain-containing glycosylphosphatidylinositol anchor protein 1 isoform x2
Grhl3	0.863012	6.39244	6.49408	7.30868	2.79811	3.25983e-16	7.44254e-16	Up	grainyhead-like protein 3 homolog
Trp53i11	10.2478	74.8643	95.6543	94.7117	2.79568	2.06337e-58	4.7109e-58	Up	tumor protein p53-inducible protein 11
Iffo1	7.82938	57.0359	49.0497	52.838	2.79561	8.40576e-69	1.91912e-68	Up	riken cdna isoform partial
Arhgef16	2.09921	15.3384	23.2236	21.3833	2.79492	5.1517e-53	1.17619e-52	Up	rho guanine nucleotide exchange factor 16
Samd12	5.22068	38.1753	37.0473	40.4889	2.79262	3.75661e-36	8.57673e-36	Up	Sterile alpha motif domain-containing protein 12
Fras1	0.308448	2.25804	4.02673	3.66267	2.7925	1.79136e-42	4.08986e-42	Up	extracellular matrix protein fras1
Thbs2	0.283726	2.10305	2.66407	2.60027	2.79242	3.35824e-12	7.66721e-12	Up	thrombospondin-2
Pnliprp2	0.272513	1.98993	5.56273	5.45378	2.77678	1.18382e-13	2.70278e-13	Up	pancreatic lipase-related protein 2
Ccl8	0.337805	2.35982	1.36516	1.58968	2.76987	9.76704e-09	2.22992e-08	Up	c-c motif chemokine 8
Cmah	0.195642	1.42552	2.64874	3.2367	2.76406	2.25111e-13	5.13951e-13	Up	cytidine monophosphate-n-acetylneuraminic acid hydroxylase isoform x1
Krtap3-2	0.361543	2.66987	4.15826	5.11106	2.76335	9.16513e-07	2.0925e-06	Up	keratin-associated protein 3-2
Gsto2	0.224808	1.62251	1.78182	1.49476	2.76144	2.26568e-11	5.1728e-11	Up	glutathione s-transferase omega-2
Sh3rf3	0.365038	2.64607	3.09606	3.42576	2.76059	5.11274e-14	1.16729e-13	Up	sh3 domain-containing ring finger protein 3
C1s2	0.220474	1.54272	2.19063	1.54818	2.76046	9.79256e-20	2.23574e-19	Up	complement component s subcomponent
Lyrm7	0.572397	4.1142	5.01996	5.72454	2.75858	2.90695e-22	6.63687e-22	Up	complex iii assembly factor lyrm7
Tshr	0.251832	1.8391	1.9074	2.11096	2.75762	2.32821e-12	5.31554e-12	Up	thyrotropin receptor isoform x1
Necab3	2.10631	15.0637	17.5888	17.3663	2.75745	1.60905e-28	3.67362e-28	Up	n-terminal ef-hand calcium-binding protein 3
L3hypdh	3.55762	25.0768	28.168	24.3424	2.75176	1.59755e-55	3.64738e-55	Up	trans-l-3-hydroxyproline dehydratase
Bglap2	1.12626	8.09867	9.86193	7.15584	2.7497	7.98359e-21	1.82274e-20	Up	osteocalcin
Bglap	0.375558	2.71042	4.70579	2.87589	2.74757	1.23025e-10	2.80879e-10	Up	osteocalcin
Zfp750	3.82072	27.3081	35.5061	41.7361	2.74549	1.27619e-14	2.91369e-14	Up	zinc finger protein 750
Cd164l2	0.485967	3.47473	7.08612	6.09283	2.74432	1.43774e-14	3.28251e-14	Up	cd164 sialomucin-like 2 protein
Tcea3	0.538424	3.86857	2.85117	3.19131	2.74153	1.19547e-14	2.72939e-14	Up	transcription elongation factor a protein 3 isoform x2
Nrg2	0.277561	1.97743	2.56205	3.18438	2.74142	3.05501e-22	6.97491e-22	Up	pro-neuregulin- membrane-bound isoform isoform x3
Gna15	2.34216	16.5937	17.9918	16.8458	2.73928	7.15995e-25	1.63469e-24	Up	guanine nucleotide-binding protein subunit alpha-15
Tsnaxip1	0.165221	1.18281	1.0654	1.26649	2.73727	4.09755e-10	9.35514e-10	Up	translin-associated factor x-interacting protein 1
Rcsd1	0.152945	1.09912	1.19389	1.14879	2.7368	8.05094e-17	1.83811e-16	Up	capz-interacting protein isoform x2
Nat9	11.8404	82.5099	96.8864	82.6756	2.73634	2.16561e-67	4.94432e-67	Up	n-acetyltransferase 9 isoform x1
Olfr1318	0.188254	1.33258	1.2566	1.21775	2.73557	5.25626e-11	1.20006e-10	Up	olfactory receptor 4f3 4f16 4f29-like
Ecm1	59.4986	416.588	390.713	473.325	2.7323	5.98824e-49	1.36718e-48	Up	extracellular matrix protein 1 isoform x1
Gbp5	0.34624	2.39178	0.645423	1.23025	2.72723	2.21545e-28	5.05812e-28	Up	guanylate-binding protein 5
Psrc1	22.221	153.325	140.54	145.625	2.71906	5.87027e-82	1.34024e-81	Up	proline serine-rich coiled-coil protein 1 isoform x2
Tnni1	0.310299	2.0889	3.19088	2.46172	2.71817	7.52281e-11	1.71754e-10	Up	troponin slow skeletal muscle isoform x1
Tbkbp1	0.212707	1.474	1.692	2.08659	2.71024	2.79699e-20	6.38583e-20	Up	tank-binding kinase 1-binding protein 1
Ush1c	0.152292	1.07422	3.26746	3.1323	2.70214	5.15863e-09	1.17777e-08	Up	harmonin isoform x2
Aknad1	0.59176	4.10352	6.53322	8.15445	2.69722	8.2052e-14	1.87333e-13	Up	protein aknad1
C77370	0.153828	1.06294	0.856412	0.938622	2.69326	1.26418e-18	2.88627e-18	Up	protein kiaa2022 homolog
Fas	22.964	155.629	163.757	168.732	2.68673	9.96625e-50	2.2754e-49	Up	tumor necrosis factor receptor superfamily member 6
Fam227a	1.08694	7.40765	10.1141	10.8282	2.68395	1.2136e-23	2.77077e-23	Up	-
Anxa8	11.5689	78.0944	55.413	56.5104	2.68076	4.94676e-46	1.1294e-45	Up	annexin a8
Ankrd35	2.08558	14.045	11.7856	12.0112	2.68031	1.25026e-55	2.85447e-55	Up	-
Tmem116	0.764482	5.15383	9.69684	8.56237	2.67437	2.72795e-21	6.22819e-21	Up	transmembrane protein 116 isoform x1
Il6ra	3.49369	23.5694	22.3108	24.677	2.67245	7.74458e-31	1.76817e-30	Up	interleukin-6 receptor subunit alpha isoform x2
Tap1	19.4992	129.651	130.397	114.122	2.66983	7.60113e-62	1.73542e-61	Up	tap1 protein
Eda2r	18.493	123.439	122.983	110.848	2.66634	9.78491e-52	2.234e-51	Up	tumor necrosis factor receptor superfamily member 27 isoform x1
Bmp8a	2.30934	15.589	15.5832	19.8329	2.66294	3.26908e-15	7.46366e-15	Up	bone morphogenetic protein 8a
Pga5	0.263408	1.73861	7.05422	5.77076	2.64824	2.1578e-14	4.92649e-14	Up	pepsin f-like
Nectin1	3.22513	21.3403	19.0191	21.3928	2.64812	6.65416e-34	1.51921e-33	Up	nectin-1 isoform x1
Abca4	0.466314	3.08561	3.145	3.05236	2.64805	7.3936e-34	1.68804e-33	Up	retinal-specific atp-binding cassette transporter
Sned1	3.6989	24.4848	27.9378	32.7023	2.64717	4.97995e-38	1.13697e-37	Up	nidogen and egf-like domain-containing protein 1 isoform x2
Tmbim1	17.5165	114.571	103.705	94.3428	2.64609	3.84003e-66	8.76719e-66	Up	protein lifeguard 3
Fam19a5	3.18569	20.9762	21.7155	21.2851	2.64267	7.5196e-34	1.7168e-33	Up	protein fam19a5 isoform x1
Ngfr	0.458201	3.05506	2.51582	3.18582	2.64139	2.86002e-16	6.52972e-16	Up	tumor necrosis factor receptor superfamily member 16
Psmb9	6.87012	44.3434	45.2589	32.0102	2.64008	1.81764e-24	4.14986e-24	Up	proteasome subunit beta type-9
Steap3	3.38028	22.2355	29.7009	29.3496	2.63767	3.2782e-26	7.48447e-26	Up	metalloreductase steap3
Lama3	0.417279	2.72758	4.80495	4.44128	2.62211	1.12132e-25	2.56009e-25	Up	laminin subunit alpha-3 isoform x2
Ret	0.43933	2.89304	4.07431	4.08006	2.61563	3.46078e-09	7.90132e-09	Up	proto-oncogene tyrosine-protein kinase receptor ret
Fam43b	0.155687	1.01029	1.58972	1.49989	2.61151	1.57604e-13	3.59827e-13	Up	-
Btbd11	1.98827	12.8457	15.7855	15.8138	2.6092	1.37675e-29	3.14326e-29	Up	ankyrin repeat and btb poz domain-containing protein btbd11 isoform x1
Meiob	0.528371	3.43907	3.4683	3.23932	2.60702	1.62573e-16	3.71171e-16	Up	meiosis-specific with ob domain-containing protein isoform x1
Ccdc64	5.15111	33.0788	46.0386	42.9418	2.60241	1.32797e-30	3.0319e-30	Up	bicaudal d-related protein 1 isoform x3
Gm13067	0.216267	1.39898	1.54386	1.44703	2.59922	1.16268e-10	2.65453e-10	Up	-
Chrna2	0.168987	1.08639	2.02366	1.83006	2.59877	2.97676e-10	6.79626e-10	Up	neuronal acetylcholine receptor subunit alpha-2
Igsf9b	2.98882	19.0071	21.8696	19.6213	2.5987	3.7615e-55	8.58789e-55	Up	protein turtle homolog b isoform x2
Bmp7	0.649359	4.18373	7.88296	9.34475	2.59852	1.00155e-20	2.28664e-20	Up	bone morphogenetic protein 7
Gipc3	0.327551	2.12564	3.64715	4.95868	2.59838	4.95058e-07	1.13027e-06	Up	PDZ domain-containing protein GIPC2
Akap5	0.226568	1.46011	2.53667	2.66557	2.5964	3.99857e-17	9.12916e-17	Up	a-kinase anchor protein 5
Mslnl	0.419945	2.70981	5.10908	5.96123	2.59583	7.29457e-16	1.66543e-15	Up	mesothelin-like protein
S100a7a	0.941203	5.93421	6.17444	6.75606	2.59126	3.38948e-15	7.73853e-15	Up	protein s100-a15a
Rgs14	0.887193	5.63343	13.2323	12.4282	2.58175	7.42742e-23	1.69576e-22	Up	regulator of g-protein signaling 14
Prkch	0.342754	2.15222	3.39763	2.57695	2.58149	8.5614e-20	1.95466e-19	Up	protein kinase c eta type
Vkorc1	20.2294	126.696	118.967	132.569	2.58114	7.47957e-62	1.70766e-61	Up	vitamin k epoxide reductase complex subunit 1
Ift27	29.0724	180.611	175.787	160.813	2.57644	1.67509e-52	3.8244e-52	Up	intraflagellar transport protein 27 homolog
Ikbke	11.0843	69.1305	64.4799	63.0724	2.56997	5.99204e-65	1.36805e-64	Up	inhibitor of nuclear factor kappa-b kinase subunit epsilon isoform x1
Prrg4	7.92425	49.6143	50.7778	47.4419	2.56782	8.43985e-35	1.92691e-34	Up	transmembrane gamma-carboxyglutamic acid protein 4
Gm29825	0.176344	1.13694	3.65678	3.39424	2.5625	1.03604e-09	2.36539e-09	Up	-
Catsperg2	0.346092	2.14096	1.61324	1.80551	2.54778	1.77813e-18	4.05965e-18	Up	cation channel sperm-associated protein subunit gamma 2 isoform x1
Zmat3	12.6612	77.5248	81.2403	80.7769	2.54364	2.71067e-52	6.18874e-52	Up	zinc finger matrin-type protein 3 isoform x2
Plekha4	1.44658	8.82573	8.21339	8.35423	2.53996	3.89167e-36	8.88509e-36	Up	pleckstrin homology domain-containing family a member 4 isoform x2
Pyroxd2	0.905665	5.50264	4.21757	3.84279	2.5351	6.11698e-26	1.39657e-25	Up	pyridine nucleotide-disulfide oxidoreductase domain-containing protein 2
Cited1	0.168349	1.01156	2.01757	2.61084	2.52749	5.3524e-07	1.22201e-06	Up	cbp p300-interacting transactivator 1
Ada	6.89869	41.5143	50.1084	46.7648	2.51552	2.18087e-49	4.97916e-49	Up	adenosine deaminase
Cpt1c	21.1265	125.882	107.135	116.949	2.50526	3.03719e-63	6.93423e-63	Up	carnitine o-palmitoyltransferase brain isoform isoform x1
Doc2g	4.96512	29.6314	51.5633	46.855	2.50499	9.28246e-46	2.11928e-45	Up	double c2-like domain-containing protein gamma
Tnfrsf18	4.91118	29.4185	41.1285	35.6297	2.5036	1.10125e-23	2.51427e-23	Up	tumor necrosis factor receptor superfamily member 18
Slc7a15	0.269678	1.6494	2.61037	2.64774	2.50206	1.4308e-13	3.26667e-13	Up	b( +)-type amino acid transporter 1-like
Gpr87	0.583843	3.51859	5.51307	5.60769	2.50031	1.66701e-09	3.80596e-09	Up	g-protein coupled receptor 87
Rom1	4.58258	27.0647	33.8438	33.2654	2.49935	2.13107e-40	4.86545e-40	Up	rod outer segment membrane protein 1
Stxbp6	1.65446	9.84514	9.93325	10.3639	2.49543	3.61173e-36	8.24596e-36	Up	syntaxin-binding protein 6
Klhdc1	1.75042	10.4114	17.435	15.0832	2.49408	1.99795e-33	4.56154e-33	Up	kelch domain-containing protein 1
Zfp365	13.9091	82.3546	88.0672	83.2275	2.49152	3.6663e-39	8.37055e-39	Up	protein znf365
Mpp7	8.81404	51.8793	61.2866	52.0968	2.48243	7.93721e-45	1.81215e-44	Up	maguk p55 subfamily member 7
Aipl1	0.474336	2.80892	5.74384	4.46168	2.47939	8.13221e-13	1.85667e-12	Up	aryl-hydrocarbon-interacting 1
Notch3	14.0547	82.311	76.7386	82.6284	2.47812	1.2863e-53	2.93677e-53	Up	neurogenic locus notch homolog protein 3
Prr15l	0.291394	1.72964	1.9939	1.96097	2.47656	1.93413e-16	4.41583e-16	Up	proline-rich protein 15-like protein isoform x1
C1qtnf1	7.33917	42.7907	38.9854	46.4468	2.47325	1.49784e-57	3.41972e-57	Up	complement c1q tumor necrosis factor-related protein 1 isoform x1
Rgs9bp	0.406012	2.37717	2.65175	2.51416	2.46888	1.06652e-19	2.43497e-19	Up	regulator of g-protein signaling 9-binding protein
Tbc1d2	2.94942	17.1211	15.0624	15.2041	2.46763	9.16652e-55	2.09281e-54	Up	tbc1 domain family member 2a isoform x1
Ptpdc1	5.09127	29.5738	32.9297	30.6277	2.46682	1.60251e-48	3.65869e-48	Up	protein tyrosine phosphatase domain-containing protein 1 isoform x1
Ptgdr2	0.213333	1.26462	1.04944	0.973781	2.46634	2.16246e-11	4.93713e-11	Up	prostaglandin d2 receptor 2
Hyal3	0.525713	3.03127	3.8793	3.82391	2.46465	2.89829e-22	6.6171e-22	Up	hyaluronidase-3
Kcnj4	2.34597	13.556	17.1358	16.569	2.46172	9.15289e-48	2.0897e-47	Up	inward rectifier potassium channel 4
Cd80	2.3706	13.8661	14.1887	14.2077	2.46087	3.40411e-17	7.77194e-17	Up	t-lymphocyte activation antigen cd80 isoform x1
Fgf18	3.03992	17.6358	18.6602	21.9518	2.45357	7.33925e-24	1.67563e-23	Up	fibroblast growth factor 18
Hsf2bp	0.429718	2.51142	4.25301	2.94544	2.453	1.29794e-18	2.96333e-18	Up	heat shock factor 2-binding protein
Adam1a	0.593164	3.39462	3.68856	3.11656	2.45139	1.39322e-27	3.18086e-27	Up	disintegrin and metalloproteinase domain-containing protein 1a-like
Slc16a8	1.49241	8.56733	11.0039	9.15316	2.45134	2.0108e-20	4.59086e-20	Up	monocarboxylate transporter 3
Lancl1	8.01753	45.925	51.0948	46.8762	2.45121	2.17925e-69	4.97545e-69	Up	lanc-like protein 1
Coro7	5.93691	34.1131	26.7478	28.4821	2.44388	2.70911e-31	6.18519e-31	Up	coronin-7 isoform x2
Arhgap20	0.564383	3.28038	4.59331	5.52252	2.4435	1.16653e-10	2.66332e-10	Up	rho gtpase-activating protein 20 isoform x1
Mgmt	4.95984	28.209	25.4787	25.1251	2.44282	3.18921e-38	7.2813e-38	Up	methylated-dna--protein-cysteine methyltransferase isoform x1
Nat6	8.41102	48.24	58.3257	70.2515	2.44081	1.46124e-29	3.33616e-29	Up	n-acetyltransferase 6
Unc45b	0.431207	2.50633	5.92681	5.03531	2.43993	2.35559e-11	5.37805e-11	Up	protein unc-45 homolog b
Tmc8	0.649924	3.73614	7.83824	8.4423	2.4376	1.90011e-18	4.33815e-18	Up	transmembrane channel-like protein 8 isoform x1
Lrrc51	10.5542	59.873	68.2605	69.6943	2.43738	1.1106e-52	2.53561e-52	Up	leucine-rich repeat-containing protein 51 isoform x1
Tex15	1.4347	8.23465	9.19142	9.0817	2.43619	4.60644e-18	1.0517e-17	Up	testis-expressed sequence 15 protein isoform x2
Abcb1b	9.35455	53.2501	50.2801	48.9164	2.43208	5.70986e-38	1.30362e-37	Up	multidrug resistance protein 2
1700047I17Rik2	0.559057	3.15005	4.76669	2.8234	2.43204	0.000306857	0.000700588	Up	Protein FAM177A1
Aldh4a1	34.2139	192.84	225.075	193.954	2.43022	3.28902e-63	7.50918e-63	Up	aldehyde dehydrogenase 4 member a1
Nav2	4.46736	25.4295	30.9141	37.0824	2.42745	1.80233e-24	4.1149e-24	Up	neuron navigator 2 isoform x2
Garnl3	5.30105	30.0572	35.798	35.2324	2.42481	2.20189e-32	5.02715e-32	Up	gtpase-activating rap ran-gap domain-like protein 3 isoform x1
D630033O11Rik	0.190862	1.04855	1.09743	1.09606	2.42047	2.8499e-06	6.50663e-06	Up	-
Gatsl3	4.23921	23.8255	28.4327	29.7221	2.41857	6.48642e-37	1.48092e-36	Up	gats-like protein 3
Retsat	11.0861	62.1274	68.8498	61.9583	2.41819	5.06701e-60	1.15685e-59	Up	all-trans-retinol -reductase
Wnt4	18.8761	105.878	107.414	109.555	2.4159	1.01745e-36	2.32295e-36	Up	protein wnt-4 isoform x1
Elmo3	1.74783	9.72008	8.0175	8.88909	2.41526	6.43943e-34	1.47019e-33	Up	engulfment and cell motility protein 3 isoform x1
Lce1f	0.177716	1.05432	2.85614	2.58459	2.41455	4.95047e-05	0.000113024	Up	-
Fam124a	2.19248	12.3772	13.9312	15.93	2.4138	8.94268e-22	2.04171e-21	Up	Protein FAM124A
Dapk1	1.20504	6.76066	5.3203	6.13361	2.4061	2.91424e-26	6.65351e-26	Up	death-associated protein kinase 1 isoform x1
C4b	0.305513	1.70926	3.37327	2.72996	2.40596	7.93095e-23	1.81072e-22	Up	complement component 4b (childo blood group)
Trp73	1.17347	6.60411	10.3557	11.1626	2.40276	9.44828e-16	2.15714e-15	Up	tumor protein p73 isoform x2
Abhd4	34.3823	190.572	170.756	178.645	2.40221	1.39537e-64	3.18579e-64	Up	abhydrolase domain-containing protein 4
Itga6	15.7616	87.156	107.499	106.832	2.39157	5.52554e-37	1.26154e-36	Up	integrin alpha-6 isoform x1
Mxd4	31.4642	172.645	138.21	133.219	2.3911	1.27234e-57	2.9049e-57	Up	max dimerization protein 4
Hs3st6	3.48186	19.1271	19.1791	16.9619	2.38997	2.81911e-33	6.43632e-33	Up	heparan sulfate glucosamine 3-o-sulfotransferase 6
Avil	0.222205	1.21955	3.2096	2.94468	2.38954	2.24186e-17	5.1184e-17	Up	advillin
Tbc1d24	3.30761	18.227	21.5755	20.881	2.38756	8.63669e-46	1.97185e-45	Up	tbc1 domain family member 24
Eva1c	1.43863	7.94715	6.57359	6.90899	2.3868	1.8114e-28	4.13561e-28	Up	protein eva-1 homolog c isoform x1
Perm1	2.51106	13.7366	14.6289	14.4218	2.37983	1.45789e-39	3.32852e-39	Up	pgc-1 and err-induced regulator in muscle protein 1
Plekhn1	6.68163	36.6627	34.3575	40.2172	2.37835	3.7226e-33	8.49908e-33	Up	pleckstrin homology domain-containing family n member 1 isoform x1
Slc7a8	0.401378	2.24261	3.38432	4.3416	2.3777	1.39633e-09	3.18797e-09	Up	large neutral amino acids transporter small subunit 2 isoform x2
Fam212b	5.97588	32.5181	35.759	32.1	2.37454	1.78675e-47	4.07933e-47	Up	Protein FAM212B
Tmem40	0.304338	1.66582	4.75051	3.3442	2.37419	9.38148e-07	2.14189e-06	Up	transmembrane protein 40
Msh5	0.84779	4.64039	6.78209	6.15812	2.37383	1.10195e-19	2.51587e-19	Up	muts protein homolog 5
Gm15433	0.217796	1.16019	0.759586	0.770719	2.36958	9.93872e-14	2.26911e-13	Up	proteinase-activated receptor 1-like
Hpgds	0.532685	2.95821	2.34424	2.42576	2.36798	2.09322e-09	4.77904e-09	Up	hematopoietic prostaglandin d synthase
Dmpk	44.7633	242.553	224.846	250.099	2.3633	1.32726e-40	3.03028e-40	Up	myotonin-protein kinase isoform x5
Acacb	0.487279	2.62865	2.28504	2.14154	2.35611	2.34241e-30	5.34796e-30	Up	acetyl- carboxylase 2 isoform x1
Pitpnc1	4.31292	23.2572	27.8671	28.4924	2.3543	7.22969e-35	1.65061e-34	Up	cytoplasmic phosphatidylinositol transfer protein 1 isoform x1
Ttc25	0.379648	2.04625	2.85605	3.19473	2.35321	1.40781e-16	3.21418e-16	Up	tetratricopeptide repeat protein 25
Ccdc189	1.6064	8.6594	10.3257	10.6639	2.34966	1.45586e-23	3.32389e-23	Up	Phosphorylase b kinase gamma catalytic chain, testis/liver isoform
Plcd4	0.321759	1.74595	0.943475	1.01806	2.34445	1.15418e-11	2.63511e-11	Up	1-phosphatidylinositol -bisphosphate phosphodiesterase delta-4 isoform x1
Nek3	2.18876	11.6324	12.9497	13.1424	2.34022	9.95105e-36	2.27193e-35	Up	serine threonine-protein kinase nek3 isoform x1
Masp1	1.17015	6.25897	4.13096	5.18356	2.3393	3.26672e-26	7.45826e-26	Up	mannan-binding lectin serine protease 1 isoform x2
Hapln3	0.388321	2.09332	2.87692	2.82581	2.33883	2.85e-07	6.50685e-07	Up	hyaluronan and proteoglycan link protein 3
Sp6	1.98629	10.5888	13.0468	11.3087	2.33755	1.08861e-17	2.48541e-17	Up	transcription factor sp6
Wfikkn1	0.458616	2.42457	2.36535	2.43428	2.33519	2.13887e-17	4.88326e-17	Up	kunitz and ntr domain-containing protein 1
Micalcl	0.346892	1.89372	2.46092	3.32524	2.33376	1.6114e-06	3.67899e-06	Up	mical c-terminal-like protein
Ccng1	182.239	968.385	1012.87	1062.95	2.33231	2.47572e-27	5.65232e-27	Up	cyclin-g1
Nme4	7.23835	38.1923	33.4022	35.7104	2.3268	3.27739e-39	7.48263e-39	Up	nucleoside diphosphate mitochondrial
Trp53inp1	28.4387	149.537	168.198	140.045	2.32614	2.87312e-38	6.55964e-38	Up	tumor protein p53-inducible nuclear protein 1 isoform x2
Inhbb	1.5618	8.14943	5.03915	5.46792	2.32585	3.44003e-31	7.85395e-31	Up	inhibin beta b chain
Catsperd	0.21207	1.09812	2.57165	2.68421	2.32364	2.12892e-10	4.86054e-10	Up	cation channel sperm-associated protein subunit delta isoform x14
Etnk2	1.68612	8.82658	11.6525	10.6094	2.31747	8.87238e-30	2.02566e-29	Up	ethanolamine kinase 2 isoform x1
Ercc5	12.8071	66.9607	73.3701	71.2481	2.31312	8.6868e-46	1.98329e-45	Up	dna repair protein complementing xp-g cells homolog isoform x1
Apobec1	3.09017	16.2439	17.4328	15.895	2.31176	1.47471e-20	3.36692e-20	Up	c-
Samd5	0.250493	1.31014	1.52268	1.04363	2.30742	3.25399e-12	7.4292e-12	Up	sterile alpha motif domain-containing protein 5
Tbx6	0.581957	3.06964	3.89769	5.89543	2.30706	1.94067e-14	4.43075e-14	Up	t-box transcription factor tbx6
Klhl26	32.3837	167.956	159.727	159.672	2.3057	1.43455e-59	3.27522e-59	Up	kelch-like protein 26 isoform x2
Ckap2	46.581	241.478	219.646	222.708	2.30105	4.76465e-42	1.08782e-41	Up	cytoskeleton-associated protein 2 isoform x2
Trim7	11.1974	57.7195	59.3473	60.191	2.29439	4.67337e-53	1.06698e-52	Up	tripartite motif-containing protein 7 isoform x1
Snx20	0.307625	1.56845	4.66604	4.29659	2.29009	8.3525e-08	1.90696e-07	Up	sorting nexin-20
Krt5	0.901606	4.6632	9.29967	7.79361	2.28809	6.07862e-17	1.38781e-16	Up	type ii cytoskeletal 5
Dmkn	0.537079	2.73399	4.76568	4.25021	2.28553	3.70555e-11	8.46017e-11	Up	dermokine isoform x1
Sh3glb2	24.1332	122.372	114.284	114.222	2.27739	2.92555e-60	6.67934e-60	Up	endophilin-b2 isoform x7
Ganc	1.67716	8.52047	13.0642	12.1329	2.27272	1.01559e-39	2.31871e-39	Up	neutral alpha-glucosidase c
Jag2	14.2014	71.8244	77.3804	72.0828	2.27171	3.59781e-60	8.21419e-60	Up	protein jagged-2 isoform x2
4921528I07Rik	0.247861	1.30425	3.53092	2.13066	2.26919	0.0002657	0.00060662	Up	-
Rab44	0.36358	1.84378	5.98596	5.47349	2.26902	2.0549e-16	4.69156e-16	Up	ras-related protein rab-44
Chst7	1.79437	8.96793	10.9032	10.1239	2.2683	5.06175e-23	1.15565e-22	Up	carbohydrate sulfotransferase 7
Gli1	0.298129	1.5312	2.38088	2.46516	2.26742	1.1383e-14	2.59886e-14	Up	zinc finger protein gli1
Ccdc78	0.423389	2.11885	2.2942	1.7511	2.26278	5.56783e-12	1.27119e-11	Up	coiled-coil domain-containing protein 78
Ifi27l2a	0.951492	4.68827	4.04835	2.75625	2.26003	1.74963e-10	3.99458e-10	Up	interferon alpha-inducible protein 27-like protein 2a isoform 2 precursor
Igsf11	0.351921	1.80337	2.79081	2.69519	2.2596	1.09197e-09	2.49309e-09	Up	immunoglobulin superfamily member 11 isoform x1
Pidd1	14.601	73.4494	75.122	83.5814	2.25552	9.75946e-35	2.22819e-34	Up	p53-induced death domain-containing protein 1 isoform x1
Gnal	0.273081	1.38715	1.616	1.63443	2.25484	1.22033e-15	2.78615e-15	Up	guanine nucleotide-binding protein g subunit alpha isoform x1
Ngb	0.201542	1.01607	1.03704	1.14189	2.25354	1.53714e-08	3.50944e-08	Up	neuroglobin
Flt3l	3.85879	19.3342	19.2542	19.3594	2.25081	5.8656e-22	1.33918e-21	Up	fms-related tyrosine kinase 3 ligand isoform x1
Ak1	31.1556	155.579	141.735	140.147	2.24981	8.70803e-46	1.98813e-45	Up	adenylate kinase isoenzyme 1 isoform x2
Serpinf1	2.30523	11.6732	28.416	30.6573	2.24705	8.84816e-11	2.02013e-10	Up	pigment epithelium-derived factor
Dll1	0.550569	2.77962	4.42598	4.51733	2.24334	5.4775e-12	1.25057e-11	Up	delta-like protein 1
Stra6	4.02862	19.9476	14.6715	19.401	2.24327	9.57753e-44	2.18665e-43	Up	stimulated by retinoic acid gene 6 protein homolog isoform x1
Tmem253	0.508753	2.56262	2.78643	2.37274	2.24304	2.00369e-14	4.57464e-14	Up	transmembrane protein 253 isoform x1
Chrna3	0.202251	1.03484	1.12027	1.49791	2.23915	9.188e-06	2.09772e-05	Up	neuronal acetylcholine receptor subunit alpha-3
Fbxl20	5.66699	27.9698	33.2459	30.6169	2.23745	1.85705e-54	4.23985e-54	Up	f-box lrr-repeat protein 20 isoform x2
4933440N22Rik	0.39413	1.9827	2.65823	2.72163	2.23367	8.53975e-13	1.94971e-12	Up	-
Ephb6	0.555485	2.71944	2.13861	1.89526	2.23266	3.58015e-15	8.17385e-15	Up	ephrin type-b receptor 6
Cgref1	3.37834	16.7382	18.4366	19.2659	2.22923	1.90829e-20	4.35682e-20	Up	cell growth regulator with ef hand domain protein 1
Apol10b	0.566408	2.82011	3.71448	2.74732	2.22775	3.3621e-10	7.67603e-10	Up	-
Tjp3	3.3601	16.4888	13.5346	14.0385	2.22655	1.24535e-36	2.84327e-36	Up	tight junction protein zo-3 isoform x1
Pid1	3.05042	15.0146	15.28	15.0613	2.22489	1.09547e-28	2.50108e-28	Up	ptb- cubilin and lrp1-interacting protein
Jak3	12.7148	62.3202	55.8032	56.6182	2.22365	2.88738e-55	6.59219e-55	Up	tyrosine-protein kinase jak3
Ypel3	21.7775	106.114	98.2161	96.4626	2.22242	1.88066e-33	4.29374e-33	Up	protein yippee-like 3 isoform x1
Ccdc88b	1.35554	6.64286	11.5266	10.6265	2.22204	3.85574e-27	8.80306e-27	Up	coiled-coil domain-containing protein 88b isoform x1
Sds	0.581723	2.83251	5.78364	5.17992	2.21165	6.37126e-15	1.45463e-14	Up	l-serine dehydratase l-threonine deaminase
Camk2b	0.653021	3.18164	3.81153	3.80086	2.20544	2.73583e-24	6.24618e-24	Up	calcium calmodulin-dependent protein kinase type ii subunit beta isoform x5
Tnfrsf14	0.785838	3.85972	3.28136	2.96835	2.20501	4.16085e-16	9.49966e-16	Up	tumor necrosis factor receptor superfamily member 14
Rasgef1a	0.452042	2.21637	4.50639	5.10798	2.20464	1.50822e-15	3.44342e-15	Up	ras-gef domain-containing family member 1a
Ptpn7	0.556272	2.70302	3.13591	3.16679	2.19693	8.2608e-16	1.88603e-15	Up	tyrosine-protein phosphatase non-receptor type 7 isoform x1
S100a3	4.52397	21.6627	18.1138	16.4335	2.19496	9.04661e-34	2.06544e-33	Up	protein s100-a3 isoform x1
Col16a1	10.0544	48.0478	49.2261	42.0975	2.19488	5.22817e-47	1.19365e-46	Up	collagen alpha-1 chain isoform x1
BC022687	11.382	54.085	72.3312	64.1844	2.19011	1.09401e-36	2.49775e-36	Up	uncharacterized protein c14orf79 homolog
Actl10	0.330562	1.62518	1.87697	2.11745	2.18905	3.33639e-07	7.61732e-07	Up	Actin, cytoplasmic 1
Hlf	0.372391	1.78031	2.74555	2.87775	2.18768	1.80837e-22	4.12869e-22	Up	hepatic leukemia factor isoform x1
Stard5	4.87539	23.2004	28.3582	24.0199	2.18652	1.34135e-41	3.06245e-41	Up	star-related lipid transfer protein 5
Nanos1	11.2307	53.654	63.6279	60.6742	2.18176	1.14096e-35	2.60492e-35	Up	nanos homolog 1
Wdr61	33.1275	156.653	145.119	132.024	2.17993	1.82417e-45	4.16477e-45	Up	wd repeat-containing protein 61
Sbsn	10.4111	49.2883	54.506	50.7534	2.17848	4.17336e-46	9.52822e-46	Up	suprabasin isoform x1
Rhbdl2	3.67579	17.3034	18.2474	16.2247	2.17654	9.3484e-25	2.13434e-24	Up	rhomboid-related protein 2
Cyb561a3	18.8187	88.7537	89.9634	82.9967	2.17483	5.06737e-47	1.15693e-46	Up	cytochrome b ascorbate-dependent protein 3
Mmp10	0.834583	3.92469	4.5909	3.84242	2.16756	5.74247e-08	1.31107e-07	Up	stromelysin-2
Cyp4f13	3.83547	17.7922	18.0912	17.3015	2.15431	1.69303e-26	3.86537e-26	Up	cytochrome p450 4f6 isoform x1
Cpne5	0.283833	1.3523	3.04168	2.61602	2.14916	9.06989e-09	2.07075e-08	Up	copine-5 isoform x1
Tmem14a	3.53039	16.2086	13.2254	10.5271	2.1465	8.73276e-19	1.99378e-18	Up	transmembrane protein 14a isoform x1
Pstpip1	2.31502	10.7653	11.9977	11.5147	2.14449	2.41948e-24	5.52393e-24	Up	proline-serine-threonine phosphatase-interacting protein 1 isoform x1
Cfap77	0.676227	3.21308	2.9659	3.14644	2.14308	1.91408e-09	4.37006e-09	Up	uncharacterized protein c9orf171 homolog
Spats1	0.395181	1.81246	2.13151	1.92554	2.14166	1.89225e-09	4.3202e-09	Up	-
Acad12	1.39483	6.40605	11.4863	9.00385	2.1401	1.23187e-23	2.8125e-23	Up	acyl- dehydrogenase family member 10
Dmrtb1	0.236657	1.11281	3.86571	4.52338	2.1384	1.68308e-07	3.84264e-07	Up	doublesex- and mab-3-related transcription factor b1
Nrap	0.595736	2.7658	4.22104	3.84487	2.13832	8.28699e-22	1.89201e-21	Up	nebulin-related-anchoring protein isoform x2
Fkbp9	58.6574	269.815	277.689	262.257	2.13492	2.26469e-55	5.17052e-55	Up	peptidyl-prolyl cis-trans isomerase fkbp9
Abcb9	1.94343	8.98349	11.3372	11.4041	2.13442	1.14326e-20	2.61019e-20	Up	atp-binding cassette sub-family b member 9
Trim30a	1.81146	8.35051	6.61085	5.84029	2.13224	8.09735e-33	1.84871e-32	Up	tripartite motif-containing protein 30a-like
Sp110	1.57664	7.31467	7.85524	7.20776	2.13112	6.1516e-20	1.40448e-19	Up	sp110 nuclear body protein
2310034P14Rik	0.285293	1.3147	1.31335	1.59181	2.12583	1.20926e-09	2.76088e-09	Up	-
Gne	8.90696	40.889	38.3257	41.8902	2.12572	1.50736e-34	3.44146e-34	Up	bifunctional udp-n-acetylglucosamine 2-epimerase n-acetylmannosamine kinase isoform x1
Spocd1	0.277728	1.26465	2.13912	1.9927	2.12419	6.20384e-11	1.4164e-10	Up	spoc domain-containing protein 1 isoform x1
Pcx	19.3307	88.2621	92.8529	90.6605	2.12267	4.87965e-53	1.11408e-52	Up	pyruvate mitochondrial
Fam83d	17.4103	79.1048	58.0626	59.28	2.11849	8.75815e-51	1.99958e-50	Up	protein fam83d
Mdm4	14.2065	64.6073	65.7259	60.5833	2.11841	3.66204e-51	8.36081e-51	Up	protein mdm4 isoform x1
Glipr1	6.41384	29.465	24.7707	34.602	2.1179	6.39419e-15	1.45986e-14	Up	glioma pathogenesis-related protein 1
Asic3	0.535679	2.44114	3.85767	4.44819	2.11776	6.84012e-13	1.56167e-12	Up	acid-sensing ion channel 3 isoform x2
Ei24	55.1426	250.101	244.611	235.626	2.11757	1.38399e-47	3.15979e-47	Up	etoposide-induced protein homolog
Fam129c	2.23477	10.1645	11.776	12.231	2.11683	2.50145e-29	5.71106e-29	Up	niban-like protein 2
Mxra7	26.5819	120.596	116.484	124.431	2.11269	2.02218e-45	4.61684e-45	Up	matrix-remodeling-associated protein 7 isoform x1
Dcst1	1.25638	5.73659	9.80698	10.6799	2.11097	1.12003e-16	2.55715e-16	Up	dc-stamp domain-containing protein 1
Arntl2	1.35605	6.17226	6.35854	6.06688	2.1108	3.24648e-24	7.41205e-24	Up	aryl hydrocarbon receptor nuclear translocator-like protein 2 isoform x1
Trafd1	35.3837	160.059	153.953	151.806	2.10908	1.20099e-47	2.74198e-47	Up	traf-type zinc finger domain-containing protein 1
Rnase4	4.13027	18.7312	15.8544	14.5455	2.10248	1.69422e-22	3.86808e-22	Up	ribonuclease 4
Tldc1	6.13317	27.5529	35.0557	31.4161	2.10005	3.68982e-45	8.42425e-45	Up	tld domain-containing protein 1
Cebpa	2.43057	10.9863	14.5495	13.8996	2.09968	5.29303e-23	1.20845e-22	Up	ccaat enhancer-binding protein alpha
Dcst2	0.940258	4.24025	7.74846	8.49536	2.09831	3.02449e-19	6.90522e-19	Up	dc-stamp domain-containing protein 2
Sidt2	46.1408	207.469	268.868	275.955	2.0928	9.84725e-30	2.24823e-29	Up	sid1 transmembrane family member 2 isoform x2
LOC108167347	0.295361	1.3339	0.829971	0.800373	2.09166	1.06036e-07	2.42091e-07	Up	component of sp100-rs-like
Depdc7	26.7738	120.021	125.049	127.763	2.09009	6.43519e-28	1.46922e-27	Up	dep domain-containing protein 7
Tdrd9	0.280847	1.24011	1.91952	1.78757	2.08957	5.09628e-16	1.16353e-15	Up	atp-dependent rna helicase tdrd9 isoform x2
Tef	31.548	140.057	163.072	141.217	2.08915	2.31093e-38	5.2761e-38	Up	thyrotroph embryonic factor isoform x1
Lca5l	0.251372	1.15007	2.17143	2.65099	2.08653	1.68941e-08	3.85711e-08	Up	lebercilin-like protein isoform x1
Acad8	9.05868	40.1955	48.4486	41.2569	2.08653	2.80904e-48	6.41334e-48	Up	isobutyryl- mitochondrial isoform x1
Hcar2	0.955837	4.30904	6.02074	6.43245	2.08479	1.90391e-12	4.34683e-12	Up	hydroxycarboxylic acid receptor 2
Cox7a1	1.23352	5.44472	8.25277	6.55796	2.08456	7.56165e-10	1.7264e-09	Up	cytochrome c oxidase subunit mitochondrial
Ahnak2	5.45685	24.281	22.1392	23.2898	2.08153	9.82949e-34	2.24418e-33	Up	protein ahnak2
Gbp4	0.946608	4.16932	3.67028	3.09102	2.07625	2.68375e-18	6.12728e-18	Up	isoform cra_a
Pou4f3	0.272692	1.20612	2.65	2.522	2.07346	1.18625e-06	2.70832e-06	Up	pou class transcription factor 3
Slc25a42	6.47368	28.711	36.5682	39.0593	2.07184	2.75354e-24	6.28663e-24	Up	mitochondrial coenzyme a transporter slc25a42
Ifitm10	4.80808	21.2673	24.5908	27.4299	2.07003	8.8173e-28	2.01308e-27	Up	interferon-induced transmembrane protein 10
Adck3	0.616558	2.68412	2.31169	1.77843	2.06851	1.01307e-15	2.31296e-15	Up	atypical kinase mitochondrial
Wdr35	15.632	68.672	54.296	51.1449	2.06824	3.27837e-51	7.48487e-51	Up	wd repeat-containing protein 35 isoform x1
Scmh1	7.88586	34.7431	35.2007	29.8883	2.06766	2.58939e-42	5.91186e-42	Up	polycomb protein scmh1 isoform x1
Pllp	0.272022	1.2184	2.37241	2.23129	2.06643	2.36028e-10	5.38877e-10	Up	plasmolipin
Inpp5d	0.239968	1.06148	1.64868	1.40642	2.06642	7.37778e-17	1.68442e-16	Up	phosphatidylinositol -trisphosphate 5-phosphatase 1
Lynx1	14.976	65.7154	82.1794	85.0534	2.06229	4.80102e-35	1.09612e-34	Up	ly-6 neurotoxin-like protein 1
1110012L19Rik	20.7561	90.6898	95.0776	86.1584	2.05854	1.48091e-40	3.38108e-40	Up	Uncharacterized protein CXorf40 homolog
Pak3	0.667643	2.92652	5.50077	4.64382	2.05449	4.61754e-22	1.05423e-21	Up	serine threonine-protein kinase pak 3 isoform x2
Gjc2	0.351005	1.52189	4.95541	4.16558	2.05258	8.9506e-09	2.04351e-08	Up	gap junction gamma-2 protein
Thyn1	17.0176	74.2272	87.6216	84.3169	2.05098	9.75264e-35	2.22663e-34	Up	thymocyte nuclear protein 1 isoform x1
Map7	0.405084	1.78562	1.97438	2.26487	2.05057	5.16416e-13	1.17903e-12	Up	ensconsin isoform x2
Pcp2	0.233544	1.00877	0.901058	1.71913	2.05004	0.000233661	0.000533474	Up	purkinje cell protein 2 homolog isoform x2
Lrrc28	4.80601	20.9686	25.8301	25.6934	2.04942	1.02938e-29	2.35019e-29	Up	Leucine-rich repeat-containing protein 28
Eid3	0.957442	4.20135	5.40396	4.05246	2.04692	1.1532e-06	2.63287e-06	Up	ep300-interacting inhibitor of differentiation 3
Kif13a	7.04526	30.5712	28.6422	28.4881	2.0448	1.23205e-37	2.81291e-37	Up	kinesin-like protein kif13a isoform x6
Ccdc163	5.91089	25.4349	24.4606	23.2511	2.04458	1.13453e-30	2.59025e-30	Up	-
Nnat	1.69185	7.32566	8.5328	7.49471	2.04313	6.18066e-15	1.41111e-14	Up	neuronatin isoform x1
Iqsec3	0.265547	1.15703	1.37013	1.26508	2.04225	1.3916e-12	3.17718e-12	Up	iq motif and sec7 domain-containing protein 3 isoform x1
Pmm1	89.8431	387.344	362.62	384.657	2.04152	9.06697e-49	2.07008e-48	Up	phosphomannomutase 1
Deb1	10.5782	45.1121	46.5735	40.6103	2.0367	3.70592e-20	8.461e-20	Up	Calcium-responsive transactivator
Mapkbp1	6.98756	30.1533	34.273	33.6385	2.03541	4.44646e-33	1.01517e-32	Up	mitogen-activated protein kinase-binding protein 1 isoform x1
Fam102a	8.88411	38.1948	41.8523	49.3307	2.02824	5.55521e-28	1.26831e-27	Up	-
Lor	0.418937	1.78867	0.988875	1.30026	2.02472	1.76363e-12	4.02655e-12	Up	PREDICTED: loricrin [Bubalus bubalis]
Siva1	39.1924	165.427	186.401	161.949	2.02378	2.16431e-18	4.94135e-18	Up	apoptosis regulatory protein siva
Cpeb1	1.5231	6.47363	7.9396	6.96803	2.01698	2.22901e-26	5.08907e-26	Up	cytoplasmic polyadenylation element-binding protein 1 isoform x1
Slc39a4	0.619695	2.65131	11.3671	11.2033	2.01312	2.57334e-13	5.87521e-13	Up	zinc transporter zip4
Lhx5	0.283277	1.22672	1.75669	2.18787	2.01225	3.04355e-09	6.94874e-09	Up	lim homeobox protein lhx5
Sept1	1.10663	4.6853	5.27586	5.20579	2.01196	2.20773e-17	5.04048e-17	Up	septin-1 isoform x1
Rbck1	35.0612	148.047	147.757	147.117	2.01091	1.5371e-49	3.50937e-49	Up	ranbp-type and c3hc4-type zinc finger-containing protein 1 isoform x1
Ppp1r12b	5.18844	21.9402	28.5628	25.7205	2.01039	6.26127e-43	1.42951e-42	Up	protein phosphatase 1 regulatory subunit 12b isoform x6
1700001K19Rik	0.42969	1.78618	1.513	1.26667	2.01009	2.42335e-06	5.53275e-06	Up	-
Vwce	0.347441	1.49172	3.98133	4.95364	2.00848	3.38918e-09	7.73786e-09	Up	von willebrand factor c and egf domain-containing protein isoform x2
Espn	3.67788	15.6241	23.2628	26.8864	2.00837	6.43826e-17	1.46992e-16	Up	espin isoform x4
Gss	16.5335	69.7979	71.3613	70.0242	2.00738	2.34032e-42	5.3432e-42	Up	glutathione synthetase
Ttc41	0.546359	2.3001	2.68367	2.37583	2.0073	1.52894e-17	3.49074e-17	Up	tetratricopeptide repeat protein 41 isoform x1
Dgkq	8.81654	36.9527	37.7491	33.5194	2.00628	5.13063e-39	1.17138e-38	Up	diacylglycerol kinase theta isoform x1
Map3k8	0.996887	4.20409	4.34023	3.59937	2.00623	9.01713e-18	2.05871e-17	Up	mitogen-activated protein kinase kinase kinase 8
Col2a1	0.906964	3.84487	6.25717	6.83186	2.0025	8.50978e-11	1.94287e-10	Up	pro-alpha-1 type ii collagen
Ptk2b	14.7929	62.4409	59.4366	60.3994	2.00217	1.94368e-29	4.43764e-29	Up	protein-tyrosine kinase 2-beta isoform x1
Tpp1	43.3431	182.72	163.386	194.77	2.0006	1.64344e-29	3.75214e-29	Up	tripeptidyl-peptidase 1
Pgf	1.15878	4.83142	6.63598	6.05524	1.99938	5.34486e-17	1.22029e-16	Up	placenta growth factor
9030617O03Rik	9.67189	40.5257	32.2866	32.0653	1.99904	2.60946e-46	5.95767e-46	Up	upf0317 protein c14orf159 mitochondrial
Dcaf4	12.6202	52.7235	56.2296	49.9526	1.9975	1.95766e-36	4.46954e-36	Up	ddb1- and cul4-associated factor 4 isoform x1
Samd15	0.4414	1.89642	2.5843	3.67322	1.99554	6.25429e-05	0.000142792	Up	Sterile alpha motif domain-containing protein 15
Plek2	4.35944	18.4353	21.3022	21.5085	1.99511	4.74766e-13	1.08394e-12	Up	pleckstrin-2
Efnb3	1.90273	7.97335	13.2794	14.2311	1.9933	2.33014e-17	5.31996e-17	Up	ephrin-b3
Zfp688	5.10388	21.0694	23.5626	20.3129	1.98979	7.86536e-19	1.79574e-18	Up	zinc finger protein 688 isoform x2
Gzmm	0.902669	3.73837	3.50393	3.31423	1.98858	1.6342e-07	3.73104e-07	Up	granzyme m isoform x1
Gnb1l	2.00558	8.29365	9.08365	8.22406	1.98546	2.26456e-30	5.17023e-30	Up	guanine nucleotide-binding protein subunit beta-like protein 1 isoform x1
Mmp28	1.93472	8.07862	8.68995	8.53335	1.98533	8.39992e-21	1.91779e-20	Up	matrix metalloproteinase-28 isoform x1
Ltk	1.30762	5.38467	5.12868	5.02923	1.98522	1.77756e-19	4.05836e-19	Up	leukocyte tyrosine kinase receptor
Ctsf	2.62258	10.921	19.2798	17.1837	1.9831	5.76121e-15	1.31535e-14	Up	cathepsin f
Fam71f1	2.29161	9.57236	14.326	12.8592	1.98191	9.97825e-19	2.27814e-18	Up	protein fam71f1 isoform x1
Krt13	0.900896	3.77303	8.38932	6.80408	1.98142	6.61031e-12	1.5092e-11	Up	type i cytoskeletal 13
Nradd	34.1238	140.375	226.471	191.688	1.98087	3.33663e-30	7.61787e-30	Up	death domain-containing membrane protein nradd
Rnf169	4.81494	19.9545	20.7693	20.2081	1.98071	1.30597e-36	2.98167e-36	Up	e3 ubiquitin-protein ligase rnf169
Ang	0.35409	1.49693	1.68125	1.56136	1.97503	2.21093e-08	5.04778e-08	Up	angiogenin precursor
Fam46c	1.53437	6.33467	8.72931	8.64923	1.97196	2.36896e-19	5.40858e-19	Up	Protein FAM46C
Tbx2	4.18256	17.3246	22.259	24.0032	1.97148	1.91481e-20	4.37171e-20	Up	t-box transcription factor tbx2
Ogdhl	4.2514	17.3664	13.2559	12.0643	1.97095	4.64858e-31	1.06132e-30	Up	2-oxoglutarate dehydrogenase- mitochondrial isoform x1
Wdr25	1.74383	7.10572	9.35271	8.30014	1.97007	1.0508e-20	2.39908e-20	Up	wd repeat-containing protein 25 isoform x1
Pnpla7	1.7023	7.00149	7.95391	7.84371	1.96831	6.10091e-29	1.3929e-28	Up	patatin-like phospholipase domain-containing protein 7 isoform x5
F8a	2.87871	11.7907	11.3197	11.1621	1.96718	5.98868e-30	1.36728e-29	Up	factor viii intron 22 protein
Ttc7b	6.37007	26.2709	28.6601	30.8776	1.96562	3.10774e-22	7.09529e-22	Up	tetratricopeptide repeat protein 7b
Psors1c2	0.262885	1.1026	1.67775	2.04843	1.9652	3.95972e-06	9.04046e-06	Up	psoriasis susceptibility 1 candidate gene 2 protein
Man1a	4.61228	18.9401	22.7153	23.497	1.96356	4.92356e-30	1.1241e-29	Up	mannosyl-oligosaccharide -alpha-mannosidase ia
Rhbdd3	3.66061	14.8137	17.5111	15.7268	1.96134	3.86973e-18	8.83499e-18	Up	rhomboid domain-containing protein 3 isoform x1
Pbld2	0.301367	1.2591	1.41887	1.00962	1.96072	2.47698e-08	5.6552e-08	Up	phenazine biosynthesis-like domain-containing protein
Mfap2	0.486219	1.99867	2.73991	2.97272	1.95982	5.58488e-08	1.27509e-07	Up	microfibrillar-associated protein 2
Liph	0.653364	2.6657	4.00036	3.9076	1.95676	2.15037e-11	4.90953e-11	Up	lipase member h isoform x2
Fbxw9	32.8054	132.765	105.511	98.0458	1.95511	7.39087e-41	1.68741e-40	Up	F-box/WD repeat-containing protein 9
Cyp2u1	1.56972	6.38614	6.80958	6.89098	1.95473	2.23793e-17	5.10943e-17	Up	cytochrome p450 2u1
Il19	0.281111	1.16941	3.10374	2.23037	1.95136	4.05875e-07	9.26655e-07	Up	interleukin-19
Abhd14a	5.22419	20.9152	22.236	18.4124	1.94481	9.96364e-20	2.2748e-19	Up	alpha beta hydrolase domain-containing protein 14a isoform x1
Pdrg1	18.079	72.275	82.0862	67.0915	1.94205	5.07637e-26	1.15899e-25	Up	p53 and dna damage-regulated protein 1
Fam222a	0.918592	3.76161	5.28301	8.08323	1.94004	4.67043e-08	1.06631e-07	Up	-
Pqlc3	24.6129	99.0795	91.3895	96.1834	1.93445	9.97249e-31	2.27682e-30	Up	pq-loop repeat-containing protein 3 isoform x1
Slc35d1	3.99324	16.0398	16.5629	16.2172	1.93235	9.81109e-31	2.23998e-30	Up	udp-glucuronic acid udp-n-acetylgalactosamine transporter
Limk2	17.9801	71.8335	71.0017	70.2346	1.93227	7.43603e-44	1.69772e-43	Up	lim domain kinase 2 isoform x5
Ephx1	41.963	168.278	160.109	164.974	1.93156	2.52207e-34	5.75816e-34	Up	epoxide hydrolase 1
Vwa1	5.25547	20.8885	20.644	18.3915	1.93074	5.20163e-25	1.18759e-24	Up	von willebrand factor a domain-containing protein 1
H2-DMa	2.48231	9.91347	11.2136	12.1341	1.93025	4.14241e-30	9.45757e-30	Up	mhc class ii h2-m alpha chain
Mafk	21.662	86.4889	111.714	95.8691	1.92993	3.55546e-38	8.11748e-38	Up	transcription factor
Fuca1	27.7833	110.672	96.3622	92.5673	1.92876	2.88437e-46	6.58533e-46	Up	tissue alpha-l-fucosidase
Plekha7	4.42945	17.7211	16.8749	16.9521	1.92792	7.1289e-34	1.6276e-33	Up	pleckstrin homology domain-containing family a member 7 isoform x2
Pitpnm2	8.90114	35.6656	46.1127	48.6806	1.92748	2.8149e-26	6.42671e-26	Up	membrane-associated phosphatidylinositol transfer protein 2 isoform x1
Ttll1	36.7231	146.89	200.43	241.454	1.92385	5.0017e-25	1.14194e-24	Up	probable tubulin polyglutamylase ttll1 isoform x1
Sp100	3.69239	14.7475	10.4782	11.458	1.92342	1.52703e-27	3.48636e-27	Up	nuclear autoantigen sp-100 isoform 1
Itga10	0.38438	1.52141	2.663	2.53237	1.92162	7.46393e-17	1.70409e-16	Up	integrin alpha-10 isoform x1
Pick1	15.3373	60.6456	54.368	49.0322	1.92122	3.95021e-39	9.01876e-39	Up	prkca-binding protein isoform x2
Fhl4	0.779589	3.10606	4.54842	4.29517	1.91997	3.96021e-10	9.04159e-10	Up	four and a half lim domains 4
Oxct2a	0.407793	1.62708	1.50613	1.35469	1.91699	6.94576e-11	1.58579e-10	Up	succinyl- :3-ketoacid coenzyme a transferase mitochondrial
Abat	0.402139	1.62798	4.46525	5.35549	1.91395	2.27014e-05	5.18297e-05	Up	4-aminobutyrate mitochondrial
Cyp26b1	1.61185	6.41554	8.00044	8.31652	1.91309	8.32667e-19	1.90107e-18	Up	cytochrome p450 26b1 isoform x1
Dhx58	0.939814	3.68718	2.00625	1.68159	1.91221	5.828e-16	1.33059e-15	Up	probable atp-dependent rna helicase dhx58
Tmie	0.310864	1.22397	1.40546	1.46297	1.91118	2.338e-13	5.33791e-13	Up	transmembrane inner isoform cra_a
Rin2	2.12988	8.38411	6.64832	6.22456	1.91059	5.6702e-24	1.29457e-23	Up	ras and rab interactor 2 isoform x1
Hhex	7.66647	30.3352	34.9154	40.153	1.90963	6.49774e-25	1.4835e-24	Up	hematopoietically-expressed homeobox protein hhex
Slc25a53	0.559609	2.18701	1.96402	1.76756	1.90658	1.73098e-15	3.95202e-15	Up	solute carrier family 25 member 53
1700013F07Rik	0.38218	1.52556	1.44013	2.18358	1.90618	4.35941e-06	9.95298e-06	Up	-
Ell3	0.827256	3.2542	3.60141	4.00296	1.90399	1.16044e-15	2.64941e-15	Up	rna polymerase ii elongation factor ell3
Fam214a	4.74568	18.6675	18.7918	17.5996	1.90382	1.88366e-33	4.30059e-33	Up	---
Arap2	9.78854	38.5698	43.1329	40.5369	1.90316	7.88786e-26	1.80088e-25	Up	arf-gap with rho-gap ank repeat and ph domain-containing protein 2 isoform x1
Hsdl2	14.6345	57.5478	59.6628	57.2556	1.90283	2.00258e-33	4.57211e-33	Up	hydroxysteroid dehydrogenase-like protein 2
Ufsp1	5.7111	22.1653	25.6911	20.6213	1.9015	1.71005e-18	3.90422e-18	Up	inactive ufm1-specific protease 1
Adamts7	4.44182	17.4455	17.1475	19.1373	1.89957	1.06495e-30	2.4314e-30	Up	a disintegrin and metalloproteinase with thrombospondin motifs 7 isoform x2
Fbxo47	0.630819	2.45931	2.17733	2.26238	1.89849	1.62271e-17	3.70481e-17	Up	-
Slc12a4	42.1721	164.174	158.817	151.141	1.89725	4.9501e-40	1.13016e-39	Up	solute carrier family 12 member 4 isoform x1
Gm648	0.727401	2.8045	8.58088	6.33249	1.89448	2.56529e-10	5.85682e-10	Up	uncharacterized protein loc270599 isoform x2
Rprm	6.80638	26.3049	29.1644	25.4508	1.89102	4.68833e-27	1.0704e-26	Up	protein reprimo
Klhdc7a	4.05222	15.7523	14.2948	14.5276	1.88892	7.43847e-34	1.69828e-33	Up	kelch domain-containing protein 7a
Tyro3	6.58482	25.4226	21.3508	20.1695	1.88719	3.15325e-35	7.19919e-35	Up	tyrosine-protein kinase receptor tyro3 isoform x1
Bet1l	7.12666	27.3908	28.1315	25.3891	1.88638	3.80816e-18	8.69444e-18	Up	bet1-like protein
Hdac10	6.09295	23.4386	20.9026	18.9233	1.88399	2.00355e-29	4.57432e-29	Up	histone deacetylase 10
Panx1	6.94595	26.7946	31.277	29.3277	1.88375	3.60355e-32	8.22727e-32	Up	pannexin-1
Tmem150a	5.98405	23.2637	35.7817	43.8221	1.88269	3.18777e-23	7.278e-23	Up	transmembrane protein 150a
Gp1ba	0.461536	1.78856	1.76738	1.81074	1.88118	4.21189e-05	9.61618e-05	Up	platelet glycoprotein ib alpha chain
Acox3	14.0264	54.026	52.9957	49.6795	1.87501	3.31723e-38	7.57357e-38	Up	peroxisomal acyl-coenzyme a oxidase 3 isoform x1
Plekha6	2.54861	9.81679	11.8778	12.3555	1.87072	2.3664e-26	5.40274e-26	Up	Cytohesin-1
Rab37	0.295019	1.15967	1.78792	2.20871	1.8703	1.31653e-07	3.00577e-07	Up	ras-related protein rab-37 isoform x2
Phykpl	7.69193	29.5641	40.2191	40.2754	1.86953	7.22629e-30	1.64984e-29	Up	5-phosphohydroxy-l-lysine phospho-lyase
Nxn	19.8943	76.0096	78.6239	71.0953	1.86693	1.73993e-39	3.97244e-39	Up	nucleoredoxin
Rgs12	25.1239	95.8081	110.473	101.114	1.86524	4.44015e-44	1.01373e-43	Up	regulator of g-protein signaling 12 isoform x1
Nsun7	0.378404	1.46496	1.75821	2.04239	1.86274	1.71127e-10	3.90701e-10	Up	methyltransferase nsun7 isoform x1
Gxylt2	4.79155	18.2771	15.1086	15.8436	1.86069	8.12131e-29	1.85418e-28	Up	glucoside xylosyltransferase 2
Ulk1	48.3481	184.012	222.724	262.572	1.85145	4.77786e-21	1.09084e-20	Up	serine threonine-protein kinase ulk1 isoform x2
Dnah17	0.271979	1.027	1.82891	1.77839	1.85039	3.66689e-20	8.37189e-20	Up	dynein heavy chain axonemal
Fam81a	3.09339	11.7548	11.2968	11.869	1.84869	2.33408e-21	5.32896e-21	Up	Protein FAM81B
AA415398	0.975324	3.72744	5.94192	6.414	1.84693	1.18281e-12	2.70048e-12	Up	-
Sh3bgrl2	19.0495	72.0044	76.1841	68.7772	1.84647	1.51714e-34	3.46379e-34	Up	sh3 domain-binding glutamic acid-rich-like protein 2
Abr	10.7915	40.806	46.2294	44.8148	1.84618	8.74392e-32	1.99633e-31	Up	active breakpoint cluster region-related protein isoform x4
Noxo1	4.28955	16.1181	17.2737	16.0394	1.8459	1.76384e-26	4.02704e-26	Up	nadph oxidase organizer 1 isoform x1
Trim6	1.59316	5.97756	4.8267	4.82551	1.84069	4.72147e-20	1.07796e-19	Up	tripartite motif-containing protein 6 isoform x1
Pold4	32.7326	122.593	122.347	120.34	1.84059	1.17412e-36	2.68063e-36	Up	dna polymerase delta subunit 4
Klhl8	4.77674	17.872	17.0873	16.2173	1.84053	3.11125e-30	7.10332e-30	Up	kelch-like protein 8 isoform x1
Rapgef3	8.32565	31.312	34.8873	34.6789	1.83806	1.45334e-30	3.31813e-30	Up	rap guanine nucleotide exchange factor 3
Dennd2c	6.09272	22.7758	28.0706	25.1355	1.83291	9.93763e-37	2.26886e-36	Up	denn domain-containing protein 2c isoform x1
Slc2a4	1.64367	6.13288	8.02437	8.79203	1.83198	6.41355e-23	1.46428e-22	Up	solute carrier family facilitated glucose transporter member 4
Fam122b	9.97997	37.2966	32.2769	33.6314	1.82886	4.1018e-26	9.36485e-26	Up	-
Plcxd1	0.497002	1.85891	1.67784	1.61287	1.8285	4.29176e-12	9.79854e-12	Up	pi-plc x domain-containing protein 1
Lmntd2	2.13954	7.98244	8.18726	8.37463	1.82529	1.06643e-18	2.43478e-18	Up	lamin tail domain-containing protein 2
Slc33a1	19.3653	71.4573	73.7584	60.7119	1.8229	2.90732e-34	6.63772e-34	Up	acetyl-coenzyme a transporter 1
Ccdc142	1.34696	4.99158	5.68569	5.4749	1.82271	2.55117e-19	5.82459e-19	Up	-
Fank1	0.409451	1.52467	2.59032	2.66956	1.82149	7.74782e-10	1.76891e-09	Up	fibronectin type 3 and ankyrin repeat domains 1
Cacna1b	1.91789	7.12618	10.063	10.781	1.81658	1.93905e-21	4.42704e-21	Up	voltage-dependent n-type calcium channel subunit alpha-1b isoform x8
1700023F06Rik	0.310961	1.15156	0.382237	0.677252	1.81619	5.48913e-07	1.25322e-06	Up	spermatogenesis-associated protein 21-like
Klhl21	12.2044	44.8525	55.9728	47.2993	1.81499	2.9149e-36	6.65503e-36	Up	kelch-like protein 21
Macrod1	4.44694	16.288	16.8013	17.319	1.81257	9.29972e-24	2.12322e-23	Up	o-acetyl-adp-ribose deacetylase macrod1 isoform x1
Ifi35	11.9386	43.5803	31.9808	26.1987	1.80941	2.90134e-26	6.62407e-26	Up	interferon-induced 35 kda protein
Ttll3	2.14981	7.92454	9.50822	10.0488	1.80754	2.51621e-17	5.74478e-17	Up	tubulin monoglycylase ttll3
Oxld1	4.27876	15.5362	20.7142	19.0917	1.80244	1.71304e-13	3.91106e-13	Up	oxidoreductase-like domain-containing protein 1
Klhdc8b	0.476211	1.73936	1.16169	1.38918	1.80187	3.04437e-10	6.95061e-10	Up	kelch domain-containing protein 8b isoform x1
Etv5	0.735224	2.6881	4.01426	3.75384	1.79799	1.41568e-19	3.23216e-19	Up	ets translocation variant 5 isoform x1
Iffo2	17.2918	63.0172	68.2186	58.6723	1.79637	1.09772e-36	2.50621e-36	Up	intermediate filament family orphan 2
Slc19a2	18.4147	67.0583	72.4378	69.9019	1.79569	3.00273e-36	6.85554e-36	Up	thiamine transporter 1
Esrp2	4.12697	15.0886	20.6065	25.5254	1.79317	9.34694e-20	2.13401e-19	Up	epithelial splicing regulatory protein 2 isoform x1
Angptl2	20.8997	76.2076	80.7699	84.6532	1.78922	3.12522e-20	7.13519e-20	Up	angiopoietin-related protein 2
Micall1	22.7445	82.602	102.798	111.837	1.78464	9.8736e-22	2.25425e-21	Up	mical-like protein 1
LOC102634333	0.900985	3.2705	3.49322	3.96167	1.78212	2.11435e-11	4.82728e-11	Up	-
H2-Q1	0.57957	2.06006	1.79745	1.29423	1.78152	1.24621e-06	2.84522e-06	Up	loc676837 protein
St6gal1	2.7282	9.83633	9.83304	9.65225	1.78059	7.58748e-27	1.7323e-26	Up	beta-galactoside alpha- -sialyltransferase 1 isoform x1
N4bp2l1	1.54142	5.54563	4.39798	4.6268	1.77917	2.06718e-12	4.71959e-12	Up	NEDD4-binding protein 2-like 1
H2-Q6	41.7702	149.129	131.845	106.642	1.7777	1.01675e-24	2.32135e-24	Up	isoform cra_b
Fam171b	1.09693	3.94861	4.67901	4.34984	1.77698	6.61869e-17	1.51112e-16	Up	protein fam171b
Zfand1	12.6789	45.5087	36.7039	36.9917	1.77576	1.63154e-33	3.72498e-33	Up	an1-type zinc finger protein 1
Mettl21a	4.42256	15.7272	17.779	15.6777	1.77138	8.10003e-23	1.84932e-22	Up	protein n-lysine methyltransferase mettl21a
Apc2	1.24192	4.46442	5.0475	4.39533	1.76844	1.02052e-18	2.32994e-18	Up	adenomatous polyposis coli protein 2 isoform x1
Eng	0.662682	2.40102	3.19372	3.50458	1.76829	1.04765e-09	2.39189e-09	Up	endoglin
Rac3	6.86547	24.6475	42.7309	45.8887	1.76108	4.71326e-13	1.07609e-12	Up	ras-related c3 botulinum toxin substrate 3
Rap1gap2	6.39303	22.6744	24.8509	20.9046	1.75928	2.51344e-39	5.73845e-39	Up	rap1 gtpase-activating protein 2 isoform x1
Pard6g	12.9242	46.0003	46.6197	48.1385	1.75737	2.54988e-23	5.82164e-23	Up	partitioning defective 6 homolog gamma
Rasa4	9.9701	35.2195	33.3855	33.4442	1.75401	1.22095e-30	2.78757e-30	Up	ras gtpase-activating protein 4b isoform x2
Fam101b	5.47988	19.449	20.146	20.7703	1.7529	3.85918e-23	8.81092e-23	Up	filamin-interacting protein fam101b
Ninl	8.69404	30.6168	33.3959	30.2017	1.75189	3.4842e-34	7.9548e-34	Up	ninein-like protein isoform x1
Sfn	1.68541	5.96323	5.18326	5.92089	1.75074	1.71006e-13	3.90426e-13	Up	14-3-3 protein sigma
Rpap1	11.3598	40.1272	33.9949	32.0023	1.75057	6.591e-35	1.50479e-34	Up	rna polymerase ii-associated protein 1 isoform x1
1700020L24Rik	0.89679	3.19562	2.8735	2.72516	1.74885	6.85755e-08	1.56565e-07	Up	-
1600014C10Rik	4.84819	16.9414	14.7668	12.1483	1.74741	7.72752e-23	1.76427e-22	Up	protein c19orf12 homolog
Tmem19	16.6844	58.453	55.0667	46.8513	1.74645	3.44601e-32	7.86759e-32	Up	transmembrane protein 19 isoform x1
Kifc5b	13.3853	46.9041	45.6977	43.2191	1.74425	2.62719e-36	5.99815e-36	Up	kinesin-like protein kifc1
Map4k1	1.63753	5.70446	6.19868	6.55171	1.73334	2.51877e-21	5.75061e-21	Up	mitogen-activated protein kinase kinase kinase kinase 1
Hoxc13	11.2783	39.4866	43.7979	49.3383	1.73282	4.79922e-22	1.09571e-21	Up	homeobox protein hox-c13
Kazald1	1.29159	4.47781	6.57357	5.90375	1.73272	6.94912e-08	1.58656e-07	Up	kazal-type serine protease inhibitor domain-containing protein 1
Abcb4	1.09205	3.82064	2.66435	2.62502	1.73263	4.31601e-18	9.8539e-18	Up	multidrug resistance protein 3 isoform x1
Cadm2	0.747971	2.6237	3.11794	3.5373	1.73208	1.84531e-15	4.21303e-15	Up	cell adhesion molecule 2 isoform x2
Ttc16	0.320294	1.11222	1.26899	1.3449	1.72376	2.57763e-09	5.885e-09	Up	Tetratricopeptide repeat protein 16
Arap1	9.38877	32.5928	27.707	30.4294	1.72277	2.00792e-26	4.58429e-26	Up	arf-gap with rho-gap ank repeat and ph domain-containing protein 1 isoform x1
Osbpl5	17.4633	60.4497	64.8398	61.2087	1.72275	1.13131e-33	2.58291e-33	Up	oxysterol-binding protein 5 isoform x2
Fam43a	3.06877	10.6486	11.2433	10.7809	1.72218	1.73278e-18	3.95612e-18	Up	-
Adamtsl4	16.4164	56.7723	41.5532	46.3818	1.72129	6.2318e-35	1.42278e-34	Up	adamts-like protein 4 isoform x1
Susd1	0.316004	1.08908	1.14131	0.889732	1.71854	7.37811e-12	1.6845e-11	Up	sushi domain-containing protein 1 isoform x1
Slc7a7	1.66011	5.74922	7.08228	6.68872	1.7157	6.11479e-15	1.39607e-14	Up	y+l amino acid transporter 1 isoform x1
Dock8	0.651329	2.25315	4.27147	4.0393	1.71537	1.8842e-14	4.30183e-14	Up	dedicator of cytokinesis protein 8
Tex2	16.424	56.6894	58.3319	56.824	1.71256	1.53291e-22	3.4998e-22	Up	testis-expressed sequence 2 protein isoform x1
H2-Bl	0.676598	2.31493	2.43047	2.16071	1.71183	1.91644e-09	4.37543e-09	Up	truncated mhc class i antigen splice variant
Aen	20.6479	71.0134	86.2634	83.8014	1.71007	5.67345e-30	1.29531e-29	Up	apoptosis-enhancing nuclease
Esrra	33.808	114.857	114.749	99.5857	1.70652	2.07193e-21	4.73043e-21	Up	steroid hormone receptor err1
Serinc3	46.2166	157.802	145.543	136.907	1.70339	2.60262e-33	5.94205e-33	Up	serine incorporator 3
Mab21l3	6.33583	21.7426	25.969	24.8844	1.70324	4.44049e-20	1.01381e-19	Up	-
Ttc9	1.303	4.47194	5.68251	6.1782	1.70224	1.21009e-16	2.76276e-16	Up	tetratricopeptide repeat protein 9a
Gm15800	10.67	36.561	45.3266	47.3392	1.6996	1.51624e-16	3.46174e-16	Up	probable e3 ubiquitin-protein ligase hectd4 isoform x4
Cyp4f16	6.77787	22.9158	27.6621	22.6593	1.69548	1.49325e-24	3.40924e-24	Up	cytochrome p450 4f5
Angel1	1.65672	5.60494	7.81911	8.08824	1.69537	3.13362e-21	7.15437e-21	Up	protein angel homolog 1
Rap2a	13.6572	46.418	54.1244	50.8677	1.69499	7.8609e-32	1.79473e-31	Up	ras-related protein rap-2a
Wt1	0.735002	2.49461	2.8314	3.31664	1.69442	3.40633e-13	7.77701e-13	Up	wilms tumor protein isoform x1
Htra3	1.05587	3.63608	6.01112	6.72195	1.69351	2.39751e-08	5.47377e-08	Up	serine protease htra3 isoform x1
Tango2	8.42984	28.5006	32.3416	28.5545	1.69307	1.81454e-30	4.14278e-30	Up	transport and golgi organization protein 2 homolog isoform x1
Ifitm3	143.486	484.416	498.694	447.96	1.69248	8.73831e-32	1.99505e-31	Up	interferon-induced transmembrane protein 3
Asap3	4.60338	15.5897	14.6886	15.1075	1.68921	7.68669e-28	1.75495e-27	Up	arf-gap with sh3 ank repeat and ph domain-containing protein 3
Sarm1	0.670533	2.28252	3.01191	3.74264	1.68595	7.85068e-13	1.79239e-12	Up	sterile alpha and tir motif-containing protein 1
Aaas	61.6141	207.486	206.26	205.996	1.6846	2.29884e-36	5.2485e-36	Up	aladin isoform x1
Nod2	3.97364	13.4754	19.7686	18.9065	1.68457	1.74257e-18	3.97848e-18	Up	nod2
Golt1a	1.30398	4.37519	5.04985	4.86197	1.68197	8.07513e-09	1.84364e-08	Up	vesicle transport protein got1a
Gbp7	1.26809	4.28913	2.63983	2.67501	1.68043	1.96165e-15	4.47866e-15	Up	guanylate-binding protein 4 isoform x1
Ybx2	1.0072	3.38058	2.09934	2.85927	1.67694	2.22434e-13	5.07841e-13	Up	y-box-binding protein 2
Gpn3	35.151	117.91	135.797	144.983	1.67455	7.60706e-30	1.73677e-29	Up	gpn-loop gtpase 3
Lcat	2.13263	7.16527	7.94973	8.83747	1.67409	1.95438e-09	4.46206e-09	Up	phosphatidylcholine-sterol acyltransferase
Ly6a	10.3378	34.0991	25.6443	17.8812	1.66915	2.72456e-12	6.22047e-12	Up	lymphocyte antigen 6a-2 6e-1 precursor
Atp13a2	18.1451	60.2382	52.2253	55.983	1.6667	4.36084e-29	9.95625e-29	Up	probable cation-transporting atpase 13a2 isoform x1
Dusp4	5.71154	19.0081	30.3996	23.0618	1.66254	1.63505e-08	3.73299e-08	Up	dual specificity protein phosphatase 4
Rilp	0.576474	1.91613	1.91644	1.9472	1.66175	1.48992e-07	3.40164e-07	Up	rab-interacting lysosomal protein
Afmid	4.13739	13.7541	17.6194	19.1524	1.66039	9.89101e-19	2.25822e-18	Up	kynurenine formamidase
Agpat4	18.1377	59.8874	57.3217	52.0034	1.65899	2.90397e-29	6.63006e-29	Up	1-acyl-sn-glycerol-3-phosphate acyltransferase delta
Rab23	9.1844	30.3459	32.5953	31.4029	1.65872	7.77875e-32	1.77597e-31	Up	ras-related protein rab-23
Zfp651	4.2353	14.0267	12.0021	12.9407	1.6575	1.58758e-25	3.62461e-25	Up	zinc finger and btb domain-containing protein 47 isoform x2
Wdr91	11.5303	38.2253	43.3038	42.7307	1.6572	6.90055e-28	1.57547e-27	Up	WD repeat-containing protein 91
Inpp1	6.01068	19.8771	20.3176	16.6713	1.6561	3.58305e-29	8.18048e-29	Up	inositol polyphosphate 1-phosphatase
Pros1	13.8994	45.8617	36.1607	31.7823	1.65591	3.58196e-33	8.17799e-33	Up	vitamin k-dependent protein s
Epm2a	2.19333	7.24084	6.69646	6.48345	1.65586	4.72408e-14	1.07856e-13	Up	laforin
Hpx	0.600477	1.96278	2.84305	2.54238	1.6556	1.87331e-08	4.27696e-08	Up	hemopexin
Abcb10	16.2697	53.5459	58.3549	54.8771	1.65547	8.51707e-33	1.94454e-32	Up	atp-binding cassette sub-family b member mitochondrial
Pram1	0.339678	1.12293	1.25772	1.39146	1.65431	2.85729e-08	6.52348e-08	Up	pml-rara-regulated adapter molecule 1
Fam212a	3.78165	12.4288	21.3228	19.9913	1.65426	1.81714e-16	4.14871e-16	Up	protein fam212a
Dlk2	0.701167	2.28701	1.76052	2.139	1.65373	8.59603e-09	1.96257e-08	Up	protein delta homolog 2 isoform x1
Sema6a	0.609126	2.0368	2.67068	3.28932	1.65321	3.82779e-07	8.73926e-07	Up	semaphorin-6a isoform x1
H2-Ke6	6.04454	19.9373	19.4063	20.386	1.65312	1.32317e-20	3.02093e-20	Up	estradiol 17-beta-dehydrogenase 8
Man2b2	32.2207	106.618	124.685	145.201	1.65109	6.80075e-21	1.55268e-20	Up	epididymis-specific alpha-mannosidase
Rdm1	3.12796	10.1931	16.9917	13.4625	1.65051	2.07553e-09	4.73865e-09	Up	rad52 motif-containing protein 1
Cda	23.2023	75.813	75.7104	69.3923	1.64724	2.27311e-21	5.18975e-21	Up	cytidine deaminase
Rhbdl1	3.78916	12.4347	19.9109	17.9355	1.64718	1.08215e-17	2.47067e-17	Up	rhomboid-related protein 1 isoform x3
1810062G17Rik	1.1098	3.64164	4.2009	4.27113	1.64668	1.45015e-09	3.31084e-09	Up	-
Usp18	5.45345	17.7762	13.0437	10.843	1.6463	4.90744e-18	1.12042e-17	Up	ubl carboxyl-terminal hydrolase 18
Tmbim4	54.9268	178.485	177.086	157.36	1.64221	8.71815e-20	1.99044e-19	Up	protein lifeguard 4
Iqcg	1.06761	3.503	4.4005	4.20112	1.64209	1.29365e-16	2.95354e-16	Up	iq domain-containing protein g isoform x1
Plekhg4	7.03583	22.963	20.0821	19.7688	1.64146	3.61773e-30	8.25966e-30	Up	puratrophin-1 isoform x1
Ptpn14	57.7962	189.367	200.425	195.343	1.64128	6.383e-27	1.45731e-26	Up	tyrosine-protein phosphatase non-receptor type 14
Ctsd	209.968	682.037	662.889	597.151	1.63931	1.48266e-26	3.38506e-26	Up	cathepsin d
Baiap2	28.1067	91.9074	107.721	101.562	1.63715	1.87415e-22	4.27888e-22	Up	brain-specific angiogenesis inhibitor 1-associated protein 2 isoform x2
Tnni2	0.654094	2.12928	4.40724	4.96438	1.63469	3.0257e-07	6.90799e-07	Up	troponin fast skeletal muscle
Rap2b	22.137	71.9236	76.4691	64.0625	1.63391	3.07831e-33	7.0281e-33	Up	ras-related protein rap-2b
Fhad1	0.536486	1.7521	2.35243	2.38241	1.63	6.47723e-14	1.47882e-13	Up	-
Cpeb2	1.98753	6.49033	10.1594	9.66569	1.62671	1.05687e-11	2.41296e-11	Up	cytoplasmic polyadenylation element-binding protein 2 isoform x1
Cnksr1	3.20186	10.3813	11.1775	11.0337	1.62659	5.80919e-19	1.3263e-18	Up	connector enhancer of kinase suppressor of ras 1
Thumpd2	1.93463	6.22995	6.5197	6.0908	1.62628	1.02593e-18	2.3423e-18	Up	thump domain-containing protein 2
Tuft1	16.2663	52.5916	57.0757	55.5582	1.62392	8.11853e-32	1.85354e-31	Up	tuftelin isoform x1
Hmha1	1.24008	3.99299	7.40584	5.49041	1.62241	1.04298e-12	2.38124e-12	Up	minor histocompatibility protein ha-1 isoform x1
Sel1l3	0.733554	2.34866	3.77831	3.10481	1.62124	3.67177e-12	8.38304e-12	Up	protein sel-1 homolog 3
Nptx1	0.914881	2.99113	6.7068	7.96435	1.62092	1.64006e-06	3.74442e-06	Up	neuronal pentraxin-1
Arhgef9	1.99057	6.43654	6.9058	6.6537	1.62063	2.37283e-21	5.41742e-21	Up	rho guanine nucleotide exchange factor 9 isoform x1
Tppp3	2.21687	7.0788	9.60757	8.87336	1.61927	5.58458e-14	1.27502e-13	Up	tubulin polymerization-promoting protein family member 3
Cenpt	34.4983	111.011	91.5223	96.8902	1.61897	2.51551e-33	5.74318e-33	Up	centromere protein t
Pmaip1	92.4403	296.913	352.367	283.366	1.6137	5.74844e-15	1.31243e-14	Up	phorbol-12-myristate-13-acetate-induced protein 1
Tmem240	0.609799	1.93241	1.4761	1.31223	1.61079	1.0418e-06	2.37853e-06	Up	transmembrane protein 240
Acadvl	49.7525	157.967	155.444	139.239	1.61016	1.34842e-17	3.07859e-17	Up	very long-chain specific acyl- mitochondrial
Hps4	8.01375	25.5456	36.1909	34.842	1.60787	6.71155e-29	1.53232e-28	Up	hermansky-pudlak syndrome 4 protein
Rb1	26.2676	84.4062	96.6078	104.833	1.60526	2.06087e-14	4.70518e-14	Up	retinoblastoma-associated protein
Mgst2	5.91167	18.6238	13.0256	9.41817	1.60215	3.34444e-11	7.6357e-11	Up	microsomal glutathione s-transferase 2
Hebp2	3.63573	11.53	10.4726	9.45252	1.60037	5.29394e-19	1.20866e-18	Up	heme-binding protein 2
Exoc2	16.0682	50.9953	48.6686	42.7568	1.60023	1.93322e-32	4.41375e-32	Up	exocyst complex component 2
Snx29	1.61296	5.13347	5.88172	5.56061	1.60015	4.5981e-17	1.0498e-16	Up	sorting nexin-29 isoform x1
1110034G24Rik	0.407476	1.29282	1.11668	1.30142	1.60005	1.698e-10	3.87672e-10	Up	Uncharacterized protein C20orf196 homolog
Ablim2	0.354528	1.12942	2.94191	3.73199	1.5996	1.23216e-09	2.81315e-09	Up	actin-binding lim protein 2 isoform x10
Ptpn3	3.45886	10.9997	15.9124	14.4904	1.59904	2.01158e-24	4.59266e-24	Up	tyrosine-protein phosphatase non-receptor type 3 isoform x1
Ppp1r13l	28.8089	91.9606	99.1988	132.043	1.59669	6.49933e-16	1.48387e-15	Up	rela-associated inhibitor
Tmem63b	32.61	103.712	99.3238	117.401	1.59659	1.36176e-24	3.10905e-24	Up	csc1-like protein 2 isoform x2
Ifi30	77.3632	243.6	315.782	275.407	1.59444	3.00275e-23	6.8556e-23	Up	gamma-interferon-inducible lysosomal thiol reductase
Homez	3.49035	11.0461	8.52118	10.043	1.59144	1.00871e-20	2.30299e-20	Up	homeobox and leucine zipper protein homez
Mturn	3.06081	9.61878	9.77384	8.73176	1.58729	8.75257e-25	1.9983e-24	Up	maturin
Hip1r	36.7341	115.052	109.543	112.833	1.58064	1.63473e-30	3.73226e-30	Up	huntingtin-interacting protein 1-related protein isoform x2
Ppil3	10.8179	33.7518	41.0719	36.1747	1.57911	1.91688e-18	4.37644e-18	Up	peptidyl-prolyl cis-trans isomerase-like 3
Mroh6	0.497202	1.56119	2.99069	3.25359	1.57724	1.56642e-12	3.5763e-12	Up	-
Gtse1	68.1797	213.944	223.843	242.911	1.57565	6.90637e-21	1.5768e-20	Up	b99 protein
Pml	38.1549	119.659	114.595	123.738	1.57525	1.40275e-21	3.20262e-21	Up	protein pml isoform x1
Ndufb6	39.1359	120.842	149.373	118.608	1.57484	1.94213e-10	4.43409e-10	Up	nadh dehydrogenase
Trpm6	1.92946	6.0656	8.14503	7.92575	1.57363	1.41568e-13	3.23215e-13	Up	transient receptor potential cation channel subfamily m member 6
H2-Q7	29.9843	93.188	67.6671	67.3359	1.57258	4.72032e-22	1.0777e-21	Up	mhc h-2dr
Parp11	4.89915	15.1999	12.0752	11.5011	1.56855	7.23328e-25	1.65143e-24	Up	poly
Radil	0.883707	2.73827	2.83435	2.75585	1.56816	1.39051e-12	3.17469e-12	Up	ras-associating and dilute domain-containing protein isoform x1
Scarb2	18.7101	57.8973	74.3488	64.1294	1.56635	9.5452e-28	2.17927e-27	Up	lysosome membrane protein 2
Clcn7	12.6597	39.162	38.3259	36.301	1.56431	6.40635e-29	1.46264e-28	Up	chloride channel 7
Rps27l	60.8879	186.916	178.954	157.291	1.55988	5.09921e-20	1.1642e-19	Up	40s ribosomal protein s27-like
Cers4	3.12633	9.62335	8.7852	7.89073	1.55981	1.40979e-22	3.2187e-22	Up	ceramide synthase 4 isoform x1
Ddx60	0.899303	2.78128	1.91948	1.56091	1.5591	3.15896e-15	7.21223e-15	Up	probable atp-dependent rna helicase ddx60
Kcnn3	0.471719	1.46431	1.27047	1.46798	1.55487	7.1954e-10	1.64279e-09	Up	small conductance calcium-activated potassium channel protein 3
Wscd2	0.423012	1.30915	1.85772	1.9019	1.55389	5.4233e-11	1.2382e-10	Up	wsc domain-containing protein 2
Mgat5	4.20315	12.9369	17.0067	14.6286	1.55304	2.09133e-26	4.77473e-26	Up	alpha- -mannosylglycoprotein 6-beta-n-acetylglucosaminyltransferase a
Gpr35	0.898391	2.79046	6.06241	6.37881	1.55172	6.22175e-06	1.42049e-05	Up	g-protein coupled receptor 35
Nid2	4.92889	15.1306	9.84746	11.0899	1.55079	5.8693e-27	1.34002e-26	Up	nidogen-2 precursor
Pou4f1	0.960969	2.95657	3.56281	3.94017	1.54947	2.74089e-14	6.25775e-14	Up	pou class transcription factor 1
Gsto1	64.7147	198.034	185.76	176.166	1.54866	2.17646e-30	4.96909e-30	Up	glutathione s-transferase omega-1
Mapkapk3	0.45207	1.39388	2.12196	2.14631	1.54825	5.93822e-10	1.35576e-09	Up	map kinase-activated protein kinase 3
Spaca9	1.45253	4.45552	3.0599	4.49443	1.54761	2.79129e-08	6.37281e-08	Up	uncharacterized protein c9orf9 homolog isoform x2
Dlg5	20.9446	64.3218	59.4988	63.7702	1.54485	2.09477e-20	4.78257e-20	Up	disks large homolog 5 isoform x1
Zfp456	0.74131	2.27723	3.75434	3.53151	1.54374	9.67065e-11	2.20791e-10	Up	isoform partial
Pigf	12.1738	37.1181	40.9652	38.5396	1.54295	4.60009e-23	1.05025e-22	Up	phosphatidylinositol-glycan biosynthesis class f protein isoform x1
Srgap3	1.79674	5.51555	6.96795	8.09652	1.54116	9.65437e-16	2.20419e-15	Up	slit-robo rho gtpase-activating protein 3 isoform x3
Heca	11.331	34.5763	41.7511	36.7879	1.54091	3.66444e-21	8.3663e-21	Up	headcase protein homolog
Tymp	1.31094	3.98804	4.56269	4.31306	1.54033	1.08398e-12	2.47485e-12	Up	thymidine phosphorylase
Dalrd3	7.99632	24.2979	20.5375	21.9849	1.53902	6.85649e-26	1.56541e-25	Up	dalr anticodon-binding domain-containing protein 3 isoform x1
Zfp874a	2.06228	6.32851	6.87138	5.8845	1.53872	8.46524e-12	1.9327e-11	Up	isoform partial
Sfmbt1	5.08861	15.46	17.683	15.3738	1.53528	7.35731e-28	1.67975e-27	Up	scm-like with four mbt domains protein 1 isoform x1
Aqp5	0.990053	3.00482	5.54774	4.68752	1.53474	2.30845e-11	5.27044e-11	Up	aquaporin-5
Fgf22	1.38858	4.26331	4.55731	3.98095	1.53439	2.49814e-07	5.70352e-07	Up	fibroblast growth factor 22 isoform x1
Gjb5	1.3635	4.17219	3.85493	4.66706	1.53386	3.56413e-10	8.13727e-10	Up	gap junction beta-5 protein
Top3b	14.0245	42.5919	36.0641	36.7432	1.53368	3.88594e-26	8.87202e-26	Up	dna topoisomerase 3-beta-1 isoform x1
Ap3d1	41.8565	127.257	141.641	141.408	1.53245	5.8856e-24	1.34375e-23	Up	ap-3 complex subunit delta-1 isoform x2
Mob1b	21.6982	66.0184	76.917	70.4031	1.53242	1.75274e-20	4.00169e-20	Up	mob kinase activator 1b
Map3k13	0.56492	1.71901	2.80848	3.00072	1.53097	1.30414e-09	2.97749e-09	Up	mitogen-activated protein kinase kinase kinase 13
Gsap	1.87925	5.70498	5.19437	5.46349	1.52982	1.38002e-16	3.15072e-16	Up	gamma-secretase-activating protein isoform x2
Sh3bp1	51.9962	158.308	194.567	252.081	1.52916	1.19678e-15	2.73238e-15	Up	sh3 domain-binding protein 1
Mpg	10.237	30.6774	34.778	30.9161	1.52592	2.34156e-16	5.34603e-16	Up	dna-3-methyladenine glycosylase
Ogfrl1	1.95294	5.93068	9.25502	11.0952	1.52466	6.46207e-12	1.47536e-11	Up	opioid growth factor receptor-like protein 1
1600002K03Rik	1.55128	4.58067	5.57042	6.42816	1.52121	0.000138964	0.000317269	Up	uncharacterized membrane protein c19orf24 homolog
Apaf1	16.4646	49.5002	55.6322	50.2016	1.51877	2.20226e-26	5.02799e-26	Up	apoptotic protease-activating factor 1
Zfp949	3.38634	10.1367	9.12663	8.34602	1.51756	2.75867e-17	6.29834e-17	Up	zinc finger protein 717-like
Gga2	12.2997	36.6968	31.1309	27.5175	1.51616	2.92977e-23	6.68896e-23	Up	adp-ribosylation factor-binding protein gga2
Phyhd1	1.72642	5.18601	5.51089	5.37226	1.51481	4.79833e-11	1.09551e-10	Up	phytanoyl- dioxygenase domain-containing protein 1 isoform x3
Iqck	0.427558	1.2763	2.41867	2.28212	1.51454	0.000371571	0.000848336	Up	-
Lrrc48	0.429368	1.29191	0.91078	0.569272	1.5133	1.75808e-06	4.01388e-06	Up	leucine-rich repeat-containing protein 48
Cyfip2	6.61517	19.8971	18.0977	21.8823	1.51198	8.0727e-15	1.84308e-14	Up	cytoplasmic fmr1-interacting protein 2 isoform x2
Crip2	133.973	400.729	413.177	431.733	1.51064	3.03367e-26	6.92618e-26	Up	cysteine-rich protein 2
Anks1	4.74671	14.1328	18.6509	18.3709	1.50904	7.66178e-27	1.74927e-26	Up	ankyrin repeat and sam domain-containing protein 1a isoform x3
Ccs	43.1327	127.542	128.477	113.181	1.50878	1.52453e-13	3.48066e-13	Up	copper chaperone for superoxide dismutase
Bloc1s2	59.6657	176.188	191.799	169.287	1.50487	6.8174e-17	1.55648e-16	Up	biogenesis of lysosome-related organelles complex 1 subunit 2
Vmac	8.31927	24.8698	30.7344	37.8164	1.50427	9.22816e-16	2.10689e-15	Up	vimentin-type intermediate filament-associated coiled-coil protein
Wnt7a	1.29794	3.89834	5.16643	5.69897	1.50383	3.2419e-09	7.40161e-09	Up	protein wnt-7a
Ppp1r14a	0.567371	1.66362	1.93371	2.27748	1.50127	0.00403069	0.00920248	Up	protein phosphatase 1 regulatory subunit 14a
Tctn1	7.48663	22.2229	27.8294	28.1796	1.50052	1.52462e-25	3.48087e-25	Up	tectonic-1
Rab17	1.30874	3.86028	4.86188	4.27482	1.49884	1.38551e-07	3.16327e-07	Up	ras-related protein rab-17
Syt12	2.96482	8.72314	7.8496	7.60623	1.49776	5.83272e-14	1.33167e-13	Up	synaptotagmin-12
Myl4	0.453465	1.35144	1.05717	0.979291	1.49768	2.04925e-05	4.67865e-05	Up	myosin light chain 4
Rbl2	19.5877	58.1363	53.7644	59.2156	1.49735	3.51437e-22	8.02368e-22	Up	retinoblastoma-like protein 2 isoform x1
Lrrc71	0.406301	1.20134	1.4518	1.31651	1.4955	5.35296e-08	1.22214e-07	Up	-
Osr2	1.18959	3.58768	6.13258	7.65878	1.4954	0.00011315	0.000258333	Up	protein odd-skipped-related 2 isoform x1
Sbk1	12.6081	37.3665	46.7209	47.0197	1.49537	8.29707e-21	1.89431e-20	Up	serine threonine-protein kinase sbk1
Gm3435	0.585567	1.71975	1.36973	1.22644	1.4939	1.54183e-05	3.52016e-05	Up	---
Pcyox1	37.8743	111.449	109.956	105.463	1.49108	1.15223e-28	2.63067e-28	Up	prenylcysteine oxidase 1
Fam132a	9.13669	26.7156	15.4765	13.6818	1.49037	1.27225e-13	2.90468e-13	Up	adipolin
Fbxl4	6.84566	20.103	23.706	21.8609	1.48766	6.38844e-24	1.45855e-23	Up	f-box lrr-repeat protein 4
Dgka	4.592	13.5033	11.6064	11.9355	1.48684	5.83363e-21	1.33188e-20	Up	diacylglycerol kinase alpha isoform x1
Ttc38	1.03916	3.04563	3.32281	3.42815	1.48606	4.68645e-11	1.06997e-10	Up	tetratricopeptide repeat protein 38 isoform x1
Tigit	0.464827	1.39489	1.32009	1.49537	1.48469	0.000126962	0.000289868	Up	t-cell immunoreceptor with ig and itim domains
Pik3ip1	1.6493	4.8422	3.90029	3.95677	1.4845	3.57541e-13	8.16305e-13	Up	phosphoinositide-3-kinase-interacting protein 1
Sh3tc1	5.97574	17.5232	21.2641	20.0667	1.48294	5.56999e-24	1.27169e-23	Up	-
Mybl1	10.9881	32.4375	45.5369	48.555	1.48163	1.14481e-11	2.61371e-11	Up	myb-related protein a isoform x2
Catsper2	0.824014	2.38848	2.69128	2.79394	1.48027	1.38333e-09	3.15829e-09	Up	cation channel sperm-associated protein 2 isoform x2
Msh6	49.8347	145.486	158.629	152.66	1.47956	1.68833e-28	3.85463e-28	Up	dna mismatch repair protein msh6
Sat1	82.6496	239.554	205.195	164.93	1.47949	1.26744e-13	2.89369e-13	Up	diamine acetyltransferase 1
Grhl1	0.354122	1.0508	2.07337	1.64422	1.47893	2.97782e-07	6.79867e-07	Up	grainyhead-like protein 1 homolog isoform x2
A430105I19Rik	9.76193	28.5077	25.5074	26.3431	1.47856	6.10269e-26	1.39331e-25	Up	low quality protein: uncharacterized protein c15orf52 homolog
Tbcel	10.4839	30.6194	32.3978	28.6978	1.47768	3.02318e-24	6.90224e-24	Up	tubulin-specific chaperone cofactor e-like protein
Stoml1	6.63166	19.2522	25.4664	23.2543	1.47764	2.2414e-16	5.11735e-16	Up	stomatin-like protein 1 isoform x1
1700003E16Rik	3.62772	10.6254	9.34701	11.3156	1.47683	4.55155e-13	1.03917e-12	Up	Uncharacterized protein C2orf81 homolog
Nr1d1	10.459	30.8028	45.8417	62.7553	1.47626	7.01526e-09	1.60166e-08	Up	nuclear receptor subfamily 1 group d member 1
Oas1c	2.2746	6.60255	4.47272	4.63089	1.47561	1.63906e-14	3.74214e-14	Up	2 -5 oligoadenylate synthetase 1e
Tmc4	0.591265	1.70792	2.65789	2.2871	1.47556	7.00171e-07	1.59856e-06	Up	transmembrane channel-like protein 4
Mcam	21.4678	62.6958	50.9034	52.3748	1.47502	2.24771e-22	5.13177e-22	Up	cell surface glycoprotein muc18 isoform x1
Ampd2	39.3239	114.727	113.788	117.042	1.47499	1.73892e-25	3.97013e-25	Up	amp deaminase 2 isoform x1
Cndp2	26.3431	76.144	60.8097	48.3379	1.47372	2.21894e-17	5.06608e-17	Up	cytosolic non-specific dipeptidase
Kifc1	36.0152	104.071	97.5725	85.7598	1.47049	1.07866e-21	2.46269e-21	Up	kinesin-like protein kifc1
Tcirg1	87.2488	253.742	286.621	294.227	1.46902	2.94628e-21	6.72666e-21	Up	v-type proton atpase 116 kda subunit a isoform 3
Endod1	4.26871	12.3853	12.5812	12.0649	1.46676	2.84455e-22	6.4944e-22	Up	endonuclease domain-containing 1 protein
D430042O09Rik	5.85817	16.9623	18.0131	18.6358	1.46418	4.6621e-24	1.06441e-23	Up	uncharacterized protein kiaa0556 homolog isoform x2
Sgsm2	9.73413	28.124	27.0077	27.568	1.46307	4.79936e-27	1.09574e-26	Up	small g protein signaling modulator 2 isoform x2
Whrn	5.33993	15.5011	25.9202	31.3549	1.46154	1.22471e-15	2.79614e-15	Up	whirlin isoform x2
Cdkn1a	206.034	596.085	607.624	624.307	1.46146	1.08579e-21	2.47896e-21	Up	cyclin-dependent kinase inhibitor 1
Camsap3	2.36932	6.8732	7.48722	7.5549	1.46145	3.99932e-14	9.13086e-14	Up	calmodulin-regulated spectrin-associated protein 3 isoform x2
Atox1	55.6673	158.391	149.871	123.189	1.46058	1.96843e-06	4.49413e-06	Up	copper transport protein atox1
Slc43a2	2.63629	7.58908	8.90485	8.5985	1.46047	2.36659e-19	5.40317e-19	Up	large neutral amino acids transporter small subunit 4 isoform x1
Ankrd44	4.01436	11.6012	10.0358	10.1341	1.46026	1.08709e-22	2.48195e-22	Up	serine threonine-protein phosphatase 6 regulatory ankyrin repeat subunit b isoform x1
4930522L14Rik	2.69933	7.80719	8.23877	8.62391	1.45918	3.99623e-16	9.12381e-16	Up	zinc finger protein 431-like isoform x1
Rdh10	3.33414	9.5919	12.1256	10.212	1.45804	3.64756e-12	8.32776e-12	Up	retinol dehydrogenase 10
Cpt1a	10.8482	31.2974	39.0888	34.0598	1.45748	1.16017e-21	2.6488e-21	Up	carnitine o-palmitoyltransferase liver isoform
Wnt7b	23.3123	67.1905	88.1639	86.6674	1.45737	8.96891e-24	2.0477e-23	Up	protein wnt-7b isoform x1
Casz1	0.829021	2.40523	3.49294	4.2305	1.45706	4.74524e-09	1.08339e-08	Up	zinc finger protein castor homolog 1 isoform x1
Prosc	47.3107	135.915	138.462	131.987	1.45653	1.42899e-28	3.26253e-28	Up	proline synthase co-transcribed bacterial homolog protein
Aga	20.5121	58.855	58.5058	53.7661	1.45564	1.30328e-25	2.97552e-25	Up	n -(beta-n-acetylglucosaminyl)-l-asparaginase isoform x1
Ippk	9.05132	25.9452	31.2226	25.949	1.45395	1.04621e-24	2.38861e-24	Up	inositol-pentakisphosphate 2-kinase
Nkx6-1	0.606203	1.75214	1.60435	2.1592	1.45299	5.60026e-07	1.2786e-06	Up	homeobox protein nkx-
Ppcdc	5.3164	15.1769	15.9209	15.8999	1.45137	9.47831e-18	2.164e-17	Up	phosphopantothenoylcysteine decarboxylase isoform x1
Hhipl1	2.65752	7.65009	11.4334	12.2301	1.45043	2.47896e-10	5.65973e-10	Up	hhip-like protein 1
Gtf3c1	33.7873	96.9603	86.7025	89.2967	1.45003	1.6726e-20	3.81872e-20	Up	general transcription factor 3c polypeptide 1
P2rx7	1.84265	5.29737	7.16286	7.00591	1.4482	2.4224e-11	5.5306e-11	Up	p2x purinoceptor 7
Ankrd53	0.703818	2.00123	2.51306	2.26069	1.44807	3.79947e-08	8.67459e-08	Up	ankyrin repeat domain-containing protein 53
Has2	0.60804	1.7492	2.06004	1.93299	1.44761	4.47388e-08	1.02143e-07	Up	hyaluronan synthase 2
Tmod4	0.589934	1.71489	1.398	1.17775	1.44724	0.000198477	0.000453144	Up	tropomodulin-4
Ppp2r2b	2.09861	6.04053	6.28205	7.02025	1.44664	4.20261e-10	9.59501e-10	Up	serine threonine-protein phosphatase 2a 55 kda regulatory subunit b beta isoform isoform x4
Cftr	2.83935	8.15081	12.0815	12.033	1.44629	9.56963e-15	2.18485e-14	Up	cystic fibrosis transmembrane conductance regulator
Scap	31.1532	89.2113	120.626	131.008	1.44518	1.31804e-20	3.00923e-20	Up	sterol regulatory element-binding protein cleavage-activating protein isoform x1
Sept3	0.403018	1.1696	3.77115	4.31636	1.44498	6.21956e-06	1.41999e-05	Up	neuronal-specific septin-3 isoform x3
Clip4	0.786614	2.26981	1.8313	1.69138	1.4443	3.21954e-07	7.35056e-07	Up	cap-gly domain-containing linker protein 4 isoform x1
Uhmk1	15.1621	43.2427	47.6766	39.3212	1.44402	1.75374e-24	4.00398e-24	Up	serine threonine-protein kinase kist
Map3k9	6.33177	18.133	22.0028	23.409	1.44222	5.88818e-15	1.34433e-14	Up	mitogen-activated protein kinase kinase kinase 9 isoform x1
Smarca2	18.3095	52.1763	55.3938	58.1481	1.44031	8.85159e-23	2.02091e-22	Up	probable global transcription activator snf2l2 isoform x1
Dzip1	15.652	44.7314	46.3849	49.7755	1.43951	1.56694e-16	3.57748e-16	Up	zinc finger protein dzip1 isoform x1
Foxl1	0.372982	1.07067	2.72257	2.30797	1.43688	9.30971e-07	2.1255e-06	Up	forkhead box protein l1
Acsbg1	0.537932	1.52493	3.87884	2.81875	1.43507	1.01391e-09	2.31486e-09	Up	long-chain-fatty-acid-- ligase acsbg1 isoform x1
Adrb2	1.93879	5.53512	7.35803	6.09811	1.43453	2.36234e-07	5.39348e-07	Up	beta-2 adrenergic receptor
Orai3	12.8078	36.2429	36.563	35.7896	1.43387	2.8429e-22	6.49063e-22	Up	protein orai-3
Aamdc	3.67066	10.2539	8.64453	6.63807	1.43281	5.03061e-07	1.14854e-06	Up	mth938 domain-containing protein isoform x2
Dock4	0.674873	1.92788	2.96232	3.06261	1.43042	9.62478e-08	2.19744e-07	Up	dedicator of cytokinesis protein 4 isoform x7
Man2a1	6.13696	17.3866	20.2177	20.2207	1.43032	1.81274e-19	4.13867e-19	Up	alpha-mannosidase 2
Pkn3	4.19257	11.7852	9.54247	9.89529	1.42976	1.34939e-17	3.08081e-17	Up	serine threonine-protein kinase n3
Il5ra	0.369675	1.06125	2.25666	1.96821	1.42961	1.3248e-05	3.02466e-05	Up	interleukin-5 receptor subunit alpha
Bbs4	6.42749	18.153	27.2508	23.6761	1.42883	1.29344e-20	2.95306e-20	Up	bardet-biedl syndrome 4 protein isoform x2
Sfrp2	0.418979	1.21278	2.09284	3.02908	1.42797	0.000884219	0.00201877	Up	secreted frizzled-related protein 2
Wrap73	15.9548	44.8055	49.3102	44.5333	1.42753	1.94225e-22	4.43436e-22	Up	wd repeat-containing protein wrap73
1700029J07Rik	2.18473	6.16821	9.16102	8.47956	1.42551	1.01703e-13	2.32198e-13	Up	upf0602 protein c4orf47 homolog
Col7a1	2.17424	6.09572	10.0462	10.333	1.42371	3.94337e-15	9.00313e-15	Up	collagen alpha-1 chain isoform x1
Fam13c	2.4916	7.07775	8.07565	9.10834	1.42312	3.1176e-08	7.11781e-08	Up	Protein FAM13A
Dpysl5	2.04956	5.8068	12.8	13.031	1.42238	5.10178e-09	1.16479e-08	Up	dihydropyrimidinase-related protein 5
Efnb1	14.907	42.0006	39.8187	45.1437	1.42224	1.37586e-20	3.14124e-20	Up	ephrin-b1
St3gal4	6.4504	18.0909	18.8055	17.3487	1.42007	2.26002e-22	5.15986e-22	Up	cmp-n-acetylneuraminate-beta-galactosamide-alpha- -sialyltransferase 4 isoform x4
Rragd	0.858025	2.41554	2.54162	2.13545	1.41992	5.25502e-13	1.19978e-12	Up	ras-related gtp-binding protein d
Cfap126	1.02213	2.83462	2.43174	4.04411	1.41976	1.01163e-06	2.30967e-06	Up	protein flattop
Tsku	10.4349	29.3094	35.8002	41.124	1.41601	3.49072e-16	7.96968e-16	Up	tsukushin isoform x1
Nudt8	20.687	57.8932	91.334	96.9224	1.41513	3.20146e-19	7.30927e-19	Up	nucleoside diphosphate-linked moiety x motif mitochondrial
Glud1	112.336	314.319	364.282	361.207	1.4145	1.37239e-23	3.13331e-23	Up	glutamate dehydrogenase mitochondrial
Zfp219	20.5281	57.3924	53.9321	55.0757	1.41355	4.44115e-24	1.01396e-23	Up	zinc finger protein 219 isoform x1
Prps2	45.0746	125.826	132.999	127.964	1.41174	4.11625e-23	9.39783e-23	Up	ribose-phosphate pyrophosphokinase 2
Msi1	0.639408	1.7875	1.97209	2.28104	1.41009	2.80067e-07	6.39423e-07	Up	rna-binding protein musashi homolog 1 isoform x2
Slc39a7	62.8241	173.825	166.646	150.409	1.40936	1.91321e-17	4.36806e-17	Up	zinc transporter slc39a7
Ncoa1	5.5512	15.5017	20.0028	23.2967	1.4063	6.01582e-15	1.37347e-14	Up	nuclear receptor coactivator 1 isoform x1
Eogt	11.6642	32.5486	32.8092	33.6823	1.40626	1.84253e-16	4.20669e-16	Up	egf domain-specific o-linked n-acetylglucosamine transferase isoform x1
Shisa5	47.5407	131.999	138.566	149.998	1.40489	5.0747e-25	1.15861e-24	Up	protein shisa-5 isoform x1
Abcd4	10.3647	28.6263	31.0621	29.7492	1.40479	2.09919e-17	4.79267e-17	Up	atp-binding cassette sub-family d member 4
Tmeff2	2.51712	7.0146	7.47009	7.49593	1.40218	1.89203e-12	4.31969e-12	Up	tomoregulin-2 isoform x1
Zfand2a	20.7651	57.4329	72.9372	61.1753	1.40159	1.52918e-21	3.49128e-21	Up	an1-type zinc finger protein 2a
Rin1	24.066	66.6722	74.8699	72.7848	1.401	7.77032e-23	1.77405e-22	Up	ras and rab interactor 1
Neu3	1.99719	5.52865	5.36189	4.68132	1.40088	6.6724e-15	1.52338e-14	Up	sialidase-3
Rnf14	31.1931	86.1684	102.095	90.4663	1.39877	3.58451e-24	8.18381e-24	Up	e3 ubiquitin-protein ligase rnf14 isoform x1
Wbscr27	3.3738	9.2797	5.69204	6.90923	1.39673	1.21095e-13	2.76473e-13	Up	williams-beuren syndrome chromosomal region 27 protein isoform x1
Tmtc3	33.4258	92.9321	98.8869	120.776	1.39543	2.25337e-10	5.14468e-10	Up	transmembrane and tpr repeat-containing protein 3
Cyth1	15.399	42.2495	51.1079	42.3317	1.39491	6.35756e-20	1.4515e-19	Up	cytohesin-1 isoform x2
Rab31	25.1975	69.3447	76.1053	65.7348	1.39331	1.13527e-25	2.59193e-25	Up	ras-related protein rab-31
Nudcd2	35.041	96.1074	91.7209	85.2879	1.39095	1.47844e-25	3.37544e-25	Up	nudc domain-containing protein 2
Hmx2	0.637312	1.76896	1.3805	1.62789	1.39007	8.56714e-06	1.95597e-05	Up	homeobox protein hmx2
Ly6c1	1.73625	4.80886	4.44244	4.45823	1.38756	3.74695e-08	8.55467e-08	Up	lymphocyte antigen 6a-2 6e-1 precursor
Xrra1	0.512381	1.40101	1.85012	1.73958	1.38701	0.000188251	0.000429796	Up	x-ray radiation resistance-associated protein 1 isoform x1
Rdh5	0.723399	1.95897	1.83667	1.73153	1.38562	4.2573e-06	9.71986e-06	Up	11-cis retinol dehydrogenase
Cabyr	0.678931	1.88191	1.9952	2.52111	1.38543	3.35267e-07	7.6545e-07	Up	calcium-binding tyrosine phosphorylation-regulated protein isoform x2
Sgca	1.38015	3.85516	12.3442	12.5641	1.38376	0.000519866	0.00118691	Up	alpha-sarcoglycan isoform x1
Efna5	4.38695	12.0645	14.1977	13.5858	1.38329	1.54384e-12	3.52475e-12	Up	ephrin-a5 isoform x2
Ugt1a7c	0.510188	1.39322	1.0955	1.18775	1.38205	1.02493e-07	2.34003e-07	Up	udp glucuronosyltransferase 1 polypeptide a7c
Pak6	1.48237	4.06661	2.95202	3.33238	1.38097	2.03564e-12	4.64757e-12	Up	serine threonine-protein kinase pak 6
Ccdc151	1.06746	2.94383	2.89036	3.27034	1.3766	8.73345e-07	1.99394e-06	Up	coiled-coil domain-containing protein 151 isoform x2
Ankrd13d	14.2086	38.4824	37.8944	38.557	1.37408	4.88564e-19	1.11544e-18	Up	ankyrin repeat domain-containing protein 13d
Tnfrsf23	16.5665	45.3231	59.2627	68.7403	1.37353	6.30518e-12	1.43954e-11	Up	isoform cra_b
Prkaa2	4.66865	12.7322	12.2891	12.4873	1.37349	1.21079e-14	2.76437e-14	Up	5 -amp-activated protein kinase catalytic subunit alpha-2
Arfgef2	10.1192	27.5049	27.23	26.5282	1.37315	4.5686e-22	1.04306e-21	Up	brefeldin a-inhibited guanine nucleotide-exchange protein 2 isoform x1
Crebrf	2.55024	6.92757	6.5402	6.27797	1.37307	1.21048e-18	2.76365e-18	Up	creb3 regulatory factor isoform x1
Rab40c	12.2873	33.037	33.8766	31.5606	1.37088	1.51228e-12	3.4527e-12	Up	ras-related protein rab-40c
Fam35a	2.60322	7.05323	8.23884	7.70601	1.37047	3.46449e-15	7.9098e-15	Up	Protein FAM35A
Fam65c	0.476622	1.282	2.17246	1.67341	1.3699	7.64527e-07	1.74549e-06	Up	Protein FAM65B
Ttc39b	2.91376	7.8977	9.18824	8.48775	1.36968	1.15173e-18	2.62953e-18	Up	Tetratricopeptide repeat protein 39B
Sp140	4.14653	11.2021	8.87659	9.44436	1.36792	6.04263e-16	1.3796e-15	Up	sp140 nuclear body protein
Elmod2	9.9174	26.7361	39.2099	35.6359	1.36411	7.72395e-22	1.76346e-21	Up	elmo domain-containing protein 2
Isoc2b	1.18334	3.1982	2.32094	2.38381	1.36299	1.97531e-07	4.50984e-07	Up	isochorismatase domain-containing protein mitochondrial
Mgll	2.10564	5.68046	4.55963	4.40227	1.36254	2.86965e-14	6.55172e-14	Up	monoglyceride lipase isoform x1
Nbl1	1.84348	5.00505	7.3245	7.98744	1.3594	1.0257e-08	2.34177e-08	Up	neuroblastoma suppressor of tumorigenicity 1 isoform x1
Tkfc	10.2896	27.5743	28.8051	25.7823	1.35927	9.58365e-21	2.18805e-20	Up	triokinase fmn cyclase
Mthfd1	34.9079	93.8554	108.79	100.43	1.35901	4.84545e-24	1.10627e-23	Up	c-1-tetrahydrofolate cytoplasmic
Icam5	0.784794	2.10523	2.52527	2.24409	1.35761	7.2316e-08	1.65105e-07	Up	intercellular adhesion molecule 5
Stk38l	5.43751	14.5219	14.3908	12.7533	1.35608	2.07031e-18	4.72674e-18	Up	serine threonine-protein kinase 38-like isoform x1
4933405L10Rik	0.395471	1.03694	0.965605	1.09411	1.35545	0.000661253	0.00150971	Up	Uncharacterized protein C16orf86 homolog (Fragment)
Rad51d	4.0169	10.7521	12.1936	10.5917	1.35165	9.19491e-20	2.0993e-19	Up	dna repair protein rad51 homolog 4 isoform x2
Zbtb32	0.410899	1.12231	2.27091	1.74682	1.34938	0.000170443	0.000389138	Up	zinc finger and btb domain-containing protein 32
Crybb3	1.4065	3.76682	5.04657	4.72132	1.34786	7.18043e-05	0.000163937	Up	beta-crystallin b3
Ermard	1.41115	3.75213	5.02242	4.16834	1.34704	2.56238e-10	5.85019e-10	Up	uncharacterized protein loc381062 isoform x10
Abcb8	14.8187	39.4008	36.0072	32.7656	1.34626	8.16639e-24	1.86447e-23	Up	atp-binding cassette sub-family b member mitochondrial isoform x1
Traf3ip2	3.6399	9.76151	13.6897	12.0243	1.34576	9.25407e-11	2.1128e-10	Up	adapter protein ciks isoform x1
Ano1	5.00978	13.3666	14.6264	12.7775	1.34552	7.19412e-20	1.64249e-19	Up	anoctamin-1 isoform x2
Fat2	0.633115	1.68877	2.29618	2.27768	1.34374	8.44922e-15	1.92905e-14	Up	protocadherin fat 2
Smim5	0.538041	1.44361	1.56971	1.3001	1.3435	1.74436e-05	3.98256e-05	Up	small integral membrane protein 5
Ddit4l	18.5362	49.4112	52.5767	54.8195	1.3426	9.29762e-15	2.12274e-14	Up	dna damage-inducible transcript 4-like protein
Ccdc65	0.573225	1.53255	1.49833	1.29602	1.34161	1.15447e-05	2.63579e-05	Up	Coiled-coil domain-containing protein 65
H2afj	16.5756	43.6623	42.541	38.5221	1.3412	9.26117e-13	2.11442e-12	Up	histone
Col20a1	1.31197	3.49564	4.93484	5.07419	1.3411	1.37602e-11	3.1416e-11	Up	collagen alpha-1 chain
Tmem120a	38.8458	102.825	127.703	119.152	1.33848	1.27648e-22	2.91433e-22	Up	transmembrane protein 120a
Nova2	0.407465	1.08845	1.97579	1.88368	1.33768	2.6574e-07	6.06712e-07	Up	rna-binding protein nova-2
Rnf213	11.8833	31.5496	24.0684	23.3487	1.33625	3.50262e-15	7.99684e-15	Up	e3 ubiquitin-protein ligase rnf213 isoform x1
Akr1b10	14.226	37.5763	37.5323	37.8388	1.33347	3.33094e-20	7.60488e-20	Up	aldose reductase-related protein 1
Trpc1	4.93197	13.0427	14.1682	13.9985	1.33184	7.49064e-18	1.71019e-17	Up	short transient receptor potential channel 1 isoform x2
Mdm2	114.316	303.648	387.623	381.947	1.33181	1.32666e-10	3.0289e-10	Up	e3 ubiquitin-protein ligase mdm2 isoform x2
Exoc7	48.6982	128.356	109.412	116.192	1.32863	3.83605e-20	8.7581e-20	Up	exocyst complex component 7 isoform x8
Ccdc122	2.4223	6.46351	6.69238	8.83674	1.32835	9.09604e-06	2.07672e-05	Up	-
Utp20	12.3101	32.4618	35.8016	34.297	1.32807	1.99488e-19	4.55451e-19	Up	small subunit processome component 20 homolog
Tlr2	16.6932	43.8342	44.8235	39.7931	1.32709	2.55714e-19	5.83822e-19	Up	toll-like receptor 2
Mapre3	28.1934	74.4098	63.373	79.9101	1.32697	9.34295e-17	2.13309e-16	Up	microtubule-associated protein rp eb family member 3 isoform x1
F11r	31.2657	81.8596	84.4151	71.4464	1.32683	3.70096e-20	8.44969e-20	Up	junctional adhesion molecule a
Parvb	0.574688	1.54048	4.37756	5.36676	1.32683	0.000801478	0.00182986	Up	beta-parvin isoform x1
Mettl6	19.6108	51.5371	61.7551	53.3237	1.32636	1.34031e-21	3.06008e-21	Up	methyltransferase-like protein 6 isoform x2
4933430I17Rik	0.673372	1.76442	2.9351	3.24251	1.32597	8.45868e-08	1.93121e-07	Up	Uncharacterized protein C9orf43 homolog
Fry	0.694694	1.83702	1.2935	1.49533	1.32567	3.7296e-08	8.51507e-08	Up	protein furry homolog isoform x3
Tcn2	21.6104	56.9679	47.3428	56.5044	1.3253	2.10288e-16	4.8011e-16	Up	transcobalamin-2 isoform x1
Gm960	1.59059	4.13079	5.35617	4.48418	1.32298	2.57487e-08	5.8787e-08	Up	type 2 dna topoisomerase 6 subunit b-like isoform x10
Hist3h2ba	0.434723	1.11091	1.05013	0.699585	1.32134	0.00996621	0.0227539	Up	histone h2b type 3-a
Rhpn1	7.11064	18.6287	15.7033	17.5843	1.32117	1.60309e-15	3.66002e-15	Up	rhophilin-1 isoform x1
Stab1	0.839036	2.20908	4.9231	4.54541	1.31827	1.50856e-05	3.4442e-05	Up	stabilin-1 isoform x1
Nupr1l	0.690548	1.81919	3.39188	3.07347	1.31759	0.000410657	0.000937572	Up	nuclear transcriptional regulator 1-like protein
Bbc3	13.6854	35.564	29.969	30.9256	1.31676	6.70811e-15	1.53153e-14	Up	bcl-2-binding component 3 isoform x2
Cyb561	1.73683	4.483	6.87264	5.82409	1.3158	1.40674e-06	3.21174e-06	Up	cytochrome b561
Spr	31.6707	81.9236	79.6307	75.3703	1.31289	9.41835e-15	2.15031e-14	Up	sepiapterin reductase
Ccp110	17.3558	45.2566	40.4786	37.7354	1.31123	5.9907e-18	1.36774e-17	Up	centriolar coiled-coil protein of 110 kda isoform x1
Tnks2	115.726	300.882	316.251	289.864	1.31106	9.98348e-23	2.27933e-22	Up	tankyrase-2 isoform x2
Agpat5	35.6443	92.7698	115.489	108.031	1.31098	6.86112e-21	1.56647e-20	Up	1-acyl-sn-glycerol-3-phosphate acyltransferase epsilon
Taz	15.3858	39.7858	30.0973	29.895	1.31076	1.48317e-15	3.38624e-15	Up	tafazzin isoform x4
Carhsp1	111.92	289.717	317.333	277.97	1.30894	2.12375e-20	4.84874e-20	Up	calcium-regulated heat stable protein 1
K230010J24Rik	1.61552	4.21097	4.89295	5.45787	1.30753	6.33168e-09	1.44559e-08	Up	iq motif and ankyrin repeat domain-containing protein loc642574 homolog
Klhl42	6.67675	17.2669	14.5487	13.0562	1.30508	8.88368e-19	2.02824e-18	Up	kelch-like protein 42
Sdhaf1	14.1945	36.491	44.3038	40.5001	1.305	4.16275e-11	9.50399e-11	Up	succinate dehydrogenase assembly factor mitochondrial
Pcyox1l	10.0456	25.9676	26.0783	27.1076	1.3049	8.05911e-17	1.83998e-16	Up	prenylcysteine oxidase-like isoform x1
Zcchc24	11.9057	30.9756	34.7337	34.0642	1.3048	1.10808e-14	2.52986e-14	Up	zinc finger cchc domain-containing protein 24
Tcp11l1	2.36582	6.17186	7.0372	7.5445	1.30433	1.70001e-07	3.8813e-07	Up	t-complex protein 11-like protein 1
Gbp9	4.59707	11.9102	7.00706	6.77929	1.30228	1.15916e-15	2.64649e-15	Up	isoform cra_a
B930041F14Rik	4.01278	10.3721	8.59874	8.41651	1.30206	4.22417e-13	9.64423e-13	Up	fibronectin type-iii domain-containing transmembrane protein c1orf233 homolog
Rxra	14.7015	37.9026	38.8352	36.2588	1.30201	8.36254e-22	1.90926e-21	Up	retinoic acid receptor rxr-alpha
Frrs1	11.5588	29.937	26.707	27.8283	1.30194	1.66555e-17	3.80262e-17	Up	ferric-chelate reductase 1
Slc31a2	7.89861	20.3153	21.9073	18.7741	1.30187	1.30963e-14	2.99003e-14	Up	probable low affinity copper uptake protein 2
Txnrd1	59.6651	154.099	172.091	157.218	1.30167	1.55744e-20	3.5558e-20	Up	thioredoxin reductase cytoplasmic isoform x1
Neurl1a	1.6036	4.14206	4.19162	4.90301	1.30076	1.7394e-11	3.97123e-11	Up	e3 ubiquitin-protein ligase neurl1 isoform x1
Cav2	28.8238	74.2685	80.1208	67.6945	1.29923	2.0534e-15	4.68813e-15	Up	caveolin 2
Yipf3	45.2083	116.198	124.726	120.346	1.2983	7.78314e-21	1.77697e-20	Up	protein yipf3
Akap1	15.3788	39.6629	49.4302	48.0985	1.29761	1.86645e-21	4.26131e-21	Up	a-kinase anchor protein mitochondrial
Lrriq3	0.382192	1.00744	1.54408	1.46374	1.29744	0.000383654	0.000875921	Up	leucine-rich repeat and iq domain-containing protein 3
Cirbp	17.8116	45.5524	48.7699	40.1676	1.29664	1.05693e-08	2.41308e-08	Up	cold-inducible rna-binding protein isoform x1
Slc25a22	10.5697	27.2198	27.8552	29.0745	1.2956	3.12487e-17	7.1344e-17	Up	mitochondrial glutamate carrier 1
Zbp1	0.832541	2.14175	1.10038	1.187	1.29445	1.30854e-07	2.98754e-07	Up	z-dna-binding protein 1
Cemip	1.49015	3.84052	7.46673	6.68058	1.29411	1.87274e-14	4.27566e-14	Up	cell migration-inducing and hyaluronan-binding protein isoform x2
Ankrd24	2.17546	5.61889	6.19175	6.96175	1.29408	2.73692e-12	6.24869e-12	Up	ankyrin repeat domain-containing protein 24 isoform x10
Klhl24	5.06107	12.9524	12.4887	10.8043	1.29265	2.12077e-16	4.84195e-16	Up	kelch-like protein 24
Cep170b	86.0086	221.321	233.113	257.014	1.29039	1.94196e-15	4.4337e-15	Up	centrosomal protein of 170 kda protein b isoform x2
Zscan25	14.4799	37.1637	58.7907	55.1873	1.28967	8.83786e-17	2.01778e-16	Up	zinc finger and scan domain-containing protein 25
Sgk1	8.21356	21.1939	27.0885	17.7388	1.2882	0.00201268	0.00459515	Up	serine threonine-protein kinase sgk1 isoform x1
Cklf	6.24712	16.0064	21.4813	20.0536	1.28735	2.52179e-12	5.7575e-12	Up	chemokine-like factor
Mcf2l	0.763765	1.94657	3.12477	2.94129	1.28672	2.32821e-11	5.31554e-11	Up	guanine nucleotide exchange factor dbs isoform x5
Glrx3	67.1025	170.997	161.537	148.525	1.28618	1.50667e-21	3.43989e-21	Up	glutaredoxin-3
Cstb	141.762	360.699	360.851	312.796	1.2858	1.3628e-17	3.11141e-17	Up	cystatin-b
Stx3	14.0418	35.8723	32.3278	30.3026	1.28532	2.30206e-21	5.25584e-21	Up	syntaxin-3 isoform x2
Lzic	29.5362	75.0286	69.787	62.5507	1.2848	3.19069e-16	7.28468e-16	Up	protein lzic
Bax	46.1685	117.121	114.214	96.9158	1.28469	3.782e-14	8.6347e-14	Up	apoptosis regulator bax isoform x1
Prrc2b	48.5921	124.386	139.526	146.659	1.28363	3.911e-16	8.92923e-16	Up	protein prrc2b isoform x5
Map2k3	32.545	82.9858	98.9675	103.566	1.28176	1.4371e-20	3.28106e-20	Up	dual specificity mitogen-activated protein kinase kinase 3
Iqcd	0.805307	2.04072	1.68866	1.63068	1.2813	4.67795e-08	1.06802e-07	Up	IQ domain-containing protein D
Zfp385a	78.2053	200.223	236.208	340.29	1.28076	3.10102e-12	7.07996e-12	Up	zinc finger protein 385a isoform x1
Nup188	36.8204	93.9556	101.586	116.854	1.28049	4.92376e-18	1.12415e-17	Up	nucleoporin nup188 homolog
Ccdc28a	4.22785	10.7134	8.74202	8.73559	1.27882	6.37749e-08	1.45605e-07	Up	low quality protein: coiled-coil domain-containing protein 28a
2310022A10Rik	17.8881	45.6597	56.0068	58.4852	1.27844	6.71813e-16	1.53382e-15	Up	uncharacterized protein c19orf47 homolog isoform x1
Plcxd2	4.01054	10.243	18.1572	17.7051	1.27391	9.23056e-09	2.10743e-08	Up	pi-plc x domain-containing protein 2
Tulp4	15.8725	40.3637	40.2033	44.8007	1.27273	1.11754e-14	2.55145e-14	Up	tubby-related protein 4 isoform x1
Dusp2	7.99956	20.1514	22.8987	15.8211	1.27264	8.45858e-09	1.93118e-08	Up	dual specificity protein phosphatase 2
Nudt7	1.93421	4.90861	5.10449	4.48522	1.27049	7.15544e-10	1.63366e-09	Up	peroxisomal coenzyme a diphosphatase nudt7 isoform x1
Pet100	1.45061	3.61917	3.97066	3.05324	1.27008	8.27319e-05	0.000188886	Up	protein pet100 mitochondrial
Fkbp11	0.64315	1.6509	1.87487	2.29026	1.26907	0.000595255	0.00135903	Up	peptidyl-prolyl cis-trans isomerase fkbp11 isoform x2
Slc26a10	0.402706	1.02195	0.954631	1.1673	1.26821	2.47988e-05	5.66182e-05	Up	solute carrier family 26 member 10
Ypel2	2.48457	6.27094	6.02909	5.94124	1.26755	1.73979e-13	3.97211e-13	Up	protein yippee-like 2 isoform x1
Plcl2	1.7583	4.47897	6.34657	5.07532	1.26731	9.94039e-08	2.2695e-07	Up	inactive phospholipase c-like protein 2 isoform x1
Adam8	3.23204	8.14498	7.98961	7.31073	1.26621	2.15302e-14	4.91557e-14	Up	disintegrin and metalloproteinase domain-containing protein 8 isoform x1
Fancc	5.02545	12.6142	12.9168	10.2386	1.26614	5.48112e-14	1.2514e-13	Up	fanconi anemia group c protein homolog isoform x7
Pla2g16	14.3907	36.0463	33.3619	31.4081	1.26456	9.8035e-13	2.23824e-12	Up	hras-like suppressor 3
Npr2	8.6044	21.7348	20.8086	24.09	1.26445	7.79055e-16	1.77866e-15	Up	atrial natriuretic peptide receptor 2 isoform x4
Cars2	17.286	43.4834	59.1704	58.207	1.26438	1.28026e-19	2.92297e-19	Up	probable cysteine--trna mitochondrial isoform x1
Tmem8	2.77013	6.98763	6.3084	7.48966	1.26317	4.73234e-13	1.08044e-12	Up	transmembrane protein 8a
Col5a3	0.538559	1.34414	1.42982	1.36021	1.26229	2.019e-06	4.60959e-06	Up	collagen alpha-3 chain isoform x1
Bmyc	2.22527	5.61362	4.30304	4.78658	1.25965	8.80957e-07	2.01132e-06	Up	protein b-myc
Pbx4	2.81438	7.05395	8.85437	8.82598	1.25918	9.73644e-11	2.22293e-10	Up	pre-b-cell leukemia transcription factor 4
Nlrx1	2.96719	7.39791	6.94684	6.4131	1.25886	4.52131e-12	1.03226e-11	Up	nlr family member x1
Tmem25	1.72965	4.32638	6.25458	6.16336	1.25758	3.49898e-11	7.98855e-11	Up	transmembrane protein 25 isoform x2
Cpe	99.7762	249.356	188.73	207.836	1.2572	3.97235e-19	9.06929e-19	Up	carboxypeptidase e
Serinc5	7.18039	17.984	19.0077	17.7111	1.25679	2.56889e-18	5.86504e-18	Up	serine incorporator 5
Glb1l	1.65484	4.12243	3.22679	2.70509	1.25541	4.9654e-12	1.13365e-11	Up	beta-galactosidase-1-like protein isoform x1
Efcab9	0.687292	1.73796	3.03987	2.51664	1.25468	9.6554e-05	0.000220443	Up	ef-hand calcium-binding domain-containing protein 9
Otud1	3.02835	7.6458	9.03208	9.67127	1.25386	4.13212e-07	9.43405e-07	Up	otu domain-containing protein 1
Mttp	2.43523	6.10847	8.77425	8.20203	1.25381	1.02079e-10	2.33057e-10	Up	microsomal triglyceride transfer protein large subunit isoform x2
Trim17	0.45583	1.15027	1.26578	1.44103	1.2536	8.37293e-06	1.91163e-05	Up	e3 ubiquitin-protein ligase trim17 isoform x1
Dopey1	6.14373	15.3848	17.0271	16.3062	1.25173	7.6767e-15	1.75267e-14	Up	protein dopey-1 isoform x1
Pacs1	39.5309	99.0481	118.428	127.656	1.25128	3.98174e-14	9.09074e-14	Up	phosphofurin acidic cluster sorting protein 1
Ldlrap1	18.4729	46.1383	47.0307	47.5143	1.25017	8.90576e-17	2.03328e-16	Up	low density lipoprotein receptor adapter protein 1
Ehd4	35.9616	89.6527	85.0809	85.0795	1.24995	1.30534e-20	2.98024e-20	Up	eh domain-containing protein 4
Hmox1	91.147	227.436	301.113	271.826	1.24806	6.55513e-17	1.4966e-16	Up	heme oxygenase 1
Rbm43	11.8281	29.452	25.4856	26.3302	1.24664	8.21829e-16	1.87632e-15	Up	rna-binding protein 43
Sec22c	5.84661	14.5391	15.9834	16.6029	1.24636	4.96315e-18	1.13314e-17	Up	vesicle-trafficking protein sec22c
Nupl2	5.54353	13.7962	15.1974	15.1277	1.24571	5.63483e-16	1.28649e-15	Up	nucleoporin-like protein 2
Sesn2	36.2044	89.8794	99.0975	97.6628	1.24564	2.24042e-20	5.11512e-20	Up	sestrin-2
Foxo6	2.83908	7.09099	10.2692	12.5869	1.24559	1.60516e-09	3.66476e-09	Up	forkhead box protein o6
Gstt2	0.857686	2.14675	1.82688	2.17991	1.24473	7.79557e-06	1.77981e-05	Up	glutathione s-transferase theta 2
Pfkfb2	6.1775	15.3199	16.5728	14.2948	1.2441	6.16707e-19	1.40801e-18	Up	6-phosphofructo-2-kinase fructose- -bisphosphatase 2 isoform x3
Pnp	15.9137	39.1316	39.0255	32.1049	1.24407	3.68515e-08	8.41359e-08	Up	purine nucleoside phosphorylase
Mapk15	1.51808	3.75204	4.41891	3.59389	1.2433	7.78639e-08	1.77771e-07	Up	mitogen-activated protein kinase 15
Klf4	13.7723	34.4463	33.1145	32.185	1.24192	5.16776e-07	1.17986e-06	Up	krueppel-like factor 4
Kif18b	53.6008	133.617	152.915	178.124	1.24058	8.09818e-11	1.8489e-10	Up	kinesin-like protein kif18b
Slc25a17	50.6701	124.845	96.0435	84.9041	1.23737	1.89854e-20	4.33456e-20	Up	peroxisomal membrane protein pmp34
Gm11127	5.51377	13.4958	11.7805	9.26374	1.23705	2.44896e-07	5.59122e-07	Up	mhc class i antigen
Rrp36	20.8962	51.4117	60.0829	54.2433	1.23558	1.91702e-16	4.37675e-16	Up	ribosomal rna processing protein 36 homolog isoform x1
Tssk4	1.00162	2.47543	2.30056	2.46063	1.23544	5.04444e-06	1.1517e-05	Up	testis-specific serine threonine-protein kinase 4 isoform x2
Sh3bgrl3	85.3429	211.063	175.856	257.328	1.23531	5.51814e-17	1.25985e-16	Up	sh3 domain-binding glutamic acid-rich-like protein 3
Adprhl2	17.9771	43.9696	48.417	41.994	1.23448	3.37389e-09	7.70294e-09	Up	poly(adp-ribose) glycohydrolase arh3
Extl1	0.751558	1.87297	2.6967	2.86796	1.23378	0.000255971	0.000584409	Up	exostosin-like 1
Pdgfa	34.2638	84.5414	85.2226	98.8596	1.23173	4.98812e-15	1.13884e-14	Up	platelet-derived growth factor subunit a isoform x1
Il7	1.77548	4.40651	4.69888	4.44131	1.23165	3.81016e-07	8.699e-07	Up	interleukin-7 isoform x1
Gnptg	11.8536	29.051	31.3166	26.3116	1.23053	3.74007e-13	8.53898e-13	Up	n-acetylglucosamine-1-phosphotransferase subunit gamma
Smc1b	6.07659	14.9584	12.8291	15.1013	1.23012	2.26533e-15	5.17198e-15	Up	structural maintenance of chromosomes protein 1b
Cxcl16	0.891072	2.17477	1.33887	1.85426	1.22963	1.88655e-06	4.30718e-06	Up	c-x-c motif chemokine 16
Edem1	20.6531	50.6019	59.5061	52.5305	1.22922	9.21512e-20	2.10391e-19	Up	er degradation-enhancing alpha-mannosidase-like protein 1
Apol9b	15.2292	37.2217	25.1217	24.1844	1.22873	1.87506e-14	4.28096e-14	Up	apolipoprotein l 9a
Fggy	3.56994	8.68362	7.67161	6.09691	1.22841	1.0192e-07	2.32695e-07	Up	fggy carbohydrate kinase domain-containing protein isoform x2
H2-Q4	36.104	88.1703	76.6968	63.3296	1.22795	4.60628e-14	1.05166e-13	Up	isoform cra_b
Ctc1	29.4235	72.1541	69.0665	71.0472	1.22649	1.22019e-20	2.78583e-20	Up	cst complex subunit ctc1 isoform x1
Syt17	7.39682	18.219	17.7566	20.5497	1.22591	1.43839e-10	3.284e-10	Up	synaptotagmin-17 isoform x1
Orai2	12.2912	30.2025	33.7682	33.417	1.22533	9.48482e-17	2.16548e-16	Up	protein orai-2 isoform x1
Fam83h	19.7426	48.3872	53.8408	53.2363	1.22423	1.06912e-18	2.44092e-18	Up	protein fam83h
Cby1	45.4979	111.185	173.551	157.184	1.22393	1.96129e-18	4.47783e-18	Up	protein chibby homolog 1 isoform x3
Nxpe3	2.12348	5.1657	5.18756	4.51926	1.22211	1.09558e-10	2.50133e-10	Up	nxpe family member 3 isoform x1
Galnt3	0.918276	2.25549	2.54256	3.42782	1.2217	1.06957e-06	2.44194e-06	Up	polypeptide n-acetylgalactosaminyltransferase 3
Sgcd	1.389	3.40715	3.86821	3.32565	1.22108	3.99741e-08	9.1265e-08	Up	delta-sarcoglycan
Tarsl2	8.65688	21.13	25.0293	21.2125	1.21947	4.25601e-18	9.71693e-18	Up	probable threonine--trna ligase cytoplasmic
Prkce	2.12672	5.19403	5.52387	5.01795	1.21703	5.14335e-13	1.17428e-12	Up	protein kinase c epsilon type isoform x1
Als2cl	13.8536	33.8092	31.1206	30.3092	1.21654	1.46374e-16	3.34186e-16	Up	als2 c-terminal-like protein isoform x1
Tchp	23.4145	57.1581	71.3816	82.6075	1.21636	1.95212e-16	4.45689e-16	Up	trichoplein keratin filament-binding protein isoform x2
Zdhhc1	12.672	30.9106	33.3406	35.4456	1.21519	1.78e-15	4.06392e-15	Up	probable palmitoyltransferase zdhhc1 isoform x3
Ccnd1	18.4455	44.8476	37.7325	36.3353	1.21291	1.66067e-19	3.79149e-19	Up	g1 s-specific cyclin-d1
Itm2b	179.377	434.976	363.004	349.321	1.21277	5.69741e-20	1.30078e-19	Up	integral membrane protein 2b
Plxna3	10.8654	26.4209	21.2815	22.3472	1.21265	4.35529e-18	9.94358e-18	Up	plexin-a3 isoform x2
Slc27a1	12.7961	30.9799	28.6378	27.1199	1.21207	4.3921e-16	1.00276e-15	Up	long-chain fatty acid transport protein 1
Tmem198	0.584849	1.40372	1.84048	1.86227	1.20965	0.000129464	0.000295579	Up	transmembrane protein 198
Fam214b	8.94022	21.6727	25.4575	24.3473	1.20906	2.09354e-15	4.77978e-15	Up	protein fam214b isoform x1
Ephb2	1.35424	3.30466	4.5438	5.64567	1.20836	4.09482e-09	9.34891e-09	Up	ephrin type-b receptor 2 isoform x1
Zfp263	8.49502	20.5593	24.9386	22.4755	1.20575	2.2204e-15	5.06941e-15	Up	zinc finger protein 263
Pcgf3	76.5533	186.148	188.449	192.43	1.20493	2.59733e-10	5.92997e-10	Up	polycomb group ring finger protein 3
BC034090	7.82175	18.9479	17.252	17.3043	1.20467	5.22817e-14	1.19365e-13	Up	uncharacterized protein kiaa1614 homolog
Fosl1	14.6292	35.5845	47.0535	51.3939	1.20407	3.98682e-09	9.10233e-09	Up	fos-related antigen 1
Itpkb	15.0639	36.3531	36.2082	34.452	1.20257	2.9698e-17	6.78037e-17	Up	inositol-trisphosphate 3-kinase b
Cpped1	33.4853	81.0409	75.6983	89.7448	1.20116	5.94675e-14	1.35771e-13	Up	serine threonine-protein phosphatase cpped1
Tspear	0.431116	1.03431	0.948926	0.83278	1.20075	2.16624e-05	4.94576e-05	Up	thrombospondin-type laminin g domain and ear repeat-containing protein
Wrap53	14.6702	35.4265	46.2357	44.4494	1.19933	9.87317e-15	2.25415e-14	Up	telomerase cajal body protein 1
Kdsr	5.29165	12.6936	10.51	9.44837	1.19807	1.76292e-15	4.02494e-15	Up	3-ketodihydrosphingosine reductase
Susd6	29.4906	71.0425	84.253	80.1116	1.19653	1.6411e-15	3.74681e-15	Up	uncharacterized protein kiaa0247 homolog isoform x2
Slc25a40	5.31084	12.7114	9.38444	8.9783	1.19638	1.33567e-13	3.04948e-13	Up	solute carrier family 25 member 40 isoform x1
Srp72	86.377	207.974	207.007	225.577	1.19531	1.05932e-14	2.41853e-14	Up	signal recognition particle subunit srp72
Tmem184b	61.4539	148.087	162.558	184.236	1.19526	3.85565e-13	8.80285e-13	Up	transmembrane protein 184b isoform x1
Hspb11	8.13054	19.434	20.0844	20.666	1.19406	5.23547e-12	1.19531e-11	Up	intraflagellar transport protein 25 homolog isoform x2
Agtpbp1	11.0215	26.5348	34.2711	35.871	1.19219	7.35506e-12	1.67924e-11	Up	cytosolic carboxypeptidase 1 isoform x1
Tmem38a	14.7039	35.3758	51.486	54.2743	1.1921	2.27559e-11	5.1954e-11	Up	trimeric intracellular cation channel type a
Prkcd	39.8834	95.2298	93.7709	88.4426	1.19106	3.16043e-19	7.2156e-19	Up	protein kinase c delta type
Ndufa13	38.4058	90.9165	85.1028	72.9838	1.19098	4.57511e-07	1.04455e-06	Up	nadh dehydrogenase
Scrn3	4.44776	10.5694	10.0881	8.54875	1.18748	4.8165e-12	1.09966e-11	Up	secernin-3 isoform x1
Krit1	9.31282	22.3147	21.348	22.6003	1.18625	1.3272e-12	3.03013e-12	Up	krev interaction trapped protein 1
Pik3r3	8.99695	21.4398	16.9645	15.0359	1.18502	5.78226e-18	1.32015e-17	Up	phosphatidylinositol 3-kinase regulatory subunit gamma isoform x1
Ehbp1	5.71242	13.6786	14.8009	16.1063	1.18481	3.99661e-12	9.12469e-12	Up	eh domain-binding protein 1 isoform x1
Rev1	6.68683	15.9589	16.1612	17.0262	1.1846	5.2049e-16	1.18833e-15	Up	dna repair protein rev1 isoform x2
Krt16	1.76521	4.22194	11.4685	9.54888	1.18428	1.34876e-06	3.07937e-06	Up	keratin 16
Ptgr2	12.2448	29.0993	26.7331	22.1807	1.18397	2.88932e-17	6.59662e-17	Up	prostaglandin reductase 2 isoform x2
Kyat1	1.89298	4.52618	4.04014	4.54068	1.18363	4.87449e-08	1.1129e-07	Up	kynurenine--oxoglutarate transaminase 1 isoform x1
Dnmt3a	7.78416	18.5124	16.638	15.8687	1.18331	3.92916e-18	8.97069e-18	Up	dna (cytosine-5)-methyltransferase 3a isoform x1
B4galt1	27.1173	64.5313	74.6865	70.9839	1.18242	2.17673e-17	4.96971e-17	Up	beta- -galactosyltransferase 1
Fam71f2	1.70375	4.07759	5.69778	6.34142	1.18216	7.46058e-07	1.70333e-06	Up	protein fam71f2
Galr2	2.56902	6.18312	10.5293	11.1752	1.18209	7.59566e-05	0.000173417	Up	galanin receptor type 2
Bcl2l15	0.741335	1.796	4.61737	4.57379	1.18146	0.00170005	0.00388139	Up	bcl-2-like protein 15
Flcn	8.39606	19.8993	20.4233	20.319	1.18142	1.74129e-12	3.97555e-12	Up	folliculin
Zscan30	0.470855	1.11484	1.12545	1.00367	1.1814	5.23219e-06	1.19456e-05	Up	zinc finger and scan domain-containing protein 30 isoform x1
Mrs2	13.3055	31.6224	38.3247	34.963	1.18086	4.71806e-18	1.07718e-17	Up	magnesium transporter mrs2 mitochondrial isoform x1
Kank1	5.05856	12.0455	15.5415	15.2839	1.18061	3.43983e-11	7.8535e-11	Up	kn motif and ankyrin repeat domain-containing protein 1 isoform x1
Dusp7	8.84362	21.1187	25.423	34.0886	1.18037	5.42374e-10	1.2383e-09	Up	dual specificity protein phosphatase 7
Arl8a	46.0387	109.781	108.029	132.07	1.17953	3.03349e-12	6.92578e-12	Up	adp-ribosylation factor-like protein 8a
Hist2h2aa2	1.05986	2.53889	2.94328	3.05782	1.1781	0.000661292	0.0015098	Up	histone h2a type 2-a
Sntb2	9.80376	23.2082	24.5934	22.2572	1.17695	2.87108e-18	6.55497e-18	Up	beta-2-syntrophin
Mitf	1.04378	2.49626	5.1651	4.76935	1.17663	1.64954e-06	3.76606e-06	Up	microphthalmia-associated transcription factor isoform x3
Gfer	22.1299	52.3396	56.9248	55.0544	1.17643	1.24529e-16	2.84312e-16	Up	fad-linked sulfhydryl oxidase alr
Stk25	44.6641	105.84	104.315	106.793	1.17642	1.94347e-18	4.43715e-18	Up	serine threonine-protein kinase 25 isoform x1
Tnnc1	2.58173	6.08086	6.04394	4.30143	1.17603	7.26346e-07	1.65832e-06	Up	troponin slow skeletal and cardiac muscles
Slc27a3	1.56187	3.70048	3.233	3.65978	1.17589	1.59187e-06	3.63441e-06	Up	long-chain fatty acid transport protein 3
Sh3yl1	13.817	32.7126	42.9631	39.1345	1.17581	3.18345e-16	7.26815e-16	Up	sh3 domain-containing ysc84-like protein 1 isoform x1
Rhod	56.0089	132.14	139.181	130.66	1.17512	1.2539e-15	2.86278e-15	Up	rho-related gtp-binding protein
LOC108169182	1.14919	2.6722	2.37801	1.62927	1.17303	0.00189457	0.00432551	Up	-
Fam221a	3.40409	7.99163	6.44825	5.59964	1.17281	6.96888e-09	1.59107e-08	Up	-
Mak16	36.8686	87.4277	93.4431	99.8678	1.17202	1.0152e-12	2.3178e-12	Up	protein mak16 homolog
Dab2ip	20.2751	47.9514	48.5121	49.0842	1.17196	2.35161e-16	5.36898e-16	Up	disabled homolog 2-interacting protein isoform 1
Zfp953	0.98342	2.31548	3.32859	3.03755	1.17128	4.70786e-09	1.07485e-08	Up	zinc finger protein 457
Sap30bp	40.8119	96.5135	109.315	114.433	1.17091	5.27271e-16	1.20381e-15	Up	sap30-binding partial
Tmppe	3.34844	7.89928	8.25204	7.06623	1.1704	5.11374e-16	1.16752e-15	Up	transmembrane protein with metallophosphoesterase domain
Gbp3	6.9747	16.4615	11.7909	11.203	1.17018	1.46703e-14	3.34938e-14	Up	isoform cra_a
Tnpo2	42.2865	99.4795	99.3377	92.6731	1.16997	1.8707e-17	4.271e-17	Up	transportin-2 isoform x2
Prdm8	1.31225	3.09453	3.71794	4.84003	1.16984	2.29482e-07	5.23931e-07	Up	pr domain zinc finger protein 8 isoform x1
Ago4	1.59805	3.75791	3.79116	3.26825	1.16927	6.16342e-09	1.40717e-08	Up	protein argonaute-4
Pgam2	3.15514	7.4124	12.318	11.1777	1.16864	1.04309e-06	2.38149e-06	Up	phosphoglycerate mutase 2
Pla2g4b	1.41108	3.33554	3.61018	3.79091	1.16797	1.42222e-09	3.24709e-09	Up	cytosolic phospholipase a2 beta
Tmem64	5.63764	13.2501	14.7471	14.3285	1.16755	1.72813e-15	3.94549e-15	Up	transmembrane protein 64 isoform x1
Pskh1	22.3278	52.5555	51.2144	48.8013	1.16714	2.22038e-18	5.06937e-18	Up	serine threonine-protein kinase h1
Sptbn2	1.10534	2.60814	4.45877	4.25183	1.1666	2.78206e-08	6.35174e-08	Up	spectrin beta non-erythrocytic 2 isoform x2
Lrrc73	1.49504	3.5271	4.37139	4.01849	1.16549	8.14198e-07	1.8589e-06	Up	-
Zfp398	2.54851	6.00347	7.95459	7.73783	1.16504	3.57326e-11	8.15812e-11	Up	zinc finger protein 398
Lmcd1	1.45721	3.46284	3.66392	4.14016	1.16501	3.83801e-06	8.76257e-06	Up	lim and cysteine-rich domains protein 1
Agap3	39.1924	91.979	95.8796	88.372	1.16479	5.59958e-19	1.27844e-18	Up	arf-gap with ank repeat and ph domain-containing protein 3
Nsmaf	11.4084	26.8086	24.6869	23.9705	1.16463	4.99735e-18	1.14095e-17	Up	protein fan isoform x2
Trim34a	0.532614	1.25793	0.844087	0.77785	1.1631	2.08617e-06	4.76294e-06	Up	tripartite motif-containing protein 34a isoform x1
Ccno	1.20719	2.85279	5.47115	4.66069	1.16172	2.15788e-05	4.92666e-05	Up	cyclin-o
Cbr3	5.01684	11.7184	13.3175	12.7788	1.16139	6.16523e-10	1.40759e-09	Up	carbonyl reductase
Apcdd1	6.45877	15.1853	13.3947	15.043	1.15937	1.01866e-11	2.32571e-11	Up	protein apcdd1
Naa40	48.2648	112.554	111.644	99.7842	1.15858	1.58019e-17	3.60774e-17	Up	n-alpha-acetyltransferase 40
Scand1	29.7368	68.8831	66.9607	57.8654	1.15847	5.66252e-07	1.29281e-06	Up	scan domain-containing protein 1
Serpinb9b	1.90904	4.44613	3.39356	3.53406	1.15832	6.58245e-07	1.50284e-06	Up	serine (or cysteine) proteinase clade member 9 isoform x1
Aldh2	69.6473	162.289	158.675	144.753	1.15795	3.80376e-17	8.68437e-17	Up	aldehyde mitochondrial
Sh2b1	24.1678	56.5657	47.8506	47.6069	1.15764	1.28014e-17	2.9227e-17	Up	sh2b adapter protein 1 isoform x4
Kif9	0.536087	1.25665	1.08047	0.987035	1.15509	4.68844e-06	1.07042e-05	Up	kinesin-like protein kif9 isoform x1
Gbp2	2.78269	6.46299	2.70165	3.79539	1.1547	3.38161e-10	7.72058e-10	Up	guanylate-binding protein 1-like isoform x2
Lamb3	28.1469	65.6612	78.9852	84.2031	1.15464	2.47907e-17	5.65998e-17	Up	laminin subunit beta-3
Jup	44.018	103.071	116.104	129.393	1.15462	6.34626e-13	1.44892e-12	Up	junction plakoglobin
Smim7	24.4102	56.4297	57.6689	47.661	1.15419	2.66817e-08	6.09171e-08	Up	small integral membrane protein 7
Ptprg	4.92916	11.5447	15.544	14.6625	1.15408	5.05903e-12	1.15503e-11	Up	receptor-type tyrosine-protein phosphatase gamma isoform x1
Phlda3	82.4687	191.359	194.837	170.362	1.15382	2.99885e-14	6.8467e-14	Up	pleckstrin homology-like domain family a member 3
Gm7030	0.509111	1.16508	1.82766	1.68613	1.15092	0.00123551	0.00282081	Up	isoform cra_a
Cpne2	40.3866	94.3365	123.892	133.587	1.14962	4.33914e-12	9.90672e-12	Up	copine-2
2210404O09Rik	3.55933	8.28877	9.02005	8.79455	1.14954	2.86833e-08	6.54871e-08	Up	zinc finger protein 946 isoform x2
Trex1	5.76439	13.5291	20.2551	24.0317	1.14864	4.80471e-06	1.09696e-05	Up	three-prime repair exonuclease 1
Irs2	14.34	33.5216	31.8458	33.6354	1.14752	1.03441e-06	2.36166e-06	Up	insulin receptor substrate 2
Ern1	11.1189	25.9506	44.5758	42.4341	1.14749	3.99461e-11	9.12011e-11	Up	serine threonine-protein kinase endoribonuclease ire1
Acad10	1.60025	3.68632	4.69619	3.80096	1.14705	9.33357e-08	2.13095e-07	Up	acyl- dehydrogenase family member 10
Cntrl	7.92964	18.4742	24.7865	28.5565	1.14692	5.02134e-13	1.14643e-12	Up	centriolin isoform x2
Il18	4.10615	9.57286	14.9291	14.0858	1.14654	1.40174e-07	3.20032e-07	Up	interleukin-18 isoform x1
St3gal2	31.3263	72.6621	69.4267	69.751	1.14598	4.01947e-16	9.17688e-16	Up	cmp-n-acetylneuraminate-beta-galactosamide-alpha- -sialyltransferase 2
Nrp1	15.5754	36.2535	43.68	39.5123	1.14582	8.69827e-12	1.98591e-11	Up	neuropilin-1 isoform x1
Tmem43	61.8131	143.295	166.487	165.866	1.1443	3.37816e-17	7.7127e-17	Up	transmembrane protein 43
Mocs1	4.80515	11.0745	9.25293	8.33121	1.14402	2.00155e-09	4.56975e-09	Up	molybdenum cofactor biosynthesis protein 1 isoform x1
Ap3m2	4.41467	10.2123	10.0332	8.63075	1.1439	2.21358e-12	5.05384e-12	Up	ap-3 complex subunit mu-2
Fam49a	0.952421	2.21743	1.79697	1.84338	1.14076	1.54072e-07	3.51764e-07	Up	protein fam49a
Ahnak	113.187	261.125	260.245	237.774	1.13972	9.35623e-09	2.13613e-08	Up	neuroblast differentiation-associated protein ahnak isoform x18
Dnajc9	78.3948	180.8	194.425	184.454	1.13897	2.69046e-17	6.1426e-17	Up	dnaj homolog subfamily c member 9
Pddc1	12.8577	29.5298	27.0623	26.0858	1.13806	1.10907e-12	2.53211e-12	Up	parkinson disease 7 domain-containing protein 1 isoform x1
Hgfac	5.18196	11.9318	14.7064	15.4576	1.13761	6.16928e-10	1.40851e-09	Up	hepatocyte growth factor activator
Dolk	9.29701	21.2907	20.7614	17.3834	1.13759	1.2855e-10	2.93493e-10	Up	dolichol kinase
Llph	32.4241	74.833	80.6148	87.5845	1.13742	2.86619e-14	6.54381e-14	Up	protein llp homolog
Golga7	47.8081	110.414	129.05	134.988	1.1372	1.4763e-14	3.37055e-14	Up	golgin subfamily a member 7 isoform x1
Ttc39a	1.76595	4.07011	3.34875	3.08915	1.13457	2.01733e-08	4.60578e-08	Up	Tetratricopeptide repeat protein 39B
Atg4c	2.20752	5.0963	6.21645	6.75799	1.13434	3.92242e-10	8.9553e-10	Up	cysteine protease atg4c
Ccdc77	5.38436	12.434	15.1028	14.3664	1.13245	3.11077e-09	7.10222e-09	Up	coiled-coil domain-containing protein 77 isoform x1
Ddias	22.7175	52.5904	63.5371	70.7005	1.13219	3.96831e-08	9.06008e-08	Up	dna damage-induced apoptosis suppressor protein
Mfge8	124.024	284.263	271.421	276.302	1.13216	1.7658e-17	4.0315e-17	Up	lactadherin isoform x2
1700003F12Rik	0.971706	2.23293	2.33997	3.6123	1.13195	0.00477478	0.0109013	Up	-
Hras	27.2565	62.2939	68.8055	68.2835	1.13186	1.32786e-14	3.03165e-14	Up	gtpase hras isoform x2
Tcp11l2	2.49592	5.77229	8.30289	9.52352	1.13174	7.3022e-07	1.66717e-06	Up	T-complex protein 11-like protein 2
Sh2b3	23.4355	53.9875	66.343	71.8516	1.1314	4.08502e-12	9.32653e-12	Up	sh2b adapter protein 3
Cast	38.1908	87.7007	90.4116	91.7123	1.12839	1.00096e-14	2.2853e-14	Up	isoform cra_a
Homer3	27.7367	63.3311	58.173	54.0851	1.12786	4.46544e-16	1.01951e-15	Up	homer protein homolog 3
Osbpl1a	9.98668	22.8633	21.5594	20.2851	1.12687	4.43474e-16	1.0125e-15	Up	oxysterol-binding protein 1 isoform x1
Kalrn	1.15305	2.65378	2.98837	3.35898	1.12658	8.10419e-10	1.85027e-09	Up	kalirin isoform x6
Slc16a4	1.13831	2.58634	2.10146	1.95345	1.12565	6.23591e-06	1.42372e-05	Up	monocarboxylate transporter 5 isoform x1
Mmd	14.1053	32.36	35.2925	32.8036	1.12534	8.3078e-13	1.89676e-12	Up	monocyte to macrophage differentiation factor isoform x2
Etv3	9.57254	21.8215	23.8281	20.8739	1.12509	1.21847e-16	2.7819e-16	Up	ets translocation variant 3 isoform x1
Kif1c	53.8944	123.06	143.127	132.51	1.12456	4.97298e-18	1.13538e-17	Up	kinesin-like protein kif1c
Crlf1	16.3141	37.4897	61.3885	72.1851	1.12365	5.26873e-09	1.20291e-08	Up	cytokine receptor-like factor 1 isoform x1
AI661453	0.919398	2.11134	2.56407	3.48538	1.12312	4.02942e-08	9.1996e-08	Up	-
Proz	0.70442	1.61555	1.48941	1.46733	1.12172	5.65219e-05	0.000129045	Up	vitamin k-dependent protein z isoform x1
Zfp511	15.7239	35.8917	41.5296	41.1187	1.12056	1.09571e-12	2.50163e-12	Up	zinc finger protein 511
Plekhm2	11.9804	27.3243	31.0272	30.8499	1.1202	6.60184e-15	1.50727e-14	Up	pleckstrin homology domain-containing family m member 2 isoform x1
Plekhh2	8.43254	19.347	20.0151	23.4573	1.12002	9.93309e-09	2.26783e-08	Up	pleckstrin homology domain-containing family h member 2 isoform x1
Foxo3	44.6368	102.015	108.128	114.246	1.11994	5.14994e-11	1.17579e-10	Up	forkhead box protein o3
Stac3	0.481305	1.10422	0.986582	0.86666	1.11945	8.9658e-05	0.000204699	Up	sh3 and cysteine-rich domain-containing protein 3
Notch1	16.8646	38.5543	34.833	41.1144	1.11894	7.16874e-11	1.6367e-10	Up	notch gene homolog 1
Lage3	29.878	67.5242	54.6422	48.0637	1.11833	1.38531e-10	3.1628e-10	Up	ekc keops complex subunit lage3
Enpp2	0.909955	2.07196	0.98321	1.11723	1.11825	1.16055e-06	2.64966e-06	Up	ectonucleotide pyrophosphatase phosphodiesterase family member 2 isoform x2
Lrrc27	2.49332	5.69565	8.54601	8.9008	1.11764	1.63835e-08	3.74053e-08	Up	-
Fat1	44.6419	101.991	102.22	107.554	1.11623	2.19195e-09	5.00446e-09	Up	protocadherin fat 1 isoform x1
Calhm2	6.53113	14.9207	15.5813	17.2025	1.11535	8.57888e-09	1.95865e-08	Up	calcium homeostasis modulator protein 2
Rad9b	1.37665	3.13342	3.92692	3.60517	1.11427	5.36045e-08	1.22385e-07	Up	cell cycle checkpoint control protein rad9b
Cracr2b	4.56188	10.3824	11.6552	12.2715	1.11381	8.34596e-09	1.90547e-08	Up	ef-hand calcium-binding domain-containing protein 4a
Exoc3l4	1.09038	2.45777	1.65388	1.64222	1.11352	7.32797e-07	1.67305e-06	Up	exocyst complex component 3-like protein 4
Tmem127	23.942	54.3427	66.3041	67.8564	1.11268	7.65091e-16	1.74678e-15	Up	transmembrane protein 127
Mthfs	1.9807	4.48381	4.35342	3.05308	1.11255	6.16988e-06	1.40865e-05	Up	5-formyltetrahydrofolate cyclo-ligase isoform x1
Stim1	14.7082	33.3183	37.1235	36.9236	1.11184	4.81024e-17	1.09823e-16	Up	stromal interaction molecule 1 isoform x4
Mfsd1	45.1845	101.699	82.9341	71.8763	1.11152	3.10617e-12	7.09171e-12	Up	major facilitator superfamily domain-containing protein 1 isoform x1
Stard6	0.686625	1.5471	1.56445	1.60342	1.11148	8.88882e-05	0.000202941	Up	star-related lipid transfer protein 6
Ldhb	89.7884	202.828	187.62	193.414	1.1111	1.28654e-16	2.9373e-16	Up	l-lactate dehydrogenase b chain
Slco4a1	14.4904	32.8893	36.9855	38.9299	1.11054	1.23972e-11	2.83041e-11	Up	solute carrier organic anion transporter family member 4a1
Gdpd5	16.4274	37.2247	39.6407	41.9808	1.1105	1.15204e-15	2.63023e-15	Up	glycerophosphodiester phosphodiesterase domain-containing protein 5 isoform x1
Tmem203	13.6613	30.8101	32.2285	32.4314	1.1104	1.54486e-10	3.52709e-10	Up	transmembrane protein 203
Phf20l1	17.9624	40.8401	46.1435	46.9227	1.10894	2.32115e-09	5.29943e-09	Up	phd finger protein 20-like protein 1 isoform x1
Mmp24	3.47485	7.78175	7.52478	6.41287	1.10846	1.12853e-06	2.57656e-06	Up	matrix metalloproteinase-24
Fuz	3.05034	6.88434	5.70237	6.88399	1.1082	6.53747e-09	1.49257e-08	Up	protein fuzzy homolog isoform x1
Zfp692	11.0793	24.9675	26.1207	26.1909	1.10806	2.48262e-14	5.66808e-14	Up	zinc finger protein 692 isoform x1
Mcee	5.05199	11.3777	12.6735	11.0824	1.10776	3.36259e-07	7.67714e-07	Up	methylmalonyl- mitochondrial isoform x2
Soga1	13.5867	30.7878	28.5549	32.184	1.10638	9.18502e-11	2.09704e-10	Up	protein soga1 isoform x1
Uckl1	8.37907	18.8101	13.2935	13.4676	1.10545	1.5982e-11	3.64886e-11	Up	uridine-cytidine kinase-like 1 isoform x3
Acbd5	15.9339	36.0155	33.2617	31.9628	1.10459	3.7664e-13	8.59908e-13	Up	acbd5 partial
Ubac1	28.5969	64.2787	71.9451	70.1274	1.10315	3.4397e-16	7.8532e-16	Up	ubiquitin-associated domain-containing protein 1
Osbpl6	2.12511	4.81799	5.07318	6.00272	1.10237	8.28267e-08	1.89102e-07	Up	oxysterol-binding protein 6 isoform x2
Helq	8.75375	19.6997	20.2642	18.1449	1.10225	2.28703e-15	5.22152e-15	Up	helicase polq-like isoform x2
Aldh7a1	3.99642	8.95364	9.31394	7.71462	1.1022	6.44101e-09	1.47055e-08	Up	alpha-aminoadipic semialdehyde dehydrogenase
Trappc6a	19.3151	42.9315	46.1088	35.6174	1.102	5.76592e-05	0.000131642	Up	trafficking protein particle complex subunit 6a
Commd3	54.3737	122.306	115.058	117.857	1.10188	2.92269e-15	6.6728e-15	Up	comm domain-containing protein 3
Rtkn	8.70242	19.5736	18.5121	18.5682	1.10146	1.42562e-14	3.25484e-14	Up	rhotekin isoform x4
Spib	0.553778	1.2511	2.0148	2.19191	1.09986	4.90605e-06	1.1201e-05	Up	transcription factor spi-b isoform x3
Atp6v1d	48.1769	108.374	99.9104	99.9963	1.09964	2.93617e-15	6.70359e-15	Up	v-type proton atpase subunit d
Rassf3	4.57221	10.2672	11.2307	10.5947	1.09906	1.51644e-10	3.46219e-10	Up	ras association domain-containing protein 3
Bcam	11.0224	24.7524	32.6207	32.0152	1.09792	7.16064e-13	1.63485e-12	Up	basal cell adhesion molecule
Mapk9	13.6836	30.7081	35.6803	36.0456	1.09727	2.84063e-16	6.48545e-16	Up	mitogen-activated protein kinase 9 isoform x5
Nfyb	15.8536	35.5854	43.0438	43.6449	1.09651	1.84385e-14	4.20971e-14	Up	nuclear transcription factor y subunit beta isoform x1
Fam102b	10.7614	24.1392	21.7321	19.542	1.0952	1.34155e-14	3.06289e-14	Up	-
Nudt17	0.923062	2.0458	2.00513	2.25871	1.09489	9.20809e-05	0.00021023	Up	nucleoside diphosphate-linked moiety x motif 17
Gpatch3	4.09016	9.10616	8.83844	8.0395	1.0948	2.27911e-09	5.20344e-09	Up	g patch domain-containing protein 3
Uap1l1	23.7261	52.5785	32.5715	32.0495	1.09402	3.09264e-07	7.06082e-07	Up	udp-n-acetylhexosamine pyrophosphorylase-like protein 1
Rnf128	7.26038	16.2554	12.5958	12.6259	1.09261	1.0752e-12	2.45478e-12	Up	e3 ubiquitin-protein ligase rnf128 isoform x2
Kctd15	0.634226	1.41666	2.24448	1.57596	1.09164	8.50598e-05	0.0001942	Up	btb poz domain-containing protein kctd15
B4gat1	40.8081	90.9636	83.1374	76.8814	1.09109	9.17652e-16	2.0951e-15	Up	beta- -glucuronyltransferase 1
Zmym6	5.75497	12.8591	10.2599	9.66958	1.09033	1.87718e-13	4.28579e-13	Up	zinc finger mym-type protein 6
Rchy1	26.3627	58.543	58.9646	55.5793	1.08952	1.13282e-13	2.58636e-13	Up	ring finger and chy zinc finger domain-containing protein 1
Arhgap23	20.583	46.0559	52.6993	55.4837	1.08949	1.16402e-12	2.65757e-12	Up	rho gtpase-activating protein 23 isoform x2
Fstl3	0.931422	2.09617	2.91216	4.53318	1.08925	6.18374e-06	1.41181e-05	Up	follistatin-related protein 3
6430550D23Rik	0.531171	1.17784	1.07437	0.994769	1.08564	6.85174e-05	0.000156432	Up	uncharacterized protein c20orf173 homolog isoform x1
4933427D14Rik	6.48302	14.4462	15.875	16.7528	1.08551	2.24441e-13	5.12422e-13	Up	uncharacterized protein kiaa0753 homolog isoform x1
Grin3b	1.45331	3.24309	6.51451	6.5332	1.08524	3.44077e-07	7.85563e-07	Up	glutamate receptor nmda 3b
Gm14137	1.43005	3.20453	4.617	4.36527	1.08515	4.29587e-06	9.80793e-06	Up	uncharacterized protein c15orf62 mitochondrial
Letm2	2.21643	4.95018	5.15804	5.7438	1.08487	2.33847e-07	5.33898e-07	Up	letm1 domain-containing protein mitochondrial isoform x1
Cln8	13.0028	28.8925	34.6062	31.4169	1.08483	1.93036e-14	4.40721e-14	Up	protein cln8
Sh3rf2	1.33156	2.98717	1.60888	2.07394	1.08478	9.17055e-06	2.09373e-05	Up	e3 ubiquitin-protein ligase sh3rf2 isoform x1
Rnpepl1	18.3909	41.007	34.3034	38.8236	1.08471	1.67502e-12	3.82424e-12	Up	arginyl aminopeptidase-like 1
Gm42031	1.36312	3.02994	2.04273	1.74645	1.08368	1.23701e-06	2.82423e-06	Up	gag-pro-pol polyprotein
Primpol	5.011	11.1115	10.8888	10.4968	1.08165	1.09451e-12	2.49887e-12	Up	dna-directed primase polymerase protein isoform x1
2310057M21Rik	4.36136	9.71736	10.5206	11.0583	1.08147	4.14416e-09	9.46156e-09	Up	uncharacterized protein c10orf88 homolog
Il34	1.08985	2.43749	3.10607	2.99687	1.08139	2.41257e-05	5.50814e-05	Up	interleukin-34 isoform x2
Fam167a	0.465437	1.04695	2.40849	2.40754	1.08116	0.000697238	0.00159187	Up	protein fam167a
Isg20	18.236	40.4091	46.4724	48.0439	1.08067	4.19848e-13	9.58557e-13	Up	interferon-stimulated gene 20 kda protein isoform x1
Phf8	12.3397	27.5201	30.2224	33.8842	1.08053	1.07314e-08	2.45009e-08	Up	histone lysine demethylase phf8 isoform x5
Gadd45a	23.539	51.9901	58.7051	51.9908	1.08022	2.84354e-08	6.4921e-08	Up	growth arrest and dna damage-inducible protein gadd45 alpha
Fam210b	5.06974	11.2117	13.8501	13.8254	1.0795	3.36384e-11	7.68001e-11	Up	protein fam210b
Ostf1	70.9745	156.54	178.383	147.837	1.07942	2.24998e-14	5.13694e-14	Up	osteoclast-stimulating factor 1
H2-T23	8.66971	18.9962	14.3118	11.815	1.0779	1.26498e-06	2.88808e-06	Up	mhc class ib
D16Ertd472e	1.7092	3.80654	5.59667	5.05627	1.07783	7.0622e-07	1.61238e-06	Up	-
Atp6v0d1	57.5839	127.008	110.18	100.853	1.07738	4.55681e-15	1.04037e-14	Up	v-type proton atpase subunit d 1
Cnst	8.94788	19.7847	28.7534	22.2147	1.07596	1.46444e-14	3.34347e-14	Up	consortin isoform x1
Siah1a	6.57826	14.5051	13.798	12.7658	1.07581	1.94934e-11	4.45054e-11	Up	e3 ubiquitin-protein ligase siah1 isoform x1
Fam160a2	5.28904	11.6551	12.9528	12.4898	1.07517	3.59696e-15	8.21223e-15	Up	fts and hook-interacting protein isoform x4
Slc35e4	14.1604	31.2119	41.4105	40.8582	1.07504	1.17963e-14	2.69322e-14	Up	solute carrier family 35 member e4
Hectd2	0.871687	1.94115	1.93091	2.20945	1.07499	4.90531e-06	1.11993e-05	Up	probable e3 ubiquitin-protein ligase hectd2 isoform x1
Polk	12.4244	27.6513	33.8663	34.3131	1.07437	4.39598e-07	1.00365e-06	Up	dna polymerase kappa
Mss51	0.941703	2.06051	2.87229	2.43138	1.07401	3.41453e-05	7.79573e-05	Up	protein mss51 mitochondrial
Arhgap28	5.18866	11.4926	14.6906	14.2041	1.07368	3.62768e-10	8.28237e-10	Up	rho gtpase-activating protein 28 isoform x1
Zfp729a	3.91544	8.68734	8.96	8.92619	1.07347	1.06888e-08	2.44037e-08	Up	zinc finger protein 728-like isoform x1
Nr3c1	20.4967	45.2885	52.6549	47.7729	1.07336	1.69434e-13	3.86835e-13	Up	glucocorticoid receptor isoform x1
Trim21	2.47197	5.44418	4.93106	4.81072	1.07316	5.19022e-09	1.18498e-08	Up	e3 ubiquitin-protein ligase trim21
Chchd10	3.09835	6.76429	10.5965	10.59	1.07297	3.03688e-05	6.93353e-05	Up	coiled-coil-helix-coiled-coil-helix domain-containing protein mitochondrial
Prox2	1.08733	2.38119	2.07368	2.20238	1.07213	1.51565e-05	3.4604e-05	Up	prospero homeobox protein 2
Gm12942	3.34798	7.30734	6.47832	6.28674	1.07093	3.45091e-06	7.87878e-06	Up	uncharacterized protein zmym6nb
Ppm1a	19.4103	42.6611	46.7694	43.1582	1.07078	7.00534e-16	1.59939e-15	Up	protein phosphatase 1a isoform x1
Kiz	13.1442	28.9626	31.0697	33.5145	1.06995	4.37189e-13	9.98149e-13	Up	centrosomal protein kizuna isoform x2
Nit2	10.1944	22.3247	22.7424	19.7191	1.06975	4.20603e-10	9.6028e-10	Up	omega-amidase nit2
Htr2a	0.482954	1.08112	1.59084	1.83063	1.06947	0.00136952	0.00312675	Up	5-hydroxytryptamine receptor 2a
Wdpcp	2.27558	5.0132	3.84231	3.74393	1.06918	3.28549e-09	7.50112e-09	Up	wd repeat-containing and planar cell polarity effector protein fritz homolog isoform x1
Foxk1	13.2385	29.1781	34.5815	35.2155	1.06867	4.21843e-12	9.63112e-12	Up	forkhead box protein k1
Srr	4.32382	9.52228	9.60992	10.4063	1.06824	4.77954e-11	1.09122e-10	Up	serine racemase isoform x1
Gm5617	3.64515	7.90735	7.32103	6.99477	1.06775	0.0010818	0.00246987	Up	Uncharacterized protein C11orf71 homolog
Ifngr2	30.4746	67.0806	71.0836	74.4873	1.06717	1.34409e-12	3.06871e-12	Up	interferon gamma receptor 2
Arhgap26	0.794099	1.75028	2.3088	2.85171	1.06661	2.86042e-07	6.53063e-07	Up	rho gtpase-activating protein 26 isoform x3
Ptp4a1	19.0839	41.9865	41.5639	38.315	1.06628	1.53426e-11	3.50289e-11	Up	protein tyrosine phosphatase type iva 1
Tmem68	5.28621	11.6089	13.7461	11.9304	1.06582	6.08431e-10	1.38911e-09	Up	transmembrane protein 68 isoform x1
Ifi27	85.0013	184.448	134.9	110.634	1.06551	7.41741e-06	1.69347e-05	Up	isg12a protein
Ccdc15	1.42006	3.12696	3.90754	3.51642	1.06527	2.003e-08	4.57305e-08	Up	coiled-coil domain-containing protein 15 isoform x1
Fam129b	92.2764	201.958	218.281	212.406	1.06467	1.6316e-15	3.72511e-15	Up	niban-like protein 1
Akr1c13	3.44398	7.55683	10.4351	8.58784	1.06419	3.19742e-08	7.30004e-08	Up	aldo-keto reductase family 1 member c13
Glrx5	44.0088	95.4745	115.485	105.181	1.06165	2.38885e-08	5.45399e-08	Up	glutaredoxin-related protein mitochondrial
Cdk18	43.0845	94.6613	95.4649	113.198	1.06129	1.86999e-09	4.26938e-09	Up	cyclin-dependent kinase 18
Emd	82.2123	180.44	191.855	248.897	1.06059	3.18485e-11	7.27134e-11	Up	emerin
Bmp1	25.7101	56.1553	48.0933	54.5719	1.06054	1.95264e-15	4.45807e-15	Up	bone morphogenetic protein 1 isoform x1
Mllt6	13.0805	28.4971	29.8947	29.0331	1.0588	1.0244e-15	2.3388e-15	Up	protein af-17 isoform x2
Pwp2	10.9707	23.8717	35.5559	28.8459	1.0578	3.82722e-14	8.73795e-14	Up	periodic tryptophan protein 2 homolog
Tnfrsf10b	21.5803	47.2777	55.669	62.6574	1.05663	2.6675e-10	6.09017e-10	Up	tumor necrosis factor receptor superfamily member 10b
Cfap157	2.20973	4.8409	7.39894	7.45805	1.05601	5.81543e-07	1.32772e-06	Up	uncharacterized protein c9orf117 homolog
Col18a1	152.211	331.376	324.951	320.182	1.05482	4.21049e-16	9.613e-16	Up	collagen alpha-1 chain isoform x1
C3	4.53498	9.84692	13.547	11.0838	1.05415	3.35618e-10	7.66252e-10	Up	complement c3
LOC108167848	0.821274	1.77353	1.73403	1.40671	1.05353	7.56409e-06	1.72696e-05	Up	zinc finger protein 39-like isoform x1
Srcin1	0.688079	1.50588	1.65978	1.9324	1.0526	2.03008e-06	4.63489e-06	Up	src kinase signaling inhibitor 1 isoform x4
Crebl2	2.11135	4.58	4.94595	4.56859	1.05139	9.62516e-11	2.19753e-10	Up	camp-responsive element-binding 2 isoform x4
Lrrc57	7.80404	16.9753	18.2529	16.419	1.05107	3.69022e-09	8.42516e-09	Up	leucine-rich repeat-containing protein 57 isoform x1
Sgsh	4.393	9.55246	12.1545	11.9332	1.05093	1.05646e-11	2.41201e-11	Up	n-sulphoglucosamine sulphohydrolase
Mafb	5.76429	12.5882	18.2191	20.02	1.05015	7.62254e-07	1.74031e-06	Up	transcription factor
Morc4	2.40555	5.26107	5.34869	5.86609	1.04959	1.27374e-06	2.90808e-06	Up	morc family cw-type zinc finger protein 4 isoform x2
C2	2.85781	6.13949	3.06478	3.22668	1.04783	3.81631e-06	8.71304e-06	Up	complement c2
Lpin1	20.1748	43.6994	46.9115	47.974	1.04738	4.00342e-14	9.14024e-14	Up	phosphatidate phosphatase lpin1 isoform x6
Phf21b	0.963478	2.08751	3.54119	3.48524	1.04709	1.80032e-05	4.11033e-05	Up	phd finger protein 21b
Dnase1l1	8.17912	17.6075	17.7462	15.7728	1.04449	5.3358e-09	1.21822e-08	Up	deoxyribonuclease-1-like 1 precursor
Nfia	2.00452	4.36349	4.77971	5.82571	1.04437	1.18321e-06	2.7014e-06	Up	nuclear factor 1 a-type isoform x3
Rgmb	3.12626	6.74967	7.96797	7.50944	1.04406	4.00376e-11	9.14099e-11	Up	rgm domain family member b
Pink1	15.0405	32.2101	27.7912	25.8715	1.04399	3.79681e-07	8.6685e-07	Up	serine threonine-protein kinase mitochondrial
Plau	32.3968	70.2444	61.1174	60.2382	1.04397	5.04459e-10	1.15173e-09	Up	urokinase-type plasminogen activator
Vamp5	2.88456	6.17828	5.3021	6.11022	1.04355	1.30744e-05	2.98502e-05	Up	vesicle-associated membrane protein 5
Blcap	15.7682	33.9453	37.0119	34.5539	1.04261	3.39769e-12	7.75729e-12	Up	bladder cancer-associated protein
Nudt14	14.13	30.1933	31.1285	26.5449	1.04128	9.07757e-07	2.07251e-06	Up	uridine diphosphate glucose pyrophosphatase isoform x1
Ankrd10	37.1022	79.7169	100.343	87.8987	1.04064	6.35009e-14	1.44979e-13	Up	ankyrin repeat domain-containing protein 10 isoform x2
Mtm1	2.27946	4.91932	5.49177	5.05668	1.04016	4.46068e-08	1.01842e-07	Up	myotubularin isoform x2
Ptk7	26.1472	56.2922	47.8817	47.9694	1.03994	3.70727e-15	8.4641e-15	Up	inactive tyrosine-protein kinase 7
1700029I15Rik	1.27642	2.7222	4.27125	5.29837	1.03983	0.00896303	0.0204635	Up	uncharacterized protein c11orf94 homolog
Fbxo34	17.3412	37.3814	44.2415	43.5645	1.03943	9.64598e-15	2.20228e-14	Up	f-box only protein 34
Sord	20.818	44.9436	49.7046	49.7213	1.03796	6.74138e-10	1.53913e-09	Up	sorbitol dehydrogenase
Cdkn1c	4.64214	9.96247	8.16802	8.66576	1.03743	7.04352e-10	1.60811e-09	Up	cyclin-dependent kinase inhibitor 1c isoform x1
Inf2	36.795	79.1003	69.7885	75.0565	1.03589	3.88407e-14	8.86775e-14	Up	inverted formin-2 isoform x1
Dkk3	9.12778	19.5837	12.1258	13.2608	1.03569	9.57617e-14	2.18634e-13	Up	dickkopf-related protein 3
Cd274	1.17009	2.52617	2.94028	2.53808	1.03371	7.76668e-07	1.77321e-06	Up	programmed cell death 1 ligand 1
Coro2a	15.4806	33.4224	40.7722	45.5924	1.0337	5.37575e-08	1.22734e-07	Up	coronin-2a
Ccdc159	2.68628	5.74251	7.30684	6.14332	1.03347	6.11727e-08	1.39664e-07	Up	-
Zfp503	1.01145	2.17501	2.29103	2.94759	1.03296	1.11151e-06	2.53771e-06	Up	zinc finger protein 503
Vps41	13.4668	28.914	27.5781	27.2476	1.03142	1.22868e-12	2.80521e-12	Up	vacuolar protein sorting-associated protein 41 homolog
H2-D1	132.446	281.869	252.07	211.993	1.03079	4.40934e-10	1.0067e-09	Up	mhc class i antigen
Fst	4.82334	10.4209	13.0442	14.2004	1.03027	1.27737e-05	2.91637e-05	Up	follistatin isoform x2
Mlec	165.572	353.853	345.646	330.026	1.02884	8.62775e-15	1.96981e-14	Up	malectin
Mical2	18.354	39.4209	46.3083	50.8942	1.02883	2.11805e-10	4.83573e-10	Up	protein-methionine sulfoxide oxidase mical2 isoform x1
Cntd1	1.18577	2.54205	2.17109	2.13659	1.02879	4.60353e-06	1.05103e-05	Up	cyclin n-terminal domain-containing protein 1
Acyp1	10.17	21.5676	18.5652	13.6811	1.02863	4.44853e-06	1.01564e-05	Up	acylphosphatase-1 isoform x1
Specc1l	19.4873	41.6242	52.9456	51.2452	1.02643	6.72255e-14	1.53483e-13	Up	cytospin-a isoform x1
4930415O20Rik	0.806365	1.7234	1.86248	1.47699	1.02523	0.00273859	0.0062525	Up	-
Micall2	34.6413	73.9454	82.3306	91.3236	1.02374	7.93121e-13	1.81078e-12	Up	mical-like protein 2
Pde5a	1.10934	2.3767	1.78684	2.15836	1.02327	5.08027e-06	1.15988e-05	Up	cgmp-specific 3 -cyclic phosphodiesterase isoform x1
Acrbp	0.988846	2.12334	1.83068	2.29136	1.023	7.05296e-05	0.000161026	Up	acrosin-binding protein
Hint3	3.86771	8.20189	9.51949	7.53625	1.02196	2.38818e-06	5.45246e-06	Up	histidine triad nucleotide-binding protein 3
Sh3pxd2a	27.4018	58.3064	54.7168	53.6824	1.02181	5.07658e-14	1.15904e-13	Up	sh3 and px domain-containing protein 2a isoform x1
Arhgap22	22.0588	46.9678	51.2064	55.4074	1.02175	3.95718e-13	9.03466e-13	Up	rho gtpase-activating protein 22 isoform x5
Dennd6b	2.73205	5.82431	7.14335	7.10521	1.02151	2.07925e-09	4.74715e-09	Up	protein dennd6b isoform x2
Xaf1	5.6717	12.0461	8.05774	8.11424	1.02017	3.25498e-09	7.43146e-09	Up	xiap-associated factor 1
Nhej1	2.1636	4.55793	3.35026	2.82468	1.01892	0.000147594	0.000336973	Up	non-homologous end-joining factor 1
Eya4	2.10449	4.51079	6.45636	6.54895	1.01892	1.39654e-05	3.18845e-05	Up	eyes absent homolog 4 isoform x4
Inha	5.0889	10.7753	11.7563	10.4801	1.01768	1.46212e-07	3.33818e-07	Up	inhibin alpha chain
Tm7sf3	11.1806	23.691	19.965	19.9183	1.01766	3.64194e-13	8.31493e-13	Up	transmembrane 7 superfamily member 3
Fanci	11.6322	24.6079	25.68	22.3998	1.01741	1.02438e-13	2.33877e-13	Up	fanconi anemia group i protein
Tchh	2.16136	4.59505	4.84109	5.04968	1.01721	2.65845e-08	6.06952e-08	Up	trichohyalin
Cep164	10.8106	23.0091	26.1426	30.0984	1.01671	1.57054e-10	3.58571e-10	Up	centrosomal protein of 164 kda isoform x1
Ttf1	6.77246	14.3561	17.6899	15.5226	1.01572	3.05021e-12	6.96395e-12	Up	transcription termination factor 1 isoform x1
Gja1	9.2365	19.6347	25.6273	22.6308	1.01569	4.02524e-11	9.19004e-11	Up	gap junction alpha-1 protein
Dcaf7	62.667	132.273	134.682	116.252	1.01565	6.92615e-13	1.58131e-12	Up	ddb1- and cul4-associated factor 7
Nudt18	12.3873	25.9608	25.2261	22.0638	1.01483	1.39359e-05	3.18171e-05	Up	8-oxo-dgdp phosphatase nudt18
LOC108168734	0.527749	1.09425	0.939705	0.81422	1.0145	0.00824472	0.0188236	Up	-
1810011O10Rik	2.8689	6.13898	6.19894	4.96129	1.01392	0.00211129	0.00482031	Up	uncharacterized protein c8orf4 homolog
Epha4	0.92613	1.96724	2.75923	2.15384	1.01342	7.09291e-07	1.61939e-06	Up	ephrin type-a receptor 4 isoform x1
Nars2	5.21762	10.9541	12.6414	10.8188	1.01258	1.38441e-07	3.16076e-07	Up	probable asparagine--trna mitochondrial isoform x1
Wdr78	1.44515	3.06157	5.96278	5.92923	1.01227	2.2466e-07	5.12922e-07	Up	wd repeat-containing protein 78
Gpc4	28.5468	60.2517	66.5619	66.4269	1.00872	2.18876e-13	4.99718e-13	Up	glypican-4
Znrf1	12.6044	26.5503	26.0377	27.2945	1.00829	1.96403e-14	4.48409e-14	Up	e3 ubiquitin-protein ligase znrf1
Usp20	12.5251	26.3989	29.026	31.0413	1.00827	1.27741e-13	2.91647e-13	Up	ubiquitin carboxyl-terminal hydrolase 20
Syngap1	9.37514	19.844	22.7107	27.2744	1.00643	3.73298e-08	8.52278e-08	Up	ras rap gtpase-activating protein isoform x1
Sh2b2	7.85587	16.6734	29.1323	36.4417	1.00622	5.60768e-06	1.28029e-05	Up	sh2b adapter protein 2 isoform x2
Ptger1	21.4141	45.0288	39.8446	47.8549	1.0044	2.73274e-13	6.23913e-13	Up	prostaglandin e2 receptor ep1 subtype isoform x1
Ninj1	66.428	139.952	171.892	196.312	1.00419	1.15862e-11	2.64525e-11	Up	ninjurin 1
Prkar2b	29.1094	61.2734	51.6708	46.1375	1.00407	7.77964e-13	1.77617e-12	Up	camp-dependent protein kinase type ii-beta regulatory subunit
Nceh1	10.5091	22.106	27.958	26.0058	1.0037	1.59195e-11	3.63458e-11	Up	neutral cholesterol ester hydrolase 1
Dbp	8.61304	17.9658	17.3774	16.9427	1.00284	4.60997e-07	1.0525e-06	Up	d site-binding protein
H2-K1	247.146	515.158	446.977	385.807	1.0025	5.43169e-08	1.24011e-07	Up	mhc class i heavy chain precursor
Gstz1	13.5795	28.5058	27.5647	27.5754	1.00204	8.48321e-12	1.93681e-11	Up	maleylacetoacetate isomerase isoform x1
Slc39a6	29.1826	61.321	66.1087	64.6949	1.00135	3.16765e-13	7.23208e-13	Up	zinc transporter zip6
Cad	36.4202	76.3238	95.6944	85.9002	1.00131	3.55521e-14	8.11692e-14	Up	cad protein isoform x1
Gtf3a	31.957	67.3058	77.7211	86.0405	1.00113	8.62216e-10	1.96853e-09	Up	transcription factor iiia
Shisa4	41.7492	87.5495	91.5745	102.131	1.00104	6.9422e-14	1.58498e-13	Up	protein shisa-4
Capg	110.618	230.8	190.104	173.107	1.00013	5.46165e-12	1.24695e-11	Up	macrophage-capping protein
Hint2	7.91194	16.3835	15.2554	14.0479	0.999551	0.000346389	0.000790843	Up	histidine triad nucleotide-binding protein mitochondrial
Fam13b	15.2126	31.984	36.0851	35.6609	0.998081	1.73826e-09	3.96863e-09	Up	protein fam13b isoform x1
Ptgr1	9.96602	20.675	16.4687	14.594	0.99756	1.00262e-06	2.28908e-06	Up	prostaglandin reductase 1
Ell	24.9458	52.4169	67.3558	79.1135	0.997363	6.31712e-10	1.44226e-09	Up	rna polymerase ii elongation factor ell
Ppm1h	2.60708	5.45034	5.47106	4.74362	0.995984	1.29125e-09	2.94806e-09	Up	protein phosphatase 1h
Rnd3	22.6137	47.4546	41.9503	41.7567	0.995907	4.51091e-05	0.000102989	Up	rho-related gtp-binding protein
Mknk2	90.3082	188.384	218.666	200.366	0.994894	5.58098e-14	1.2742e-13	Up	map kinase-interacting serine threonine-protein kinase 2
Slc39a14	16.6071	34.7269	44.2252	40.5088	0.994668	3.39799e-13	7.75797e-13	Up	zinc transporter zip14 isoform x1
Smox	16.7479	34.8082	38.3672	32.8975	0.99388	1.20923e-10	2.76079e-10	Up	spermine oxidase isoform x3
Pomt2	11.1115	23.1694	22.7455	21.7236	0.993381	1.04461e-13	2.38495e-13	Up	protein o-mannosyl-transferase 2
Golga5	15.5662	32.5038	32.9579	36.893	0.993251	1.84136e-12	4.20403e-12	Up	golgin subfamily a member 5
Pnrc1	58.7332	123.077	122.166	133.409	0.992703	7.00914e-09	1.60026e-08	Up	proline-rich nuclear receptor coactivator 1
Stom	13.3219	27.8377	29.1901	29.7683	0.991982	4.63622e-10	1.0585e-09	Up	erythrocyte band 7 integral membrane protein
Fam219a	3.68886	7.67284	7.35053	7.09444	0.99124	1.63423e-09	3.73111e-09	Up	---
Hprt	102.235	212.272	228.756	202.781	0.990595	5.51659e-13	1.2595e-12	Up	hypoxanthine-guanine phosphoribosyltransferase
Repin1	6.09066	12.6344	11.8073	11.8743	0.989801	1.09826e-09	2.50745e-09	Up	replication initiator 1 isoform x2
Nbas	6.42926	13.373	13.1206	12.1144	0.989136	2.00761e-11	4.58358e-11	Up	neuroblastoma-amplified sequence isoform x4
Nme5	1.66476	3.46912	2.77621	3.3166	0.988631	0.000110611	0.000252537	Up	nucleoside diphosphate kinase homolog 5 isoform x1
Arrdc1	15.6871	32.5458	32.2234	32.1761	0.988381	4.53385e-12	1.03512e-11	Up	arrestin domain-containing protein 1 isoform x2
Tead3	20.0713	41.8222	41.4402	49.5646	0.98789	1.06165e-11	2.42386e-11	Up	transcriptional enhancer factor tef-5
Sap25	4.89923	10.1693	7.65825	8.46457	0.987058	2.45237e-06	5.59902e-06	Up	histone deacetylase complex subunit sap25 isoform x1
Tspan9	35.8936	74.4705	91.075	89.875	0.986997	1.17386e-13	2.68004e-13	Up	tetraspanin-9 isoform x1
Agbl5	11.7474	24.4672	25.4371	27.3015	0.986595	2.8583e-10	6.52579e-10	Up	cytosolic carboxypeptidase-like protein 5 isoform x1
Sema6b	1.80803	3.75389	5.40121	4.77501	0.986525	6.81828e-07	1.55669e-06	Up	semaphorin-6b isoform x1
Slc25a36	28.7758	59.759	54.7178	50.5399	0.986463	7.60526e-14	1.73636e-13	Up	solute carrier family 25 member 36
Mvb12b	10.3166	21.4609	28.1835	29.2054	0.984937	1.01712e-10	2.32219e-10	Up	multivesicular body subunit 12b
Nedd9	2.78919	5.80651	4.92189	5.70937	0.984517	1.37067e-08	3.12939e-08	Up	enhancer of filamentation 1 isoform x1
Zfp760	0.744223	1.54773	2.25759	1.8826	0.984086	2.55028e-05	5.82255e-05	Up	Zinc finger protein 283
Tmem177	3.47751	7.1918	10.025	8.84087	0.983513	2.4073e-09	5.49612e-09	Up	transmembrane protein 177
Gab1	15.7059	32.6591	38.9772	44.102	0.982982	2.43016e-10	5.54832e-10	Up	grb2-associated-binding protein 1 isoform x1
Mppe1	4.11234	8.46909	5.8823	5.2412	0.982582	1.92513e-07	4.39528e-07	Up	metallophosphoesterase 1
Dact3	2.53866	5.25017	4.93789	6.38542	0.982535	9.91681e-08	2.26411e-07	Up	dapper homolog 3
Cd81	244.614	505.721	534.494	490.195	0.982428	1.78706e-13	4.08005e-13	Up	cd81 antigen
Lonp2	31.5955	65.373	67.682	61.4331	0.981785	6.32947e-14	1.44508e-13	Up	lon protease homolog peroxisomal
Clic3	0.713805	1.48687	2.52891	2.62382	0.981504	0.00235411	0.00537467	Up	chloride intracellular channel protein 3
Kiss1r	0.583232	1.18972	1.30495	1.4371	0.981016	0.00183213	0.00418294	Up	kiss-1 receptor
Ofd1	8.62791	17.8892	21.7281	20.342	0.980457	6.22926e-10	1.4222e-09	Up	oral-facial-digital syndrome 1 protein isoform x2
Egfr	23.4738	48.9322	58.7393	61.2276	0.980073	3.60918e-06	8.24014e-06	Up	epidermal growth factor receptor
Rassf5	9.48268	19.6693	21.5728	21.5576	0.980055	2.06874e-10	4.72315e-10	Up	ras association domain-containing protein 5 isoform x2
Rbm17	72.8169	150.655	175.196	171.845	0.97992	2.29351e-13	5.23632e-13	Up	splicing factor 45
Xrcc3	6.74756	13.9128	15.1991	16.401	0.979138	3.5063e-10	8.00525e-10	Up	dna repair protein xrcc3
Myd88	10.5682	21.7918	18.5983	18.6285	0.97848	1.75598e-11	4.00909e-11	Up	myeloid differentiation primary response protein 88
Eif4e3	6.25251	12.9519	19.1819	19.3016	0.978409	5.35004e-09	1.22147e-08	Up	eukaryotic translation initiation factor 4e type 3
Mef2a	13.2159	27.5077	34.9948	40.864	0.977721	7.05205e-06	1.61006e-05	Up	myocyte-specific enhancer factor 2a isoform x2
1810010H24Rik	0.68395	1.39781	0.917	1.20317	0.977199	0.000264566	0.000604031	Up	-
Lekr1	1.30215	2.68111	2.90921	2.88565	0.977041	2.3396e-06	5.34156e-06	Up	-
Tjap1	37.3566	77.2334	84.5644	90.2304	0.976397	1.8441e-11	4.21028e-11	Up	tight junction-associated protein 1 isoform x1
Ppm1d	17.5635	36.3889	46.8251	49.1658	0.976321	4.81622e-09	1.09959e-08	Up	protein phosphatase 1d
Zbtb46	3.52023	7.22812	7.53138	7.37181	0.975934	8.74295e-08	1.99611e-07	Up	zinc finger and btb domain-containing protein 46
Ncoa2	10.3611	21.4858	37.7464	44.5141	0.975845	6.69364e-08	1.52823e-07	Up	nuclear receptor coactivator 2 isoform x1
Fbln1	25.5648	52.8648	65.4567	70.1761	0.975647	9.77252e-11	2.23117e-10	Up	fibulin-1 isoform x2
Fam198b	7.86618	16.2371	14.5038	14.9523	0.975149	5.03833e-10	1.1503e-09	Up	protein fam198b
Trim12c	5.80266	11.9293	8.7345	7.7694	0.974756	1.38738e-11	3.16754e-11	Up	tripartite motif-containing protein 30a-like
Mkx	5.37971	11.1465	13.0228	12.4576	0.974608	2.0445e-07	4.66781e-07	Up	homeobox protein mohawk isoform x1
Rnf144b	1.80953	3.71817	4.33064	3.731	0.973949	7.47383e-07	1.70635e-06	Up	e3 ubiquitin-protein ligase rnf144b
Ntn1	20.3804	41.8717	40.0377	41.2756	0.973884	2.79586e-13	6.38325e-13	Up	netrin-1
Mfsd7b	5.30327	10.9354	15.0121	14.097	0.973509	5.17862e-09	1.18233e-08	Up	feline leukemia virus subgroup c receptor-related protein 1
Cd109	17.8768	36.8883	36.9069	36.3299	0.973484	2.71542e-11	6.19958e-11	Up	cd109 antigen
Slc38a3	1.77146	3.68467	8.73137	10.1149	0.973303	0.000108143	0.000246901	Up	sodium-coupled neutral amino acid transporter 3
Ahi1	8.88962	18.311	20.0066	20.3778	0.973251	8.84131e-11	2.01856e-10	Up	jouberin isoform x1
Tpst2	47.9754	98.833	108.459	114.076	0.972795	2.1231e-12	4.84726e-12	Up	protein-tyrosine sulfotransferase 2 isoform x1
Sorbs1	7.70762	15.9384	19.9644	21.6753	0.972793	8.5674e-08	1.95603e-07	Up	sorbin and sh3 domain-containing protein 1 isoform x34
Plcb3	81.8372	168.616	186.536	205.122	0.972475	5.31845e-12	1.21426e-11	Up	1-phosphatidylinositol -bisphosphate phosphodiesterase beta-3
Slc25a48	2.49174	5.14634	4.59251	5.54888	0.972354	2.15027e-06	4.90928e-06	Up	solute carrier family 25 member 48 isoform x2
Nrarp	3.10602	6.41896	6.28463	7.65845	0.971146	2.9637e-06	6.76644e-06	Up	notch-regulated ankyrin repeat-containing protein
Alpk1	2.9051	5.97457	6.15454	6.06157	0.970751	2.44252e-09	5.57654e-09	Up	alpha-protein kinase 1
Pitpnm3	0.881535	1.82266	2.53397	2.66802	0.970626	3.18695e-06	7.27614e-06	Up	membrane-associated phosphatidylinositol transfer protein 3 isoform x2
Eps8l2	16.6028	34.2138	30.8705	34.2001	0.969559	4.10666e-09	9.37594e-09	Up	epidermal growth factor receptor kinase substrate 8-like protein 2
Tpmt	4.13722	8.4369	8.04489	7.10428	0.968194	3.1028e-07	7.08402e-07	Up	thiopurine s-methyltransferase
Zfp93	1.69887	3.47868	3.66598	3.43194	0.968136	1.30953e-07	2.98978e-07	Up	zinc finger protein 235 isoform x1
Kif15	24.6142	50.6762	46.5307	48.4907	0.967168	1.23903e-08	2.82884e-08	Up	kinesin-like protein kif15
AW209491	4.19988	8.58818	8.87488	8.04536	0.966756	4.76942e-08	1.08891e-07	Up	upf0415 protein c7orf25 homolog
Alyref2	1.82621	3.71331	5.03806	4.32765	0.964876	0.000137638	0.000314242	Up	tho complex subunit 4
Pacs2	22.9586	46.9908	52.2649	58.1182	0.964374	7.69247e-13	1.75627e-12	Up	phosphofurin acidic cluster sorting protein 2 isoform x1
Itpkc	5.38256	11.0004	12.5409	11.8252	0.964318	4.87101e-10	1.1121e-09	Up	inositol-trisphosphate 3-kinase c
Hipk3	17.7698	36.3901	40.9135	39.031	0.964277	4.34447e-12	9.91887e-12	Up	homeodomain-interacting protein kinase 3 isoform x4
Tekt2	0.613714	1.26446	1.44798	1.55651	0.96375	0.00458423	0.0104663	Up	tektin-2
Ndor1	7.42327	15.1511	13.6509	13.4403	0.963194	8.66227e-11	1.97769e-10	Up	nadph-dependent diflavin oxidoreductase 1 isoform x1
Golgb1	15.9141	32.6296	36.5726	40.1977	0.962468	6.31205e-09	1.44111e-08	Up	golgin subfamily b member 1 isoform x1
Ank3	3.62258	7.43309	7.85114	8.3723	0.962195	3.38338e-08	7.72462e-08	Up	ankyrin isoform cra_j
Tor2a	16.6717	33.9174	35.6238	34.7314	0.961454	6.36682e-11	1.45361e-10	Up	prosalusin isoform x1
D030056L22Rik	44.5791	90.5194	76.0849	62.5146	0.961332	1.03474e-08	2.36243e-08	Up	-
Rnf181	81.6522	166.606	208.058	204.186	0.961195	1.24311e-13	2.83815e-13	Up	e3 ubiquitin-protein ligase rnf181
Zbtb42	4.06625	8.31239	10.7619	12.2409	0.958838	7.34358e-07	1.67662e-06	Up	zinc finger and btb domain-containing protein 42
Ppm1f	12.4448	25.1968	21.7192	19.2329	0.958278	4.03347e-10	9.20883e-10	Up	protein phosphatase 1f
Alkbh4	3.36681	6.83011	7.26228	5.99145	0.958085	1.5331e-07	3.50022e-07	Up	alpha-ketoglutarate-dependent dioxygenase alkb homolog 4
Ttpal	16.1117	32.7229	40.9953	35.5845	0.957459	4.16767e-13	9.51522e-13	Up	alpha-tocopherol transfer isoform x1
Slc38a6	5.23073	10.6446	8.5648	8.21741	0.957423	1.35653e-08	3.09711e-08	Up	probable sodium-coupled neutral amino acid transporter 6 isoform x1
Cbln1	0.498569	1.01947	1.18562	1.56628	0.957011	0.00116831	0.00266736	Up	cerebellin-1
Ppp2r5d	69.6429	142.34	164.958	193.519	0.956457	1.38239e-08	3.15614e-08	Up	serine threonine-protein phosphatase 2a 56 kda regulatory subunit delta isoform isoform x2
Ndufab1	67.8915	137.091	133.546	121.786	0.956436	3.36298e-08	7.67804e-08	Up	acyl carrier mitochondrial
Rassf4	1.37189	2.79302	10.3926	8.66582	0.954775	0.000270078	0.000616617	Up	ras association domain-containing protein 4
Myo9b	44.3338	90.081	95.165	98.6116	0.952266	1.2729e-11	2.90617e-11	Up	unconventional myosin-ixb isoform x2
Ccdc62	1.24805	2.5458	2.88197	2.75315	0.952095	0.00023197	0.000529613	Up	coiled-coil domain-containing protein 62 isoform x2
Fbxo24	0.809371	1.62054	2.00663	1.83569	0.951773	0.000392346	0.000895767	Up	F-box only protein 24
Ccdc171	0.667732	1.36231	1.45731	1.36996	0.951502	7.86479e-05	0.000179561	Up	-
Fbxw7	7.33035	14.8817	14.5494	13.5801	0.951491	1.43888e-09	3.28512e-09	Up	f-box wd repeat-containing protein 7 isoform x1
Igfbp2	3.46213	6.94641	3.50145	4.71015	0.950443	0.000144432	0.000329754	Up	insulin-like growth factor-binding protein 2
Slc4a2	61.2003	123.606	102.915	101.287	0.949589	2.05336e-12	4.68803e-12	Up	anion exchange protein 2 isoform x1
Wipi1	26.8762	54.5325	64.0357	63.1281	0.948603	3.4532e-10	7.88403e-10	Up	wd repeat domain phosphoinositide-interacting protein 1
Myo7a	0.892789	1.81302	3.47117	3.17634	0.948029	3.63816e-06	8.3063e-06	Up	unconventional myosin-viia isoform x3
Inpp5f	19.2753	39.0588	40.1867	38.5907	0.947466	1.80369e-10	4.11802e-10	Up	phosphatidylinositide phosphatase sac2 isoform x1
Cnnm2	6.22171	12.5866	9.40322	9.90951	0.944525	3.82187e-08	8.72573e-08	Up	metal transporter cnnm2 isoform x1
Mocos	1.0135	2.05016	2.0332	1.88013	0.944073	5.36895e-06	1.22579e-05	Up	molybdenum cofactor sulfurase
Mcl1	121.498	244.836	223.334	216.43	0.943957	2.66693e-10	6.08887e-10	Up	induced myeloid leukemia cell differentiation protein mcl-1 isoform x2
Hcn2	3.49195	7.0726	10.8651	12.5826	0.943846	2.08375e-06	4.75742e-06	Up	potassium sodium hyperpolarization-activated cyclic nucleotide-gated channel 2
Slc2a6	1.18951	2.38968	2.81372	3.00445	0.943667	9.76719e-05	0.000222995	Up	solute carrier family facilitated glucose transporter member 6 isoform x1
Zc3h6	3.64261	7.35985	8.84178	8.85132	0.943422	2.67818e-08	6.11457e-08	Up	zinc finger ccch domain-containing protein 6
Magt1	35.2586	70.9381	79.6414	72.4962	0.942191	9.83748e-13	2.246e-12	Up	magnesium transporter protein 1
Mastl	10.9211	22.0347	21.1906	19.0373	0.941477	7.29206e-10	1.66485e-09	Up	serine threonine-protein kinase greatwall isoform x2
Lgals3bp	46.7609	94.1157	60.8675	73.9259	0.940901	1.62504e-12	3.71014e-12	Up	galectin-3-binding protein
Vps8	6.69931	13.4319	15.5056	13.7444	0.940076	2.29585e-11	5.24167e-11	Up	vacuolar protein sorting-associated protein 8 homolog isoform x1
Spag4	1.25453	2.52239	5.27974	5.47963	0.939748	2.18076e-05	4.9789e-05	Up	sperm-associated antigen 4 protein isoform x2
March2	13.2178	26.4128	29.6291	27.3377	0.938908	8.66856e-09	1.97912e-08	Up	e3 ubiquitin-protein ligase march2 isoform x1
Zfp777	13.5969	27.3963	31.1097	34.8246	0.93876	3.36167e-10	7.67506e-10	Up	zinc finger protein 777 isoform x1
Pisd	27.0215	54.2406	52.2114	56.9618	0.937859	3.44211e-12	7.85869e-12	Up	phosphatidylserine decarboxylase proenzyme isoform x1
Ralgapa2	6.42704	12.9392	12.3066	12.2883	0.937262	3.14507e-09	7.18053e-09	Up	ral gtpase-activating protein subunit alpha-2 isoform x1
Enthd2	7.15498	14.3629	13.7745	15.1083	0.936809	4.43539e-09	1.01265e-08	Up	ap-4 complex accessory subunit tepsin
Dstn	130.895	262.78	321.531	294.274	0.935466	2.34399e-10	5.35158e-10	Up	destrin
Irx5	4.4554	8.98332	10.605	11.521	0.934988	2.27037e-06	5.18349e-06	Up	iroquois-class homeodomain protein irx-5 isoform x1
Klrg2	6.90277	13.8843	9.2583	10.6954	0.934704	1.57725e-07	3.60102e-07	Up	killer cell lectin-like receptor subfamily g member 2
Tmem94	28.0434	56.3338	63.5742	69.511	0.934154	1.12691e-09	2.57286e-09	Up	uncharacterized protein kiaa0195 homolog isoform x2
Snx16	13.752	27.5824	33.8851	32.8668	0.933479	1.70701e-09	3.89729e-09	Up	sorting nexin-16
Zfr2	1.70999	3.42082	3.28554	3.8273	0.933025	3.1282e-05	7.142e-05	Up	zinc finger rna-binding protein 2 isoform x1
Mxd1	3.21001	6.42592	5.9458	6.17754	0.932466	1.0594e-07	2.41873e-07	Up	max dimerization protein 1
Gramd3	3.4372	6.89072	7.20223	7.24815	0.931685	7.18992e-07	1.64153e-06	Up	gram domain-containing protein 3 isoform x1
Coq2	16.1635	32.0599	36.3579	31.8403	0.931651	6.30095e-07	1.43857e-06	Up	4-hydroxybenzoate mitochondrial
Tas1r1	0.621003	1.23784	3.40496	3.29707	0.931571	5.52123e-05	0.000126056	Up	taste receptor type 1 member 1 isoform x1
Osgin2	4.47479	8.92335	9.89269	8.41916	0.931308	1.95847e-08	4.47138e-08	Up	oxidative stress-induced growth inhibitor 2
Ppwd1	14.7025	29.4036	30.712	27.5414	0.931252	1.94115e-09	4.43184e-09	Up	peptidylprolyl isomerase domain and wd repeat-containing protein 1 isoform x3
Mob2	8.97417	17.8031	19.5321	16.6932	0.930209	3.16592e-07	7.22812e-07	Up	mob kinase activator 2 isoform x1
Cmbl	7.04948	13.9593	10.7666	8.84113	0.930084	8.94764e-06	2.04284e-05	Up	carboxymethylenebutenolidase homolog isoform x1
Itpka	1.31938	2.61431	2.90181	2.7121	0.92858	0.000427532	0.000976099	Up	inositol-trisphosphate 3-kinase a
Cox4i1	296.674	586.928	539.421	473.883	0.928445	8.47063e-07	1.93393e-06	Up	cytochrome c oxidase subunit 4 isoform mitochondrial
Peli2	1.22667	2.45565	1.78381	1.77528	0.927349	4.37805e-06	9.99554e-06	Up	e3 ubiquitin-protein ligase pellino homolog 2
Snupn	10.7994	21.5118	26.1616	24.1403	0.926933	3.24162e-09	7.40097e-09	Up	snurportin-1 isoform x2
Cdk5r1	0.726764	1.4476	1.28506	1.1845	0.925882	0.000357805	0.000816906	Up	cyclin-dependent kinase 5 activator 1
Ppp1r3d	1.0836	2.14889	2.03718	1.85213	0.925633	2.55145e-05	5.82522e-05	Up	protein phosphatase 1 regulatory subunit 3d
Chek2	17.5733	34.9314	35.0297	32.3173	0.92454	9.38684e-12	2.14311e-11	Up	serine threonine-protein kinase chk2
Lcmt1	19.2086	37.943	36.108	33.7866	0.923329	7.79351e-08	1.77934e-07	Up	leucine carboxyl methyltransferase 1
Tmem37	8.92926	17.6402	18.9454	15.7687	0.923297	2.46832e-05	5.63544e-05	Up	voltage-dependent calcium channel gamma-like subunit
Ccdc117	12.7127	25.1422	35.0674	29.197	0.923286	9.83539e-10	2.24552e-09	Up	-
Nacc2	5.94333	11.7854	10.0456	9.12447	0.922903	2.19296e-11	5.00676e-11	Up	nucleus accumbens-associated protein 2
Btg2	51.416	102.122	97.6153	76.231	0.922819	8.06778e-08	1.84196e-07	Up	protein btg2
Fam109a	13.2023	25.9896	27.9082	22.8868	0.922188	3.84566e-06	8.78005e-06	Up	sesquipedalian-1
Zfp759	0.89352	1.78399	2.20141	2.08991	0.922022	0.000227066	0.000518416	Up	zin finger protein 595 isoform x2
D6Wsu163e	5.93629	11.7702	13.3932	11.9643	0.92174	5.14537e-09	1.17474e-08	Up	protein c12orf4 homolog
Frmd8	57.6416	113.953	116.396	110.696	0.921399	7.31128e-11	1.66924e-10	Up	ferm domain-containing protein 8
Tiam1	3.85041	7.65928	9.60395	9.2032	0.919959	6.54743e-09	1.49485e-08	Up	t-lymphoma invasion and metastasis-inducing protein 1 isoform x1
C330006A16Rik	20.8265	41.2793	38.2403	40.1656	0.919648	9.58007e-11	2.18723e-10	Up	protein c9orf69 homolog
Slc41a2	6.69985	13.3196	17.351	15.7935	0.91928	2.51856e-07	5.75013e-07	Up	solute carrier family 41 member 2
Atp6v1c1	42.8632	84.6745	76.5156	74.0882	0.918174	1.89815e-12	4.33368e-12	Up	v-type proton atpase subunit c 1
Tmem229b	0.720459	1.43323	1.20934	1.28619	0.91804	0.000111521	0.000254615	Up	transmembrane protein 229b
Cox20	0.856105	1.70884	2.36742	1.95027	0.917481	0.00491108	0.0112125	Up	cytochrome c oxidase protein 20 homolog
Cox8a	375.083	737.462	785.936	674.642	0.917212	3.80819e-08	8.69449e-08	Up	cytochrome c oxidase subunit mitochondrial
Gemin8	8.07252	15.9801	17.1333	17.9419	0.91689	2.8563e-08	6.52123e-08	Up	gem-associated protein 8
Upp1	5.11878	10.2217	18.3064	20.0532	0.916564	9.83234e-05	0.000224483	Up	uridine phosphorylase 1
Tap2	12.1997	23.9708	16.1845	15.6353	0.916462	1.04257e-07	2.38031e-07	Up	antigen peptide transporter 2
Nebl	0.538819	1.0761	1.52245	1.50303	0.914788	0.000595112	0.0013587	Up	nebulette isoform x5
Bcl9l	41.8778	83.2311	90.1286	115.454	0.914647	2.16504e-06	4.94302e-06	Up	b-cell cll lymphoma 9-like protein isoform x1
Enc1	23.1905	45.8753	55.7046	51.9534	0.913864	2.71799e-09	6.20545e-09	Up	ectoderm-neural cortex protein 1
Gpr132	0.830158	1.66292	3.30877	3.27051	0.913757	0.00243887	0.00556819	Up	probable g-protein coupled receptor 132
Rnasek	69.4872	137.671	133.335	164.074	0.913619	1.47666e-08	3.37137e-08	Up	ribonuclease kappa
Rrnad1	8.74499	17.2358	17.0487	17.7906	0.912868	6.02833e-09	1.37633e-08	Up	protein rrnad1
Ager	2.30306	4.53144	6.10044	4.83859	0.912632	4.85554e-05	0.000110857	Up	advanced glycosylation end product-specific receptor isoform x1
C8g	2.22402	4.34281	3.23629	2.49974	0.912544	0.00111818	0.00255292	Up	complement component c8 gamma chain isoform x1
Nudt3	33.0695	65.0789	78.4116	69.36	0.912482	4.32824e-12	9.88182e-12	Up	diphosphoinositol polyphosphate phosphohydrolase 1
Gpr107	16.2637	31.9847	28.4848	26.9496	0.911691	7.37921e-12	1.68475e-11	Up	protein gpr107
Nrip3	0.675871	1.3402	1.81401	1.96716	0.911337	8.74451e-05	0.000199646	Up	nuclear receptor-interacting protein 3
Phf7	3.15248	6.20952	6.89048	6.88036	0.910439	4.81826e-07	1.10006e-06	Up	phd finger protein 7 isoform x1
Etnk1	48.5748	95.7714	107.084	94.7516	0.909985	5.72047e-11	1.30604e-10	Up	ethanolamine kinase 1
Rnf123	9.66982	19.0059	19.4333	18.9635	0.909421	1.14474e-11	2.61356e-11	Up	e3 ubiquitin-protein ligase rnf123 isoform x1
2610020H08Rik	1.53783	3.01264	2.37331	2.20645	0.909281	2.40891e-06	5.4998e-06	Up	rna exonuclease nef-sp isoform x2
Arhgap27	1.96597	3.86976	6.19191	6.36721	0.908704	2.07905e-06	4.74668e-06	Up	rho gtpase-activating protein 27 isoform x1
Cbr2	7.31561	14.3381	34.4591	30.0738	0.908564	1.38047e-06	3.15175e-06	Up	carbonyl reductase
Ptrh1	12.4359	24.2949	36.072	31.1263	0.908484	1.98e-06	4.52054e-06	Up	probable peptidyl-trna hydrolase
2810006K23Rik	11.2251	22.1228	25.1338	24.5	0.908063	6.24935e-08	1.42679e-07	Up	probable peptide chain release factor c12orf65 mitochondrial
Zadh2	7.2354	14.1623	15.8727	13.1476	0.908016	1.92023e-09	4.38408e-09	Up	zinc-binding alcohol dehydrogenase domain-containing protein 2
Fam219b	5.09022	9.92609	9.49429	8.38619	0.907881	1.2619e-05	2.88104e-05	Up	---
Araf	28.8158	56.644	55.6917	58.132	0.905746	2.02782e-10	4.62972e-10	Up	serine threonine-protein kinase a-raf isoform x1
Appl1	11.316	22.2733	22.2048	22.4	0.905447	9.51195e-10	2.17168e-09	Up	dcc-interacting protein 13-alpha isoform x1
Hpcal1	54.2304	106.945	107.7	125.588	0.904627	7.33021e-08	1.67356e-07	Up	hippocalcin-like protein 1
Syt8	1.55224	3.03396	7.1585	6.70837	0.904556	3.5913e-05	8.19931e-05	Up	synaptotagmin-8 isoform x3
Haus2	11.4344	22.392	20.7152	18.6526	0.903124	2.07675e-10	4.74144e-10	Up	haus augmin-like complex subunit 2 isoform x1
Slc2a8	6.05307	11.7662	9.5578	9.01187	0.903032	4.67708e-05	0.000106783	Up	solute carrier family facilitated glucose transporter member 8 isoform x1
Cd14	8.08176	15.7545	17.9348	15.2711	0.902563	1.74386e-07	3.98142e-07	Up	cd14 antigen
Foxo1	12.3862	24.3674	26.6772	29.8441	0.902489	3.96926e-08	9.06223e-08	Up	forkhead box protein o1
Tmem107	7.78256	15.1709	14.1169	14.6248	0.901632	5.44829e-07	1.2439e-06	Up	transmembrane protein 107
Pkp1	0.523879	1.02074	2.19187	2.3079	0.901384	2.60734e-05	5.95283e-05	Up	plakophilin-1
Npff	1.0043	1.97893	1.98775	2.11745	0.900205	0.0109598	0.0250225	Up	pro-fmrfamide-related neuropeptide ff
Chid1	12.3829	24.0715	26.2281	23.1607	0.899597	1.96102e-08	4.47722e-08	Up	chitinase domain-containing protein 1
Tfcp2	13.955	27.2629	25.7163	25.8484	0.899506	3.15423e-11	7.20144e-11	Up	alpha-globin transcription factor cp2 isoform x1
Ggcx	9.40382	18.3841	19.9057	18.8667	0.89886	1.34042e-08	3.06033e-08	Up	vitamin k-dependent gamma-carboxylase
Catip	0.575195	1.13726	1.09303	0.911875	0.89852	0.00507177	0.0115794	Up	ciliogenesis-associated ttc17-interacting protein isoform x1
Sac3d1	31.3722	60.9913	63.5447	66.5063	0.896568	1.86359e-10	4.25477e-10	Up	sac3 domain-containing protein 1
Cryab	184.641	359.905	407.17	385.409	0.896489	2.59868e-12	5.93306e-12	Up	alpha-crystallin b chain
Sh2d4a	0.592325	1.17089	1.89952	1.88434	0.896311	0.00418852	0.00956283	Up	sh2 domain-containing protein 4a
Pdlim5	23.5913	46.1794	55.3658	53.536	0.89611	1.11275e-08	2.54053e-08	Up	pdz and lim domain protein 5 isoform x10
Abhd5	9.83804	19.2095	19.6138	16.5658	0.895763	9.39918e-10	2.14593e-09	Up	1-acylglycerol-3-phosphate o-acyltransferase abhd5 isoform x1
Pkd1	7.47779	14.5671	15.349	14.7173	0.893814	5.1823e-11	1.18317e-10	Up	polycystin-1 precursor
Ttc7	7.38083	14.4001	24.0452	22.9171	0.89355	2.31188e-09	5.27826e-09	Up	tetratricopeptide repeat protein 7a isoform x1
Procr	3.13172	6.11596	6.3855	6.65196	0.892437	1.89521e-05	4.32696e-05	Up	endothelial protein c receptor
Scamp1	21.0408	40.7396	43.1541	36.6037	0.891596	3.14888e-10	7.18921e-10	Up	secretory carrier-associated membrane protein 1
Rpe	15.0351	29.2507	29.5916	28.2527	0.891479	3.56164e-10	8.13161e-10	Up	ribulose-phosphate 3-epimerase isoform x1
Adck2	5.08133	9.84498	10.0261	8.15034	0.890992	1.41821e-07	3.23793e-07	Up	uncharacterized aarf domain-containing protein kinase 2
Leng9	2.03946	3.98845	4.10784	3.89825	0.890206	0.000233238	0.000532506	Up	leukocyte receptor cluster member 9
Slc6a8	27.2805	52.9487	54.0385	53.3998	0.889207	2.3607e-11	5.38973e-11	Up	sodium- and chloride-dependent creatine transporter 1
Gpr19	2.01953	3.90134	3.97621	3.42783	0.888958	3.34933e-05	7.64688e-05	Up	probable g-protein coupled receptor 19 isoform x2
Rnf167	9.14894	17.7677	13.7898	13.4868	0.88853	5.97871e-08	1.365e-07	Up	e3 ubiquitin-protein ligase rnf167 isoform x2
Atg14	4.73893	9.17419	9.396	8.69254	0.887749	1.22335e-07	2.79303e-07	Up	beclin 1-associated autophagy-related key regulator
2210011C24Rik	0.585453	1.14724	0.541894	0.331714	0.887675	0.006321	0.0144315	Up	-
Tgoln1	37.6566	72.9977	82.8334	78.735	0.886917	4.86032e-11	1.10966e-10	Up	trans-golgi network integral membrane protein 2
Car12	6.52141	12.6917	14.4573	14.0334	0.886878	4.68597e-08	1.06986e-07	Up	carbonic anhydrase 12 isoform x1
Vps25	43.6601	84.2493	89.1561	89.4393	0.886101	8.24841e-10	1.8832e-09	Up	vacuolar protein-sorting-associated protein 25
Lrp1	14.0854	27.3599	26.3058	25.7816	0.885559	1.19164e-08	2.72064e-08	Up	prolow-density lipoprotein receptor-related protein 1
6030458C11Rik	13.8727	26.9063	26.9236	24.3963	0.885269	1.02355e-09	2.33686e-09	Up	UPF0489 protein C5orf22 homolog
Hemk1	7.12161	13.6715	13.3225	11.5771	0.885143	4.61385e-05	0.000105339	Up	hemk methyltransferase family member 1
Ski	44.952	87.3553	92.4337	114.725	0.884671	3.54724e-08	8.09873e-08	Up	ski oncogene isoform x1
Pla2g12a	28.3359	54.672	67.9885	62.3584	0.884551	1.51486e-10	3.45858e-10	Up	group xiia secretory phospholipase a2
Eed	31.3915	60.6488	65.6434	61.0446	0.884489	1.66849e-11	3.80934e-11	Up	polycomb protein eed isoform x2
Nucb1	81.0617	157.073	138.632	152.722	0.884231	2.6503e-10	6.05091e-10	Up	nucleobindin-1 isoform x2
Rad51	37.4758	72.0967	79.3731	72.5001	0.883611	1.84383e-09	4.20966e-09	Up	dna repair protein rad51 homolog 1
Hagh	26.8845	51.7582	64.4481	64.287	0.883187	7.32529e-09	1.67244e-08	Up	hydroxyacylglutathione mitochondrial isoform x1
Ccpg1os	5.11069	9.86793	8.87207	9.51647	0.880927	1.56552e-05	3.57425e-05	Up	-
Cln3	4.20692	8.10532	5.42367	4.72052	0.88078	1.64777e-06	3.76204e-06	Up	battenin isoform x1
Lnpep	13.4027	25.9741	27.7324	24.9211	0.880465	5.48518e-07	1.25232e-06	Up	leucyl-cystinyl aminopeptidase
Hspg2	98.4053	190.782	178.718	207.557	0.88041	2.02803e-07	4.63021e-07	Up	basement membrane-specific heparan sulfate proteoglycan core protein
Chchd5	9.40401	18.1655	20.8552	22.4604	0.879671	1.05735e-07	2.41405e-07	Up	coiled-coil-helix-coiled-coil-helix domain-containing protein 5
Ptprd	0.627233	1.21118	2.1134	2.18324	0.878913	3.20146e-06	7.30928e-06	Up	receptor-type tyrosine-protein phosphatase delta isoform x22
Tubb3	7.71	14.7605	17.3561	13.8625	0.878834	2.45785e-06	5.61153e-06	Up	tubulin beta-3 chain
Lypla1	24.5848	47.4781	45.3774	40.9478	0.878813	1.63133e-08	3.72449e-08	Up	acyl-protein thioesterase 1 isoform x4
Llgl2	29.632	57.0119	59.0634	59.0325	0.878599	1.14701e-10	2.61874e-10	Up	lethal giant larvae protein homolog 2 isoform x4
Aprt	133.811	256.291	237.806	215.305	0.878535	2.01137e-08	4.59216e-08	Up	adenine phosphoribosyltransferase
Nit1	13.891	26.6685	20.2049	20.1644	0.877382	2.44934e-08	5.59209e-08	Up	nitrilase homolog 1 isoform x1
Dzip1l	15.3755	29.6714	31.2791	31.6504	0.877001	1.33496e-09	3.04786e-09	Up	zinc finger protein dzip1l isoform x1
Nppb	1.85971	3.54344	3.47364	2.28932	0.876848	0.000762452	0.00174076	Up	brain natriuretic peptide
Tk2	8.62943	16.5227	18.8953	16.581	0.87676	7.17896e-08	1.63903e-07	Up	thymidine kinase mitochondrial
Fahd1	6.10024	11.6747	12.3985	11.2299	0.87645	4.30118e-06	9.82005e-06	Up	acylpyruvase mitochondrial
Coq10a	5.13116	9.83591	8.93524	8.88908	0.876116	5.65683e-07	1.29151e-06	Up	coenzyme q-binding protein coq10 homolog mitochondrial
Elmo2	26.0847	50.2284	52.3382	53.5707	0.875484	6.07901e-10	1.3879e-09	Up	engulfment and cell motility protein 2 isoform x2
Anxa9	1.67878	3.20987	2.95961	2.72868	0.874531	9.20624e-05	0.000210188	Up	annexin a9
Mmp14	27.5814	52.9565	35.316	41.9522	0.87452	1.30837e-11	2.98715e-11	Up	matrix metalloproteinase-14
Stap2	0.995365	1.90674	1.78681	1.94689	0.874439	0.00344692	0.00786968	Up	signal-transducing adaptor protein 2
Gsdmd	32.2885	61.5865	36.5074	36.6412	0.873016	7.92811e-08	1.81007e-07	Up	gasdermin-d isoform x1
Triap1	19.3197	36.7599	38.8593	30.6029	0.872868	2.02354e-05	4.61995e-05	Up	tp53-regulated inhibitor of apoptosis 1
Aoc2	2.51835	4.82669	6.10926	6.32728	0.871938	2.61789e-07	5.97692e-07	Up	retina-specific copper amine oxidase isoform x2
Sh2d3c	3.55355	6.83116	6.89518	7.07856	0.871207	2.56712e-06	5.86101e-06	Up	sh2 domain-containing protein 3c isoform x1
Tor1b	36.1162	68.9503	80.3889	68.1687	0.870253	2.4603e-10	5.61712e-10	Up	torsin-1b
Tmem41a	8.85712	16.9293	17.5595	19.7887	0.867627	1.02803e-07	2.34711e-07	Up	transmembrane protein 41a
Ubxn6	25.6718	48.9854	54.3743	54.6534	0.867003	2.24645e-10	5.12887e-10	Up	ubx domain-containing protein 6
Ddr1	74.1161	141.149	145.745	136.479	0.865865	2.21678e-10	5.06115e-10	Up	epithelial discoidin domain-containing receptor 1 isoform x1
Mapk1ip1	4.79155	9.21512	10.64	12.8906	0.865293	4.25074e-05	9.70489e-05	Up	mapk-interacting and spindle-stabilizing protein isoform x1
Plxnb1	8.50246	16.2435	15.9497	16.6748	0.865164	1.22771e-10	2.80299e-10	Up	plexin-b1
Lipe	5.85231	11.2064	11.4988	11.3566	0.864895	3.88322e-07	8.86581e-07	Up	hormone-sensitive lipase isoform x2
Dgkd	13.8152	26.2886	30.4611	28.1756	0.864683	2.74964e-10	6.27772e-10	Up	diacylglycerol kinase delta isoform x3
Ston2	2.14918	4.11678	4.40466	4.59451	0.86452	6.54378e-07	1.49401e-06	Up	stonin-2
Syngr4	0.797135	1.53633	1.71511	1.55558	0.862479	0.00278241	0.00635253	Up	synaptogyrin-4 isoform x2
Ncor2	64.9454	124.733	143.258	211.703	0.862154	3.21932e-05	7.35005e-05	Up	nuclear receptor corepressor 2 isoform x1
Top1mt	11.5795	22.1024	32.9104	32.4469	0.861436	2.58071e-08	5.89204e-08	Up	dna topoisomerase mitochondrial
Hyal2	14.441	27.4374	25.7096	25.7137	0.859719	1.47366e-08	3.36452e-08	Up	hyaluronidase-2
Lrch1	3.95394	7.554	7.59582	7.92114	0.8597	1.41384e-06	3.22796e-06	Up	leucine-rich repeat and calponin homology domain-containing protein 1 isoform x1
Lyrm5	3.71381	7.04024	6.10245	5.2923	0.859242	1.46203e-05	3.33796e-05	Up	lyr motif-containing protein 5
Six4	0.975296	1.86636	2.39682	2.37376	0.85901	8.88613e-05	0.00020288	Up	homeobox protein six4 isoform x1
Lonrf3	3.08963	5.88413	6.84713	5.71153	0.858893	1.14554e-07	2.61538e-07	Up	lon peptidase n-terminal domain and ring finger protein 3 isoform x1
Ndufa8	66.1299	124.775	139.576	116.697	0.858779	6.71034e-07	1.53204e-06	Up	nadh dehydrogenase
Oma1	1.67602	3.17908	4.25085	3.63463	0.858432	1.52768e-07	3.48784e-07	Up	metalloendopeptidase mitochondrial isoform x1
Magi2	0.617552	1.16461	1.47975	1.40576	0.857473	9.51176e-05	0.000217163	Up	membrane-associated guanylate ww and pdz domain-containing protein 2 isoform x8
Rps27	131.67	246.606	245.36	223.143	0.857302	0.002717	0.0062032	Up	40s ribosomal protein s27
Ap5z1	6.86288	13.042	10.6514	10.5397	0.855958	2.29925e-08	5.24942e-08	Up	ap-5 complex subunit zeta-1 isoform x1
Gorasp1	4.8738	9.18423	8.15948	8.05577	0.855724	1.21106e-06	2.76497e-06	Up	golgi reassembly-stacking protein 1
Mmaa	1.25716	2.37194	2.56307	2.74084	0.855063	4.21394e-06	9.62087e-06	Up	methylmalonic aciduria type a mitochondrial isoform x1
Rbm38	41.11	78.3713	86.1162	129.011	0.854749	1.24647e-06	2.84583e-06	Up	rna-binding protein 38
Plxna1	37.8423	71.9756	73.9167	80.0415	0.854456	9.69199e-08	2.21278e-07	Up	plexin-a1 isoform x2
Rassf7	20.1456	38.1309	42.5386	41.7794	0.853866	7.42553e-10	1.69533e-09	Up	ras association domain-containing protein 7 isoform x1
Tyk2	8.57993	16.2141	15.3506	15.2221	0.853418	9.76225e-10	2.22882e-09	Up	non-receptor tyrosine-protein kinase tyk2 isoform x1
Itgb2	1.38224	2.6307	4.72355	4.49081	0.852881	5.35719e-05	0.00012231	Up	integrin beta-2
Map3k6	1.2302	2.32681	2.6996	2.74262	0.852545	2.73563e-06	6.24572e-06	Up	mitogen-activated protein kinase kinase kinase 6 isoform x1
Gm3636	1.06649	2.03282	2.2568	3.0292	0.852538	0.00473376	0.0108077	Up	-
Plekhb2	31.0708	58.6239	59.1046	51.1649	0.852389	2.05364e-10	4.68867e-10	Up	pleckstrin homology domain-containing family b member 2 isoform x1
Taco1	13.3081	25.103	27.118	22.9471	0.852081	1.17978e-07	2.69356e-07	Up	translational activator of cytochrome c oxidase 1
Brix1	29.9455	56.6074	56.8573	52.1663	0.852036	4.53998e-11	1.03653e-10	Up	ribosome biogenesis protein brx1 homolog
Chst2	1.12405	2.11903	2.04075	2.10447	0.850962	1.9565e-05	4.46689e-05	Up	carbohydrate sulfotransferase 2
Aggf1	17.2118	32.5092	29.8937	30.2011	0.849556	1.04902e-10	2.39503e-10	Up	angiogenic factor with g patch and fha domains 1
Gla	4.82818	9.07402	5.09925	4.00372	0.849255	3.14836e-06	7.18805e-06	Up	alpha-galactosidase a
Mlkl	33.1706	62.7712	68.9076	69.5541	0.848991	7.80139e-09	1.78114e-08	Up	mixed lineage kinase domain-like protein
Clasp2	11.7777	22.2663	20.9987	20.3325	0.84881	1.36908e-09	3.12576e-09	Up	clip-associating protein 2 isoform x4
B2m	464.73	879.139	849.937	903.804	0.847667	1.45163e-08	3.31422e-08	Up	b -microglobulin
Atg3	20.138	37.9766	44.4971	45.3791	0.847612	7.37461e-10	1.6837e-09	Up	ubiquitin-like-conjugating enzyme atg3
Qsox1	20.1879	38.0537	42.9402	42.5535	0.846752	1.95143e-10	4.45532e-10	Up	sulfhydryl oxidase 1
Focad	4.08252	7.69153	8.42382	8.08582	0.84595	5.82232e-08	1.3293e-07	Up	focadhesin isoform x1
Orc1	6.82133	12.8579	11.8198	10.3637	0.844771	1.27767e-08	2.91705e-08	Up	origin recognition complex subunit 1
Rpusd2	3.07703	5.80969	9.10171	9.64611	0.844539	1.62827e-05	3.7175e-05	Up	rna pseudouridylate synthase domain-containing protein 2
Vegfc	3.01147	5.63075	7.61135	7.30837	0.844013	2.9235e-05	6.67465e-05	Up	vascular endothelial growth factor c
Pdcl	13.3217	24.9099	27.1207	21.5942	0.843566	7.66658e-07	1.75036e-06	Up	phosducin-like protein
Nrbp2	3.92021	7.39064	6.17911	7.11106	0.842711	3.0049e-05	6.86051e-05	Up	nuclear receptor-binding protein 2
Sf3b5	97.0906	181.342	145.763	145.715	0.842479	1.22125e-07	2.78824e-07	Up	splicing factor 3b subunit 5
Gm4944	0.804359	1.51071	1.28805	1.1286	0.842206	0.000139103	0.000317586	Up	isoform cra_b
Btbd8	2.02511	3.81516	4.44459	2.60859	0.842077	0.000259794	0.000593137	Up	btb poz domain-containing protein 8
Ino80b	22.5204	42.2244	44.4889	43.0522	0.84204	8.04946e-09	1.83778e-08	Up	ino80 complex subunit b
Agpat9	4.23715	7.95002	12.2698	10.9462	0.841605	2.55093e-06	5.82403e-06	Up	glycerol-3-phosphate acyltransferase 3
L3mbtl3	4.79372	9.03309	8.93699	8.42611	0.841002	2.6372e-07	6.021e-07	Up	lethal malignant brain tumor-like protein 3 isoform x2
Elac1	2.45549	4.59044	5.07902	4.18597	0.840449	3.68714e-07	8.41813e-07	Up	zinc phosphodiesterase elac protein 1
Fam229b	2.21544	4.10328	4.22966	3.22015	0.840055	0.00214312	0.00489297	Up	---
Ikbip	38.4923	72.4555	77.2016	83.0989	0.839312	9.82842e-08	2.24393e-07	Up	inhibitor of nuclear factor kappa-b kinase-interacting protein isoform x1
Pter	4.76199	8.93987	9.77486	8.69748	0.839197	2.85229e-07	6.51208e-07	Up	phosphotriesterase-related protein isoform x1
Ssfa2	13.7141	25.7742	32.3904	29.4326	0.839105	4.2787e-09	9.76873e-09	Up	sperm-specific antigen 2 like protein
Itm2c	50.5301	94.3052	85.9077	77.2888	0.838334	5.59496e-09	1.27739e-08	Up	integral membrane protein 2c
Zfyve21	22.5288	41.8274	44.7455	41.3286	0.838261	6.36702e-05	0.000145366	Up	zinc finger fyve domain-containing protein 21 isoform x2
Exoc4	38.1009	71.5514	79.5819	72.0121	0.838135	2.73113e-09	6.23545e-09	Up	exocyst complex component 4
Chchd7	3.65582	6.84053	9.89511	10.5964	0.837843	5.29241e-06	1.20831e-05	Up	coiled-coil-helix-coiled-coil-helix domain-containing protein 7
Nprl3	7.51937	14.0834	15.0335	16.1729	0.837116	5.3312e-08	1.21717e-07	Up	nitrogen permease regulator 3-like protein isoform x2
Mcts1	11.8906	22.0726	21.2906	15.5621	0.834829	1.78162e-05	4.06762e-05	Up	malignant t-cell-amplified sequence 1 isoform x1
Atp6v1e1	51.3604	95.7316	88.6739	78.6429	0.834613	7.79105e-10	1.77878e-09	Up	v-type proton atpase subunit e 1
Smim4	3.99156	7.37806	7.89716	8.51602	0.834488	0.00126486	0.00288782	Up	small integral membrane protein 4
C030039L03Rik	1.36033	2.54286	3.09942	2.7007	0.833908	3.34655e-05	7.64053e-05	Up	zinc finger protein 59-like isoform x2
Tcta	4.6968	8.71683	9.17674	8.49615	0.833785	1.75358e-05	4.0036e-05	Up	t-cell leukemia translocation-altered gene protein
Fbln2	133.908	250.557	263.407	273.764	0.833503	3.01877e-09	6.89218e-09	Up	fibulin-2 isoform x1
Nomo1	65.1588	121.732	191.501	179.248	0.833441	1.76812e-10	4.0368e-10	Up	nodal modulator 1
Ppp1r35	23.4813	43.4417	39.4904	36.6865	0.832952	0.000118556	0.000270675	Up	protein phosphatase 1 regulatory subunit 35
Banp	11.1314	20.7798	23.8149	25.671	0.832439	5.36426e-08	1.22472e-07	Up	protein banp isoform x6
Lztr1	22.0648	41.0445	37.1553	34.852	0.832284	4.52041e-09	1.03206e-08	Up	leucine-zipper-like transcriptional regulator 1
Pex16	7.1933	13.3547	18.1737	15.5381	0.831602	3.23026e-05	7.37502e-05	Up	peroxisomal biogenesis factor 16
Eps8	1.92546	3.61567	4.67479	5.13614	0.830722	0.000100606	0.000229693	Up	epidermal growth factor receptor kinase substrate 8
Oas1g	1.46743	2.70908	1.69372	1.46048	0.828856	0.000346555	0.000791222	Up	2 -5 -oligoadenylate synthase 1a isoform x1
Kif26b	1.80974	3.37734	3.95254	3.9151	0.828623	2.71492e-07	6.19845e-07	Up	kinesin-like protein kif26b
Egln3	8.91492	16.5483	25.5069	22.5829	0.827258	1.81516e-07	4.1442e-07	Up	egl nine homolog 3
Usp2	1.5887	2.95028	2.86382	2.91628	0.826923	5.96804e-06	1.36257e-05	Up	ubiquitin carboxyl-terminal hydrolase 2 isoform x2
Gclc	27.1984	50.76	52.4241	53.877	0.826866	8.47939e-08	1.93593e-07	Up	glutamate--cysteine ligase catalytic subunit
Safb2	29.9721	55.7355	59.3583	62.0101	0.826351	5.00791e-09	1.14336e-08	Up	scaffold attachment factor b2 isoform x3
Cyp46a1	2.5482	4.72919	3.83941	4.83641	0.826059	1.04635e-05	2.38893e-05	Up	cholesterol 24-hydroxylase
Inhba	3.79795	7.13484	9.50251	13.6469	0.825973	0.000730076	0.00166684	Up	inhibin beta a chain
2700062C07Rik	8.41647	15.7382	16.049	16.1722	0.825726	5.46424e-05	0.000124754	Up	UPF0711 protein C18orf21 homolog
Mapre1	36.1383	67.0584	69.4195	63.5909	0.825634	1.07993e-09	2.4656e-09	Up	microtubule-associated protein rp eb family member 1
Tmem184c	29.3991	54.887	55.3779	71.8976	0.825243	1.33337e-06	3.04422e-06	Up	transmembrane protein 184c
Fam149b	14.043	26.0811	26.7882	29.032	0.825144	1.44089e-08	3.28969e-08	Up	Protein FAM149B1
Rab36	3.14324	5.86064	5.06614	4.97934	0.825086	1.76586e-05	4.03164e-05	Up	ras-related protein rab-36 isoform x1
Zfp13	4.24677	7.89976	11.9023	12.0019	0.824199	6.83069e-06	1.55952e-05	Up	zinc finger protein 205 isoform x1
Rps19	222.167	405.993	410.437	315.795	0.82412	0.0125094	0.0285602	Up	40s ribosomal protein s19
Mfsd11	12.5494	23.2086	26.1565	23.3006	0.823924	1.13236e-08	2.58529e-08	Up	unc93-like protein mfsd11
Creb3l1	8.92101	16.6294	14.0425	21.2849	0.822249	5.02085e-06	1.14631e-05	Up	cyclic amp-responsive element-binding protein 3-like protein 1
Tubb4b	298.644	551.185	391.906	367.476	0.821156	6.89978e-10	1.57529e-09	Up	tubulin beta-4b chain
Mia2	6.60063	12.2706	14.3478	13.6975	0.821035	1.62455e-05	3.70901e-05	Up	ctage family member 5 isoform x1
Limch1	2.41394	4.46445	6.17519	5.68115	0.820745	7.50573e-08	1.71364e-07	Up	lim and calponin homology domains-containing protein 1 isoform x3
B9d1	14.0581	25.9123	25.5208	23.8382	0.820547	2.28448e-06	5.2157e-06	Up	b9 domain-containing protein 1
Hdgfrp2	44.9947	83.1874	90.8073	83.841	0.820224	1.44533e-10	3.29984e-10	Up	hepatoma-derived growth factor-related protein 2 isoform x1
Armc1	28.9839	53.5413	56.8609	53.5668	0.820062	1.62216e-10	3.70356e-10	Up	armadillo repeat-containing protein 1
Tom1l2	24.1467	44.7664	46.4443	45.8939	0.819635	4.79757e-09	1.09534e-08	Up	tom1-like protein 2 isoform x5
Smcr8	13.852	25.6762	28.9614	27.3977	0.819478	8.53764e-08	1.94923e-07	Up	smith-magenis syndrome chromosomal region candidate gene 8 protein
Hmg20b	39.7352	73.484	71.4214	80.2518	0.818544	5.81322e-10	1.32722e-09	Up	swi snf-related matrix-associated actin-dependent regulator of chromatin subfamily e member 1-related
Uggt1	27.1654	50.2567	54.4057	54.0396	0.818068	3.76391e-09	8.59341e-09	Up	udp-glucose:glycoprotein glucosyltransferase 1 isoform x1
Vps37b	31.3694	58.3088	85.975	85.447	0.818034	3.02108e-06	6.89744e-06	Up	vacuolar protein sorting-associated protein 37b
Prr7	3.19293	5.91147	5.83523	6.53116	0.817939	1.78125e-06	4.06679e-06	Up	proline-rich protein 7
Smim19	7.88634	14.537	14.7246	13.6357	0.817917	4.41641e-07	1.00831e-06	Up	small integral membrane protein 19
Ptprn	0.800762	1.48648	1.78037	2.44602	0.817408	0.00123984	0.00283069	Up	receptor-type tyrosine-protein phosphatase-like n isoform x2
Hey2	3.30524	6.17292	8.51134	10.2793	0.816728	0.00232519	0.00530865	Up	hairy enhancer-of-split related with yrpw motif 2
Pcdhgc3	15.9324	29.446	31.8996	31.843	0.816059	6.68471e-09	1.52619e-08	Up	protocadherin gamma-c3 isoform x3
Bspry	1.17602	2.14823	2.02959	2.25999	0.815783	0.00108999	0.00248857	Up	b box and spry domain-containing protein
Bbs7	12.4292	22.9483	24.5845	22.4155	0.813906	8.32986e-08	1.90179e-07	Up	bardet-biedl syndrome 7 protein
Arl6ip1	64.4556	117.837	75.6756	59.8972	0.813742	7.09545e-06	1.61997e-05	Up	adp-ribosylation factor-like protein 6-interacting protein 1
Tmem5	14.9099	27.4733	34.329	31.802	0.81292	3.11216e-09	7.1054e-09	Up	transmembrane protein 5 isoform x1
Chst11	6.48998	11.9804	11.1198	11.5158	0.812868	3.95636e-08	9.03279e-08	Up	carbohydrate sulfotransferase 11 isoform x2
Slc50a1	22.4558	41.1887	34.875	36.026	0.811683	6.32509e-08	1.44408e-07	Up	sugar transporter sweet1 isoform x1
Sipa1l2	3.07391	5.69106	9.04918	8.79849	0.811606	1.82659e-05	4.1703e-05	Up	signal-induced proliferation-associated 1-like protein 2 isoform x1
Ggact	10.6852	19.6595	20.2195	18.3399	0.811213	2.06815e-07	4.7218e-07	Up	gamma-glutamylaminecyclotransferase
Pon2	26.4521	48.738	54.2909	50.8661	0.810951	1.50576e-08	3.4378e-08	Up	serum paraoxonase arylesterase 2
Nbeal2	6.49169	11.9765	11.7537	12.6082	0.810831	1.96229e-07	4.48012e-07	Up	neurobeachin-like protein 2
Fbxo2	6.8989	12.5674	8.68885	9.15815	0.810694	0.000269339	0.00061493	Up	f-box only protein 2
Cbarp	7.47849	13.8067	17.5494	19.7656	0.810335	7.43644e-06	1.69782e-05	Up	protein dos
Fbxl3	16.7751	30.7055	29.9481	25.7376	0.810265	1.04718e-08	2.39081e-08	Up	f-box lrr-repeat protein 3 isoform x2
Tvp23b	13.0754	23.7817	25.0852	22.4461	0.809456	0.000171576	0.000391725	Up	golgi apparatus membrane protein tvp23 homolog b
Rcan1	19.1483	35.3042	38.3363	42.4535	0.808273	3.02871e-06	6.91486e-06	Up	calcipressin-1
Fnip1	11.9005	21.9131	23.7609	24.4358	0.808145	5.60649e-07	1.28002e-06	Up	folliculin-interacting protein 1 isoform x2
LOC108167576	0.610549	1.122	1.24455	0.988466	0.807806	0.00407802	0.00931054	Up	-
Fbxw4	13.9303	25.461	24.6914	23.3271	0.807173	5.83441e-08	1.33206e-07	Up	f-box wd repeat-containing protein 4
Ablim1	44.0873	81.0062	84.1179	79.2719	0.806998	9.5594e-09	2.18251e-08	Up	actin-binding lim protein 1 isoform x11
Zbtb37	2.73859	5.0439	5.25775	4.56988	0.806601	9.95421e-05	0.000227265	Up	zinc finger and btb domain-containing protein 37
Ribc1	1.88694	3.46443	4.69663	4.96615	0.806357	9.41121e-05	0.000214868	Up	RIB43A-like with coiled-coils protein 1
Lyrm1	1.19329	2.20147	2.76101	3.49665	0.806329	0.00139246	0.00317914	Up	lyr motif-containing protein 1
Ulk3	7.7961	14.2913	13.5545	12.8942	0.806086	1.33067e-06	3.03806e-06	Up	serine threonine-protein kinase ulk3 isoform x1
Sash1	11.4321	21.0248	22.1628	22.6226	0.80571	8.36546e-07	1.90992e-06	Up	sam and sh3 domain-containing protein 1
Prcp	7.45939	13.683	10.9678	11.8231	0.805555	8.87989e-08	2.02737e-07	Up	lysosomal pro-x carboxypeptidase
Ccnf	17.7872	32.5347	27.7721	26.3763	0.805157	1.37997e-08	3.15062e-08	Up	cyclin f
Coro1b	193.979	354.272	303.045	306.794	0.805046	1.15591e-09	2.63906e-09	Up	coronin-1b
Zxdc	9.57562	17.5043	16.9333	16.2407	0.804971	3.96641e-09	9.05574e-09	Up	zinc finger protein zxdc isoform x2
Alad	25.3433	46.4631	53.6766	53.7333	0.803859	2.05488e-08	4.69151e-08	Up	delta-aminolevulinic acid dehydratase
Nudt5	18.9799	34.6311	37.2608	33.4475	0.803744	1.44463e-09	3.29824e-09	Up	adp-sugar pyrophosphatase
Lxn	47.7184	87.4766	94.6293	96.4452	0.803532	1.14715e-08	2.61907e-08	Up	latexin
Laptm4b	28.6162	52.4213	45.9224	47.5027	0.803372	4.04716e-09	9.24009e-09	Up	lysosomal-associated transmembrane protein 4b
AI413582	5.47653	10	12.6891	9.35503	0.803116	0.000760229	0.00173568	Up	uncharacterized protein c3orf18 isoform x1
Cadm1	6.30325	11.5591	12.2692	13.8236	0.801806	2.74248e-07	6.26137e-07	Up	cell adhesion molecule 1 isoform x3
Amn1	2.52875	4.61217	5.30502	4.91686	0.80159	6.05285e-05	0.000138193	Up	Protein AMN1 homolog
Qpctl	7.54462	13.8175	14.2814	16.2451	0.801568	8.27292e-07	1.88879e-06	Up	glutaminyl-peptide cyclotransferase-like protein isoform x1
Cuedc1	12.8182	23.4412	26.3238	28.6354	0.801493	5.93246e-09	1.35444e-08	Up	-
Borcs8	8.47383	15.4627	12.1281	12.6502	0.801399	6.35525e-07	1.45097e-06	Up	protein mef2bnb
Dctn1	62.598	114.224	120.875	124.49	0.800633	1.0722e-09	2.44794e-09	Up	dynactin subunit 1 isoform x4
Zfp442	1.34414	2.45719	2.23842	2.03962	0.800506	1.1242e-06	2.56667e-06	Up	zinc finger protein 431-like isoform x1
Rabgap1	16.5072	30.1992	29.5854	30.378	0.800404	1.75725e-08	4.01199e-08	Up	rab gtpase-activating protein 1 isoform x1
Fam173a	26.6692	48.1124	38.9342	36.2113	0.800364	0.00131351	0.00299889	Up	protein fam173a isoform x1
Inadl	1.99639	3.6347	3.83717	3.0869	0.80005	1.34768e-06	3.0769e-06	Up	inad-like protein isoform x1
Rnpc3	7.93355	14.5332	13.698	17.1077	0.799298	5.59698e-05	0.000127785	Up	rna-binding protein 40 isoform x1
Tmem205	6.08801	10.9738	10.4424	8.92423	0.798761	0.00350974	0.00801311	Up	transmembrane protein 205
Pla2g6	12.6769	23.1573	31.5587	34.6469	0.798593	5.69201e-08	1.29955e-07	Up	85 88 kda calcium-independent phospholipase a2 isoform x1
Tspan5	23.1497	42.1741	42.3459	42.8964	0.798412	7.97753e-10	1.82135e-09	Up	tetraspanin-5
Cdc34	48.8683	88.8242	94.509	94.5845	0.797837	1.32424e-09	3.02337e-09	Up	ubiquitin-conjugating enzyme e2 r1
Palm	47.062	85.6677	97.0641	100.687	0.797772	6.07775e-10	1.38761e-09	Up	paralemmin-1 isoform x1
Ddx50	28.6766	52.0512	55.9956	54.4991	0.797145	4.20912e-09	9.60987e-09	Up	atp-dependent rna helicase ddx50 isoform x1
Zfp626	1.65615	2.99302	2.48714	2.25968	0.797007	0.00021616	0.000493516	Up	zinc finger protein 626 isoform x1
Oas3	4.52465	8.22592	4.24631	3.5203	0.796962	3.72681e-08	8.50869e-08	Up	2 -5 -oligoadenylate synthase 3
Higd1a	43.6219	78.4441	100.725	84.3534	0.794737	0.000575647	0.00131426	Up	hig1 domain family member mitochondrial
Vps33b	6.2535	11.2757	9.94143	9.33942	0.792772	3.73716e-05	8.53233e-05	Up	vacuolar protein sorting-associated protein 33b isoform x1
Arg2	1.27609	2.32609	3.22257	2.57663	0.792206	0.00113529	0.00259199	Up	arginase- mitochondrial
Fam195b	37.1611	67.2247	71.3754	68.877	0.791844	2.55139e-08	5.8251e-08	Up	protein fam195b
H2-T22	17.6935	31.9604	24.4762	22.5484	0.791251	1.17251e-07	2.67696e-07	Up	isoform cra_a
Gltp	101.706	185.254	175.006	211.692	0.79118	6.08261e-07	1.38872e-06	Up	glycolipid transfer protein
Stk32c	1.32263	2.39433	5.17243	4.35064	0.790369	0.000594937	0.0013583	Up	serine threonine-protein kinase 32c
Ppard	24.4109	44.4516	52.6247	63.0197	0.789721	6.31281e-06	1.44128e-05	Up	peroxisome proliferator-activated receptor delta
Acvr2b	0.765034	1.39053	1.40216	1.39657	0.789707	3.39191e-05	7.74408e-05	Up	activin receptor type-2b
Auh	8.77408	15.7916	14.0716	12.8682	0.788965	3.38789e-05	7.73491e-05	Up	methylglutaconyl- mitochondrial
Fam50a	61.0628	110.345	98.4429	111.083	0.788627	1.98865e-09	4.54031e-09	Up	protein fam50a
1810037I17Rik	61.6576	111.415	109.989	98.1081	0.788612	3.95654e-09	9.03319e-09	Up	uncharacterized protein c4orf3 homolog
Mmp23	0.595818	1.07174	0.706835	0.635324	0.788525	0.00319003	0.00728317	Up	matrix metalloproteinase-23
Vps13c	6.04553	10.9485	9.82557	9.74479	0.788483	9.97908e-08	2.27833e-07	Up	vacuolar protein sorting-associated protein 13c isoform x1
Polr1e	4.66131	8.42299	8.15974	7.69581	0.788269	2.57664e-07	5.88273e-07	Up	dna-directed rna polymerase i subunit rpa49
Usp27x	1.89867	3.42225	3.90576	3.40146	0.787453	1.52974e-05	3.49256e-05	Up	ubiquitin carboxyl-terminal hydrolase 27
Sdc1	86.2272	155.451	143.349	130.366	0.787413	7.88065e-09	1.79923e-08	Up	syndecan-1 precursor
[truncated: 4,040 more rows]

## Sheet: W1CC vs. ADM
Gene	NC	ADM	W1CC	W5CC	Log2FC	p-value	FDR	Trend	Description
Hcrtr1	0.119431	0.161597	1.70772	1.54266	3.41499	1.22804e-24	4.32922e-22	Up	orexin receptor type 1
Scgb1c1	0.120493	0.133059	1.16818	0.484622	3.09179	3.49902e-08	7.76516e-07	Up	secretoglobin family 1c member 1
Endou	0.030087	0.127764	1.0616	1.02755	3.03264	5.47352e-13	3.14719e-11	Up	poly -specific endoribonuclease
Epo	0.958634	1.2575	8.45304	9.43064	2.75074	3.62419e-37	4.58449e-34	Up	erythropoietin
Krt82	0.105441	0.394106	2.59958	2.1361	2.71913	3.40655e-24	1.12701e-21	Up	type ii cuticular hb2
Hsd17b6	0.0519105	0.173501	1.10184	0.678151	2.64371	2.13167e-17	2.64973e-15	Up	17-beta-hydroxysteroid dehydrogenase type 6
Wnt10b	0.553126	0.219289	1.14601	0.958443	2.39431	7.03563e-18	9.28205e-16	Up	protein wnt-10b
Gm30302	0	0.200024	1.04472	0.997706	2.37644	2.78257e-25	1.06853e-22	Up	-
Lbx1	0.12247	0.234962	1.15789	1.18923	2.27938	3.9865e-15	3.45675e-13	Up	transcription factor lbx1
Brsk2	0.014231	0.493504	2.38256	1.85274	2.26487	5.81932e-32	5.21422e-29	Up	serine threonine-protein kinase brsk2 isoform x1
Mpped1	0.100452	0.288657	1.34508	1.21766	2.20942	3.08518e-24	1.03664e-21	Up	metallophosphoesterase domain-containing protein 1
Cd70	0.0803785	0.314462	1.45561	1.61991	2.19327	2.33039e-06	3.10495e-05	Up	cd70 antigen
Krt17	0.577002	1.12445	5.08947	5.64021	2.18095	2.24084e-29	1.50588e-26	Up	type i cytoskeletal 17
Obscn	0.121732	0.564022	2.55053	2.43103	2.18054	3.62382e-85	7.79283e-81	Up	low quality protein: obscurin isoform x2
Epha8	0.112686	0.244208	1.08984	1.24213	2.16954	5.28014e-17	6.23882e-15	Up	ephrin type-a receptor 8 isoform x1
Npw	0.0907172	0.497885	2.27172	2.01831	2.16844	2.85257e-11	1.20754e-09	Up	neuropeptide w
Rbp2	0.0469049	0.571724	2.58217	1.81267	2.16163	1.48512e-12	7.82764e-11	Up	retinol-binding protein 2
Hist2h2bb	0.576789	0.306308	1.40076	0.858071	2.15438	9.60203e-06	0.000107564	Up	histone h2b type 2-f isoform x2
Pth2	0.0325337	0.286236	1.25219	0.640647	2.14602	1.9872e-05	0.00019997	Up	tuberoinfundibular peptide of 39 residues
Defb26	0.0243586	0.35902	1.5471	2.00481	2.10521	1.31417e-08	3.25326e-07	Up	beta-defensin 125
Slc39a4	0.619695	2.65131	11.3671	11.2033	2.10306	1.01326e-53	2.72371e-50	Up	zinc transporter zip4
Gm12794	0.0767372	0.666591	2.83609	1.64142	2.08995	5.45612e-11	2.18901e-09	Up	prame family member 8
Cacna1h	0.0699353	0.290361	1.20509	1.41472	2.04961	8.53456e-25	3.11069e-22	Up	voltage-dependent t-type calcium channel subunit alpha-1h isoform x1
Olfml2a	0.429109	0.934882	3.86492	4.76044	2.04268	1.20947e-28	7.02943e-26	Up	olfactomedin-like protein 2a
Siglec1	0.0565381	0.353632	1.45772	1.43459	2.03874	7.25298e-27	3.62724e-24	Up	sialoadhesin
Otof	0.0292728	1.11755	4.55559	4.35332	2.03082	6.2306e-41	1.11655e-37	Up	otoferlin isoform x3
Prl2c2	1.03857	1.21546	4.96807	4.95482	2.02341	4.75354e-06	5.85653e-05	Up	prolactin family subfamily member 2
Pga5	0.263408	1.73861	7.05422	5.77076	2.02192	6.35718e-33	6.21399e-30	Up	pepsin f-like
Psg18	0.0665587	1.25752	5.08336	4.14455	2.01408	3.4687e-32	3.24315e-29	Up	pregnancy-specific glycoprotein 28
Fcgbp	0.152259	1.42425	5.67795	4.71017	1.9977	1.26291e-67	9.05275e-64	Up	c-binding protein
Krt14	0.351363	0.512328	2.02904	1.93705	1.99433	6.8418e-16	6.71823e-14	Up	type i cytoskeletal 14
2010005H15Rik	0.0381282	0.246933	1.03269	0.34013	1.99423	0.00194097	0.00975904	Up	stefin a3
Krt19	1.57095	1.11305	4.33029	4.07088	1.96311	8.52544e-15	6.9183e-13	Up	type i cytoskeletal 19
Prss42	0.115754	0.591814	2.26442	1.664	1.93122	6.37561e-11	2.53427e-09	Up	serine protease 42
Arl5c	0.167445	0.317524	1.20139	1.0676	1.91729	1.85068e-06	2.54299e-05	Up	adp-ribosylation factor-like protein 5c
Col6a5	0.014902	0.302527	1.1405	0.99956	1.91461	8.72613e-37	1.0425e-33	Up	collagen alpha-5 chain
Gm5751	0.328642	0.528044	2.00727	2.28833	1.90412	2.26106e-07	4.04516e-06	Up	synovial x member breakpoint 1
Rassf4	1.37189	2.79302	10.3926	8.66582	1.90014	3.86208e-43	8.30519e-40	Up	ras association domain-containing protein 4
8030423J24Rik	0.0267724	0.288613	1.08382	1.23241	1.89364	1.72797e-08	4.14259e-07	Up	-
Smcp	0.182017	0.667664	2.46942	3.83155	1.88791	5.66762e-14	3.84477e-12	Up	sperm mitochondria-associated cysteine-rich protein
Ltf	0.063242	0.453894	1.68919	1.18275	1.88622	1.64836e-13	1.0395e-11	Up	lactotransferrin
Nyx	0.11467	1.36148	5.00437	4.38652	1.88017	4.02532e-31	3.20601e-28	Up	nyctalopin
Tas1r2	0.100079	0.44719	1.63476	2.16027	1.86812	1.07756e-10	4.12318e-09	Up	taste receptor type 1 member 2
Kcnmb2	0.0232652	0.593651	2.15846	1.51681	1.85627	3.94135e-12	1.95291e-10	Up	calcium-activated potassium channel subunit beta-2 isoform x1
Gareml	1.46727	2.30329	8.30632	9.62079	1.85584	5.31942e-64	2.85978e-60	Up	grb2-associated and regulator of mapk
Arl9	0.568372	0.772047	2.76026	3.09379	1.84757	7.79727e-16	7.62163e-14	Up	adp-ribosylation factor-like protein 9
Ace	0.0729365	0.511446	1.82237	1.52178	1.84328	3.00357e-15	2.69125e-13	Up	angiotensin-converting enzyme isoform x1
Nphs1	0.0376902	0.489356	1.72476	1.9352	1.81532	2.84876e-22	6.96148e-20	Up	nephrin isoform x1
Arhgap8	0.105995	0.29866	1.05672	1.01353	1.8102	6.8294e-12	3.26361e-10	Up	rho gtpase-activating protein 8 isoform x1
Spata31d1d	0.0538235	0.537079	1.87143	1.88517	1.80161	1.28839e-19	2.1989e-17	Up	-
Lce1g	0.0963275	3.08849	10.7594	7.72362	1.80119	7.03839e-09	1.84807e-07	Up	unnamed protein product [Mus musculus]
Tmem252	0.30369	0.294402	1.01954	0.88723	1.79973	3.69614e-11	1.53147e-09	Up	transmembrane protein 252
Ptpru	0.10867	0.300767	1.04286	1.02664	1.79632	1.96279e-23	5.62782e-21	Up	receptor-type tyrosine-protein phosphatase u isoform x5
Dmrtb1	0.236657	1.11281	3.86571	4.52338	1.79113	2.03617e-20	3.87492e-18	Up	doublesex- and mab-3-related transcription factor b1
A630095N17Rik	0.0418548	0.305872	1.06235	0.56901	1.79076	2.97978e-05	0.000282907	Up	-
Trpv1	0.0551762	0.656699	2.25332	1.72039	1.78185	3.58648e-26	1.57398e-23	Up	transient receptor potential cation channel subfamily v member 1
Misp	0.0658693	0.354425	1.21192	1.44465	1.78168	2.90361e-13	1.74415e-11	Up	mitotic interactor and substrate of plk1
Fam83g	0.126722	0.456825	1.551	1.5001	1.77281	3.87985e-20	7.13111e-18	Up	protein fam83g
Ntng2	0.10294	0.296951	1.01293	1.71893	1.7614	7.7979e-10	2.49167e-08	Up	netrin-g2 isoform x1
Gm36718	0.0959439	0.589516	2.01006	1.98607	1.75771	2.27995e-05	0.000224904	Up	transcription elongation factor 1 homolog
Grin2c	0.120347	0.386747	1.29692	1.26944	1.74682	1.31158e-22	3.39817e-20	Up	glutamate receptor nmda 2c isoform x2
Defb28	0.19218	0.964315	3.12464	1.98721	1.71692	6.48234e-06	7.68886e-05	Up	beta-defensin 115
Otop2	0.21807	0.420373	1.37849	1.84654	1.71176	5.06415e-09	1.3785e-07	Up	otopetrin-2
Uncx	0.071834	0.573896	1.87024	2.31426	1.70569	4.25088e-14	2.93932e-12	Up	homeobox protein unc-4 homolog
Gjc2	0.351005	1.52189	4.95541	4.16558	1.70497	1.23399e-14	9.44349e-13	Up	gap junction gamma-2 protein
Rab44	0.36358	1.84378	5.98596	5.47349	1.70074	1.03378e-26	4.9402e-24	Up	ras-related protein rab-44
Adamts14	0.282341	0.422761	1.36339	1.37552	1.69176	2.94864e-19	4.76758e-17	Up	a disintegrin and metalloproteinase with thrombospondin motifs 14 isoform x1
Ncf4	0.0300265	0.421394	1.37857	0.971546	1.69133	6.19083e-10	2.01407e-08	Up	neutrophil cytosol factor 4
Sept3	0.403018	1.1696	3.77115	4.31636	1.68855	1.12447e-26	5.25678e-24	Up	neuronal-specific septin-3 isoform x3
Krt15	0.654792	1.31687	4.23765	3.59453	1.68754	5.11916e-23	1.38633e-20	Up	type i cytoskeletal 15
Gm29825	0.176344	1.13694	3.65678	3.39424	1.6836	2.4698e-18	3.51733e-16	Up	-
Sgca	1.38015	3.85516	12.3442	12.5641	1.68075	9.37178e-28	5.30355e-25	Up	alpha-sarcoglycan isoform x1
Slc34a3	0.125671	0.628131	2.00353	2.19117	1.6714	1.13906e-14	8.81108e-13	Up	sodium-dependent phosphate transport protein 2c isoform x1
Itgb2l	0.0829953	0.349457	1.11813	1.09632	1.66616	1.30416e-13	8.34677e-12	Up	integrin beta-2
LOC101055939	0.0305779	0.362858	1.14276	1.21668	1.65901	9.26251e-16	8.93207e-14	Up	kinesin-like protein kif19
Sec14l3	0.024741	0.386142	1.20739	1.01344	1.65126	1.15161e-14	8.87628e-13	Up	sec14-like protein 3 isoform x1
Clca3b	3.26592	1.26837	3.97913	4.73244	1.65089	9.39166e-10	2.95699e-08	Up	chloride channel calcium activated 1
Kcnk16	0	0.954323	2.99744	3.13912	1.64598	7.70867e-13	4.32822e-11	Up	potassium channel subfamily k member 16
Foxh1	0.396597	0.556943	1.74025	2.25106	1.64584	3.88919e-14	2.71542e-12	Up	forkhead box protein h1
Tmem179	0.0033207	0.385824	1.21384	0.706396	1.64476	1.05651e-08	2.6729e-07	Up	transmembrane protein 179
Gm39743	0.0381777	0.600065	1.85894	1.42301	1.63978	5.40549e-11	2.17682e-09	Up	envelope polyprotein
Scn4b	0.0644253	0.431166	1.33733	1.26874	1.63387	1.00961e-21	2.26158e-19	Up	sodium channel subunit beta-4
Slc34a1	0.178644	2.1195	6.55071	5.76011	1.63129	9.47753e-27	4.63202e-24	Up	sodium-dependent phosphate transport protein 2a
Gm2237	1.23922	0.943054	2.90477	3.14121	1.62246	4.53536e-11	1.85772e-09	Up	uncharacterized protein gm2237 isoform x2
3830403N18Rik	0.107728	2.98686	9.2	7.28563	1.62234	3.77042e-14	2.64107e-12	Up	x-linked lymphocyte-regulated protein pm1-like
Gm648	0.727401	2.8045	8.58088	6.33249	1.61254	3.78891e-20	7.024e-18	Up	uncharacterized protein loc270599 isoform x2
Pld4	0.411039	0.578757	1.76685	2.13974	1.61107	1.24621e-08	3.10894e-07	Up	phospholipase d4
Ush1c	0.152292	1.07422	3.26746	3.1323	1.60782	3.33669e-23	9.19919e-21	Up	harmonin isoform x2
Gprin2	0.0800292	0.641115	1.94193	1.47911	1.60546	4.17503e-19	6.5246e-17	Up	-
Il21r	0.298725	0.943467	2.84878	3.13046	1.59026	2.2315e-16	2.38742e-14	Up	interleukin-21 receptor
Rab42	0.0402289	0.349624	1.05839	1.47121	1.58765	1.01092e-09	3.16436e-08	Up	ras-related protein rab-42
Inpp4b	0.143729	0.388725	1.16204	1.27149	1.57813	5.12173e-14	3.51885e-12	Up	type ii inositol -bisphosphate 4-phosphatase isoform x1
Ppp2r2c	0.249362	4.22343	12.5446	10.0516	1.576	1.29597e-59	5.5738e-56	Up	protein phosphatase regulatory subunit gamma isoform x1
Chd5	1.28358	1.51156	4.48679	3.80777	1.57461	5.75607e-59	2.06302e-55	Up	chromodomain-helicase-dna-binding protein 5 isoform x6
Cnga2	0.0605764	0.594696	1.77818	0.925708	1.57458	9.6411e-14	6.34026e-12	Up	cyclic nucleotide-gated olfactory channel
Snx20	0.307625	1.56845	4.66604	4.29659	1.5711	1.71714e-13	1.07657e-11	Up	sorting nexin-20
Krt32	0.159478	0.688448	2.02875	1.58843	1.55951	2.8194e-10	9.93927e-09	Up	type i cuticular ha2
Cacng1	0.892465	1.52144	4.44035	4.39949	1.55193	3.93763e-18	5.463e-16	Up	voltage-dependent calcium channel gamma-1 subunit
Rbbp8nl	0.171374	0.858025	2.49858	2.2315	1.5469	1.67816e-15	1.5828e-13	Up	rbbp8 n-terminal-like protein
Fxyd2	0.100022	1.41958	4.14411	3.22239	1.53858	4.20623e-07	6.97399e-06	Up	sodium potassium-transporting atpase subunit gamma isoform x1
Crnn	0.00968061	1.134	3.29262	3.04359	1.5322	6.12498e-15	5.12507e-13	Up	cornulin isoform x2
Cartpt	0	1.75731	5.03831	4.24824	1.52508	1.02314e-14	8.089e-13	Up	cocaine- and amphetamine-regulated transcript protein
5330417C22Rik	0.154406	0.974629	2.79375	2.43821	1.52247	3.64344e-33	3.73096e-30	Up	upf0577 protein kiaa1324 homolog isoform x2
4933402J07Rik	0.0591743	0.410652	1.1951	1.07877	1.52114	3.86506e-06	4.86689e-05	Up	uncharacterized protein c16orf78 homolog
Zmynd12	0.0936693	0.581005	1.65623	1.99075	1.51755	5.7101e-10	1.87756e-08	Up	zinc finger mynd domain-containing protein 12 isoform x1
Olfr12	0.105442	0.638414	1.82975	2.31724	1.51509	2.87397e-07	4.9834e-06	Up	olfactory receptor 12
Tekt4	0.0637624	1.66669	4.7282	4.1106	1.51465	1.79673e-10	6.54876e-09	Up	tektin-4
Necab2	0.120874	0.636257	1.82328	1.80714	1.51163	3.09026e-12	1.55996e-10	Up	n-terminal ef-hand calcium-binding protein 2
Tmem40	0.304338	1.66582	4.75051	3.3442	1.50822	7.78384e-11	3.03788e-09	Up	transmembrane protein 40
Parvb	0.574688	1.54048	4.37756	5.36676	1.50504	4.19903e-19	6.54333e-17	Up	beta-parvin isoform x1
Mesp2	0.188179	0.982535	2.78087	2.21556	1.50397	1.01368e-10	3.89087e-09	Up	mesoderm posterior protein 2
Hsh2d	0.155284	0.704377	1.976	1.53277	1.49911	4.27423e-09	1.18816e-07	Up	hematopoietic sh2 domain-containing protein
Myh11	0.0629817	0.465911	1.31486	1.02148	1.49638	8.4146e-16	8.18784e-14	Up	myosin-11 isoform x2
Padi6	0.0323635	0.373073	1.06151	0.905046	1.4961	1.90943e-09	5.66362e-08	Up	protein-arginine deiminase type-6
Cnga3	0.585402	5.1449	14.4588	12.083	1.49414	7.06635e-29	4.46935e-26	Up	cyclic nucleotide-gated cation channel alpha-3 isoform x1
Dusp13	0.291173	3.13996	8.8375	7.28657	1.493	5.82255e-18	7.82567e-16	Up	dual specificity protein phosphatase 13 isoform x2
Hes2	0.599969	0.955958	2.68004	2.93557	1.49275	2.0669e-12	1.06589e-10	Up	transcription factor hes-2
Dkkl1	0.245008	0.41852	1.17097	1.06448	1.48754	1.61718e-07	3.00317e-06	Up	dickkopf-like protein 1
Lipn	0.548345	4.89723	13.6803	9.96996	1.48449	1.21011e-34	1.30113e-31	Up	lipase member n
Pnliprp2	0.272513	1.98993	5.56273	5.45378	1.48434	1.02425e-17	1.32686e-15	Up	pancreatic lipase-related protein 2
Tdpoz4	0.0697554	0.413031	1.16211	0.689396	1.48257	0.000174235	0.0012858	Up	td and poz domain-containing protein 2-like
Mcidas	0.192647	0.854797	2.34795	2.58593	1.46459	1.13717e-13	7.38797e-12	Up	multicilin
Urah	1.20123	1.99513	5.48295	4.39982	1.46449	1.31613e-08	3.25568e-07	Up	5-hydroxyisourate hydrolase
Mb	0.220295	5.23191	14.3978	11.3971	1.46235	1.90406e-27	9.98679e-25	Up	myoglobin
Tas1r1	0.621003	1.23784	3.40496	3.29707	1.45935	3.1906e-18	4.48444e-16	Up	taste receptor type 1 member 1 isoform x1
Abat	0.402139	1.62798	4.46525	5.35549	1.45928	7.24295e-22	1.65697e-19	Up	4-aminobutyrate mitochondrial
Usp17le	0.0543843	1.29543	3.55341	2.96333	1.45751	8.4747e-10	2.684e-08	Up	deubiquitinating enzyme 2a
Il1b	0.022014	0.673058	1.83543	1.64815	1.45602	4.89049e-10	1.6305e-08	Up	interleukin 1 beta
Oit1	0.0746706	0.698188	1.91421	1.80688	1.4546	2.48176e-07	4.37808e-06	Up	protein fam3d
Hist1h3i	0.953056	0.606828	1.63688	1.83633	1.45041	0.000483215	0.00306156	Up	uncharacterized protein loc680498
Rinl	0.152019	0.416477	1.13434	1.06346	1.44582	1.94454e-06	2.64995e-05	Up	ras and rab interactor-like protein
Krt71	0.112083	0.59236	1.6138	1.25882	1.44355	2.45803e-10	8.79509e-09	Up	type ii cytoskeletal 71
Krt16	1.76521	4.22194	11.4685	9.54888	1.44308	1.45857e-22	3.73402e-20	Up	keratin 16
Fpr-rs3	0.0487752	0.49536	1.33893	1.50956	1.44061	0.00041014	0.00267592	Up	formyl peptide receptor-related sequence 3
Kcnq1	0.182458	1.56457	4.2405	5.11646	1.43981	2.00774e-21	4.36114e-19	Up	potassium voltage-gated channel subfamily kqt member 1
4921528I07Rik	0.247861	1.30425	3.53092	2.13066	1.43904	2.86327e-08	6.48137e-07	Up	-
Cma1	0	0.437449	1.18882	0.840686	1.43638	7.37402e-06	8.58086e-05	Up	chymase mast cell
Trpv3	0.138584	0.83319	2.25785	2.38233	1.43588	3.72474e-15	3.25604e-13	Up	transient receptor potential cation channel subfamily v member 3 isoform x3
Klf15	0.0706136	0.908843	2.45062	2.14337	1.43413	5.17712e-17	6.15089e-15	Up	krueppel-like factor 15
Pnpla5	0	0.557679	1.50305	1.02819	1.42846	1.14502e-07	2.21114e-06	Up	patatin-like phospholipase domain-containing protein 5 isoform x1
BC021614	0.121438	0.61838	1.64111	1.60028	1.42461	1.0413e-06	1.53479e-05	Up	glutathione s-transferase p-like
Lce1f	0.177716	1.05432	2.85614	2.58459	1.42302	6.29413e-05	0.000540327	Up	-
Vwce	0.347441	1.49172	3.98133	4.95364	1.41957	6.4449e-18	8.55518e-16	Up	von willebrand factor c and egf domain-containing protein isoform x2
Dok7	0.110777	0.69134	1.84975	1.8434	1.41951	2.0382e-07	3.68943e-06	Up	protein dok-7 isoform x2
A3galt2	0.406672	0.698696	1.86433	2.36704	1.41694	1.16702e-06	1.69439e-05	Up	alpha -galactosyltransferase 2
Fam83e	0.182273	0.899289	2.38675	1.76113	1.41323	2.97508e-14	2.15412e-12	Up	protein fam83e
Fam83f	0.294396	2.82545	7.4911	6.69453	1.41196	1.99124e-31	1.64694e-28	Up	Protein FAM83D
Fgfr4	0.126881	0.705107	1.86246	1.7063	1.41136	3.64261e-15	3.19724e-13	Up	fibroblast growth factor receptor 4
Il19	0.281111	1.16941	3.10374	2.23037	1.40766	1.57575e-08	3.82457e-07	Up	interleukin-19
Mfsd7a	0.0766723	0.977225	2.58253	1.89201	1.39921	6.2917e-14	4.2547e-12	Up	major facilitator superfamily domain-containing protein 7
Avil	0.222205	1.21955	3.2096	2.94468	1.39826	4.2881e-21	8.95274e-19	Up	advillin
Pgm5	0.121236	1.7168	4.4909	3.47589	1.39128	6.84315e-42	1.3378e-38	Up	phosphoglucomutase-like protein 5
Pde6g	0.0329295	0.518023	1.35305	1.27397	1.38945	0.000108755	0.000861719	Up	retinal rod rhodopsin-sensitive cgmp 3 -cyclic phosphodiesterase subunit gamma
Nlrp1b	0.00338998	0.416329	1.08836	1.25044	1.38753	4.98938e-09	1.36506e-07	Up	nacht- lrr- and pyd-containing protein 1 paralog b
Ablim2	0.354528	1.12942	2.94191	3.73199	1.38555	1.19645e-19	2.07491e-17	Up	actin-binding lim protein 2 isoform x10
Gpld1	0.174631	0.597304	1.55919	1.03482	1.38264	2.92569e-15	2.63244e-13	Up	phosphatidylinositol-glycan-specific phospholipase d isoform x1
Slc5a4a	0.0306765	0.766997	1.98566	1.24778	1.36932	1.66579e-08	4.02241e-07	Up	low affinity sodium-glucose cotransporter
Tbx10	0.176492	0.608695	1.57562	1.87074	1.36447	6.42736e-09	1.7106e-07	Up	t-box transcription factor tbx10
Bcl2l15	0.741335	1.796	4.61737	4.57379	1.36142	9.6874e-12	4.47043e-10	Up	bcl-2-like protein 15
Rgcc	0.320977	0.567057	1.46252	1.34509	1.36063	6.12194e-07	9.65168e-06	Up	regulator of cell cycle rgcc
Gng4	0.135677	0.394321	1.00546	1.08686	1.36035	1.03156e-08	2.62212e-07	Up	guanine nucleotide-binding protein g g g subunit gamma-4
Hist1h3c	1.65655	1.18604	3.03175	2.7747	1.35854	0.000119163	0.000930815	Up	histone h3-like
Trib3	15.2606	4.88377	12.4453	9.8509	1.35602	7.18629e-13	4.04548e-11	Up	tribbles homolog 3
4930538K18Rik	0.301914	0.736634	1.88774	2.43755	1.35287	1.25318e-11	5.64966e-10	Up	uncharacterized protein loc75180 isoform x1
Foxl1	0.372982	1.07067	2.72257	2.30797	1.3523	5.54773e-14	3.78473e-12	Up	forkhead box protein l1
Acsbg1	0.537932	1.52493	3.87884	2.81875	1.34864	1.93285e-21	4.24132e-19	Up	long-chain-fatty-acid-- ligase acsbg1 isoform x1
Dsp	0.141495	0.921514	2.34057	2.17161	1.34701	2.26501e-25	8.85598e-23	Up	desmoplakin isoform x2
Il12rb1	0.280477	0.667884	1.69497	1.49879	1.34617	7.818e-14	5.20519e-12	Up	interleukin-12 receptor subunit beta-1
Ceacam5	0.0638961	0.653496	1.65713	1.60199	1.34541	1.80343e-08	4.30431e-07	Up	-
Abhd12b	0.0835993	0.432776	1.10569	0.744975	1.34403	7.22448e-05	0.000607794	Up	abhydrolase domain-containing protein 12b isoform x1
Cntn2	0.046919	0.918819	2.31456	1.83241	1.33636	1.40497e-29	9.74619e-27	Up	contactin-2
Fam159b	0.107892	1.0877	2.74834	1.7016	1.32999	2.26902e-07	4.05603e-06	Up	membrane protein fam159b
Olfr733	0	0.520872	1.30842	1.10079	1.32805	2.36864e-05	0.00023248	Up	olfactory receptor 4n4
Ftcd	0.145303	0.641135	1.59906	1.42239	1.32397	6.49934e-09	1.72549e-07	Up	formimidoyltransferase-cyclodeaminase isoform x2
Comp	0.310455	0.415458	1.0312	1.21579	1.32393	7.17666e-09	1.88207e-07	Up	cartilage oligomeric matrix protein
Myo16	0.115556	1.12949	2.81585	2.79608	1.32014	1.34709e-24	4.67234e-22	Up	unconventional myosin-xvi
Amy1	0.14777	1.17623	2.92846	3.16432	1.31508	2.06685e-11	8.94297e-10	Up	pancreatic alpha-amylase isoform x1
Aire	0.873266	1.21902	3.00699	2.72986	1.31129	1.15465e-11	5.2606e-10	Up	autoimmune regulator isoform x1
Cym	0.0280194	0.665505	1.66244	1.20826	1.30911	0.000225617	0.00160761	Up	chymosin
Col11a2	0.425737	0.82228	2.02566	2.03184	1.30565	8.69957e-18	1.13381e-15	Up	collagen alpha-2 chain isoform x2
Gm5737	0.158115	0.529775	1.30483	1.6008	1.30205	1.454e-07	2.74036e-06	Up	short-chain dehydrogenase reductase family 42e member 2
Gm13889	0.127605	0.471097	1.17254	1.39472	1.29787	1.28117e-05	0.000138447	Up	-
Prkar1b	0.350703	0.650441	1.60401	1.31344	1.29557	4.15159e-10	1.40817e-08	Up	camp-dependent protein kinase type i-beta regulatory subunit
Mesp1	0.0146333	0.898787	2.1926	2.15868	1.28849	4.10625e-05	0.000371488	Up	mesoderm posterior protein 1
Serpinf1	2.30523	11.6732	28.416	30.6573	1.2871	6.59917e-26	2.78258e-23	Up	pigment epithelium-derived factor
Dhtkd1	0.0401149	0.465796	1.12066	1.01147	1.27493	2.51713e-09	7.26569e-08	Up	probable 2-oxoglutarate dehydrogenase e1 component mitochondrial
Ly6d	0.694707	5.88748	14.221	12.396	1.27353	3.78461e-17	4.57225e-15	Up	lymphocyte antigen 6d
Slc35f3	0.133779	0.590778	1.42775	1.31208	1.27203	2.19517e-09	6.4401e-08	Up	thiamine transporter slc35f3 isoform x2
Col17a1	0.19395	0.597912	1.43629	1.65208	1.26906	3.25504e-14	2.32551e-12	Up	collagen alpha-1 chain
Cbr2	7.31561	14.3381	34.4591	30.0738	1.26857	2.65682e-29	1.73132e-26	Up	carbonyl reductase
LOC108168405	0.285239	2.22459	5.34224	6.07721	1.26506	1.1384e-05	0.000124901	Up	Zinc finger protein 136
Wnk2	0.00893344	0.56671	1.35463	1.80074	1.26321	4.48968e-19	6.94591e-17	Up	serine threonine-protein kinase wnk2 isoform c
Tldc2	0.525126	4.08045	9.76259	9.56796	1.26138	9.82924e-29	5.87146e-26	Up	tld domain-containing protein 2 isoform x1
Otog	0.0972824	1.60991	3.84129	3.5792	1.25818	2.63735e-20	4.97498e-18	Up	otogelin
B3gnt8	1.37799	1.17961	2.82372	3.06507	1.25584	3.35645e-11	1.3961e-09	Up	udp- c:betagal beta- -n-acetylglucosaminyltransferase 8
Unc13a	2.58277	2.02259	4.79693	4.43798	1.25224	6.0901e-30	4.51601e-27	Up	protein unc-13 homolog a
Slc38a3	1.77146	3.68467	8.73137	10.1149	1.24868	1.28088e-27	7.06272e-25	Up	sodium-coupled neutral amino acid transporter 3
1520401A03Rik	0.128968	0.538411	1.26844	0.873876	1.24771	4.34315e-08	9.36781e-07	Up	-
Ano2	0.120313	1.15303	2.73059	2.26311	1.24661	2.11363e-19	3.46966e-17	Up	anoctamin-2 isoform x1
Cdkl1	0.999465	1.16177	2.7552	2.52155	1.24547	1.86622e-09	5.55078e-08	Up	cyclin-dependent kinase-like 1 isoform x1
Unc45b	0.431207	2.50633	5.92681	5.03531	1.2449	3.39675e-21	7.23221e-19	Up	protein unc-45 homolog b
Syt8	1.55224	3.03396	7.1585	6.70837	1.24359	3.72957e-21	7.86297e-19	Up	synaptotagmin-8 isoform x3
Tmod1	0.127496	0.430741	1.02519	1.32693	1.24183	1.79087e-06	2.4687e-05	Up	tropomodulin-1
Rgs14	0.887193	5.63343	13.2323	12.4282	1.23585	2.15645e-22	5.39224e-20	Up	regulator of g-protein signaling 14
Mmp17	0.50783	0.665789	1.55428	1.4915	1.23298	1.66456e-09	4.99938e-08	Up	matrix metalloproteinase-17
Catsperd	0.21207	1.09812	2.57165	2.68421	1.22994	6.67919e-10	2.15664e-08	Up	cation channel sperm-associated protein subunit delta isoform x14
2610528A11Rik	11.9747	8.09592	18.9308	15.3906	1.22976	1.66623e-11	7.3125e-10	Up	secreted protein c10orf99 homolog
Nup210l	0.672213	0.445261	1.03859	0.926355	1.22843	2.57258e-13	1.56277e-11	Up	nuclear pore membrane glycoprotein 210-like isoform x2
Ces2b	0.180999	3.56038	8.31755	6.11435	1.22724	5.16199e-24	1.63244e-21	Up	carboxylesterase 2
Ccdc144b	0.0483165	0.585133	1.35902	1.18102	1.21946	2.05507e-09	6.07049e-08	Up	-
Aldh1a3	0.344083	2.63583	6.10729	4.95599	1.21526	1.54722e-25	6.1615e-23	Up	aldehyde dehydrogenase family 1 member a3
Avp	0	0.426789	1.00055	0.447499	1.21483	0.0050611	0.0214413	Up	vasopressin-neurophysin 2-copeptin
Fam167a	0.465437	1.04695	2.40849	2.40754	1.20305	2.53707e-15	2.31179e-13	Up	protein fam167a
Bves	0.136443	1.20515	2.78044	2.09308	1.20256	6.93956e-10	2.23066e-08	Up	blood vessel epicardial substance
Kcnh2	0.468453	0.615874	1.40497	1.57404	1.1936	1.55208e-12	8.16054e-11	Up	potassium voltage-gated channel subfamily h member 2 isoform x2
Slc6a12	0.504144	0.542712	1.24532	1.36212	1.19288	7.56491e-07	1.15951e-05	Up	sodium- and chloride-dependent betaine transporter isoform x2
1700013G24Rik	0.0942241	1.0324	2.3508	2.77703	1.19173	2.04638e-07	3.698e-06	Up	-
Bank1	0.0266677	0.567154	1.2874	1.43493	1.18724	1.1089e-07	2.15219e-06	Up	b-cell scaffold protein with ankyrin repeats
Adgrb1	0.172257	1.59996	3.6226	4.45655	1.18422	8.12166e-26	3.35869e-23	Up	brain-specific angiogenesis inhibitor 1 isoform x1
Lce3c	0	0.558382	1.29025	0.443908	1.18021	0.00306524	0.0142397	Up	-
Smtnl1	0.120042	2.12677	4.80947	3.92658	1.1796	4.03535e-19	6.38073e-17	Up	smoothelin-like protein 1
Evpl	16.95	29.9332	67.4751	62.6732	1.17736	3.45724e-56	1.06208e-52	Up	envoplakin
Faim2	0.130531	0.675748	1.52369	2.0061	1.1738	1.04729e-14	8.24899e-13	Up	protein lifeguard 2
Retn	0.111322	0.78948	1.78641	1.79985	1.17279	5.65219e-05	0.0004911	Up	resistin
Cpne5	0.283833	1.3523	3.04168	2.61602	1.17222	4.18773e-14	2.90499e-12	Up	copine-5 isoform x1
Fads6	0.459632	0.563992	1.275	1.01122	1.17162	4.75035e-07	7.75654e-06	Up	fatty acid desaturase 6
Slc6a20a	0.019869	1.43075	3.22176	2.91377	1.17119	5.05021e-09	1.37645e-07	Up	sodium- and chloride-dependent transporter xtrp3 isoform x1
Nptx1	0.914881	2.99113	6.7068	7.96435	1.17034	1.81161e-26	8.11617e-24	Up	neuronal pentraxin-1
Fam131a	0.219106	2.44463	5.4768	7.19374	1.17016	6.32081e-17	7.38726e-15	Up	protein fam131a isoform x2
Adcy1	0.816787	0.550863	1.23728	0.927591	1.16984	8.9507e-16	8.67026e-14	Up	adenylate cyclase type 1
Areg	0.0154864	0.497991	1.12414	1.31322	1.16838	1.96045e-05	0.000197702	Up	amphiregulin
Plb1	0.56531	10.1934	22.832	23.483	1.168	2.8517e-39	4.08829e-36	Up	phospholipase membrane-associated
Cldn10	0.208689	0.966966	2.16657	1.93555	1.1619	1.00336e-06	1.48418e-05	Up	claudin-10 isoform x2
Ostn	0.0928821	0.537214	1.21452	1.12646	1.16135	0.00021107	0.00151703	Up	osteocrin
Stab1	0.839036	2.20908	4.9231	4.54541	1.16077	8.19833e-29	5.03716e-26	Up	stabilin-1 isoform x1
Nlrc3	0.352378	0.586687	1.31171	1.15957	1.16028	2.82094e-13	1.69924e-11	Up	protein nlrc3 isoform x2
Ripk4	0.110334	0.572453	1.27655	0.854063	1.15797	9.02741e-10	2.85065e-08	Up	receptor-interacting serine threonine-protein kinase 4
Csn3	0.940829	1.04467	2.33624	3.78798	1.15443	1.97778e-07	3.59215e-06	Up	kappa-casein precursor
Ripk3	0.0940164	0.512233	1.14178	1.12368	1.15407	0.000304696	0.00207024	Up	receptor-interacting serine threonine-protein kinase 3
Krt13	0.900896	3.77303	8.38932	6.80408	1.1537	5.34382e-15	4.57832e-13	Up	type i cytoskeletal 13
D630023F18Rik	0.333771	3.53569	7.81505	8.01824	1.14746	2.68147e-12	1.36321e-10	Up	uncharacterized protein c2orf80 homolog isoform x3
Dpysl5	2.04956	5.8068	12.8	13.031	1.14462	6.3947e-40	1.0578e-36	Up	dihydropyrimidinase-related protein 5
Pou4f3	0.272692	1.20612	2.65	2.522	1.14361	1.28483e-05	0.000138772	Up	pou class transcription factor 3
1700056E22Rik	2.2323	2.09425	4.63413	3.29629	1.14244	6.54482e-07	1.02507e-05	Up	-
Ndufa4l2	0.320553	2.46341	5.41142	7.49559	1.14009	1.98943e-11	8.64274e-10	Up	nadh dehydrogenase
Acox2	0.138053	1.90838	4.20436	3.52642	1.13992	2.2361e-09	6.53343e-08	Up	peroxisomal acyl-coenzyme a oxidase 2
Nipal2	0.0325093	0.735682	1.61265	1.65564	1.1314	2.20956e-07	3.96622e-06	Up	nipa-like protein 2
Rbfox3	0.0907984	1.25145	2.73725	3.16934	1.13093	2.24235e-15	2.07847e-13	Up	rna binding protein fox-1 homolog 3 isoform x4
Tmtc1	0.158973	2.35824	5.14821	5.11113	1.13019	6.56797e-17	7.63463e-15	Up	transmembrane and tpr repeat-containing protein 1
Csrp3	0.0319551	0.703296	1.54712	1.20209	1.1293	9.60535e-06	0.000107582	Up	cysteine and glycine-rich protein 3
Fbln7	0.144724	0.459166	1.00262	0.839086	1.12762	1.29165e-05	0.000139259	Up	fibulin-7 isoform x1
Slc7a10	0.0786614	1.85624	4.04821	3.37592	1.12679	5.4281e-10	1.79582e-08	Up	asc-type amino acid transporter 1 isoform x2
Cfap46	0.061427	0.520957	1.1367	1.2035	1.1255	1.21896e-13	7.8718e-12	Up	cilia- and flagella-associated protein 46
Gpr35	0.898391	2.79046	6.06241	6.37881	1.12517	8.34157e-08	1.67333e-06	Up	g-protein coupled receptor 35
Fam178b	0.110783	0.507199	1.1044	0.915267	1.1244	8.78954e-05	0.000719418	Up	Eukaryotic translation initiation factor 1
Podxl	9.40692	1.70416	3.69988	3.93058	1.12331	7.96384e-24	2.44654e-21	Up	podocalyxin
Pla2r1	0.114157	0.708516	1.5378	1.64096	1.1223	6.10739e-13	3.46533e-11	Up	secretory phospholipase a2 receptor isoform x1
Hepacam	0.0195222	0.491434	1.07223	1.16503	1.12038	3.05163e-06	3.95085e-05	Up	hepatocyte cell adhesion molecule
Asns	60.763	13.6079	29.4811	26.4742	1.11966	1.40999e-37	1.89506e-34	Up	asparagine synthetase
H2-M2	0.0999974	1.38138	2.99833	2.64733	1.11864	5.94339e-10	1.94239e-08	Up	mhc class ib antigen
Ccdc30	0.81781	0.919507	1.98105	2.02702	1.11768	6.22219e-10	2.02122e-08	Up	coiled-coil domain-containing protein 30 isoform x2
Hvcn1	0.451187	0.713804	1.53849	1.51627	1.1176	2.27437e-09	6.63624e-08	Up	voltage-gated hydrogen channel 1
Gpr55	0.0893957	2.19977	4.75841	3.57817	1.1166	1.85152e-14	1.36825e-12	Up	g-protein coupled receptor 55
Bdkrb1	0.57305	0.489017	1.06531	0.8578	1.11376	0.00376788	0.0168629	Up	b1 bradykinin receptor
Stk32c	1.32263	2.39433	5.17243	4.35064	1.11282	1.53566e-14	1.15065e-12	Up	serine threonine-protein kinase 32c
Dpep3	0.159313	1.23193	2.66476	3.12445	1.11103	9.66358e-09	2.48576e-07	Up	dipeptidase 3
Rnf224	0.171138	1.33523	2.86803	2.45028	1.1106	9.32337e-12	4.31169e-10	Up	ring finger protein 224
Gsdma	0.108239	0.651654	1.40447	1.46258	1.10956	8.87511e-08	1.77045e-06	Up	gasdermin-a isoform x1
Pkp1	0.523879	1.02074	2.19187	2.3079	1.1084	2.36144e-15	2.17015e-13	Up	plakophilin-1
Tmprss2	0.0466245	0.572183	1.22953	1.05844	1.10817	5.38576e-08	1.12445e-06	Up	transmembrane protease serine 2
Omp	0.862884	0.512969	1.10047	0.938795	1.10674	0.00211006	0.0104625	Up	olfactory marker protein
Them5	0.120501	1.12318	2.40744	2.03529	1.10232	1.12451e-05	0.000123693	Up	acyl-coenzyme a thioesterase them5
Batf3	0.349521	0.476996	1.03529	0.902981	1.1004	0.00251548	0.0120956	Up	basic leucine zipper transcriptional factor atf-like 3
Tcam1	0.472894	0.875704	1.87162	1.91508	1.10018	2.01001e-11	8.71454e-10	Up	intercellular adhesion molecule 5-like
Casp14	0.230774	0.956887	2.03777	3.55655	1.09702	2.87369e-06	3.74982e-05	Up	caspase-14
Hephl1	0.0479989	0.689109	1.46489	1.15562	1.09456	5.05395e-12	2.46445e-10	Up	hephaestin-like protein 1
Tarm1	0.0341873	0.532832	1.14254	1.17673	1.09064	0.00357028	0.0161293	Up	low quality protein: t-cell- activating receptor on myeloid cells protein 1
Gfra1	2.78753	4.13905	8.78427	8.36253	1.08966	7.62349e-25	2.82653e-22	Up	gdnf family receptor alpha-1 isoform x1
Il5ra	0.369675	1.06125	2.25666	1.96821	1.08847	1.64481e-09	4.94697e-08	Up	interleukin-5 receptor subunit alpha
Nos2	12.4234	2.77879	5.87111	4.57208	1.08522	3.849e-08	8.44598e-07	Up	inducible nitric oxide synthase
St14	0.0524454	0.779397	1.64955	1.66928	1.08238	5.50797e-10	1.81944e-08	Up	suppressor of tumorigenicity 14 protein
Myo5c	0.174623	0.745391	1.57114	1.86599	1.08228	7.13125e-15	5.89821e-13	Up	unconventional myosin-vc
Acvrl1	0.303219	2.64293	5.56435	4.78363	1.07966	3.09029e-22	7.46686e-20	Up	serine threonine-protein kinase receptor r3 isoform x1
Siglecf	0.0312394	0.769721	1.62647	1.23864	1.07813	6.99798e-09	1.8397e-07	Up	sialic acid-binding ig-like lectin 5 isoform x1
Creb3l3	0.0626596	0.507475	1.0652	0.78437	1.07366	7.14281e-06	8.35248e-05	Up	cyclic amp-responsive element-binding protein 3-like protein 3
Tmc8	0.649924	3.73614	7.83824	8.4423	1.07341	3.41951e-22	8.17052e-20	Up	transmembrane channel-like protein 8 isoform x1
Aim2	0.0880273	0.592911	1.24853	1.06909	1.07248	9.11434e-07	1.363e-05	Up	interferon-inducible protein aim2 isoform x1
Thsd1	0.376047	0.920303	1.93326	1.8292	1.07236	1.09092e-11	4.98082e-10	Up	thrombospondin type-1 domain-containing protein 1 isoform x1
Sbp	0.0318188	0.986011	2.07096	1.93041	1.06671	6.92903e-06	8.1594e-05	Up	prostatic spermine-binding protein precursor
Spag4	1.25453	2.52239	5.27974	5.47963	1.06602	1.14003e-12	6.15971e-11	Up	sperm-associated antigen 4 protein isoform x2
Gm15776	0.384342	0.580307	1.22865	0.615235	1.06408	0.00573945	0.0236082	Up	guanine nucleotide-binding protein g g g subunit gamma-5
Fcamr	0.0503347	0.567149	1.18524	1.24726	1.062	8.32549e-08	1.67166e-06	Up	high affinity immunoglobulin alpha and immunoglobulin mu fc receptor isoform x1
Celf4	2.47579	0.825449	1.7105	1.89538	1.05767	1.58973e-07	2.96498e-06	Up	cugbp elav-like family member 4 isoform x15
Paqr5	0.365488	0.671495	1.39235	1.02528	1.05668	4.75858e-05	0.000423204	Up	membrane progestin receptor gamma isoform x1
Tnfrsf9	5.89977	5.69137	11.7707	9.8089	1.05295	1.18681e-18	1.76011e-16	Up	tumor necrosis factor receptor superfamily member 9 isoform x1
Tnni2	0.654094	2.12928	4.40724	4.96438	1.05171	8.42894e-10	2.67345e-08	Up	troponin fast skeletal muscle
Mitf	1.04378	2.49626	5.1651	4.76935	1.05171	4.01873e-18	5.53978e-16	Up	microphthalmia-associated transcription factor isoform x3
Cngb1	0.300176	2.69949	5.56585	5.18091	1.05067	1.42632e-16	1.57293e-14	Up	cyclic nucleotide-gated cation channel beta-1
Barx2	0.392075	0.68922	1.43288	1.0443	1.04953	5.90186e-05	0.000510523	Up	homeobox 2
Smoc2	0.0757397	1.39911	2.88122	3.01699	1.04638	1.3816e-11	6.13504e-10	Up	sparc-related modular calcium-binding protein 2 isoform x1
Synpo2	0.875199	8.80628	18.1052	20.9737	1.04456	2.73263e-39	4.00202e-36	Up	synaptopodin-2
Tmem247	0.0249549	0.733481	1.49667	1.16038	1.04299	0.0050377	0.0213464	Up	transmembrane protein 247
Oas1f	0.0732206	0.743473	1.5274	0.917238	1.04289	0.00060544	0.00369457	Up	2 -5 oligoadenylate synthetase 1f
Golga7b	0.282674	3.05414	6.2489	5.37293	1.03898	5.01764e-19	7.70726e-17	Up	golgin subfamily a member 7b
Il2rb	0.191482	0.692626	1.41951	1.49679	1.03789	1.28036e-08	3.18305e-07	Up	interleukin-2 receptor subunit beta
Aipl1	0.474336	2.80892	5.74384	4.46168	1.03435	2.50363e-14	1.82505e-12	Up	aryl-hydrocarbon-interacting 1
Cd164l2	0.485967	3.47473	7.08612	6.09283	1.03412	3.47316e-12	1.74099e-10	Up	cd164 sialomucin-like 2 protein
Tpm2	0.434098	0.565407	1.15407	1.25145	1.02953	2.06321e-05	0.000206941	Up	Tropomyosin beta chain
Sds	0.581723	2.83251	5.78364	5.17992	1.02914	2.97899e-10	1.03996e-08	Up	l-serine dehydratase l-threonine deaminase
Rasgef1a	0.452042	2.21637	4.50639	5.10798	1.02878	1.99141e-15	1.86192e-13	Up	ras-gef domain-containing family member 1a
Slc22a18	0.206983	2.86211	5.78974	4.61154	1.02307	1.07218e-11	4.91613e-10	Up	solute carrier family 22 member 18
Lman1l	0.161416	0.524631	1.06721	0.992004	1.02185	5.15647e-05	0.000452883	Up	protein ergic-53-like
Zbtb32	0.410899	1.12231	2.27091	1.74682	1.02139	2.73294e-07	4.76786e-06	Up	zinc finger and btb domain-containing protein 32
Orm3	0.121272	0.816616	1.65067	1.67111	1.01919	1.41794e-05	0.000150535	Up	alpha-1-acid glycoprotein precursor
Acap1	1.73509	2.14219	4.31698	3.7733	1.01913	8.90913e-10	2.81744e-08	Up	arf-gap with coiled- ank repeat and ph domain-containing protein 1
Cacna1i	0.0896133	0.764129	1.54099	1.40171	1.01652	7.28124e-14	4.89309e-12	Up	voltage-dependent t-type calcium channel subunit alpha-1i
Psapl1	0.0794017	0.829172	1.68108	1.34364	1.01567	1.22566e-05	0.000133251	Up	proactivator polypeptide-like 1
Ldhd	0.107481	0.517257	1.05278	0.887834	1.01558	0.000145771	0.00110455	Up	probable d-lactate mitochondrial
Mecom	3.72857	1.36014	2.73927	2.5774	1.01372	6.67436e-07	1.04384e-05	Up	mds1 and evi1 complex locus protein evi1 isoform x4
Grin3b	1.45331	3.24309	6.51451	6.5332	1.01007	9.49077e-20	1.6729e-17	Up	glutamate receptor nmda 3b
Slc35f1	0.0493803	0.924441	1.85928	1.87015	1.00911	1.16205e-11	5.28314e-10	Up	solute carrier family 35 member f1
Elmo1	0.17464	0.498455	1.00153	1.18118	1.00664	3.56853e-08	7.89499e-07	Up	engulfment and cell motility protein 1 isoform x1
Cited1	0.168349	1.01156	2.01757	2.61084	1.00536	0.000162956	0.00121424	Up	cbp p300-interacting transactivator 1
Plet1	0.729749	0.849982	1.70306	2.05644	1.00521	0.000197348	0.00143106	Up	placenta-expressed transcript 1 protein
Slc38a8	0.0912757	0.77159	1.54724	1.48647	1.00418	5.1759e-08	1.08484e-06	Up	sodium-coupled neutral amino acid transporter 8
Spink10	0.331117	0.536301	1.06884	1.34017	0.99996	3.06868e-08	6.90274e-07	Up	serine protease inhibitor kazal-type 10 isoform x2
Krt5	0.901606	4.6632	9.29967	7.79361	0.999	3.36244e-18	4.69529e-16	Up	type ii cytoskeletal 5
Sprr2h	1.32644	13.4167	26.7303	23.6117	0.998544	1.4774e-16	1.61272e-14	Up	sprr2e partial
Cnpy1	0.00603509	0.764686	1.52565	1.1483	0.99797	4.40984e-05	0.00039513	Up	protein canopy homolog 1
Gpr132	0.830158	1.66292	3.30877	3.27051	0.99775	5.66253e-10	1.86477e-08	Up	probable g-protein coupled receptor 132
Ptgs2	22.956	19.5059	38.7745	31.315	0.996977	4.98428e-07	8.07331e-06	Up	prostaglandin g h synthase 2 isoform x1
Alpl	1.89697	1.27153	2.53043	2.86796	0.991598	1.44963e-08	3.55862e-07	Up	alkaline tissue-nonspecific isozyme isoform x1
Itgb4	0.367168	0.670553	1.32929	1.56684	0.991306	6.7128e-11	2.65847e-09	Up	integrin beta-4 isoform x2
Trim66	0.0965065	0.816516	1.61802	1.35629	0.989931	2.56623e-12	1.31082e-10	Up	tripartite motif-containing protein 66 isoform x1
C4b	0.305513	1.70926	3.37327	2.72996	0.987465	1.08387e-14	8.47563e-13	Up	complement component 4b (childo blood group)
Clca2	0.0730548	0.688915	1.36206	1.19691	0.987349	3.37185e-06	4.31092e-05	Up	calcium-activated chloride channel regulator 2
Grhl1	0.354122	1.0508	2.07337	1.64422	0.98419	2.1576e-09	6.3472e-08	Up	grainyhead-like protein 1 homolog isoform x2
Trpm2	0.0781036	1.6142	3.17181	2.65455	0.978507	3.12045e-14	2.25179e-12	Up	transient receptor potential cation channel subfamily m member 2
Nos3	0.609015	1.05444	2.07104	2.15735	0.978256	4.20209e-10	1.42081e-08	Up	nitric oxide endothelial
Wdr78	1.44515	3.06157	5.96278	5.92923	0.965755	2.51355e-17	3.10646e-15	Up	wd repeat-containing protein 78
Pllp	0.272022	1.2184	2.37241	2.23129	0.965313	1.21092e-08	3.02792e-07	Up	plasmolipin
Cemip	1.49015	3.84052	7.46673	6.68058	0.964187	2.38822e-30	1.83419e-27	Up	cell migration-inducing and hyaluronan-binding protein isoform x2
Myom3	0.126933	1.03562	2.01183	1.63101	0.962604	1.25873e-12	6.78405e-11	Up	myomesin-3
Mpp4	0.144709	3.74159	7.25986	5.96096	0.960193	3.26951e-09	9.30014e-08	Up	maguk p55 subfamily member 4
Ugt2b1	0.0268094	1.35092	2.62224	2.12406	0.960086	1.36602e-08	3.3649e-07	Up	udp-glucuronosyltransferase 2b1-like
Prss2	0.0684712	1.84926	3.60784	2.54613	0.958461	2.75733e-06	3.60674e-05	Up	anionic trypsin-2-like
Glis1	1.16642	1.35867	2.62876	4.00829	0.958234	4.12748e-09	1.14973e-07	Up	zinc finger protein glis1
1700001O22Rik	0.277056	0.745838	1.44099	1.24742	0.957481	2.16537e-05	0.00021528	Up	-
Tenm4	0.974471	0.68622	1.3275	1.16369	0.954834	3.53835e-14	2.51123e-12	Up	teneurin-4 isoform x6
Ldb3	0.37131	9.40543	18.1673	17.605	0.954278	4.45388e-27	2.28043e-24	Up	lim domain-binding protein 3 isoform x4
Gpat2	0.0319713	0.514224	1.00012	0.770728	0.954238	2.7846e-05	0.000267089	Up	glycerol-3-phosphate acyltransferase mitochondrial isoform x2
Lrrn4cl	0.615234	0.676624	1.31382	1.32518	0.95401	3.53932e-05	0.000327924	Up	lrrn4 c-terminal-like protein
Cpvl	0.0105843	1.37576	2.65142	2.44397	0.949642	9.86835e-07	1.46455e-05	Up	probable serine carboxypeptidase cpvl isoform x2
Fbp1	0	0.629115	1.2169	1.01208	0.948709	2.74609e-05	0.000263866	Up	fructose- -bisphosphatase 1
Serpinb5	1.36427	10.5251	20.2519	17.821	0.948222	1.67686e-22	4.24234e-20	Up	serpin b5
Myl2	0.0329424	0.919517	1.77775	1.57592	0.946703	0.00137198	0.00730652	Up	myosin regulatory light chain ventricular cardiac muscle isoform
Mroh6	0.497202	1.56119	2.99069	3.25359	0.942745	1.38176e-11	6.13541e-10	Up	-
Slc1a4	9.27726	3.61473	6.91477	6.78777	0.941961	1.80481e-18	2.6048e-16	Up	neutral amino acid transporter a
Myo7a	0.892789	1.81302	3.47117	3.17634	0.941856	3.19492e-14	2.29783e-12	Up	unconventional myosin-viia isoform x3
Ccno	1.20719	2.85279	5.47115	4.66069	0.941542	1.28546e-08	3.19205e-07	Up	cyclin-o
Cdh17	1.65186	1.63907	3.135	3.30521	0.939451	3.55121e-09	1.00088e-07	Up	cadherin-17 isoform x1
Rnf225	1.29513	1.06282	2.03382	2.20757	0.93676	5.12969e-06	6.26412e-05	Up	ring finger protein 225
Dock8	0.651329	2.25315	4.27147	4.0393	0.928228	1.48696e-18	2.16055e-16	Up	dedicator of cytokinesis protein 8
Grhl2	0.303311	0.706076	1.34308	1.12182	0.927641	3.66669e-05	0.000337399	Up	grainyhead-like protein 2 homolog isoform x2
Crip3	0.0874093	0.698928	1.31788	1.27018	0.92638	0.000277389	0.00191312	Up	cysteine-rich protein 3 isoform x2
Aox4	0.0644042	1.11234	2.11075	1.79223	0.925543	2.35785e-07	4.18006e-06	Up	aldehyde oxidase 4
1700001C19Rik	0.0390243	0.63223	1.20477	1.28668	0.9244	0.000946063	0.00534961	Up	-
Iqck	0.427558	1.2763	2.41867	2.28212	0.924319	0.000197253	0.00143072	Up	-
Lca5l	0.251372	1.15007	2.17143	2.65099	0.921221	9.8661e-10	3.09351e-08	Up	lebercilin-like protein isoform x1
Mslnl	0.419945	2.70981	5.10908	5.96123	0.920903	5.31988e-16	5.32098e-14	Up	mesothelin-like protein
Gm1045	3.54642	2.62448	4.963	4.03636	0.920242	0.000387303	0.00254701	Up	-
Pou3f1	0.522382	0.557134	1.05077	1.29722	0.918726	5.70731e-06	6.89121e-05	Up	pou class transcription factor 1
Bmp7	0.649359	4.18373	7.88296	9.34475	0.918435	2.2874e-15	2.11112e-13	Up	bone morphogenetic protein 7
Sult1b1	0.105905	1.44475	2.73007	2.09326	0.917882	4.84939e-09	1.33015e-07	Up	sulfotransferase family cytosolic 1b member 1
Pak3	0.667643	2.92652	5.50077	4.64382	0.914884	1.09405e-19	1.91277e-17	Up	serine threonine-protein kinase pak 3 isoform x2
Ccdc155	0.184432	0.769969	1.4433	1.66384	0.913705	8.06511e-07	1.22396e-05	Up	protein kash5 isoform x1
Tmem116	0.764482	5.15383	9.69684	8.56237	0.913199	5.56347e-10	1.83496e-08	Up	transmembrane protein 116 isoform x1
Gm38564	0.0651609	1.62791	3.05944	3.26898	0.912483	3.1414e-10	1.09311e-08	Up	-
Mthfd2	35.872	6.73386	12.6279	11.5676	0.911353	2.9248e-19	4.74827e-17	Up	bifunctional methylenetetrahydrofolate dehydrogenase mitochondrial
Slit1	0.504622	4.34172	8.1321	8.10375	0.909866	1.46632e-18	2.14506e-16	Up	slit homolog 1 protein
Nupr1l	0.690548	1.81919	3.39188	3.07347	0.905545	3.86123e-05	0.000352734	Up	nuclear transcriptional regulator 1-like protein
Csrnp2	14.1587	11.6502	21.7499	18.7632	0.905285	1.08426e-20	2.11967e-18	Up	cysteine serine-rich nuclear protein 2
Bfsp2	0.184543	2.38798	4.47181	3.78691	0.905098	7.82426e-09	2.037e-07	Up	phakinin
Odf3l1	0.233038	0.809298	1.51171	1.6063	0.901508	8.40023e-05	0.000692441	Up	Outer dense fiber protein 3-like protein 1
Serpine1	129.581	55.2508	102.838	100.338	0.901332	4.03205e-16	4.10933e-14	Up	plasminogen activator inhibitor 1
Rps27rt	80.8223	62.9041	116.928	58.2503	0.901044	6.92807e-05	0.000586783	Up	40s ribosomal protein s27
Crabp2	0.584198	1.18296	2.20326	1.76198	0.900903	6.39882e-05	0.000548219	Up	cellular retinoic acid-binding protein 2
Slc7a1	24.4246	12.7391	23.6618	22.3874	0.89809	1.57264e-27	8.45466e-25	Up	high affinity cationic amino acid transporter 1
Cmah	0.195642	1.42552	2.64874	3.2367	0.897873	5.45649e-16	5.43235e-14	Up	cytidine monophosphate-n-acetylneuraminic acid hydroxylase isoform x1
Glrp1	0.214722	0.97741	1.81712	2.42249	0.8973	2.46424e-07	4.35075e-06	Up	-
Chrna2	0.168987	1.08639	2.02366	1.83006	0.897031	2.3029e-07	4.09956e-06	Up	neuronal acetylcholine receptor subunit alpha-2
Hmha1	1.24008	3.99299	7.40584	5.49041	0.896038	6.44932e-11	2.55884e-09	Up	minor histocompatibility protein ha-1 isoform x1
Rasd2	0.910353	1.43112	2.64195	2.40136	0.889431	1.68202e-07	3.11549e-06	Up	gtp-binding protein rhes
Aqp5	0.990053	3.00482	5.54774	4.68752	0.887738	1.71446e-10	6.28084e-09	Up	aquaporin-5
Ccdc166	0.12922	1.19137	2.19921	2.22848	0.885407	1.00783e-06	1.48852e-05	Up	-
Gls2	2.24433	3.28122	6.02675	6.39997	0.883519	1.73792e-06	2.40805e-05	Up	glutaminase liver mitochondrial isoform x1
Sspn	0.324066	0.823677	1.51619	1.31087	0.883158	1.30071e-07	2.48191e-06	Up	sarcospan isoform x1
Ntrk1	0.0755906	0.854087	1.56494	1.68224	0.881404	1.9407e-06	2.64639e-05	Up	high affinity nerve growth factor receptor isoform x1
Gal	0.253961	0.765613	1.40137	1.20562	0.880941	0.0141053	0.0486179	Up	galanin peptides
Stox1	0.192964	0.836253	1.53757	1.13447	0.879938	1.92797e-05	0.00019483	Up	storkhead-box protein 1
Chac1	24.4385	5.73702	10.5027	9.50271	0.878206	9.1586e-15	7.32158e-13	Up	glutathione-specific gamma-glutamylcyclotransferase 1
Ankmy1	0.261544	2.47761	4.54009	5.31499	0.877529	4.43578e-12	2.18281e-10	Up	ankyrin repeat and mynd domain-containing protein 1 isoform x1
Gm40848	4.8893	2.97247	5.43531	5.46415	0.875804	1.59559e-07	2.97334e-06	Up	zinc finger protein 431-like isoform x1
Ovol1	0.996874	0.552041	1.00746	0.756223	0.875151	0.00236996	0.01152	Up	transcription factor ovo-like 1
Kifc2	1.22061	1.88666	3.45641	3.31777	0.874589	4.27876e-09	1.18879e-07	Up	kinesin family member c2
Hist1h2bc	9.16358	4.7156	8.63779	10.7317	0.873188	0.000840266	0.00483529	Up	histone h2b type 1-like
Lmod1	0.114215	0.553998	1.01612	1.27144	0.873142	1.85728e-05	0.000188434	Up	leiomodin-1
Lat2	1.84899	1.88215	3.44378	3.55204	0.87288	8.00116e-06	9.17656e-05	Up	linker for activation of t-cells family member 2 isoform x1
Dcst2	0.940258	4.24025	7.74846	8.49536	0.872212	4.75972e-12	2.32625e-10	Up	dc-stamp domain-containing protein 2
Tnfsf13	0.274438	0.580037	1.05891	0.802257	0.868338	0.00031721	0.00214443	Up	tumor necrosis factor ligand superfamily member 13 isoform x1
Gas7	0.380338	0.560308	1.01984	1.15276	0.868215	1.61609e-07	3.00215e-06	Up	growth arrest-specific protein 7 isoform x1
Nova2	0.407465	1.08845	1.97579	1.88368	0.865495	3.95677e-09	1.10648e-07	Up	rna-binding protein nova-2
Rrp9	14.096	12.6448	22.9377	22.8983	0.864144	1.18674e-17	1.51906e-15	Up	u3 small nucleolar rna-interacting protein 2
Arhgef26	0.0756494	0.632321	1.14717	1.00723	0.86394	2.70671e-08	6.17901e-07	Up	rho guanine nucleotide exchange factor 26
Ramp3	3.52549	4.68553	8.49351	6.85314	0.859752	8.86064e-11	3.43321e-09	Up	receptor activity-modifying protein 3
Ang2	0.805118	1.07559	1.93127	1.5412	0.857017	0.007657	0.0297864	Up	angiogenin precursor
Pde1b	0.0588983	1.26488	2.27863	1.75235	0.85479	2.9873e-08	6.74793e-07	Up	calcium calmodulin-dependent 3 -cyclic nucleotide phosphodiesterase 1b isoform x1
Rarres1	0.0818251	0.744276	1.34863	1.00363	0.851806	0.00148215	0.00781198	Up	retinoic acid receptor responder protein 1
Itgb2	1.38224	2.6307	4.72355	4.49081	0.848001	3.29733e-11	1.37417e-09	Up	integrin beta-2
Xirp1	0.151252	1.17859	2.11334	1.97681	0.847318	4.84461e-07	7.8865e-06	Up	xin actin-binding repeat-containing protein 1
Plcb4	0.952598	1.47163	2.64308	2.95126	0.847093	4.62519e-11	1.88733e-09	Up	1-phosphatidylinositol -bisphosphate phosphodiesterase beta-4 isoform x1
Acad12	1.39483	6.40605	11.4863	9.00385	0.846841	3.06162e-16	3.24327e-14	Up	acyl- dehydrogenase family member 10
Rgs9	0.438802	0.804634	1.44507	1.76741	0.845252	5.65002e-08	1.175e-06	Up	regulator of g-protein signaling 9
Taf4b	2.36766	4.12963	7.39701	7.70293	0.84506	7.9925e-12	3.76092e-10	Up	transcription initiation factor tfiid subunit 4b isoform x2
Upp1	5.11878	10.2217	18.3064	20.0532	0.843867	5.78705e-13	3.3186e-11	Up	uridine phosphorylase 1
Gpr135	0.29774	2.70894	4.84389	5.07006	0.842322	1.42537e-06	2.02992e-05	Up	probable g-protein coupled receptor 135
Vwa2	1.25916	1.14156	2.04433	1.83232	0.84229	5.91449e-06	7.09754e-05	Up	von willebrand factor a domain-containing protein 2
Gm31493	0.568	9.22445	16.4895	15.6821	0.841295	1.49826e-09	4.55074e-08	Up	-
Hmcn2	0.138052	3.3975	6.06053	5.20565	0.83992	3.21966e-25	1.21468e-22	Up	hemicentin-2 isoform x1
Htr1b	2.0007	0.789196	1.40391	1.4965	0.839601	0.00177318	0.00905946	Up	5-hydroxytryptamine receptor 1b
Fras1	0.308448	2.25804	4.02673	3.66267	0.839289	5.96958e-22	1.39535e-19	Up	extracellular matrix protein fras1
Zscan10	0.105384	0.598252	1.06909	1.20889	0.837747	1.47804e-05	0.000155349	Up	zinc finger and scan domain-containing protein 10 isoform x1
BC049762	0.0772689	0.606908	1.09148	0.728286	0.837721	0.00231906	0.0113212	Up	-
Dnah17	0.271979	1.027	1.82891	1.77839	0.836041	6.06766e-13	3.45189e-11	Up	dynein heavy chain axonemal
Angptl6	1.00905	0.628155	1.11258	0.85509	0.83426	0.000770353	0.00450776	Up	angiopoietin-related protein 6
B4galnt3	0.249082	0.875131	1.55577	1.55838	0.831581	3.53725e-07	5.97691e-06	Up	beta- -n-acetylgalactosaminyltransferase 3
Plcxd2	4.01054	10.243	18.1572	17.7051	0.830839	5.5121e-14	3.77256e-12	Up	pi-plc x domain-containing protein 2
Hist2h2aa1	0.867263	1.32693	2.3737	1.83936	0.828142	0.00798511	0.0307802	Up	histone h2a type 2-a
Ebf1	2.60832	2.0067	3.55269	4.34657	0.828109	3.33977e-08	7.44248e-07	Up	transcription factor coe1 isoform x2
Gas1	23.4915	40.3881	71.4078	65.9686	0.827547	1.48133e-19	2.50828e-17	Up	growth arrest-specific protein 1
Pde8b	0.192552	0.956253	1.68996	1.46071	0.825676	3.57374e-07	6.02282e-06	Up	high affinity camp-specific and ibmx-insensitive 3 -cyclic phosphodiesterase 8b isoform x3
Lag3	0.920108	0.581666	1.02596	1.31924	0.825437	0.000402951	0.00263381	Up	lymphocyte activation gene 3 protein
Aqp3	0.528692	3.88656	6.84775	5.34052	0.825134	2.66751e-08	6.10249e-07	Up	aquaporin-3
Prl6a1	0.0213091	0.8173	1.44969	0.688584	0.823967	0.00475544	0.0203711	Up	prolactin isoform x2
Ctsf	2.62258	10.921	19.2798	17.1837	0.82364	2.4231e-13	1.48454e-11	Up	cathepsin f
Cmtm5	0.0164805	0.824984	1.46311	1.32236	0.822636	0.000131746	0.00101328	Up	cklf-like marvel transmembrane domain-containing protein 5
Lama3	0.417279	2.72758	4.80495	4.44128	0.822186	5.77591e-19	8.68586e-17	Up	laminin subunit alpha-3 isoform x2
Sctr	0.0739159	1.06273	1.87965	1.67895	0.821019	8.85981e-05	0.000724431	Up	secretin receptor
8430408G22Rik	0.413253	0.760837	1.34861	1.27583	0.820593	0.00124481	0.00673433	Up	protein depp
Ncoa2	10.3611	21.4858	37.7464	44.5141	0.817825	5.37662e-24	1.67567e-21	Up	nuclear receptor coactivator 2 isoform x1
Galnt18	0.415915	0.640974	1.12129	0.867796	0.814067	8.14486e-05	0.000675077	Up	polypeptide n-acetylgalactosaminyltransferase 18
1700088E04Rik	1.61355	2.23972	3.92956	4.07599	0.812838	0.000113653	0.000893288	Up	upf0193 protein evg1 isoform x2
Prss53	0.901166	8.59554	15.0325	14.0087	0.811087	7.82008e-20	1.40139e-17	Up	serine protease 53
Prss22	0.319985	0.88709	1.54133	1.4143	0.810862	0.00118746	0.00646963	Up	brain-specific serine protease 4
Sh2b2	7.85587	16.6734	29.1323	36.4417	0.810518	8.47067e-12	3.94279e-10	Up	sh2b adapter protein 2 isoform x2
Itga10	0.38438	1.52141	2.663	2.53237	0.809491	2.9631e-10	1.03609e-08	Up	integrin alpha-10 isoform x1
Bglap	0.375558	2.71042	4.70579	2.87589	0.808476	0.000360231	0.00239461	Up	osteocalcin
Lrp8	2.97729	0.659734	1.15098	1.22373	0.807861	1.35876e-09	4.16231e-08	Up	low-density lipoprotein receptor-related protein 8 isoform x1
Ptprd	0.627233	1.21118	2.1134	2.18324	0.806844	2.64359e-11	1.12795e-09	Up	receptor-type tyrosine-protein phosphatase delta isoform x22
Slc43a3	0.100892	1.65222	2.88387	3.44619	0.806667	3.39247e-08	7.54427e-07	Up	solute carrier family 43 member 3
Dmkn	0.537079	2.73399	4.76568	4.25021	0.806493	3.72265e-06	4.70186e-05	Up	dermokine isoform x1
Hmga2	3.06885	4.92585	8.58936	9.49032	0.806427	4.90019e-13	2.84032e-11	Up	uncharacterized protein partial
Fer1l4	0.179042	2.42514	4.22491	4.07049	0.806204	1.60484e-12	8.39689e-11	Up	fer-1-like protein 4
Ccbe1	6.92037	2.65064	4.62082	5.26798	0.806142	2.67044e-10	9.47629e-09	Up	collagen and calcium-binding egf domain-containing protein 1
Islr2	0.221306	0.668795	1.16601	1.27561	0.804786	1.48848e-05	0.00015637	Up	immunoglobulin superfamily containing leucine-rich repeat protein 2 isoform x1
Doc2g	4.96512	29.6314	51.5633	46.855	0.804459	1.59379e-17	1.99265e-15	Up	double c2-like domain-containing protein gamma
Fam89a	1.73749	2.92836	5.10169	4.6546	0.804089	7.09456e-07	1.10075e-05	Up	Protein FAM89A
Gm33153	0.286987	0.605392	1.05436	1.14173	0.802632	0.000194919	0.00141704	Up	-
Akap5	0.226568	1.46011	2.53667	2.66557	0.801614	1.57563e-08	3.82442e-07	Up	a-kinase anchor protein 5
Efcab9	0.687292	1.73796	3.03987	2.51664	0.800644	0.00021488	0.00154183	Up	ef-hand calcium-binding domain-containing protein 9
Ccdc88b	1.35554	6.64286	11.5266	10.6265	0.800502	5.59839e-18	7.57172e-16	Up	coiled-coil domain-containing protein 88b isoform x1
Rac3	6.86547	24.6475	42.7309	45.8887	0.799015	1.12976e-14	8.77205e-13	Up	ras-related c3 botulinum toxin substrate 3
Pde1a	0.151447	1.29946	2.24949	2.24099	0.793221	6.043e-07	9.54822e-06	Up	calcium calmodulin-dependent 3 -cyclic nucleotide phosphodiesterase 1a
Ptprcap	0.530413	0.856786	1.49136	1.38267	0.792236	0.0122744	0.0434924	Up	protein tyrosine phosphatase receptor type c-associated protein
Sfrp2	0.418979	1.21278	2.09284	3.02908	0.792138	0.00107406	0.00595899	Up	secreted frizzled-related protein 2
Pygm	0.57528	0.916115	1.58724	1.32122	0.791899	0.00159174	0.00828601	Up	glycogen muscle form
Ust	1.33987	1.5194	2.62264	2.45575	0.791339	4.44216e-08	9.54307e-07	Up	uronyl 2-sulfotransferase
Flrt3	1.0924	1.62487	2.80604	2.83614	0.790722	1.04972e-05	0.000116599	Up	leucine-rich repeat transmembrane protein flrt3
Galnt6	0.0894525	1.70723	2.9439	2.39605	0.788579	3.87834e-10	1.31964e-08	Up	polypeptide n-acetylgalactosaminyltransferase 6
Mfsd7c	0.417301	0.792799	1.36942	1.36467	0.786769	6.93822e-05	0.000587412	Up	feline leukemia virus subgroup c receptor-related protein 2
Ern1	11.1189	25.9506	44.5758	42.4341	0.785581	6.68218e-22	1.54512e-19	Up	serine threonine-protein kinase endoribonuclease ire1
Zfp69	2.03566	3.22144	5.52507	5.9987	0.784473	3.28871e-10	1.13518e-08	Up	zinc finger protein zfp69 isoform x2
Fam212a	3.78165	12.4288	21.3228	19.9913	0.78393	1.30506e-07	2.48799e-06	Up	protein fam212a
Gipc3	0.327551	2.12564	3.64715	4.95868	0.77965	7.58941e-06	8.77452e-05	Up	PDZ domain-containing protein GIPC2
Sectm1a	0.0515337	0.990738	1.69671	1.47061	0.779602	0.00075915	0.00445311	Up	secreted and transmembrane protein 1a-like
Sptbn2	1.10534	2.60814	4.45877	4.25183	0.778778	5.80989e-17	6.82724e-15	Up	spectrin beta non-erythrocytic 2 isoform x2
Wfikkn2	0.0777222	3.96395	6.77704	6.31499	0.77853	3.17884e-11	1.32994e-09	Up	kunitz and ntr domain-containing protein 2
Osr2	1.18959	3.58768	6.13258	7.65878	0.777683	5.65729e-09	1.52835e-07	Up	protein odd-skipped-related 2 isoform x1
Dcst1	1.25638	5.73659	9.80698	10.6799	0.777332	1.02607e-08	2.61126e-07	Up	dc-stamp domain-containing protein 1
Slc25a33	4.42693	2.96525	5.06134	4.30592	0.776553	9.01389e-09	2.327e-07	Up	solute carrier family 25 member 33
Pkp3	3.67359	4.5285	7.72555	7.24433	0.775143	3.95285e-09	1.10593e-07	Up	plakophilin-3 isoform x1
Hhatl	0.20418	7.00567	11.9371	10.9699	0.773489	1.3233e-14	1.00555e-12	Up	protein-cysteine n-palmitoyltransferase hhat-like protein isoform x1
Galr2	2.56902	6.18312	10.5293	11.1752	0.772682	2.2109e-09	6.47741e-08	Up	galanin receptor type 2
Styxl1	0.296047	2.59493	4.43149	4.95439	0.7722	3.52017e-07	5.96058e-06	Up	serine threonine tyrosine-interacting-like protein 1
Pebp4	0.086867	1.77658	3.02654	2.33161	0.771532	0.000130474	0.00100529	Up	phosphatidylethanolamine-binding protein 4
Csf2	7.78645	10.0267	17.072	23.1568	0.771404	4.58838e-11	1.87587e-09	Up	granulocyte-macrophage colony-stimulating factor
Stac2	0.499534	0.86752	1.48235	1.97795	0.771316	5.26552e-06	6.41735e-05	Up	sh3 and cysteine-rich domain-containing protein 2
Phf21b	0.963478	2.08751	3.54119	3.48524	0.769583	2.12623e-06	2.86847e-05	Up	phd finger protein 21b
Clic3	0.713805	1.48687	2.52891	2.62382	0.76794	0.000648416	0.00391319	Up	chloride intracellular channel protein 3
Epb41l4a	1.93755	1.81411	3.07711	3.48891	0.767195	2.99911e-09	8.57635e-08	Up	band -like protein 4a
Fmo3	0.0253509	1.18584	2.01536	1.77013	0.765424	0.000155455	0.00116683	Up	dimethylaniline monooxygenase
Hsf2bp	0.429718	2.51142	4.25301	2.94544	0.765179	2.82337e-09	8.09532e-08	Up	heat shock factor 2-binding protein
Spocd1	0.277728	1.26465	2.13912	1.9927	0.764705	1.62307e-06	2.26203e-05	Up	spoc domain-containing protein 1 isoform x1
Fank1	0.409451	1.52467	2.59032	2.66956	0.764165	3.51349e-05	0.000326092	Up	fibronectin type 3 and ankyrin repeat domains 1
Cyp3a16	0.198487	3.20331	5.43253	3.9546	0.763219	7.83065e-06	9.00983e-05	Up	cytochrome p450 3a41
Tmprss11b	0.0485448	1.46698	2.48398	1.83817	0.763013	8.95183e-05	0.000731121	Up	transmembrane protease serine 11b-like protein
2410089E03Rik	14.7193	13.1334	22.2028	21.2439	0.762297	8.85493e-26	3.59284e-23	Up	uncharacterized protein c5orf42 homolog isoform x1
Fam65c	0.476622	1.282	2.17246	1.67341	0.762213	1.77834e-07	3.27417e-06	Up	Protein FAM65B
Ntn3	0.155002	1.64023	2.77045	2.46906	0.761714	3.18281e-10	1.10395e-08	Up	netrin-3
AI182371	0.0767734	1.15351	1.95952	2.36581	0.760487	6.50291e-05	0.000555809	Up	Complement C3
Fam126a	17.8791	17.1026	28.8575	26.3065	0.759542	1.32525e-21	2.93803e-19	Up	hyccin isoform x3
Entpd6	6.19097	5.0596	8.52191	7.80568	0.757954	1.3961e-10	5.23039e-09	Up	ectonucleoside triphosphate diphosphohydrolase 6
Atp8a1	2.01255	1.64361	2.76371	2.78822	0.752566	6.16639e-09	1.64727e-07	Up	phospholipid-transporting atpase ia isoform x3
Sox13	0.331457	2.50373	4.20568	4.69056	0.752146	4.62599e-10	1.54952e-08	Up	transcription factor sox-13 isoform x2
Arhgap40	0.143364	0.610504	1.02702	0.846067	0.751791	0.000972009	0.00547186	Up	rho gtpase-activating protein 40
Cd200	2.95573	1.55911	2.61519	3.03782	0.750916	7.23256e-06	8.43908e-05	Up	ox-2 membrane glycoprotein
Slc7a5	74.985	54.9944	92.225	100.438	0.750769	4.38179e-24	1.40639e-21	Up	large neutral amino acids transporter small subunit 1
R3hdml	0.0985377	1.30574	2.1925	2.08563	0.750012	5.84317e-07	9.30082e-06	Up	peptidase inhibitor r3hdml
Jade3	5.64542	6.35877	10.6483	11.0887	0.748963	2.26025e-13	1.3927e-11	Up	protein jade-3
Shmt2	71.7657	24.8546	41.6129	39.0525	0.748514	4.13376e-22	9.76859e-20	Up	serine mitochondrial
Etv4	3.3485	4.55381	7.63498	8.04322	0.748484	2.68402e-09	7.7267e-08	Up	ets translocation variant 4 isoform x1
Dnaic2	0.351542	0.81884	1.36801	1.14891	0.748213	3.65469e-05	0.000336583	Up	dynein intermediate chain axonemal
Klhdc1	1.75042	10.4114	17.435	15.0832	0.748202	9.57343e-17	1.08927e-14	Up	kelch domain-containing protein 1
Whrn	5.33993	15.5011	25.9202	31.3549	0.746995	5.46192e-20	9.95386e-18	Up	whirlin isoform x2
Hilpda	32.3575	35.9558	60.1012	51.0322	0.746457	3.07091e-06	3.96864e-05	Up	hypoxia-inducible lipid droplet-associated protein
Nt5dc3	14.5239	18.8825	31.5632	31.1448	0.746181	1.98455e-19	3.28282e-17	Up	5 -nucleotidase domain-containing protein 3
Cd177	0.085189	0.655371	1.09154	1.62956	0.745689	0.000285357	0.00195603	Up	cd177 antigen
Gart	30.315	21.881	36.5444	32.5705	0.744978	8.19902e-24	2.48332e-21	Up	trifunctional purine biosynthetic protein adenosine-3
Cyp3a13	0.109555	0.740187	1.24197	1.18111	0.744418	0.000128837	0.000993393	Up	cytochrome p450 3a9
Ttc7	7.38083	14.4001	24.0452	22.9171	0.744378	6.85298e-20	1.2384e-17	Up	tetratricopeptide repeat protein 7a isoform x1
Matk	0.463487	0.941707	1.5719	1.47106	0.743631	0.000195843	0.00142232	Up	megakaryocyte-associated tyrosine-protein kinase isoform x1
Rdm1	3.12796	10.1931	16.9917	13.4625	0.741168	4.90864e-11	1.99165e-09	Up	rad52 motif-containing protein 1
Tnnc2	4.72225	2.97589	4.96213	6.21958	0.740799	1.63116e-05	0.000168914	Up	troponin skeletal muscle
Efnb3	1.90273	7.97335	13.2794	14.2311	0.740636	3.23956e-06	4.16359e-05	Up	ephrin-b3
Ptprf	3.75037	5.03574	8.37515	7.76124	0.739302	2.73595e-18	3.87072e-16	Up	receptor-type tyrosine-protein phosphatase f isoform x9
Adamts18	0.0421742	1.04837	1.73992	1.55211	0.736982	4.08138e-07	6.79263e-06	Up	a disintegrin and metalloproteinase with thrombospondin motifs 18 isoform x2
Sptb	0.572377	0.954418	1.58737	1.58055	0.736844	2.70409e-09	7.77405e-08	Up	spectrin beta erythrocytic isoform x1
4933430I17Rik	0.673372	1.76442	2.9351	3.24251	0.736472	5.00369e-06	6.12766e-05	Up	Uncharacterized protein C9orf43 homolog
Serpina9	0.116314	6.26045	10.3927	11.7075	0.735574	2.76395e-07	4.80496e-06	Up	serpin a9
Osmr	8.82943	15.765	26.1514	31.486	0.7353	5.30877e-19	8.03959e-17	Up	oncostatin-m-specific receptor subunit beta
Pgam2	3.15514	7.4124	12.318	11.1777	0.734538	1.08519e-06	1.58859e-05	Up	phosphoglycerate mutase 2
Sirpa	0.485446	0.882904	1.46455	1.49665	0.733853	0.000151581	0.00114214	Up	tyrosine-protein phosphatase non-receptor type substrate 1 isoform x4
Mbp	0.941693	1.64296	2.72309	2.33616	0.732392	3.71335e-05	0.000340963	Up	myelin basic protein
Htra3	1.05587	3.63608	6.01112	6.72195	0.73058	3.22397e-10	1.11642e-08	Up	serine protease htra3 isoform x1
Il11	2.30102	0.897458	1.49144	1.56871	0.729458	0.000138538	0.0010587	Up	interleukin 11
Dgat2	6.17823	9.09216	15.0124	12.7768	0.729139	4.35815e-08	9.39075e-07	Up	diacylglycerol o-acyltransferase 2
Sag	0.159812	4.96612	8.20295	6.46795	0.728826	8.93665e-14	5.91316e-12	Up	s-arrestin isoform x1
Zfp456	0.74131	2.27723	3.75434	3.53151	0.728033	2.80215e-08	6.36312e-07	Up	isoform partial
Col7a1	2.17424	6.09572	10.0462	10.333	0.725642	7.92934e-15	6.50824e-13	Up	collagen alpha-1 chain isoform x1
Cars	56.7039	99.3907	163.753	146.989	0.725401	1.62186e-26	7.4207e-24	Up	cysteine--trna cytoplasmic isoform x1
Fermt3	1.38752	1.24039	2.04498	2.30267	0.724025	4.92974e-06	6.04743e-05	Up	fermitin family homolog 3
B3gntl1	2.78546	3.37758	5.56248	4.48029	0.723724	5.49967e-11	2.20237e-09	Up	udp- c:betagal beta- -n-acetylglucosaminyltransferase-like protein 1 isoform x1
Pcbp3	13.0776	9.13657	15.025	17.7275	0.721894	3.85165e-12	1.91731e-10	Up	poly -binding protein 3 isoform x5
Spns3	2.87414	1.71986	2.82617	2.39265	0.721787	0.00074524	0.00438467	Up	protein spinster homolog 3 isoform x1
Nuggc	0.130182	0.699662	1.15388	0.925463	0.719569	0.000234419	0.00166371	Up	nuclear gtpase slip-gc
Inca1	1.48628	11.5653	18.9719	17.7164	0.718916	5.82598e-10	1.90983e-08	Up	protein inca1 isoform x2
AU021092	1.54248	1.65565	2.71085	2.48891	0.717908	0.000128357	0.000990047	Up	upf0764 protein c16orf89 homolog
Dgkh	2.40488	3.76276	6.16815	5.80891	0.717624	2.29363e-11	9.87698e-10	Up	diacylglycerol kinase eta isoform x6
Crlf1	16.3141	37.4897	61.3885	72.1851	0.716644	1.31756e-16	1.46805e-14	Up	cytokine receptor-like factor 1 isoform x1
Gas6	0.12796	1.90035	3.11738	2.91627	0.716572	2.60782e-06	3.44047e-05	Up	growth arrest-specific protein 6
Scara3	1.46976	0.79126	1.30022	1.10962	0.714926	1.31644e-05	0.000141618	Up	scavenger receptor class a member 3
Vash1	1.6491	0.945548	1.54401	1.33392	0.714085	4.21273e-08	9.1323e-07	Up	vasohibin-1
Popdc2	0.170993	0.85101	1.39979	1.21225	0.713985	0.000269215	0.00186752	Up	popeye domain-containing protein 2 isoform x1
Map3k13	0.56492	1.71901	2.80848	3.00072	0.712591	7.32929e-07	1.12903e-05	Up	mitogen-activated protein kinase kinase kinase 13
Ushbp1	0.164822	1.95501	3.18938	2.95481	0.711527	1.84872e-06	2.54165e-05	Up	usher syndrome type-1c protein-binding protein 1
Casq2	0.919204	7.07428	11.5249	11.609	0.70777	3.64466e-12	1.81848e-10	Up	calsequestrin-2 isoform x1
Eva1a	3.44628	0.833051	1.35933	0.64978	0.706674	0.000418099	0.00271385	Up	protein eva-1 homolog a
Col2a1	0.906964	3.84487	6.25717	6.83186	0.706419	4.18239e-08	9.08484e-07	Up	pro-alpha-1 type ii collagen
Sh2d4a	0.592325	1.17089	1.89952	1.88434	0.705961	0.000507743	0.00319729	Up	sh2 domain-containing protein 4a
Nle1	7.16162	5.71292	9.27424	9.25123	0.703517	4.81736e-08	1.01763e-06	Up	notchless protein homolog 1 isoform x1
Slc16a5	0.313838	0.918631	1.48362	1.29148	0.703315	0.000223139	0.00159312	Up	monocarboxylate transporter 6
Kcnk2	0.404339	5.45469	8.81853	8.01873	0.698103	1.37519e-12	7.33816e-11	Up	potassium channel subfamily k member 2 isoform x1
Spib	0.553778	1.2511	2.0148	2.19191	0.695946	1.63246e-05	0.000168981	Up	transcription factor spi-b isoform x3
Tgfa	5.08723	3.77986	6.09752	5.78653	0.695805	2.0538e-08	4.83745e-07	Up	transforming growth factor alpha
Th	0.0107091	0.93876	1.52241	1.14261	0.695316	0.00511352	0.0215942	Up	tyrosine 3-monooxygenase
Nradd	34.1238	140.375	226.471	191.688	0.69523	3.07207e-20	5.74462e-18	Up	death domain-containing membrane protein nradd
Hecw2	0.0699982	0.717361	1.15798	1.05931	0.69397	2.75996e-07	4.80148e-06	Up	e3 ubiquitin-protein ligase hecw2 isoform x1
Pinx1	9.28132	5.67213	9.15108	10.5179	0.693486	2.28144e-07	4.07484e-06	Up	pin2 terf1-interacting telomerase inhibitor 1
Plxna2	1.4721	1.18601	1.91294	1.74456	0.693128	7.31624e-08	1.48988e-06	Up	plexin-a2 isoform x1
Angptl4	3.11395	4.66066	7.50811	5.56972	0.69294	2.83956e-07	4.93241e-06	Up	angiopoietin-related protein 4
Npc1l1	0.0944626	1.35963	2.18915	2.02328	0.69272	7.51679e-06	8.70929e-05	Up	niemann-pick c1-like protein 1
Adgrl1	15.8433	10.135	16.3244	16.4572	0.69254	3.68971e-13	2.17384e-11	Up	adhesion g protein-coupled receptor l1 isoform x2
1190005I06Rik	0.296251	0.891756	1.45115	1.18972	0.691666	0.0101222	0.0372301	Up	-
Sel1l3	0.733554	2.34866	3.77831	3.10481	0.690781	8.26728e-09	2.14714e-07	Up	protein sel-1 homolog 3
Matn4	0.526401	7.99548	12.8534	9.98173	0.689975	4.90707e-11	1.99133e-09	Up	matrilin-4 isoform x1
Mcf2l	0.763765	1.94657	3.12477	2.94129	0.688961	1.09515e-08	2.75769e-07	Up	guanine nucleotide exchange factor dbs isoform x5
Rasl10a	1.27026	0.973943	1.56499	1.86746	0.68872	0.00991208	0.0366181	Up	ras-like protein family member 10a
Vegfd	16.8823	7.93108	12.7328	9.55568	0.687521	5.03263e-11	2.03428e-09	Up	vascular endothelial growth factor d isoform x2
Clstn2	20.4424	5.78256	9.27995	9.74867	0.687014	1.00701e-13	6.60221e-12	Up	calsyntenin-2 isoform x1
Prkg2	1.53532	1.35827	2.18495	1.53318	0.686846	0.000348932	0.00233103	Up	cgmp-dependent protein kinase 2 isoform x1
Olfm1	2.88377	1.57249	2.51665	2.90875	0.685531	2.66119e-05	0.000257086	Up	noelin isoform x2
Rhbdl1	3.78916	12.4347	19.9109	17.9355	0.68387	2.79377e-09	8.02116e-08	Up	rhomboid-related protein 1 isoform x3
Arhgap27	1.96597	3.86976	6.19191	6.36721	0.683664	3.33564e-09	9.45073e-08	Up	rho gtpase-activating protein 27 isoform x1
Dusp4	5.71154	19.0081	30.3996	23.0618	0.683064	0.00763097	0.029708	Up	dual specificity protein phosphatase 4
Aldh1l2	11.0479	7.87455	12.579	11.2549	0.681092	3.10141e-15	2.75596e-13	Up	mitochondrial 10-formyltetrahydrofolate dehydrogenase
Uroc1	0.115825	0.644209	1.02982	0.931515	0.68009	0.000900833	0.00513299	Up	urocanate hydratase
Dll1	0.550569	2.77962	4.42598	4.51733	0.677053	1.32914e-05	0.000142627	Up	delta-like protein 1
AA415398	0.975324	3.72744	5.94192	6.414	0.676491	1.4625e-08	3.58204e-07	Up	-
Nell2	0.122674	0.630702	1.00993	0.898065	0.676445	0.000535849	0.00334586	Up	protein kinase c-binding protein nell2 isoform x1
Aknad1	0.59176	4.10352	6.53322	8.15445	0.675622	6.97247e-09	1.83524e-07	Up	protein aknad1
Fxyd5	5.33675	4.51567	7.20864	10.5586	0.67505	2.16765e-05	0.000215407	Up	fxyd domain-containing ion transport regulator 5
Col22a1	0.0548135	0.873074	1.38964	1.10509	0.674555	2.57382e-06	3.3977e-05	Up	collagen alpha-1 chain
Kctd15	0.634226	1.41666	2.24448	1.57596	0.674095	0.000713822	0.00423623	Up	btb poz domain-containing protein kctd15
Cnbd2	1.24818	12.2634	19.4909	19.2328	0.673751	2.5551e-11	1.09673e-09	Up	60s ribosomal protein l37a
Sipa1l2	3.07391	5.69106	9.04918	8.79849	0.673704	2.13941e-13	1.32584e-11	Up	signal-induced proliferation-associated 1-like protein 2 isoform x1
Strn4	32.4684	37.9789	60.3404	57.274	0.67299	2.60106e-21	5.59344e-19	Up	calmodulin binding protein 4
Esam	0.666764	7.40974	11.783	10.5445	0.672722	8.35495e-10	2.65389e-08	Up	endothelial cell-selective adhesion molecule
Lct	0.0756478	0.752845	1.19303	0.94427	0.670922	0.00155357	0.00812071	Up	lactase-phlorizin hydrolase
Cbln2	0.0639478	0.981897	1.55646	1.05086	0.670321	7.75973e-05	0.000648033	Up	cerebellin-2 isoform x2
Plekhg1	0.284126	2.46548	3.90992	3.81582	0.66967	4.45746e-12	2.18848e-10	Up	pleckstrin homology domain-containing family g member 1 isoform x3
Atp9a	0.82758	1.01929	1.61729	1.4221	0.668913	8.16794e-06	9.34293e-05	Up	probable phospholipid-transporting atpase iia isoform x2
Mtus2	0.0189438	0.709041	1.12231	1.14129	0.667545	1.21993e-06	1.76067e-05	Up	microtubule-associated tumor suppressor candidate 2 isoform x1
Ubash3b	2.31786	2.06844	3.27092	3.18724	0.667042	1.22444e-05	0.000133185	Up	ubiquitin-associated and sh3 domain-containing protein b isoform x2
Zscan25	14.4799	37.1637	58.7907	55.1873	0.666641	3.88667e-16	3.98003e-14	Up	zinc finger and scan domain-containing protein 25
Il1a	0.375003	0.870071	1.37128	1.34207	0.665399	0.000347429	0.0023229	Up	interleukin-1 alpha
Asic3	0.535679	2.44114	3.85767	4.44819	0.66322	0.000185937	0.00135726	Up	acid-sensing ion channel 3 isoform x2
Nudt8	20.687	57.8932	91.334	96.9224	0.662981	2.4628e-13	1.50458e-11	Up	nucleoside diphosphate-linked moiety x motif mitochondrial
Slc7a15	0.269678	1.6494	2.61037	2.64774	0.662815	1.27923e-05	0.000138306	Up	b( +)-type amino acid transporter 1-like
Prkch	0.342754	2.15222	3.39763	2.57695	0.661198	4.51283e-06	5.59342e-05	Up	protein kinase c eta type
Mecr	8.349	8.68562	13.6771	12.6738	0.660397	1.39724e-13	8.91596e-12	Up	trans-2-enoyl- mitochondrial isoform x1
Nomo1	65.1588	121.732	191.501	179.248	0.658764	8.90761e-22	2.01635e-19	Up	nodal modulator 1
Atf3	108.438	84.321	132.579	110.026	0.65864	2.23303e-06	2.99004e-05	Up	cyclic amp-dependent transcription factor atf-3
Ptgs1	0.943311	0.792209	1.24564	0.953901	0.658379	3.40223e-05	0.000317548	Up	prostaglandin g h synthase 1 isoform x1
Kctd17	101.838	116.521	183.223	224.414	0.658063	3.4096e-19	5.47176e-17	Up	btb poz domain-containing protein kctd17 isoform x1
Atp8b5	0.251742	0.735789	1.15479	1.17661	0.656949	0.000561079	0.00347314	Up	phospholipid-transporting atpase isoform x1
Spon2	1.42548	41.0218	64.4134	58.3774	0.655919	4.41514e-17	5.27473e-15	Up	spondin-2
Fam43b	0.155687	1.01029	1.58972	1.49989	0.654739	0.000399701	0.00261699	Up	-
Dnase1l3	0.140504	1.16497	1.82623	2.07965	0.653617	3.48801e-06	4.4357e-05	Up	deoxyribonuclease gamma
Trp73	1.17347	6.60411	10.3557	11.1626	0.653412	1.79837e-13	1.12422e-11	Up	tumor protein p73 isoform x2
Gpc6	6.02216	0.733468	1.15197	1.1424	0.65329	5.2152e-07	8.40705e-06	Up	glypican-6 isoform x1
Chchd10	3.09835	6.76429	10.5965	10.59	0.652814	1.62074e-06	2.26025e-05	Up	coiled-coil-helix-coiled-coil-helix domain-containing protein mitochondrial
Rpusd2	3.07703	5.80969	9.10171	9.64611	0.652392	7.90295e-08	1.59426e-06	Up	rna pseudouridylate synthase domain-containing protein 2
Cpeb2	1.98753	6.49033	10.1594	9.66569	0.651288	5.0189e-08	1.05502e-06	Up	cytoplasmic polyadenylation element-binding protein 2 isoform x1
Gpr87	0.583843	3.51859	5.51307	5.60769	0.649916	0.000980801	0.0055127	Up	g-protein coupled receptor 87
Lancl3	1.19706	0.694022	1.08321	0.863657	0.649829	0.000146112	0.00110675	Up	lanc-like protein 3
Tex11	0.0649743	1.21397	1.89947	1.52313	0.648337	0.000718295	0.00425759	Up	testis-expressed sequence 11 protein
Cby1	45.4979	111.185	173.551	157.184	0.647383	1.54918e-15	1.47408e-13	Up	protein chibby homolog 1 isoform x3
Ogfrl1	1.95294	5.93068	9.25502	11.0952	0.646337	3.06643e-11	1.29045e-09	Up	opioid growth factor receptor-like protein 1
Il18	4.10615	9.57286	14.9291	14.0858	0.645708	2.69749e-08	6.16451e-07	Up	interleukin-18 isoform x1
Gxylt1	23.4443	40.3412	62.8791	55.7796	0.645381	5.09551e-19	7.77135e-17	Up	glucoside xylosyltransferase 1 isoform x1
Krt33a	0.0345626	0.767439	1.20716	1.03435	0.644309	0.0114959	0.0412157	Up	type i cuticular ha3-i
Gm7030	0.509111	1.16508	1.82766	1.68613	0.644012	0.00218865	0.0107949	Up	isoform cra_a
1700029I15Rik	1.27642	2.7222	4.27125	5.29837	0.643999	0.0124023	0.0438154	Up	uncharacterized protein c11orf94 homolog
Nat14	0.868202	1.08551	1.68999	1.45134	0.642747	0.00404048	0.0178755	Up	n-acetyltransferase 14
Cdkl3	2.20226	2.90806	4.52034	4.48325	0.64222	9.3536e-08	1.85045e-06	Up	cyclin-dependent kinase-like 3 isoform x4
Pm20d1	0.279356	6.1424	9.54645	10.3795	0.641276	6.16951e-10	2.01018e-08	Up	probable carboxypeptidase pm20d1
Vav3	1.08421	0.822399	1.28169	1.04612	0.640722	3.56632e-05	0.000329857	Up	guanine nucleotide exchange factor vav3 isoform x1
Tmc4	0.591265	1.70792	2.65789	2.2871	0.640547	0.000107379	0.000851765	Up	transmembrane channel-like protein 4
Gli1	0.298129	1.5312	2.38088	2.46516	0.640025	9.55059e-06	0.00010708	Up	zinc finger protein gli1
Krtap3-2	0.361543	2.66987	4.15826	5.11106	0.639986	0.00952397	0.0354523	Up	keratin-associated protein 3-2
Tlcd2	0.966534	1.14899	1.78801	1.67331	0.639911	0.000674376	0.0040407	Up	tlc domain-containing protein 2
Dusp10	7.63195	7.02735	10.9112	11.2799	0.63909	4.39215e-05	0.000393873	Up	dual specificity protein phosphatase 10
Tmem206	4.97227	5.14737	7.99084	8.13421	0.638459	1.41582e-11	6.2647e-10	Up	transmembrane protein 206
Inpp5d	0.239968	1.06148	1.64868	1.40642	0.637472	2.28084e-06	3.04647e-05	Up	phosphatidylinositol -trisphosphate 5-phosphatase 1
Ttll13	0.272184	0.719919	1.11498	0.982924	0.63729	0.000166824	0.00123869	Up	tubulin polyglutamylase ttll13 isoform x2
Ccdc24	3.35024	1.81969	2.82737	2.86669	0.635756	0.000364693	0.00241979	Up	-
Tmem184a	0.453082	3.89342	6.02211	7.59241	0.635528	1.60137e-07	2.97948e-06	Up	transmembrane protein 184a
Tdrd9	0.280847	1.24011	1.91952	1.78757	0.634754	7.47906e-07	1.14799e-05	Up	atp-dependent rna helicase tdrd9 isoform x2
Myot	0.198879	1.78326	2.76555	2.6201	0.634617	0.000258696	0.0018062	Up	myotilin isoform x2
Slc13a4	0.151108	1.90013	2.93701	3.11788	0.633682	1.21365e-06	1.75396e-05	Up	solute carrier family 13 member 4
Tmprss6	0.28778	0.880525	1.35882	1.42197	0.633385	4.32977e-05	0.000388928	Up	transmembrane protease serine 6
Daam2	0.234868	0.786145	1.2187	1.16048	0.633303	2.11469e-05	0.000211218	Up	disheveled-associated activator of morphogenesis 2 isoform x1
Ccdc137	11.4148	14.0689	21.7391	23.6252	0.632791	4.76719e-10	1.59434e-08	Up	coiled-coil domain-containing protein 137
Igsf11	0.351921	1.80337	2.79081	2.69519	0.632429	1.61565e-06	2.25461e-05	Up	immunoglobulin superfamily member 11 isoform x1
Agpat9	4.23715	7.95002	12.2698	10.9462	0.63107	1.20271e-10	4.56148e-09	Up	glycerol-3-phosphate acyltransferase 3
Hlf	0.372391	1.78031	2.74555	2.87775	0.630536	1.4066e-08	3.45694e-07	Up	hepatic leukemia factor isoform x1
Sema3e	0.559167	0.670155	1.03354	1.07141	0.629679	7.42035e-05	0.00062138	Up	semaphorin-3e
Egln3	8.91492	16.5483	25.5069	22.5829	0.629607	1.40576e-07	2.65409e-06	Up	egl nine homolog 3
Nthl1	5.50546	6.13749	9.44781	9.76325	0.629474	3.167e-07	5.42667e-06	Up	endonuclease iii-like protein 1
Ddx19b	6.92341	9.91333	15.2828	14.6228	0.629319	1.16162e-17	1.49581e-15	Up	atp-dependent rna helicase ddx19b isoform x1
Nrtn	1.93143	2.0815	3.22517	2.84692	0.628916	0.000378711	0.00250045	Up	neurturin
Cdcp1	0.257708	2.39852	3.69551	3.14817	0.628772	1.6435e-07	3.04939e-06	Up	cub domain-containing protein 1
Rab37	0.295019	1.15967	1.78792	2.20871	0.62805	0.000132477	0.00101817	Up	ras-related protein rab-37 isoform x2
Prr5	4.08007	1.23413	1.90577	1.65038	0.627975	0.000367746	0.00243779	Up	proline-rich protein 5 isoform x1
Engase	1.99955	3.46627	5.33378	4.84045	0.627206	7.62126e-08	1.54178e-06	Up	cytosolic endo-beta-n-acetylglucosaminidase isoform x1
Ankrd33b	8.33182	7.55074	11.6226	11.9268	0.626832	1.60601e-10	5.91374e-09	Up	ankyrin repeat domain-containing protein 33b
Mdga1	0.283537	2.10929	3.24831	3.98968	0.626603	2.18508e-08	5.11862e-07	Up	mam domain-containing glycosylphosphatidylinositol anchor protein 1 isoform x2
Tmem150a	5.98405	23.2637	35.7817	43.8221	0.626265	2.70505e-14	1.96522e-12	Up	transmembrane protein 150a
Lrriq3	0.382192	1.00744	1.54408	1.46374	0.625978	0.000351648	0.00234589	Up	leucine-rich repeat and iq domain-containing protein 3
Hcn2	3.49195	7.0726	10.8651	12.5826	0.624739	5.68392e-09	1.53362e-07	Up	potassium sodium hyperpolarization-activated cyclic nucleotide-gated channel 2
Dock4	0.674873	1.92788	2.96232	3.06261	0.623406	2.00933e-07	3.6433e-06	Up	dedicator of cytokinesis protein 4 isoform x7
Pth2r	0.0380046	0.692633	1.06898	1.11848	0.621849	0.00577363	0.023717	Up	parathyroid hormone 2 receptor
LOC108168395	2.36195	2.69792	4.1316	4.28482	0.621251	9.63908e-06	0.000107885	Up	zinc finger protein 431-like
Gm1661	0.245095	2.72482	4.18074	4.77311	0.621244	3.06613e-06	3.96484e-05	Up	Uncharacterized protein C1orf228 homolog
Ganc	1.67716	8.52047	13.0642	12.1329	0.621237	1.15097e-13	7.45511e-12	Up	neutral alpha-glucosidase c
Cyb561	1.73683	4.483	6.87264	5.82409	0.620824	3.05686e-08	6.88336e-07	Up	cytochrome b561
Wfs1	25.3767	21.8467	33.4649	33.1983	0.620311	1.46069e-16	1.60262e-14	Up	wolframin
Gem	0.257109	2.81582	4.30685	3.95706	0.619315	6.70564e-05	0.000571546	Up	gtp-binding protein gem
Tnni1	0.310299	2.0889	3.19088	2.46172	0.618934	0.000165094	0.00122719	Up	troponin slow skeletal muscle isoform x1
Cfap157	2.20973	4.8409	7.39894	7.45805	0.618898	2.04814e-06	2.7753e-05	Up	uncharacterized protein c9orf117 homolog
Sema3c	19.4494	17.9643	27.4501	22.9535	0.616393	3.21821e-14	2.30686e-12	Up	semaphorin-3c isoform x2
Sorcs2	15.6225	7.19912	10.9974	12.8996	0.616093	2.70114e-11	1.14796e-09	Up	vps10 domain-containing receptor 2 isoform x1
Fam73a	0.0708288	1.0146	1.54869	1.54252	0.615531	8.83655e-05	0.000722804	Up	protein fam73a
Guk1	15.7247	14.7117	22.4625	18.7584	0.61526	1.66745e-08	4.02441e-07	Up	guanylate kinase isoform x1
Nrap	0.595736	2.7658	4.22104	3.84487	0.614519	1.72343e-07	3.18397e-06	Up	nebulin-related-anchoring protein isoform x2
Tmem158	4.93699	5.9656	9.09968	11.2196	0.614219	3.27884e-06	4.20451e-05	Up	transmembrane protein 158
Ube2v2	2.82654	2.88796	4.40005	3.82038	0.612665	0.000158988	0.00118796	Up	ubiquitin-conjugating enzyme e2 variant 2 isoform x2
Plxdc1	1.47861	1.45329	2.21682	2.5307	0.612466	0.00131481	0.00705573	Up	plexin domain-containing protein 1
Glce	30.0072	14.9205	22.7283	21.2055	0.611804	1.23274e-13	7.93694e-12	Up	d-glucuronyl c5-epimerase
2300009A05Rik	5.92479	4.51311	6.85499	5.68627	0.611381	0.00256877	0.0123048	Up	uncharacterized protein c15orf61 homolog
Ankrd13b	10.407	13.3445	20.3035	22.3926	0.610672	4.64404e-11	1.89143e-09	Up	ankyrin repeat domain-containing protein 13b
Pik3c2b	1.19912	1.22134	1.85671	1.80058	0.61062	1.67867e-05	0.000173302	Up	phosphatidylinositol 4-phosphate 3-kinase c2 domain-containing subunit beta isoform x1
Ankrd65	0.972262	13.3979	20.3731	16.9039	0.610489	2.89936e-10	1.02031e-08	Up	ankyrin repeat domain-containing protein 65
Arid5a	2.25687	3.43025	5.22394	4.28393	0.610431	5.05105e-07	8.16692e-06	Up	at-rich interactive domain-containing protein 5a isoform x1
Prss38	0.146074	6.59113	10.0163	9.01919	0.609634	4.80584e-07	7.83525e-06	Up	isoform partial
C4a	0.482269	0.913235	1.39157	1.30602	0.609397	7.00911e-05	0.00059248	Up	complement component 4b (childo blood group)
Mapkapk3	0.45207	1.39388	2.12196	2.14631	0.609355	8.15526e-05	0.000675556	Up	map kinase-activated protein kinase 3
LOC105244413	0.6722	1.0511	1.60661	1.25244	0.608886	0.00114214	0.00626836	Up	uncharacterized protein flj40606
Etl4	2.92595	5.02113	7.62439	8.59874	0.607886	4.57987e-13	2.66183e-11	Up	sickle tail protein homolog isoform x8
Gm30124	1.98931	2.35656	3.58454	2.93338	0.607652	0.00249394	0.0120114	Up	Zinc finger protein 136
Lrrc75b	2.55801	3.86649	5.86629	5.77351	0.60682	4.67338e-08	9.9602e-07	Up	-
Arhgef16	2.09921	15.3384	23.2236	21.3833	0.603629	2.7116e-13	1.64258e-11	Up	rho guanine nucleotide exchange factor 16
Metrnl	13.108	9.26637	14.0338	12.8193	0.603446	2.32336e-10	8.35493e-09	Up	meteorin-like protein
Rgs17	1.05884	0.790511	1.19657	1.12898	0.60148	0.000136149	0.00104156	Up	regulator of g-protein signaling 17 isoform x1
Fam195a	4.35934	2.76639	4.20245	4.737	0.601315	0.000428044	0.00276754	Up	protein fam195a
4921507P07Rik	0.334152	0.788152	1.19758	1.4421	0.600831	0.00568007	0.0234177	Up	uncharacterized protein c7orf31 homolog
Iba57	3.62695	4.25356	6.41956	5.31398	0.599975	2.68001e-06	3.5206e-05	Up	transferase mitochondrial
Plcl1	0.488952	0.680056	1.02518	0.845883	0.599714	0.002037	0.0101611	Up	inactive phospholipase c-like protein 1
Ptger4	8.05121	4.86605	7.34888	5.60033	0.599551	0.00846199	0.0322129	Up	prostaglandin e2 receptor ep4 subtype
Zfp13	4.24677	7.89976	11.9023	12.0019	0.597325	1.00892e-07	1.98503e-06	Up	zinc finger protein 205 isoform x1
Slc7a8	0.401378	2.24261	3.38432	4.3416	0.597309	7.97615e-07	1.21303e-05	Up	large neutral amino acids transporter small subunit 2 isoform x2
Pycr1	5.19935	1.2102	1.82353	2.06935	0.59707	0.000221779	0.00158499	Up	pyrroline-5-carboxylate reductase mitochondrial
Ppp1r3b	1.13058	0.992682	1.49274	0.983468	0.5968	0.00529861	0.0221896	Up	protein phosphatase 1 regulatory subunit 3b
Cox7a1	1.23352	5.44472	8.25277	6.55796	0.593862	0.00273646	0.0129389	Up	cytochrome c oxidase subunit mitochondrial
Dock5	5.21917	3.42988	5.15603	4.87239	0.593169	1.44416e-12	7.63043e-11	Up	dedicator of cytokinesis protein 5
Klf5	23.3757	19.278	28.9708	53.641	0.592288	1.45431e-09	4.43605e-08	Up	krueppel-like factor 5 isoform x1
Mfsd4b3	0.147742	1.51114	2.26547	2.64432	0.591713	0.000178571	0.00131015	Up	sodium-dependent glucose transporter 1
Bbs4	6.42749	18.153	27.2508	23.6761	0.590734	1.83376e-13	1.14302e-11	Up	bardet-biedl syndrome 4 protein isoform x2
Npas1	0.663421	0.679785	1.01634	1.2429	0.590419	0.0111221	0.0402245	Up	neuronal pas domain-containing protein 1
Fbp2	0	1.10293	1.64565	1.71447	0.590389	0.00725658	0.0285804	Up	fructose- -bisphosphatase isozyme 2
Lrrc27	2.49332	5.69565	8.54601	8.9008	0.590184	6.78245e-08	1.38775e-06	Up	-
Erbb3	2.20114	1.46958	2.20351	1.98199	0.590159	1.8209e-05	0.000185407	Up	receptor tyrosine-protein kinase erbb-3
Liph	0.653364	2.6657	4.00036	3.9076	0.58994	0.000360556	0.00239603	Up	lipase member h isoform x2
Relt	3.93705	3.01672	4.51851	4.36832	0.589263	8.80505e-06	9.98669e-05	Up	tumor necrosis factor receptor superfamily member 19l isoform x1
Coro6	0.5629	0.904628	1.35943	1.64819	0.588608	0.00067699	0.00405298	Up	coronin-6 isoform x1
Trex1	5.76439	13.5291	20.2551	24.0317	0.588101	1.03626e-07	2.03138e-06	Up	three-prime repair exonuclease 1
Peli3	5.37657	8.38736	12.5577	11.3138	0.58781	5.43445e-09	1.47e-07	Up	e3 ubiquitin-protein ligase pellino homolog 3 isoform x2
Fam71f1	2.29161	9.57236	14.326	12.8592	0.586109	1.55875e-09	4.71451e-08	Up	protein fam71f1 isoform x1
Hhipl1	2.65752	7.65009	11.4334	12.2301	0.584216	1.73539e-08	4.15574e-07	Up	hhip-like protein 1
Etv5	0.735224	2.6881	4.01426	3.75384	0.583394	2.81467e-08	6.38481e-07	Up	ets translocation variant 5 isoform x1
Gpr137b	7.55212	10.5449	15.7189	12.8782	0.580997	0.00180103	0.00917989	Up	integral membrane protein gpr137b
Mybl2	30.4981	18.1917	27.1213	26.2907	0.58089	1.8122e-14	1.34381e-12	Up	myb-related protein b
Pard3b	1.65513	1.20074	1.78744	1.6643	0.579809	1.88565e-06	2.58609e-05	Up	partitioning defective 3 homolog b isoform x1
Ctnna2	0.0249408	0.728708	1.08988	0.970677	0.579709	0.000519204	0.00325991	Up	catenin alpha-2 isoform x1
Top1mt	11.5795	22.1024	32.9104	32.4469	0.579677	2.6591e-11	1.13232e-09	Up	dna topoisomerase mitochondrial
Pwp2	10.9707	23.8717	35.5559	28.8459	0.579639	5.90167e-13	3.36637e-11	Up	periodic tryptophan protein 2 homolog
Nin	11.2207	6.0633	9.03257	8.89283	0.579578	1.46974e-09	4.47125e-08	Up	ninein isoform x1
Nr1d1	10.459	30.8028	45.8417	62.7553	0.579177	1.47498e-07	2.77504e-06	Up	nuclear receptor subfamily 1 group d member 1
Espn	3.67788	15.6241	23.2628	26.8864	0.578933	3.44381e-13	2.05145e-11	Up	espin isoform x4
Zc3h8	4.15006	2.43197	3.62197	2.6164	0.578737	0.000172691	0.00127616	Up	zinc finger ccch domain-containing protein 8
Gapdhs	1.75963	3.08266	4.59843	4.00139	0.578431	1.57705e-05	0.000164071	Up	glyceraldehyde-3-phosphate testis-specific
Ccnd2	6.7916	7.39444	10.9934	9.8938	0.576938	3.03633e-07	5.22357e-06	Up	g1 s-specific cyclin-d2
Kcp	0.258574	3.28138	4.88119	5.12361	0.576881	4.81116e-08	1.01697e-06	Up	kielin chordin-like protein
1700029J07Rik	2.18473	6.16821	9.16102	8.47956	0.576856	1.8916e-06	2.59094e-05	Up	upf0602 protein c4orf47 homolog
Cebpg	14.9345	13.5248	20.0976	18.0846	0.576629	8.76266e-12	4.06112e-10	Up	ccaat enhancer-binding protein gamma
Rnf183	3.69111	2.4632	3.65356	2.46424	0.57628	0.000154391	0.00115965	Up	ring finger protein 183
Tirap	4.10442	3.544	5.26626	5.72876	0.575939	6.30931e-09	1.68127e-07	Up	toll interleukin-1 receptor domain-containing adapter protein
Ptrh1	12.4359	24.2949	36.072	31.1263	0.575712	2.30065e-08	5.35434e-07	Up	probable peptidyl-trna hydrolase
Eef1a2	0.165878	5.04704	7.5023	7.53389	0.5757	6.95105e-07	1.08396e-05	Up	elongation factor 1-alpha 2
Fam57a	63.4897	17.7716	26.365	28.9356	0.57467	4.67319e-05	0.000416989	Up	protein fam57a
Zfp429	3.30148	4.70704	6.96992	6.44822	0.572345	0.000130845	0.00100743	Up	isoform partial
Cftr	2.83935	8.15081	12.0815	12.033	0.572314	1.52454e-10	5.64277e-09	Up	cystic fibrosis transmembrane conductance regulator
Lrrc8b	13.9338	13.4717	19.9576	19.598	0.571595	9.94651e-09	2.54636e-07	Up	volume-regulated anion channel subunit lrrc8b
Eif4e3	6.25251	12.9519	19.1819	19.3016	0.571568	1.21744e-09	3.755e-08	Up	eukaryotic translation initiation factor 4e type 3
Gpr137c	2.25121	1.37998	2.04385	2.38517	0.570135	0.0010566	0.00587272	Up	Integral membrane protein GPR137
Pde3b	2.59947	1.41188	2.08893	1.82912	0.569529	1.21526e-05	0.000132255	Up	cgmp-inhibited 3 -cyclic phosphodiesterase b
Hmga1-rs1	22.5342	26.9765	39.8949	42.6728	0.569445	1.08959e-11	4.97779e-10	Up	high mobility group protein hmg-i hmg-y isoform x1
Ankrd23	1.11521	1.92528	2.84602	2.77327	0.568245	0.000127368	0.000984534	Up	ankyrin repeat domain-containing protein 23
Peg10	54.4028	9.88825	14.613	16.6895	0.568067	2.30956e-07	4.10801e-06	Up	retrotransposon-derived protein peg10 isoform 1
Apln	12.9248	7.78727	11.5011	11.2887	0.567681	0.00357994	0.0161597	Up	apelin
Wdr46	21.1258	25.3778	37.4693	35.963	0.567098	1.36759e-12	7.31574e-11	Up	wd repeat-containing protein 46
Vps37b	31.3694	58.3088	85.975	85.447	0.56535	2.41571e-15	2.21057e-13	Up	vacuolar protein sorting-associated protein 37b
Xpot	21.2677	13.1738	19.4133	17.4081	0.564065	5.57535e-14	3.79414e-12	Up	exportin-t isoform x1
Tmem74	1.18078	0.706961	1.049	0.930348	0.56393	0.0138839	0.0480318	Up	transmembrane protein 74
Spry2	6.12575	9.45763	13.9242	8.92879	0.563198	0.00366017	0.0164459	Up	protein sprouty homolog 2
Rpl7a	223.606	141.467	207.867	166.684	0.562377	0.00025781	0.00180119	Up	60s ribosomal protein l7a
Ndc1	34.6973	47.0789	69.2331	62.9508	0.561125	9.89062e-15	7.84843e-13	Up	nucleoporin ndc1 isoform x1
Psca	2.19137	3.3573	4.9407	7.36568	0.561089	0.000533453	0.0033338	Up	prostate stem cell antigen
D16Ertd472e	1.7092	3.80654	5.59667	5.05627	0.560881	3.18507e-07	5.44894e-06	Up	-
Slc1a5	24.1481	20.6147	30.3132	28.1728	0.560854	3.44518e-12	1.731e-10	Up	solute carrier family 1 (neutral amino acid transporter) member 5
Hgsnat	25.1592	26.8561	39.4732	34.8369	0.560744	1.85885e-13	1.1553e-11	Up	heparan-alpha-glucosaminide n-acetyltransferase
Cfap74	0.453461	0.90455	1.32619	1.44644	0.560654	0.000612418	0.00373079	Up	-
Atf4	214.228	112.663	165.471	144.32	0.559937	8.04834e-12	3.77893e-10	Up	cyclic amp-dependent transcription factor atf-4
Nod2	3.97364	13.4754	19.7686	18.9065	0.558157	7.18618e-10	2.30649e-08	Up	nod2
Kazald1	1.29159	4.47781	6.57357	5.90375	0.558105	6.13441e-06	7.33688e-05	Up	kazal-type serine protease inhibitor domain-containing protein 1
Srl	2.90718	4.77281	6.99972	5.99252	0.557815	1.10611e-07	2.14871e-06	Up	sarcalumenin isoform x2
Ttll9	0.505666	4.44785	6.53304	6.82414	0.557446	3.53319e-06	4.4905e-05	Up	probable tubulin polyglutamylase ttll9
Elmod2	9.9174	26.7361	39.2099	35.6359	0.557336	1.77658e-14	1.32654e-12	Up	elmo domain-containing protein 2
Nmb	0.842902	1.28413	1.88426	1.90491	0.557312	0.000757172	0.00444515	Up	neuromedin-b isoform x1
Myb	0.782802	0.954583	1.3965	1.64506	0.55707	0.000415944	0.00270326	Up	transcriptional activator myb isoform x4
Rpia	7.06121	11.0727	16.2266	13.4854	0.556223	5.97191e-09	1.60128e-07	Up	ribose-5-phosphate isomerase
Fhl4	0.779589	3.10606	4.54842	4.29517	0.555999	2.44166e-06	3.23915e-05	Up	four and a half lim domains 4
Htr2a	0.482954	1.08112	1.59084	1.83063	0.554743	0.00190976	0.00962013	Up	5-hydroxytryptamine receptor 2a
Foxn2	3.80392	2.37061	3.47071	2.7208	0.554027	2.00613e-06	2.72526e-05	Up	forkhead box protein n2
Nbl1	1.84348	5.00505	7.3245	7.98744	0.553383	1.03007e-05	0.000114567	Up	neuroblastoma suppressor of tumorigenicity 1 isoform x1
Osgin1	8.1985	14.8999	21.7812	19.1333	0.552238	6.91028e-10	2.22458e-08	Up	oxidative stress-induced growth inhibitor 1
Recql4	13.6571	14.189	20.7304	19.715	0.5521	1.32955e-10	5.00721e-09	Up	atp-dependent dna helicase q4
Arhgef33	0.178106	6.18319	9.03896	8.04718	0.552068	1.13286e-06	1.6505e-05	Up	rho guanine nucleotide exchange factor 33 isoform x3
Tek	0.0550727	1.41912	2.07196	1.72242	0.551979	9.14615e-05	0.000744728	Up	angiopoietin-1 receptor isoform x1
Txnrd3	4.91872	2.66666	3.8963	3.27103	0.551565	1.44463e-05	0.000152508	Up	thioredoxin reductase 3
Msh5	0.84779	4.64039	6.78209	6.15812	0.551404	2.4681e-05	0.00024114	Up	muts protein homolog 5
Zfp760	0.744223	1.54773	2.25759	1.8826	0.551288	0.000171833	0.00127113	Up	Zinc finger protein 283
Hist1h4i	13.6432	11.6132	16.9828	13.0808	0.549709	0.00745821	0.0292278	Up	histone -like
Vwf	0.0179314	1.08495	1.58178	1.36887	0.549462	4.49061e-06	5.57356e-05	Up	von willebrand factor
Gabpb1	22.5104	24.6926	36.0117	40.9922	0.549036	2.90812e-10	1.02185e-08	Up	ga-binding protein subunit beta-1
Slc25a27	0.900046	1.17053	1.70506	1.37204	0.548483	0.000240666	0.00170355	Up	mitochondrial uncoupling protein 4 isoform x2
Cx3cl1	30.9537	47.4831	69.1892	63.8911	0.548432	1.311e-12	7.04806e-11	Up	chemokine (c-x3-c motif) ligand 1
Mtss1l	4.5593	3.29221	4.79167	6.4159	0.547797	1.33068e-07	2.5301e-06	Up	mtss1-like protein isoform x2
Rrp12	11.8214	5.79456	8.44052	9.34862	0.547086	3.51731e-10	1.20442e-08	Up	rrp12-like protein
Klf7	8.13934	6.30233	9.17796	10.1878	0.546865	7.87708e-07	1.20039e-05	Up	krueppel-like factor 7 isoform x1
Tmem38a	14.7039	35.3758	51.486	54.2743	0.54655	5.44951e-11	2.18768e-09	Up	trimeric intracellular cation channel type a
Ddit3	30.0497	37.5683	54.6258	50.8219	0.544883	1.84422e-08	4.38704e-07	Up	dna damage-inducible transcript 3 protein
Cnst	8.94788	19.7847	28.7534	22.2147	0.544121	8.93189e-13	4.95039e-11	Up	consortin isoform x1
Atf5	21.9063	12.5584	18.2596	16.31	0.544082	1.50151e-07	2.81756e-06	Up	cyclic amp-dependent transcription factor atf-5
Casz1	0.829021	2.40523	3.49294	4.2305	0.543847	1.5102e-05	0.000158188	Up	zinc finger protein castor homolog 1 isoform x1
Fam101a	0.229902	2.52659	3.67584	3.28346	0.542868	0.00614568	0.0249923	Up	filamin-interacting protein fam101a
Clcnkb	0.0761791	1.32792	1.93144	2.00588	0.542019	0.00241061	0.011686	Up	chloride channel protein -kb isoform x1
Col6a3	0.110331	2.50387	3.63351	3.39197	0.541699	2.69036e-06	3.52988e-05	Up	collagen alpha-3 chain isoform x2
Foxo6	2.83908	7.09099	10.2692	12.5869	0.540586	1.54661e-06	2.17237e-05	Up	forkhead box protein o6
Cdh26	0.0874108	1.89391	2.75009	2.36157	0.540548	0.00015072	0.00113645	Up	cadherin-like protein 26
Cps1	0.00370278	0.822199	1.19343	0.998167	0.539752	0.000166115	0.00123393	Up	carbamoyl-phosphate synthase
Fam107a	0.248813	0.833769	1.2062	1.37499	0.539556	0.00212581	0.0105308	Up	protein fam107a isoform x2
Zcchc7	11.9067	6.02599	8.73834	9.00252	0.539036	1.2765e-06	1.83614e-05	Up	zinc finger cchc domain-containing protein 7
Mafb	5.76429	12.5882	18.2191	20.02	0.537914	6.06309e-06	7.25966e-05	Up	transcription factor
Ptpn3	3.45886	10.9997	15.9124	14.4904	0.537706	3.95857e-11	1.6333e-09	Up	tyrosine-protein phosphatase non-receptor type 3 isoform x1
Ero1l	125.213	124.282	179.776	169.09	0.537283	2.55673e-07	4.49927e-06	Up	ero1-like protein alpha
Gan	2.20926	2.25646	3.25614	3.1186	0.536265	0.000151182	0.00113953	Up	gigaxonin
Tmem25	1.72965	4.32638	6.25458	6.16336	0.536137	5.60015e-06	6.77338e-05	Up	transmembrane protein 25 isoform x2
Chchd7	3.65582	6.84053	9.89511	10.5964	0.5361	7.14718e-07	1.10812e-05	Up	coiled-coil-helix-coiled-coil-helix domain-containing protein 7
Ptges	0.998827	17.8918	25.8523	22.2239	0.535846	2.93331e-10	1.02735e-08	Up	prostaglandin e synthase
Raph1	8.75761	11.524	16.6466	18.5289	0.535464	1.06467e-11	4.89213e-10	Up	ras-associated and pleckstrin homology domains-containing protein 1
Cep83	7.44447	3.04153	4.39479	4.07326	0.535385	1.22213e-06	1.76265e-05	Up	centrosomal protein of 83 kda isoform x1
Arntl	10.7892	11.6206	16.7803	18.5105	0.53531	5.5842e-08	1.16361e-06	Up	aryl hydrocarbon receptor nuclear translocator-like protein 1 isoform x2
Hk2	40.5776	21.4885	31.0227	28.2956	0.53478	1.36358e-05	0.000145958	Up	hexokinase-2
Det1	4.45042	5.71621	8.24392	7.4877	0.534611	5.22313e-05	0.00045789	Up	det1 homolog isoform x1
Lrrc74b	0.0205447	3.59588	5.19286	4.56549	0.534599	0.00110274	0.00608515	Up	leucine-rich repeat-containing protein 74b isoform x1
Hcn3	0.778963	1.03239	1.48688	1.71208	0.53412	0.00187882	0.00949317	Up	potassium sodium hyperpolarization-activated cyclic nucleotide-gated channel 3
Hpx	0.600477	1.96278	2.84305	2.54238	0.534098	0.00180507	0.00919397	Up	hemopexin
Plekhg6	1.04787	13.4541	19.4024	18.815	0.532801	2.3557e-09	6.83645e-08	Up	pleckstrin homology domain-containing family g member 6
Nek1	14.3148	11.9097	17.1664	15.8264	0.532513	6.70039e-07	1.04715e-05	Up	serine threonine-protein kinase nek1 isoform x3
Fermt1	0.0568986	0.849184	1.22409	1.31161	0.531813	0.00448292	0.0194273	Up	fermitin family homolog 1
Kif5c	1.39793	2.07574	2.99113	2.39466	0.531286	2.15687e-06	2.90252e-05	Up	kinesin heavy chain isoform 5c
Lmo1	11.3736	18.8691	27.1714	22.298	0.530788	1.47526e-08	3.60917e-07	Up	rhombotin-1 isoform x1
Extl1	0.751558	1.87297	2.6967	2.86796	0.530777	9.73401e-05	0.000784281	Up	exostosin-like 1
Sema6b	1.80803	3.75389	5.40121	4.77501	0.530396	3.54754e-05	0.000328536	Up	semaphorin-6b isoform x1
Gm14137	1.43005	3.20453	4.617	4.36527	0.530073	1.66066e-05	0.000171608	Up	uncharacterized protein c15orf62 mitochondrial
Zfp953	0.98342	2.31548	3.32859	3.03755	0.529645	1.20879e-05	0.000131617	Up	zinc finger protein 457
Cth	7.33361	6.5552	9.43095	7.6411	0.529568	6.01981e-07	9.52558e-06	Up	cystathionine gamma-lyase
Eaf1	19.551	24.4373	35.1565	33.998	0.529566	4.47449e-13	2.60763e-11	Up	ell-associated factor 1
Tcp11l2	2.49592	5.77229	8.30289	9.52352	0.528819	2.13161e-05	0.000212618	Up	T-complex protein 11-like protein 2
Dlx1	2.14676	0.868018	1.24882	0.980607	0.528481	0.000577409	0.00355784	Up	homeobox protein dlx-1 isoform x1
Dram1	2.522	2.18167	3.1373	4.39856	0.5282	0.000195501	0.0014208	Up	dna damage-regulated autophagy modulator protein 1
LOC105245043	0.0102707	2.21032	3.16757	2.9571	0.52753	0.000669778	0.00401987	Up	-
Ccdc106	2.50773	2.64884	3.79341	4.32554	0.52747	0.000599982	0.00366542	Up	coiled-coil domain-containing protein 106 isoform x1
Mttp	2.43523	6.10847	8.77425	8.20203	0.526972	1.34235e-07	2.55005e-06	Up	microsomal triglyceride transfer protein large subunit isoform x2
Cdyl	9.55192	15.5066	22.2496	23.5059	0.52613	5.67022e-12	2.75248e-10	Up	chromodomain y-like protein isoform x1
Tnfsf12	1.17225	1.82783	2.62324	5.69161	0.526101	0.000934385	0.00528914	Up	tumor necrosis factor ligand superfamily member 12 isoform x2
2700097O09Rik	7.75013	12.3108	17.6553	15.1293	0.525856	0.00108731	0.00601698	Up	bromodomain adjacent to zinc finger domain protein 1a
Pip5k1b	2.6574	3.64111	5.22426	5.95391	0.525569	2.427e-05	0.000237449	Up	phosphatidylinositol 4-phosphate 5-kinase type-1 beta isoform x1
Lhx5	0.283277	1.22672	1.75669	2.18787	0.524266	0.00221966	0.0109153	Up	lim homeobox protein lhx5
Kiss1	0.181415	1.42873	2.06081	1.59348	0.523939	0.0106128	0.0387014	Up	-1 metastasis-suppressor
Sfi1	13.1803	176.912	253.393	259.42	0.523799	1.53228e-13	9.69145e-12	Up	protein sfi1 homolog isoform x1
Dnajc21	45.1546	25.5181	36.5519	39.4562	0.52344	1.06286e-06	1.56015e-05	Up	dnaj homolog subfamily c member 21
Prune2	3.15537	4.48931	6.43072	6.78598	0.522913	1.21537e-08	3.03553e-07	Up	protein prune homolog 2 isoform x9
Eya4	2.10449	4.51079	6.45636	6.54895	0.521823	5.28593e-08	1.10575e-06	Up	eyes absent homolog 4 isoform x4
Npas3	0.113547	0.829858	1.18657	1.13901	0.520902	0.000779874	0.00455603	Up	neuronal pas domain-containing protein 3 isoform x1
Plat	59.0502	42.3125	60.4947	51.2943	0.520728	1.57211e-12	8.24568e-11	Up	tissue-type plasminogen activator
Exoc3l2	0.81263	30.6449	43.7916	38.942	0.52006	2.19363e-13	1.35554e-11	Up	exocyst complex component 3-like protein 2
Slc35c2	9.60028	16.2573	23.1916	22.2498	0.517916	1.76199e-09	5.26258e-08	Up	solute carrier family 35 member c2 isoform x1
Plaur	21.5884	15.5109	22.1332	19.6854	0.517175	0.000182665	0.00133609	Up	urokinase plasminogen activator surface receptor isoform x1
E2f7	16.3317	13.0712	18.6383	22.006	0.51669	9.14521e-13	5.0556e-11	Up	transcription factor e2f7
Ick	3.91553	3.22534	4.59977	4.8748	0.516398	4.29364e-08	9.27963e-07	Up	serine threonine-protein kinase ick
Hmga1	39.1004	58.8243	83.7519	91.7125	0.514808	1.20779e-11	5.45839e-10	Up	high mobility group protein hmg-i hmg-y isoform x1
Icosl	5.66602	4.85605	6.91876	6.49308	0.514641	7.35663e-07	1.13243e-05	Up	icos ligand
3110001I22Rik	1.6542	1.67852	2.39462	1.83786	0.514594	0.00183545	0.00931124	Up	periphilin-1 isoform x5
Phyhipl	9.77438	5.35556	7.61766	10.2908	0.513651	1.36727e-06	1.95365e-05	Up	phytanoyl- hydroxylase-interacting isoform x1
C1s2	0.220474	1.54272	2.19063	1.54818	0.512266	0.000256229	0.00179189	Up	complement component s subcomponent
Wscd2	0.423012	1.30915	1.85772	1.9019	0.511875	0.00042353	0.00274248	Up	wsc domain-containing protein 2
Maff	27.1797	23.3383	33.1325	34.0207	0.510383	1.89044e-06	2.59015e-05	Up	transcription factor
Zfp707	8.19862	10.3359	14.6777	13.5465	0.509905	2.12922e-06	2.8707e-05	Up	zinc finger protein 707 isoform x1
Jmjd6	123.183	135.199	191.873	183.581	0.509873	7.09366e-06	8.31058e-05	Up	bifunctional arginine demethylase and lysyl-hydroxylase jmjd6 isoform x1
Dmxl2	1.05814	1.64492	2.33361	1.89423	0.509287	8.24532e-07	1.24779e-05	Up	dmx-like protein 2 isoform x1
Rffl	3.22649	2.3507	3.3317	2.56967	0.508347	0.0011462	0.00628463	Up	e3 ubiquitin-protein ligase rififylin isoform x2
Hps4	8.01375	25.5456	36.1909	34.842	0.507665	2.29937e-11	9.88932e-10	Up	hermansky-pudlak syndrome 4 protein
Tec	8.86977	15.6995	22.2424	21.7363	0.507367	3.36832e-09	9.53078e-08	Up	tyrosine-protein kinase tec isoform x1
Plcl2	1.7583	4.47897	6.34657	5.07532	0.507201	4.03236e-07	6.72721e-06	Up	inactive phospholipase c-like protein 2 isoform x1
Lrrfip2	13.9439	10.3705	14.6866	14.6236	0.506621	3.97327e-10	1.34981e-08	Up	leucine-rich repeat flightless-interacting protein 2 isoform x7
Nebl	0.538819	1.0761	1.52245	1.50303	0.50595	0.000156001	0.00117011	Up	nebulette isoform x5
Bmper	0.406119	0.78566	1.11268	0.902136	0.505164	0.00156674	0.0081697	Up	bmp-binding endothelial regulator protein isoform x1
Spef1	3.87194	2.52606	3.56817	3.2884	0.50431	8.65528e-05	0.00071068	Up	sperm flagellar protein 1
Pqlc1	2.70589	3.49042	4.93707	4.75958	0.503409	7.43972e-05	0.000622755	Up	pq-loop repeat-containing protein 1 isoform x3
Cacna1b	1.91789	7.12618	10.063	10.781	0.502689	8.20864e-12	3.83744e-10	Up	voltage-dependent n-type calcium channel subunit alpha-1b isoform x8
Aars	130.245	59.8201	84.4499	83.7305	0.502431	3.68654e-14	2.59617e-12	Up	alanine--trna cytoplasmic
Rnf219	8.60284	7.07643	9.98445	9.47177	0.502253	3.23065e-07	5.51813e-06	Up	ring finger protein 219
Ptrhd1	1.37309	1.19846	1.69652	1.45107	0.501786	0.000426861	0.00276073	Up	monooxygenase p33monox isoform x1
Sbf2	16.6206	11.7103	16.5235	16.7034	0.501636	2.38445e-12	1.22086e-10	Up	myotubularin-related protein 13
Pfkfb3	16.6955	9.45078	13.3319	14.0557	0.501527	8.33253e-09	2.15887e-07	Up	6-phosphofructo-2-kinase fructose- -bisphosphatase 3 isoform x4
Mapt	1.08115	1.05422	1.48652	1.42717	0.501445	0.000533889	0.00333556	Up	microtubule-associated protein tau isoform x2
Micu3	1.70233	0.993347	1.40253	1.44111	0.501432	0.00058098	0.00357472	Up	calcium uptake protein mitochondrial
Col20a1	1.31197	3.49564	4.93484	5.07419	0.501254	9.18091e-07	1.37104e-05	Up	collagen alpha-1 chain
Baiap2l1	12.0274	7.09441	10.0047	12.5284	0.501011	3.62747e-06	4.59945e-05	Up	brain-specific angiogenesis inhibitor 1-associated protein 2-like protein 1
Bloc1s1	22.8564	25.8781	18.219	17.5399	-0.500436	3.62377e-05	0.000333879	Down	biogenesis of lysosome-related organelles complex 1 subunit 1
Igfbp7	241.792	129.107	90.9134	106.862	-0.500573	4.29464e-09	1.19166e-07	Down	insulin-like growth factor-binding protein 7
Commd4	28.5142	31.0272	21.8534	17.4366	-0.501236	1.24598e-07	2.3902e-06	Down	comm domain-containing protein 4
Fry	0.694694	1.83702	1.2935	1.49533	-0.501312	0.000545186	0.00339332	Down	protein furry homolog isoform x3
Cacna1g	14.5581	3.83864	2.70299	2.64791	-0.501479	4.74157e-08	1.00756e-06	Down	voltage-dependent t-type calcium channel subunit alpha-1g isoform d
Slc25a4	387.839	285.9	201.236	177.404	-0.501581	1.05555e-12	5.74658e-11	Down	adp atp translocase 1
Atp5e	48.9989	43.5224	30.6315	23.4542	-0.501873	1.53345e-05	0.0001601	Down	atp synthase subunit mitochondrial
Uqcc3	12.3098	11.043	7.77245	8.39569	-0.502772	0.000940124	0.00531742	Down	ubiquinol-cytochrome-c reductase complex assembly factor 3
Itfg2	6.14158	6.61913	4.65956	5.29324	-0.503245	3.99189e-05	0.000362667	Down	integrin-alpha fg-gap repeat-containing protein 2
Vps52	18.062	20.5136	14.4215	14.7571	-0.503432	5.88781e-09	1.5807e-07	Down	vacuolar protein sorting-associated protein 52 homolog
Usp40	10.9133	11.4894	8.07709	7.97219	-0.503634	6.39956e-10	2.07258e-08	Down	ubiquitin carboxyl-terminal hydrolase 40
Sdhc	64.8417	49.0864	34.517	34.2481	-0.50364	1.47028e-09	4.47208e-08	Down	succinate dehydrogenase cytochrome b560 mitochondrial
Gabarapl1	28.7899	18.8023	13.2046	11.2119	-0.503978	1.14587e-07	2.21196e-06	Down	gamma-aminobutyric acid receptor-associated 1
Rnf122	1.93861	1.5526	1.09013	1.36664	-0.504224	0.000775307	0.00453182	Down	ring finger protein 122 isoform x2
Ctps2	13.2727	13.3088	9.35228	8.44497	-0.504439	2.7739e-10	9.81107e-09	Down	ctp synthase 2 isoform x2
Rit1	15.2793	13.3407	9.36729	8.43432	-0.505069	2.85074e-07	4.94782e-06	Down	gtp-binding protein rit1
Romo1	16.0665	14.2993	10.0698	7.61102	-0.505069	0.00803228	0.030933	Down	reactive oxygen species modulator 1
Chst14	15.0711	10.3936	7.29102	8.6286	-0.505134	7.50145e-07	1.1506e-05	Down	carbohydrate sulfotransferase 14
Ruvbl1	35.1016	21.7154	15.2473	15.6456	-0.505362	3.18407e-08	7.15482e-07	Down	ruvb-like 1
Zfp946	7.59354	5.5359	3.88362	4.77982	-0.506222	1.43826e-05	0.000151986	Down	zinc finger protein 946 isoform x2
Myl6b	17.9223	9.84491	6.90162	8.05998	-0.506302	4.8907e-06	6.00295e-05	Down	myosin light chain 6b
Sytl4	4.04575	3.66747	2.57756	2.44856	-0.506332	2.54796e-05	0.000247593	Down	synaptotagmin-like protein 4 isoform x2
Hspbp1	21.247	11.2657	7.89514	8.3554	-0.506866	5.77201e-06	6.95762e-05	Down	hsp70-binding protein 1
Atp8b2	23.2227	15.3744	10.7695	9.64525	-0.508274	2.58356e-11	1.10673e-09	Down	phospholipid-transporting atpase id isoform x1
Ctu2	13.3764	9.27661	6.49581	6.32689	-0.508564	2.71062e-05	0.00026104	Down	cytoplasmic trna 2-thiolation protein 2
Galnt4	3.06111	1.65645	1.15709	1.11861	-0.508598	0.00184392	0.0093454	Down	polypeptide n-acetylgalactosaminyltransferase 4
Acaa1b	0.124828	4.83757	3.38705	2.81597	-0.508778	7.14033e-05	0.000602558	Down	3-ketoacyl- thiolase peroxisomal isoform x1
Mettl8	4.7071	3.1486	2.19889	2.96123	-0.508794	0.000248703	0.00175064	Down	methyltransferase-like protein 8
Ddx11	12.4314	7.20412	5.04202	5.3146	-0.50909	3.20789e-07	5.48362e-06	Down	probable atp-dependent dna helicase ddx11 isoform x1
Decr1	2.37635	3.14725	2.20536	1.78016	-0.509374	2.50456e-05	0.000244293	Down	-dienoyl- mitochondrial
Ndufs2	97.4675	87.2553	61.0678	54.9056	-0.509617	1.11954e-12	6.06425e-11	Down	nadh dehydrogenase
Ccnb1	73.5052	121.597	85.1193	77.9205	-0.509684	9.99711e-13	5.4564e-11	Down	g2 mitotic-specific cyclin-b1
Dmap1	15.9011	17.9268	12.5341	12.4496	-0.509743	1.19017e-06	1.72349e-05	Down	dna methyltransferase 1-associated protein 1
Psmb8	31.8307	30.2125	21.1165	19.2193	-0.511048	6.66983e-08	1.36862e-06	Down	proteasome subunit beta type-8
Sumf1	27.2723	30.35	21.222	18.8493	-0.511632	5.85054e-10	1.91496e-08	Down	sulfatase-modifying factor 1 isoform x1
Fut10	14.9019	11.576	8.08763	8.38241	-0.512033	2.20634e-08	5.15718e-07	Down	alpha-( )-fucosyltransferase 10 isoform x1
Rfx5	7.25778	8.56478	5.98344	5.82875	-0.512201	5.04453e-09	1.37568e-07	Down	dna-binding protein rfx5 isoform x1
Mtfmt	6.93906	4.92298	3.43645	3.71703	-0.512327	8.70432e-05	0.000714161	Down	methionyl-trna mitochondrial
Tbc1d7	10.5558	9.76842	6.81102	5.98083	-0.51259	1.42939e-05	0.000151271	Down	tbc1 domain family member 7
Commd5	16.338	12.1324	8.46413	8.14499	-0.51295	0.000243043	0.00171812	Down	comm domain-containing protein 5
Hsd3b7	7.29445	8.98327	6.27561	5.14718	-0.513538	7.53718e-06	8.72819e-05	Down	3 beta-hydroxysteroid dehydrogenase type 7
Mgst2	5.91167	18.6238	13.0256	9.41817	-0.514218	0.000109999	0.000870555	Down	microsomal glutathione s-transferase 2
Tram1l1	2.83216	2.05846	1.43486	1.54191	-0.514242	0.000925568	0.00524844	Down	translocating chain-associated membrane protein 1-like 1
Dtna	3.48341	1.56928	1.09488	1.25126	-0.51437	9.17917e-05	0.000746852	Down	dystrobrevin alpha isoform x11
Psma5	98.0303	66.5443	46.4292	40.4887	-0.51455	2.07875e-08	4.88837e-07	Down	proteasome subunit alpha type-5
Lhfp	67.36	24.6545	17.1955	19.3968	-0.514624	4.41847e-09	1.22227e-07	Down	lipoma hmgic fusion partner
Zdhhc8	21.566	13.6216	9.4954	11.8354	-0.514902	4.30679e-09	1.19349e-07	Down	probable palmitoyltransferase zdhhc8 isoform x1
Abcb4	1.09205	3.82064	2.66435	2.62502	-0.515047	5.60038e-06	6.77352e-05	Down	multidrug resistance protein 3 isoform x1
AA414768	7.34922	5.58184	3.89624	3.44242	-0.515264	0.00119573	0.00651141	Down	ubiquitin-conjugating enzyme e2 q2 isoform x1
Tep1	7.83473	7.50362	5.22925	5.28102	-0.516062	4.60663e-08	9.84721e-07	Down	telomerase protein component 1
Rpap3	20.8122	10.7937	7.51847	8.15715	-0.517278	1.37999e-06	1.96921e-05	Down	rna polymerase ii-associated protein 3
Gstm1	40.1269	15.9689	11.1138	12.6894	-0.517435	9.37976e-07	1.39783e-05	Down	glutathione s-transferase mu 1
Sort1	12.4401	8.41238	5.85008	6.03846	-0.518941	3.5387e-11	1.46907e-09	Down	sortilin isoform x2
Slc52a2	4.21401	2.69023	1.86746	1.66471	-0.519459	2.12062e-05	0.000211712	Down	solute carrier family riboflavin member 2
Snta1	9.48283	3.98896	2.76818	2.77585	-0.519841	0.000203992	0.00147354	Down	alpha-1-syntrophin
Mppe1	4.11234	8.46909	5.8823	5.2412	-0.5203	7.46772e-06	8.67112e-05	Down	metallophosphoesterase 1
Commd2	11.2785	8.15351	5.66622	5.78786	-0.521305	3.60872e-07	6.07701e-06	Down	comm domain-containing protein 2
Scara5	11.938	10.6338	7.37638	7.00804	-0.522612	0.000158764	0.0011867	Down	scavenger receptor class a member 5
Zfp110	5.81641	6.0729	4.20923	4.38252	-0.52311	3.29536e-07	5.61973e-06	Down	neurotrophin receptor-interacting factor homolog isoform x1
Aldh16a1	19.807	28.3489	19.6548	17.3776	-0.523208	2.23446e-10	8.04873e-09	Down	aldehyde dehydrogenase family 16 member a1
Gcc2	10.4696	8.16501	5.66072	6.32668	-0.523329	9.22981e-08	1.82933e-06	Down	grip and coiled-coil domain-containing protein 2
Cd63	291.64	134.098	92.9416	89.3131	-0.523737	3.30946e-13	1.97689e-11	Down	cd63 antigen
Cdh11	8.86336	2.08324	1.44124	1.6659	-0.52406	3.96463e-05	0.000360648	Down	cadherin-11
Bckdhb	13.0281	4.91311	3.40418	3.70605	-0.524184	0.000128252	0.000989588	Down	2-oxoisovalerate dehydrogenase subunit mitochondrial
Sphk2	9.33394	8.38205	5.80746	6.48095	-0.524198	2.16234e-07	3.88663e-06	Down	sphingosine kinase 2 isoform x1
Ttc8	15.3208	8.24634	5.70431	5.9877	-0.52436	2.31916e-06	3.0919e-05	Down	tetratricopeptide repeat protein 8 isoform x1
Ebf4	2.99253	1.14522	0.795336	1.27416	-0.524533	0.0055896	0.0231334	Down	transcription factor coe4 isoform x2
Jtb	24.2799	13.1883	9.1352	7.49542	-0.525206	5.1353e-05	0.000451479	Down	protein jtb
Tapbp	88.3802	67.0114	46.3941	44.0719	-0.525263	1.09124e-13	7.11109e-12	Down	tap binding protein
Pdhx	15.7652	9.87889	6.83894	6.5058	-0.525316	5.82731e-07	9.28245e-06	Down	pyruvate dehydrogenase protein x mitochondrial
Tstd3	5.1464	2.57116	1.78088	1.89645	-0.526968	0.00171461	0.00881675	Down	thiosulfate sulfurtransferase rhodanese-like domain-containing protein 3
Hdgf	315.227	157.31	108.794	109.811	-0.527033	6.0343e-15	5.06892e-13	Down	hepatoma-derived growth factor isoform x2
Cmpk2	4.63292	1.39007	0.957819	0.910607	-0.52707	0.000584678	0.00359542	Down	ump-cmp kinase mitochondrial
Ddx60	0.899303	2.78128	1.91948	1.56091	-0.527448	1.53916e-05	0.000160518	Down	probable atp-dependent rna helicase ddx60
Hars2	11.0946	10.1379	7.00973	6.28088	-0.527531	8.4032e-08	1.68255e-06	Down	probable histidine--trna mitochondrial isoform x2
Fbxo2	6.8989	12.5674	8.68885	9.15815	-0.527991	3.84396e-06	4.84538e-05	Down	f-box only protein 2
D630003M21Rik	8.97582	3.03096	2.09035	1.95343	-0.528166	6.94961e-05	0.000588144	Down	-
Spaca9	1.45253	4.45552	3.0599	4.49443	-0.529138	0.00425312	0.0186313	Down	uncharacterized protein c9orf9 homolog isoform x2
Ssc4d	0.958102	1.32825	0.913811	1.03414	-0.529306	0.000831556	0.00479543	Down	scavenger receptor cysteine-rich domain-containing group b protein
Bbs1	5.85171	3.88653	2.67966	2.93459	-0.529364	6.88735e-07	1.07481e-05	Down	bardet-biedl syndrome 1 protein isoform x1
Col5a2	43.235	31.1753	21.5255	23.1275	-0.529512	2.16133e-14	1.58993e-12	Down	collagen alpha-2 chain
Gstm5	39.5746	18.8665	13.0149	14.1137	-0.529966	1.88997e-05	0.00019144	Down	glutathione s-transferase mu 3
Mvb12a	54.6367	46.6854	32.1763	32.2447	-0.530755	6.9033e-08	1.4098e-06	Down	multivesicular body subunit 12a
Apbb1	20.8463	8.44369	5.81377	5.46742	-0.53158	4.06077e-07	6.76411e-06	Down	amyloid beta a4 precursor protein-binding family b member 1 isoform x4
Nectin2	46.2353	22.8226	15.7211	18.9867	-0.532046	2.45605e-09	7.09893e-08	Down	nectin-2 isoform x1
Rab4a	17.2196	6.73947	4.6462	5.63905	-0.532283	2.27787e-05	0.000224801	Down	ras-related protein rab-4a isoform x2
Maoa	12.3043	8.37315	5.77026	5.48361	-0.532302	3.95051e-08	8.64228e-07	Down	amine oxidase
Ndufs8	71.0299	29.491	20.3273	20.1047	-0.532657	1.39662e-08	3.43633e-07	Down	nadh dehydrogenase
Qpct	3.39925	3.8951	2.68015	2.52988	-0.533485	2.56158e-05	0.000248692	Down	glutaminyl-peptide cyclotransferase
Pdcd4	16.0537	16.8459	11.5939	11.4332	-0.533586	6.38501e-08	1.31519e-06	Down	programmed cell death protein 4
Klc4	11.3159	10.6686	7.33365	6.62805	-0.534035	1.01971e-07	2.00258e-06	Down	kinesin light chain 4
Trpv4	32.72	40.9094	28.1464	31.4354	-0.534341	3.16654e-09	9.01915e-08	Down	transient receptor potential cation channel subfamily v member 4 isoform x1
Ass1	4.27417	64.0016	44.0292	45.0678	-0.534839	1.6754e-12	8.72362e-11	Down	argininosuccinate synthase isoform x1
Kif20a	15.8422	13.7646	9.45604	7.91868	-0.536303	1.53447e-10	5.66976e-09	Down	kinesin-like protein kif20a
Mrpl55	9.44573	8.63321	5.93502	6.40867	-0.537329	4.92792e-05	0.00043592	Down	39s ribosomal protein mitochondrial
Cbr1	18.4198	11.0098	7.544	8.09403	-0.537432	4.20193e-05	0.000379037	Down	carbonyl reductase
Entpd7	6.4363	3.31453	2.27315	2.68476	-0.537434	3.37742e-06	4.31548e-05	Down	ectonucleoside triphosphate diphosphohydrolase 7
Nnmt	1.6649	1.40415	0.971518	0.539423	-0.537509	0.00777349	0.0301398	Down	nicotinamide n-methyltransferase
F2r	92.0506	57.4135	39.4016	37.7277	-0.53805	6.60798e-12	3.17189e-10	Down	proteinase-activated receptor 1
Ube2c	145.986	181.265	124.372	177.028	-0.538245	8.38067e-13	4.65689e-11	Down	ubiquitin-conjugating enzyme e2 c
Zfp956	2.15441	2.33722	1.59925	1.50834	-0.538525	0.00121627	0.00660486	Down	zinc finger protein 398-like
Manba	15.8439	16.1229	11.0619	9.58079	-0.538628	8.26529e-12	3.85554e-10	Down	beta lysosomal
Meis3	10.7357	6.36414	4.36458	4.10736	-0.539069	5.78514e-06	6.96954e-05	Down	homeobox protein meis3 isoform x1
Extl2	12.5177	9.36664	6.42083	6.29435	-0.539675	1.44993e-06	2.05672e-05	Down	exostosin-like 2
Helz2	13.6281	10.2065	6.99457	6.82317	-0.539942	2.41097e-10	8.64109e-09	Down	helicase with zinc finger domain 2 isoform x2
Gale	11.9345	5.03002	3.44199	2.7529	-0.54016	9.29845e-05	0.000754843	Down	udp-glucose 4-epimerase isoform x1
Ufc1	35.5561	22.8243	15.6482	12.4892	-0.54023	3.25917e-08	7.28824e-07	Down	ubiquitin-fold modifier-conjugating enzyme 1
Zfp61	4.53831	3.36422	2.30059	2.48401	-0.540438	0.00101229	0.00565864	Down	zinc finger protein 61
Cox7b	71.2913	43.4057	29.7602	24.6452	-0.540439	6.78602e-10	2.18785e-08	Down	cytochrome c oxidase subunit mitochondrial
Zmym3	24.984	13.8502	9.486	9.45866	-0.541038	1.37485e-10	5.15974e-09	Down	zinc finger mym-type protein 3 isoform x4
Htra2	12.0503	4.93396	3.38413	3.36091	-0.541257	2.51688e-05	0.000245238	Down	serine protease mitochondrial
Fzd2	12.2694	3.59076	2.45435	2.57978	-0.541397	1.39181e-05	0.000148242	Down	frizzled-2
Rpgr	3.35313	2.1537	1.4711	1.85715	-0.541517	0.000109305	0.000865763	Down	x-linked retinitis pigmentosa gtpase regulator isoform x4
Ten1	15.7625	9.13172	6.2515	7.18443	-0.541753	7.14996e-05	0.000602965	Down	cst complex subunit ten1
Nsdhl	51.7901	11.911	8.15118	8.34352	-0.541897	6.46562e-09	1.71866e-07	Down	sterol-4-alpha-carboxylate 3- decarboxylating
Scpep1	153.363	80.574	55.1476	57.0126	-0.541989	6.99372e-15	5.8068e-13	Down	retinoid-inducible serine carboxypeptidase
Mfsd8	2.53376	2.6118	1.78189	1.47035	-0.542008	9.91111e-05	0.000795569	Down	major facilitator superfamily domain-containing protein 8
Yipf2	6.13753	8.66723	5.93611	5.76704	-0.542532	8.99772e-07	1.34931e-05	Down	protein yipf2
Churc1	22.7297	33.0105	22.591	20.8558	-0.542623	1.51864e-06	2.13728e-05	Down	protein churchill isoform x2
Mum1l1	25.8355	5.96386	4.07383	4.37804	-0.543681	4.22268e-08	9.14465e-07	Down	pwwp domain-containing protein mum1l1
Mterf2	3.94081	3.22151	2.2076	2.69952	-0.543766	0.000652563	0.00393241	Down	transcription termination factor mitochondrial
Golph3l	27.3696	17.7411	12.123	13.6999	-0.544093	1.95635e-09	5.7948e-08	Down	golgi phosphoprotein 3-like
Napepld	3.21641	2.02145	1.3779	1.40202	-0.544819	4.34159e-05	0.000389827	Down	n-acyl-phosphatidylethanolamine-hydrolyzing phospholipase d isoform x1
Hexim2	5.14731	3.96736	2.70584	2.77349	-0.545348	0.00141562	0.0075014	Down	protein hexim2
Hid1	8.82947	3.05551	2.08473	2.24377	-0.545459	0.000635075	0.00384919	Down	protein hid1 isoform x2
S100a13	11.4282	19.3211	13.2036	11.3352	-0.546047	4.73233e-05	0.000421392	Down	protein s100-a13
Itgb5	44.4734	35.0416	23.9021	24.9097	-0.546952	2.54974e-13	1.55328e-11	Down	integrin beta-5
Sim2	3.29612	1.96594	1.34432	1.45371	-0.54718	0.00114315	0.00627113	Down	single-minded homolog 2
Tuba4a	74.7837	23.233	15.8402	16.9296	-0.547547	1.30649e-11	5.8532e-10	Down	tubulin alpha-4a chain
Wbp1	28.1569	29.5412	20.1346	21.6238	-0.547838	6.05012e-10	1.97427e-08	Down	ww domain-binding protein 1 isoform x1
Zfp512b	15.7693	19.0733	12.9989	12.4072	-0.548106	1.10436e-09	3.42693e-08	Down	zinc finger protein 512b
Echdc2	15.1222	12.0458	8.21425	7.34467	-0.548945	3.4801e-06	4.42826e-05	Down	enoyl- hydratase domain-containing protein mitochondrial isoform x1
Hspa4l	50.438	19.8387	13.5105	13.6774	-0.549301	7.83316e-12	3.70215e-10	Down	heat shock 70 kda protein 4l isoform x1
Cmtm3	26.409	24.8126	16.8955	15.7068	-0.549497	1.36778e-09	4.18398e-08	Down	cklf-like marvel transmembrane domain-containing protein 3
Ttc27	8.99573	4.97669	3.38932	3.09605	-0.549667	3.20081e-06	4.11919e-05	Down	Tetratricopeptide repeat protein 27
Ranbp17	2.4984	1.25952	0.857085	0.958445	-0.549839	0.00248113	0.0119631	Down	ran-binding protein 17 isoform x1
Kif1bp	27.1431	25.2596	17.1755	18.9238	-0.550258	4.06403e-09	1.13352e-07	Down	kif1-binding protein
Lgmn	55.4502	31.9432	21.7319	25.5703	-0.550889	5.30383e-11	2.13989e-09	Down	legumain
Col4a5	39.4913	51.702	35.1678	38.9837	-0.550906	3.2608e-16	3.42057e-14	Down	collagen alpha-5 chain isoform x1
Hoxb2	14.053	6.26688	4.26048	4.19978	-0.551063	0.000527941	0.00330608	Down	homeobox protein hox-b2
Gnpda1	6.82534	11.0856	7.53311	7.77508	-0.551405	1.27127e-05	0.000137584	Down	glucosamine-6-phosphate isomerase 1
Vps51	21.1803	21.4615	14.5741	12.9183	-0.552996	5.74169e-09	1.54533e-07	Down	vacuolar protein sorting-associated protein 51 homolog
Smad6	10.2038	7.47726	5.07145	5.31446	-0.553461	4.72726e-07	7.73647e-06	Down	mothers against decapentaplegic homolog 6
Gpd1l	18.6677	7.3898	5.02065	4.94162	-0.553516	8.31278e-07	1.25559e-05	Down	glycerol-3-phosphate dehydrogenase 1-like protein
Hyou1	74.8011	30.9647	21.0158	20.014	-0.55418	5.09284e-13	2.94405e-11	Down	hypoxia up-regulated protein 1
Abca7	15.9224	13.6399	9.2534	9.59428	-0.554382	8.37091e-13	4.65418e-11	Down	atp-binding cassette sub-family a member 7 isoform x1
Cand2	15.1333	6.35009	4.3057	4.67189	-0.554504	2.28612e-09	6.66149e-08	Down	cullin-associated nedd8-dissociated protein 2
Oas1c	2.2746	6.60255	4.47272	4.63089	-0.554675	1.43002e-06	2.0352e-05	Down	2 -5 oligoadenylate synthetase 1e
Polr3gl	16.3967	15.0335	10.2038	12.6672	-0.554807	4.56232e-07	7.50078e-06	Down	dna-directed rna polymerase iii subunit rpc7-like isoform x1
Cenpa	67.9059	107.998	73.2427	67.5485	-0.555226	7.60649e-15	6.26718e-13	Down	histone h3-like centromeric protein a
Cenpw	13.7033	21.0258	14.2737	13.7772	-0.55547	9.20008e-06	0.000103745	Down	centromere protein w
Pxmp4	8.24055	6.3985	4.33165	3.99231	-0.555976	1.26675e-06	1.82456e-05	Down	peroxisomal membrane protein 4
Fbxo6	14.8392	10.8707	7.36504	6.69871	-0.556202	5.74686e-06	6.93118e-05	Down	f-box only protein 6
Adamts10	2.12216	1.13722	0.772024	0.693008	-0.556884	0.00253023	0.0121508	Down	a disintegrin and metalloproteinase with thrombospondin motifs 10 isoform x1
Clcn5	12.3939	11.3365	7.67897	8.98317	-0.557181	2.36402e-10	8.48697e-09	Down	h(+) cl(-) exchange transporter 5 isoform x1
Tprn	6.89043	10.6879	7.22839	8.22166	-0.55801	2.73456e-07	4.76927e-06	Down	taperin
Grwd1	20.7928	9.67306	6.54605	7.32983	-0.558194	3.78754e-07	6.33844e-06	Down	glutamate-rich wd repeat-containing protein 1
Gmds	26.4436	7.54813	5.11821	5.77817	-0.55822	0.000112789	0.000888575	Down	gdp-mannose dehydratase
C1rl	0.919615	1.07964	0.732815	0.928398	-0.558404	0.000824198	0.0047581	Down	complement c1r subcomponent-like protein
Ppox	14.3029	19.4711	13.1691	12.2048	-0.558697	9.8509e-08	1.94347e-06	Down	protoporphyrinogen oxidase isoform x1
Lpar2	6.53255	3.98533	2.69593	2.48642	-0.559054	4.76149e-08	1.00979e-06	Down	lysophosphatidic acid receptor 2
0610007P14Rik	24.8887	9.74543	6.59363	7.88028	-0.560179	1.76114e-05	0.000180602	Down	probable ergosterol biosynthetic protein 28
Ifit1	5.28246	6.78896	4.59496	4.32888	-0.560289	3.2092e-06	4.12751e-05	Down	interferon-induced protein with tetratricopeptide repeats 1-like
Ing4	18.166	29.3347	19.8282	17.3651	-0.560456	2.60752e-10	9.26829e-09	Down	inhibitor of growth protein 4 isoform x2
Mrps36	27.3412	15.3694	10.3845	8.71758	-0.560538	1.00205e-05	0.00011194	Down	28s ribosomal protein mitochondrial
Kif21b	29.8179	13.3612	9.02371	9.84557	-0.561145	2.46485e-08	5.69948e-07	Down	kinesin-like protein kif21b isoform x1
Tap2	12.1997	23.9708	16.1845	15.6353	-0.561255	7.89386e-12	3.72265e-10	Down	antigen peptide transporter 2
Cdca3	37.4555	28.8676	19.4944	22.5044	-0.561349	4.26451e-12	2.10335e-10	Down	cell division cycle-associated protein 3
Klhl23	2.68594	1.3931	0.939825	1.00235	-0.561946	0.00102141	0.00569505	Down	kelch-like protein 23
Apol9b	15.2292	37.2217	25.1217	24.1844	-0.561956	6.31987e-10	2.04985e-08	Down	apolipoprotein l 9a
Ppt1	17.4667	19.214	12.9682	13.1057	-0.562248	6.86843e-12	3.27498e-10	Down	palmitoyl-protein thioesterase 1
Fzd7	30.5047	53.837	36.3266	39.8954	-0.562648	4.46324e-08	9.5788e-07	Down	low quality protein: frizzled-7
Lrrk1	15.649	10.369	6.99644	7.81836	-0.562747	1.34847e-10	5.0696e-09	Down	leucine-rich repeat serine threonine-protein kinase 1
Adat2	3.91615	3.71303	2.51409	2.20908	-0.563235	0.00209828	0.0104113	Down	trna-specific adenosine deaminase 2
Scfd1	16.8781	11.8985	8.01943	7.64443	-0.564055	2.41291e-06	3.20495e-05	Down	sec1 family domain-containing protein 1
Rab1b	146.177	95.6337	64.415	61.3386	-0.564951	9.86468e-15	7.83813e-13	Down	ras-related protein rab-1b
Exoc3l4	1.09038	2.45777	1.65388	1.64222	-0.565237	0.000432659	0.00279052	Down	exocyst complex component 3-like protein 4
Dpp7	5.53431	8.90125	5.99744	6.01104	-0.566375	1.15562e-05	0.000126532	Down	dipeptidyl peptidase 2
Nudt15	1.53915	1.68673	1.13745	0.777551	-0.566978	0.000869735	0.00498219	Down	probable 8-oxo-dgtp diphosphatase nudt15
Sall1	2.67399	1.2226	0.819209	0.798817	-0.567567	0.000556678	0.00344987	Down	sal-like protein 1
Osgep	10.7343	6.97036	4.69169	4.08088	-0.568064	3.66922e-06	4.6469e-05	Down	probable trna n6-adenosine threonylcarbamoyltransferase
Gm42031	1.36312	3.02994	2.04273	1.74645	-0.568114	0.000195662	0.00142149	Down	gag-pro-pol polyprotein
Def8	13.6049	6.93848	4.66378	4.80661	-0.568847	1.94924e-08	4.62154e-07	Down	differentially expressed in fdcp 8 homolog isoform x1
Kirrel	46.9858	25.0756	16.8288	17.5668	-0.570496	1.05483e-14	8.27862e-13	Down	kin of irre-like protein 1 isoform x1
Tmx3	16.8504	10.6229	7.12522	6.34476	-0.570992	6.394e-07	1.00438e-05	Down	protein disulfide-isomerase tmx3
Zc3hc1	22.311	11.5032	7.71312	7.51059	-0.572067	1.58646e-06	2.2182e-05	Down	nuclear-interacting partner of alk
Aven	9.05355	6.55196	4.38161	3.95556	-0.572579	9.4615e-06	0.000106303	Down	cell death regulator aven
Cln3	4.20692	8.10532	5.42367	4.72052	-0.573232	2.47873e-06	3.28629e-05	Down	battenin isoform x1
Syngr1	5.07698	3.64648	2.44022	2.46542	-0.573346	1.08479e-05	0.000120122	Down	synaptogyrin-1 isoform x2
Akr1b3	167.727	110.847	74.2445	75.5015	-0.573416	3.70196e-14	2.60159e-12	Down	aldose reductase
Kif7	5.45749	2.72954	1.8231	1.67	-0.573838	1.36571e-05	0.000146114	Down	kinesin-like protein kif7 isoform x1
Dnase1	1.70723	2.65752	1.77652	1.83745	-0.574529	0.000763174	0.00447549	Down	deoxyribonuclease-1
Xaf1	5.6717	12.0461	8.05774	8.11424	-0.574836	1.11744e-07	2.16681e-06	Down	xiap-associated factor 1
Klhdc8b	0.476211	1.73936	1.16169	1.38918	-0.575592	0.000344235	0.00230467	Down	kelch domain-containing protein 8b isoform x1
Trim34a	0.532614	1.25793	0.844087	0.77785	-0.575692	0.000704777	0.00418901	Down	tripartite motif-containing protein 34a isoform x1
Slc25a13	19.2738	8.38329	5.59666	5.39029	-0.576625	2.32278e-07	4.1281e-06	Down	calcium-binding mitochondrial carrier protein aralar2 isoform x2
Adgrg1	25.3969	6.20043	4.13696	5.30303	-0.577378	2.48362e-08	5.73672e-07	Down	g-protein coupled receptor 56
Arsk	1.97574	1.33133	0.884426	1.09125	-0.578651	0.00477377	0.0204292	Down	arylsulfatase k
Klrg2	6.90277	13.8843	9.2583	10.6954	-0.578765	1.48239e-08	3.6225e-07	Down	killer cell lectin-like receptor subfamily g member 2
Mns1	4.64743	1.6892	1.12391	1.70686	-0.57941	0.000279518	0.00192369	Down	meiosis-specific nuclear structural protein 1
Mmp14	27.5814	52.9565	35.316	41.9522	-0.579464	3.47229e-15	3.06023e-13	Down	matrix metalloproteinase-14
Dynlt1b	6.91948	5.43095	3.62827	3.60237	-0.579474	0.0102936	0.0377462	Down	dynein light chain tctex-type 1
Stat1	13.5039	16.9654	11.312	12.2487	-0.579566	8.20741e-13	4.58431e-11	Down	signal transducer and activator of transcription 1
Myl9	1.12716	1.56875	1.03842	1.02682	-0.580532	0.0103283	0.0378309	Down	myosin regulatory light polypeptide 9
Elmod3	5.33481	2.80298	1.86863	2.22938	-0.580888	0.000321221	0.00216814	Down	elmo domain-containing protein 3 isoform x1
Setd1b	5.48699	3.42585	2.27976	2.96451	-0.58177	2.23344e-07	3.99908e-06	Down	histone-lysine n-methyltransferase setd1b
Dhrs3	31.3456	6.83706	4.55592	5.95378	-0.582485	2.66673e-05	0.000257506	Down	short-chain dehydrogenase reductase 3
Mxra8	43.4562	36.0417	23.9522	28.2057	-0.583963	1.35647e-11	6.05191e-10	Down	matrix-remodeling-associated protein 8 isoform x1
Wdr19	11.1547	12.0118	7.98629	7.88484	-0.584031	3.50795e-12	1.75434e-10	Down	wd repeat-containing protein 19
Ttc26	5.12825	2.36762	1.57158	1.57221	-0.585734	1.59761e-05	0.00016573	Down	intraflagellar transport protein 56
Tcea2	1.01779	1.33051	0.884313	1.1865	-0.586291	0.0030836	0.0143035	Down	transcription elongation factor a protein 2 isoform x1
Sh3tc2	4.67581	3.60427	2.39116	2.03801	-0.587605	8.60913e-06	9.77892e-05	Down	sh3 domain and tetratricopeptide repeat-containing protein 2 isoform x2
Syt14	2.37977	1.45238	0.962367	1.06453	-0.588665	0.000764519	0.00448122	Down	synaptotagmin-14 isoform x4
Dlgap5	37.7556	40.2058	26.607	26.357	-0.590114	1.25993e-13	8.08779e-12	Down	disks large-associated protein 5 isoform x1
Tmem176a	46.0538	27.0474	17.9054	17.9898	-0.590171	1.81511e-10	6.60455e-09	Down	transmembrane protein 176a
Mthfsl	2.1468	3.30864	2.17797	2.0163	-0.590444	0.000881367	0.00504346	Down	5-formyltetrahydrofolate cyclo-ligase isoform x1
Asf1a	2.29931	1.54994	1.03108	1.15969	-0.590973	0.00458764	0.0197863	Down	histone chaperone asf1a
Tdp1	8.24968	4.86707	3.21815	3.60166	-0.591113	1.39155e-07	2.62957e-06	Down	tyrosyl-dna phosphodiesterase 1
Loxl3	4.11563	2.54764	1.68194	1.42309	-0.591454	5.38272e-06	6.54709e-05	Down	lysyl oxidase homolog 3 isoform x1
1810010H24Rik	0.68395	1.39781	0.917	1.20317	-0.593568	0.00459997	0.0198276	Down	-
Prrx2	4.85773	3.89873	2.57664	3.54341	-0.594159	0.00059264	0.00362984	Down	paired mesoderm homeobox protein 2
Gulp1	4.17698	1.62964	1.07389	1.59628	-0.59437	0.00499535	0.0211962	Down	ptb domain-containing engulfment adapter protein 1 isoform x2
Masp1	1.17015	6.25897	4.13096	5.18356	-0.595675	4.75813e-08	1.00944e-06	Down	mannan-binding lectin serine protease 1 isoform x2
Lipa	22.9701	17.4761	11.516	12.6225	-0.596563	6.18327e-13	3.49915e-11	Down	lysosomal acid lipase cholesteryl ester hydrolase
Spire2	6.39289	2.9182	1.91506	2.25457	-0.597367	4.60907e-05	0.000411609	Down	protein spire homolog 2
Ap1g2	5.3395	4.37278	2.8729	3.08528	-0.59744	2.64883e-05	0.000256007	Down	ap-1 complex subunit gamma-like 2
Pacrgl	7.33892	7.17478	4.73174	4.56707	-0.597572	1.41494e-06	2.0164e-05	Down	pacrg-like protein isoform x1
Atg2a	32.9515	23.4884	15.4619	17.4769	-0.598069	2.03753e-12	1.05327e-10	Down	autophagy-related protein 2 homolog a isoform x1
Zfp618	6.51497	2.61721	1.72058	2.00108	-0.598275	4.70065e-08	9.9985e-07	Down	zinc finger protein 618 isoform x13
Lrp2	10.397	2.50248	1.64792	1.89463	-0.59855	2.87655e-09	8.23683e-08	Down	low-density lipoprotein receptor-related protein 2
Rnasel	1.05703	1.10705	0.727049	0.559381	-0.599312	0.00389935	0.0173616	Down	2-5a-dependent ribonuclease isoform x1
Pigl	3.01957	1.67489	1.1068	1.79475	-0.600906	0.00185746	0.00939849	Down	n-acetylglucosaminyl-phosphatidylinositol de-n-acetylase
Wdr6	52.0035	55.8479	36.6919	32.1572	-0.601179	3.63751e-14	2.57311e-12	Down	wd repeat-containing protein 6
Gtf2h2	11.8817	7.10412	4.6593	4.35506	-0.602332	4.04146e-06	5.06304e-05	Down	general transcription factor iih subunit 2
Nme7	13.3424	7.88297	5.16628	4.65486	-0.60256	7.26237e-07	1.1227e-05	Down	nucleoside diphosphate kinase 7 isoform x1
Gm15433	0.217796	1.16019	0.759586	0.770719	-0.603094	0.000666793	0.00400682	Down	proteinase-activated receptor 1-like
Hoxa10	16.5791	7.31111	4.79268	4.49555	-0.60378	1.72808e-06	2.39596e-05	Down	homeobox protein hox-a10
Abhd3	1.16174	1.51802	0.99736	1.03185	-0.603947	0.00157229	0.00819666	Down	phospholipase abhd3
Sephs2	21.4128	19.3611	12.6995	11.4047	-0.603984	2.47323e-10	8.83478e-09	Down	water dikinase 2
Anxa6	131.6	48.0451	31.4663	32.7159	-0.605252	8.44725e-15	6.88081e-13	Down	annexin a6 isoform x2
Fam46b	5.54553	3.31793	2.17641	2.58686	-0.606096	2.77568e-05	0.000266352	Down	protein fam46b
LOC108169013	67.7434	72.0223	47.1414	48.6579	-0.606381	6.7122e-14	4.52483e-12	Down	gag-pro-pol polyprotein
Pdk2	3.46315	2.66055	1.74024	2.6179	-0.606445	6.30553e-05	0.000541089	Down	pyruvate dehydrogenase isozyme 2
Fam64a	42.0337	31.5518	20.6525	17.9595	-0.606476	2.25218e-12	1.15589e-10	Down	protein fam64a
Sv2a	5.56295	1.68489	1.10307	0.993166	-0.607004	2.61994e-05	0.000253443	Down	synaptic vesicle glycoprotein 2a
Dynlt1f	23.7171	13.3616	8.72795	8.39622	-0.608375	6.24975e-06	7.4541e-05	Down	dynein light chain tctex-type 1
Arhgap19	24.0279	16.0892	10.5097	9.6941	-0.609097	8.86543e-15	7.1575e-13	Down	rho gtpase-activating protein 19 isoform x1
Pcdhb22	3.48698	2.65199	1.72843	1.85087	-0.609737	1.23778e-05	0.000134501	Down	protocadherin beta-15
Dhps	26.9779	18.7235	12.2094	11.9171	-0.611545	1.27456e-08	3.17232e-07	Down	deoxyhypusine synthase
Loxl4	26.9236	25.662	16.7336	19.0153	-0.611938	8.10207e-15	6.62474e-13	Down	lysyl oxidase homolog 4 isoform x1
Amdhd2	9.89706	12.4219	8.08795	8.43874	-0.611968	5.11722e-07	8.26149e-06	Down	n-acetylglucosamine-6-phosphate deacetylase
Nap1l3	0.683877	1.00154	0.648399	0.76199	-0.612569	0.00140843	0.00746916	Down	nucleosome assembly protein 1-like 3
Serpinb8	1.07921	1.81666	1.1865	1.08168	-0.612909	0.000482686	0.00305921	Down	serpin b8
Med12	19.0054	11.2925	7.35593	8.99536	-0.613241	2.18916e-15	2.03795e-13	Down	mediator of rna polymerase ii transcription subunit 12 isoform x1
Ypel4	2.32507	1.35105	0.879365	1.00049	-0.613686	0.00791366	0.0305637	Down	protein yippee-like 4
Nid2	4.92889	15.1306	9.84746	11.0899	-0.614008	4.596e-14	3.16777e-12	Down	nidogen-2 precursor
Cdkn3	15.8184	13.8439	9.02104	9.41403	-0.614058	1.88257e-07	3.43955e-06	Down	cyclin-dependent kinase inhibitor 3 isoform x1
Usp21	17.258	11.6768	7.59512	7.30749	-0.614158	6.65157e-09	1.75723e-07	Down	ubiquitin carboxyl-terminal hydrolase 21
Aldh6a1	4.93664	4.88599	3.182	3.23028	-0.614203	6.09975e-08	1.26237e-06	Down	methylmalonate-semialdehyde dehydrogenase
Igsf5	4.25233	2.58737	1.68131	1.62382	-0.614354	2.98873e-05	0.000283531	Down	immunoglobulin superfamily member 5 isoform x1
Cenpf	16.4277	14.7583	9.60995	9.18043	-0.614591	4.67466e-12	2.28989e-10	Down	centromere protein f
Wdr54	7.69069	5.20281	3.3884	3.83031	-0.615111	0.00227519	0.0111439	Down	-
Stc2	5.79914	3.37548	2.19246	2.62109	-0.615421	1.58772e-05	0.000164942	Down	stanniocalcin-2
Dapp1	5.31959	3.36214	2.18661	2.13939	-0.61546	1.47461e-05	0.000155065	Down	dual adapter for phosphotyrosine and 3-phosphotyrosine and 3-phosphoinositide
Sema3a	27.1159	3.90903	2.54136	3.08771	-0.615476	4.73467e-07	7.7427e-06	Down	semaphorin-3a
S100a6	815.779	789.9	513.112	474.277	-0.617408	5.8594e-13	3.35115e-11	Down	protein s100-a6
Irak4	9.91386	7.90103	5.12726	5.30083	-0.619405	1.00628e-07	1.98164e-06	Down	interleukin-1 receptor-associated kinase 4
Trappc1	29.443	26.0309	16.8954	15.2721	-0.620178	1.94033e-07	3.53214e-06	Down	trafficking protein particle complex subunit 1
Tlr3	4.53083	3.88151	2.51612	2.83327	-0.620412	1.07939e-08	2.72438e-07	Down	toll-like receptor 3
Slc44a2	51.471	30.4262	19.7132	20.1447	-0.621023	8.46973e-17	9.68813e-15	Down	choline transporter-like protein 2 isoform x2
Map3k7cl	11.558	6.93165	4.49013	6.17386	-0.622118	2.03566e-05	0.000204369	Down	map3k7 c-terminal-like protein isoform x1
Rcbtb2	6.33637	7.374	4.77133	4.47724	-0.622881	3.97081e-11	1.63582e-09	Down	rcc1 and btb domain-containing protein 2 isoform x1
Flad1	7.80931	9.36185	6.05798	6.06652	-0.62337	1.60195e-07	2.98002e-06	Down	fad synthase
Lgals3bp	46.7609	94.1157	60.8675	73.9259	-0.623695	1.30807e-17	1.64499e-15	Down	galectin-3-binding protein
Reep4	27.3006	33.388	21.5822	24.2411	-0.623976	5.28751e-13	3.04839e-11	Down	receptor expression-enhancing protein 4
Maged1	271.679	104.351	67.4565	70.0768	-0.62441	2.84966e-17	3.48183e-15	Down	melanoma-associated antigen d1 isoform x1
Ccdc22	10.9183	8.84913	5.71232	5.43949	-0.624502	1.25923e-07	2.40916e-06	Down	coiled-coil domain-containing protein 22
Spry1	45.1621	35.077	22.6632	25.3639	-0.624593	3.33742e-14	2.37647e-12	Down	protein sprouty homolog 1
Calcoco1	40.2387	49.7301	32.1369	39.2819	-0.62479	2.1573e-16	2.31957e-14	Down	calcium-binding and coiled-coil domain-containing protein 1
Knstrn	47.7104	46.7274	30.1716	31.2404	-0.625705	1.7993e-14	1.33885e-12	Down	small kinetochore-associated protein
Iqcb1	7.85492	7.27074	4.6952	3.9573	-0.626028	2.72299e-07	4.75681e-06	Down	iq calmodulin-binding motif-containing protein 1 isoform x2
Chchd1	37.2747	27.6218	17.8381	14.7516	-0.626134	5.01153e-09	1.36938e-07	Down	coiled-coil-helix-coiled-coil-helix domain-containing protein 1
Parp8	10.1915	6.21206	4.009	4.12324	-0.626485	3.49235e-10	1.19778e-08	Down	poly
Thap3	6.52231	7.14506	4.60499	4.77046	-0.626704	0.000115931	0.000909532	Down	thap domain-containing protein 3
Fbxo32	1.55087	2.72843	1.76095	1.85012	-0.627036	1.45615e-06	2.06283e-05	Down	f-box only protein 32
Sh3bgrl	60.9407	44.9248	28.9855	28.4202	-0.627414	5.94134e-11	2.37041e-09	Down	sh3 domain-binding glutamic acid-rich-like protein
Plscr2	51.9987	26.7384	17.2415	17.9426	-0.628057	1.70495e-09	5.1064e-08	Down	phospholipid scramblase 2
Sumo3	52.4245	38.2234	24.6351	29.2164	-0.628973	6.05981e-16	6.0052e-14	Down	small ubiquitin-related modifier 3
Dhrs4	15.2989	12.6647	8.16151	7.62684	-0.629121	2.16449e-07	3.88856e-06	Down	dehydrogenase reductase sdr family member 4
Nudt13	4.61137	4.91936	3.16725	3.29725	-0.629647	3.24656e-06	4.16809e-05	Down	nucleoside diphosphate-linked moiety x motif 13 isoform x4
Dync2li1	16.5449	13.3509	8.6039	8.54296	-0.629759	4.48764e-09	1.23723e-07	Down	cytoplasmic dynein 2 light intermediate chain 1
Tyw5	4.4357	4.52447	2.90657	3.04037	-0.630051	0.00010567	0.000839136	Down	trna wybutosine-synthesizing protein 5 isoform x1
B230118H07Rik	9.29111	6.32709	4.06427	4.07552	-0.630833	2.33219e-05	0.000229627	Down	Uncharacterized protein C11orf74 homolog
Hoxb13	3.65628	1.39711	0.90456	1.16961	-0.631093	0.00295414	0.0137864	Down	homeobox protein hox-b13
Nusap1	36.6601	42.3729	27.2535	27.69	-0.631564	9.3557e-13	5.1455e-11	Down	nucleolar and spindle-associated protein 1 isoform x2
Pyurf	3.02488	1.31779	0.848503	0.857682	-0.632449	7.19668e-06	8.40764e-05	Down	protein mitochondrial
Fn3krp	7.74557	4.70544	3.01847	3.31336	-0.632574	5.55469e-06	6.7334e-05	Down	ketosamine-3-kinase
Pitrm1	42.6237	21.9625	14.1166	14.8829	-0.632884	1.19501e-14	9.17788e-13	Down	presequence mitochondrial isoform x1
Arl6ip1	64.4556	117.837	75.6756	59.8972	-0.63392	2.55732e-17	3.1425e-15	Down	adp-ribosylation factor-like protein 6-interacting protein 1
Tmem106a	8.20627	6.01559	3.85836	4.46029	-0.634062	1.02287e-06	1.5097e-05	Down	transmembrane protein 106a
Insl6	7.62864	5.76714	3.68324	3.62036	-0.634064	0.000259355	0.00180963	Down	insulin-like peptide insl6
Pde4c	4.81671	1.15151	0.741476	0.781506	-0.634144	0.00293947	0.0137327	Down	camp-specific 3 -cyclic phosphodiesterase 4c isoform x1
Pdp2	6.05844	1.24881	0.800968	0.900022	-0.634352	0.000113358	0.000891297	Down	pyruvate dehydrogenase
Rabl2	13.1594	6.60419	4.237	6.77765	-0.634978	3.92702e-06	4.93274e-05	Down	rab-like protein 2b isoform x3
Naga	22.9066	23.9609	15.3775	16.3136	-0.635165	1.42624e-10	5.32476e-09	Down	alpha-n-acetylgalactosaminidase isoform x1
Il1rl1	30.4867	18.7135	12.0101	14.2699	-0.635205	5.72051e-09	1.54156e-07	Down	interleukin-1 receptor-like 1 isoform x1
Arl3	80.6595	37.0901	23.7891	22.16	-0.635897	5.35252e-12	2.60414e-10	Down	adp-ribosylation factor-like protein 3
Scrn2	7.56628	5.39927	3.45914	2.94352	-0.636356	1.25912e-05	0.000136524	Down	secernin-2
Tmem218	7.43867	8.0643	5.16952	4.99636	-0.636414	8.74141e-07	1.31546e-05	Down	transmembrane protein 218
Nqo1	3.16627	2.28822	1.46345	0.775928	-0.637492	0.00260024	0.0124122	Down	nad h dehydrogenase
Acsf2	14.8225	11.3833	7.28568	7.70483	-0.637739	3.01234e-11	1.27017e-09	Down	acyl- synthetase family member mitochondrial
Haghl	14.2981	9.25796	5.93294	5.83422	-0.638006	1.16128e-05	0.000127023	Down	hydroxyacylglutathione hydrolase-like protein
Casp12	9.85719	2.61865	1.67797	1.60426	-0.638134	0.000150575	0.00113575	Down	caspase-12 isoform x1
Kifc3	9.58641	6.20062	3.96914	4.55386	-0.638222	3.38286e-08	7.5307e-07	Down	kinesin-like protein kifc3 isoform x4
Rasl12	17.0636	4.01094	2.56066	2.67128	-0.639567	1.08149e-06	1.58425e-05	Down	ras-like protein family member 12
Mpp1	28.1929	21.83	13.9529	14.1289	-0.639959	7.81856e-14	5.20538e-12	Down	55 kda erythrocyte membrane protein
Zfp827	3.96472	2.72038	1.73858	2.35814	-0.640066	6.61846e-09	1.75269e-07	Down	zinc finger protein 827 isoform x10
Tspan15	9.85856	4.25386	2.7147	2.62916	-0.640704	3.70336e-06	4.68187e-05	Down	tetraspanin-15 isoform x2
Vwa5a	12.8367	18.2258	11.6493	10.4804	-0.641035	3.65245e-16	3.75808e-14	Down	von willebrand factor a domain-containing protein 5a isoform x4
Oscp1	4.70489	3.71033	2.3709	2.26074	-0.642604	9.15609e-07	1.36829e-05	Down	protein oscp1 isoform x1
Pex5	16.5166	15.0675	9.61327	8.70193	-0.643599	7.91719e-14	5.25478e-12	Down	peroxisomal biogenesis factor 5 isoform x1
Pnpla6	25.2401	14.5434	9.27088	8.66057	-0.644955	3.32006e-12	1.67204e-10	Down	neuropathy target esterase isoform x3
Tgtp2	1.2153	1.76542	1.12208	1.08239	-0.647465	1.19031e-05	0.000129868	Down	interferon-inducible gtpase 1 isoform x1
Nnt	31.5555	20.9677	13.3248	15.0261	-0.648979	1.33362e-15	1.27461e-13	Down	nad mitochondrial
Fam21	20.2986	19.026	12.0908	11.807	-0.649217	8.13499e-17	9.35499e-15	Down	wash complex subunit fam21 isoform x1
Smad9	3.43652	2.10264	1.33665	1.36133	-0.650976	2.18768e-06	2.93697e-05	Down	mothers against decapentaplegic homolog 9 isoform x2
Tmem173	14.424	9.4978	6.01509	6.15055	-0.651351	7.5698e-08	1.53281e-06	Down	stimulator of interferon genes protein isoform x1
Cdc25c	12.0361	9.87492	6.26765	5.71996	-0.652344	5.5664e-07	8.8998e-06	Down	m-phase inducer phosphatase 3 isoform x2
Tgtp1	1.82665	2.5577	1.62299	1.32452	-0.65237	1.74632e-05	0.000179339	Down	interferon-inducible gtpase 1 isoform x1
Unc13b	2.67509	1.83912	1.1632	1.16809	-0.65299	7.71674e-06	8.89304e-05	Down	protein unc-13 homolog b isoform x7
Trem2	0.030899	2.10579	1.3224	1.04583	-0.654445	0.00149319	0.00785826	Down	triggering receptor expressed on myeloid cells 2
C4bp	4.81478	2.10913	1.33036	1.1219	-0.656207	0.00188947	0.00954136	Down	c4b-binding protein alpha chain
Pax2	106.954	24.9075	15.7177	26.7222	-0.659204	4.1915e-16	4.2517e-14	Down	paired box protein pax-2 isoform x2
Abhd16a	15.3635	12.6569	7.98596	7.50904	-0.659255	3.16965e-11	1.32802e-09	Down	abhydrolase domain-containing protein 16a
Hexa	22.7396	35.4078	22.3292	23.5028	-0.659834	9.15856e-15	7.32157e-13	Down	beta-hexosaminidase subunit alpha
Tctn2	18.4421	12.7473	8.01539	8.80097	-0.66335	2.13989e-11	9.24041e-10	Down	tectonic-2 isoform x1
Hdac6	53.9691	52.0011	32.6927	35.8407	-0.664438	1.23214e-19	2.11971e-17	Down	histone deacetylase 6
Lix1l	35.5022	23.5722	14.8127	14.4984	-0.665367	4.94013e-15	4.24939e-13	Down	lix1-like protein
Fam180a	0.762158	6.78382	4.26003	5.71597	-0.66586	2.04587e-07	3.69754e-06	Down	protein fam180a
Sh3bp5l	13.3792	8.85929	5.5511	4.64874	-0.668166	2.6124e-11	1.11686e-09	Down	sh3 domain-binding protein 5-like
Cetn2	38.8891	23.3391	14.6465	14.7996	-0.668315	4.91191e-08	1.03557e-06	Down	centrin-2 isoform x1
Krt10	0.961154	1.16764	0.736148	0.934976	-0.668861	0.00202527	0.0101094	Down	type i cytoskeletal 10
Rab8b	10.6376	6.41906	4.0225	4.84096	-0.669095	1.59261e-09	4.81015e-08	Down	ras-related protein rab-8b
Katnb1	20.856	13.9208	8.72325	10.368	-0.66915	1.52577e-11	6.72355e-10	Down	katanin p80 wd40 repeat-containing subunit b1
Vamp1	1.00117	1.1326	0.711873	0.841759	-0.670103	0.000308679	0.00209466	Down	vesicle-associated membrane protein 1
Oas1g	1.46743	2.70908	1.69372	1.46048	-0.670249	7.44309e-06	8.64719e-05	Down	2 -5 -oligoadenylate synthase 1a isoform x1
Rnf180	2.27176	1.48389	0.93117	1.27422	-0.670461	0.000222439	0.00158865	Down	e3 ubiquitin-protein ligase rnf180 isoform x1
Ptn	8.63737	2.83592	1.76667	2.15541	-0.671428	0.000170541	0.00126375	Down	pleiotrophin isoform x1
Ddt	41.3882	39.1908	24.5358	20.2602	-0.67183	1.09049e-10	4.16527e-09	Down	d-dopachrome decarboxylase
Polg2	2.13067	2.10232	1.31895	1.70677	-0.671901	9.11848e-05	0.000742757	Down	dna polymerase subunit gamma- mitochondrial
Pdgfrb	5.6086	1.14673	0.719168	0.852394	-0.671956	5.90972e-05	0.000510998	Down	platelet-derived growth factor receptor beta isoform x2
Prss23	93.1309	74.9523	46.8808	52.7241	-0.672076	1.09533e-16	1.23779e-14	Down	serine protease 23 isoform x2
Tatdn3	3.31332	4.323	2.70544	2.83667	-0.67231	0.000140156	0.00106803	Down	deoxyribonuclease tatdn3 isoform x2
Stat2	9.71777	8.04374	5.02425	4.54353	-0.672616	1.07564e-06	1.57676e-05	Down	signal transducer and activator of transcription 2
Sprr2e	5.33996	3.4056	2.1128	3.52154	-0.673029	0.001096	0.0060573	Down	sprr2e partial
Cul7	27.0079	22.7485	14.2113	14.336	-0.673742	4.12348e-15	3.56117e-13	Down	cullin-7 isoform x1
Phactr2	3.69756	2.29515	1.43578	1.71547	-0.673938	3.17441e-07	5.43503e-06	Down	phosphatase and actin regulator 2 isoform x2
Idh2	135.881	64.2523	40.1213	40.2568	-0.674024	1.26207e-17	1.60592e-15	Down	isocitrate dehydrogenase
Hacd4	16.3047	20.6033	12.8607	13.7745	-0.674148	9.51903e-14	6.27919e-12	Down	very-long-chain -3-hydroxyacyl- dehydratase 4
Fdps	182.968	23.534	14.7048	12.926	-0.674534	1.63813e-12	8.55029e-11	Down	farnesyl pyrophosphate synthase isoform x1
C1rb	2.0733	1.28868	0.800447	1.03528	-0.676139	0.000545975	0.00339626	Down	complement c1r subcomponent
Apol9a	16.3637	18.2078	11.3428	9.73839	-0.676469	6.02665e-09	1.61394e-07	Down	apolipoprotein l 9a
Lamtor4	22.3986	21.3345	13.2959	11.3262	-0.677341	1.80009e-09	5.36894e-08	Down	ragulator complex protein lamtor4
S100a4	244.775	99.6613	62.0663	59.3739	-0.678759	9.21142e-13	5.07914e-11	Down	protein s100-a4
Cxcl10	108.943	54.0368	33.6285	46.0408	-0.679022	1.40878e-10	5.2687e-09	Down	c-x-c motif chemokine 10
Taf6l	22.0221	10.9481	6.82121	7.18098	-0.679138	1.63096e-09	4.91905e-08	Down	taf6-like rna polymerase ii p300 cbp-associated factor-associated factor 65 kda subunit 6l isoform x1
Olfml2b	14.6885	3.65047	2.26695	2.56396	-0.680951	1.51203e-07	2.83481e-06	Down	olfactomedin-like protein 2b
Wdr59	8.28472	4.84404	3.00975	3.19031	-0.68164	1.46989e-11	6.49061e-10	Down	wd repeat-containing protein 59 isoform x2
Cep89	12.8833	11.089	6.88617	8.72005	-0.682243	3.67786e-13	2.17035e-11	Down	centrosomal protein of 89 kda isoform x2
Ctsc	6.25214	2.74767	1.70597	1.56994	-0.682625	6.80229e-05	0.000578409	Down	dipeptidyl peptidase 1 isoform x2
Tifa	2.28329	1.32603	0.825378	0.687143	-0.683187	0.000116542	0.000912996	Down	traf-interacting protein with fha domain-containing protein a
Ech1	37.6767	44.9768	27.8829	27.0061	-0.684284	5.8658e-15	4.9467e-13	Down	delta( )-delta( )-dienoyl- mitochondrial
Cers5	71.1564	63.8492	39.5856	39.0132	-0.684918	1.75533e-20	3.40067e-18	Down	ceramide synthase 5
Pcolce	105.657	53.0096	32.8354	37.7395	-0.685738	1.93282e-16	2.09921e-14	Down	procollagen c-endopeptidase enhancer 1
Mgst1	1.19696	2.01064	1.24964	0.729491	-0.685783	0.00341791	0.0155589	Down	microsomal glutathione s-transferase 1
Uap1l1	23.7261	52.5785	32.5715	32.0495	-0.685983	1.12912e-15	1.08398e-13	Down	udp-n-acetylhexosamine pyrophosphorylase-like protein 1
Snn	19.9414	20.1352	12.4687	10.8993	-0.686244	3.12045e-16	3.28939e-14	Down	stannin
Ybx2	1.0072	3.38058	2.09934	2.85927	-0.686592	7.0369e-06	8.25107e-05	Down	y-box-binding protein 2
Dkk3	9.12778	19.5837	12.1258	13.2608	-0.686924	1.60375e-15	1.51928e-13	Down	dickkopf-related protein 3
Inhbb	1.5618	8.14943	5.03915	5.46792	-0.687451	1.45472e-10	5.42165e-09	Down	inhibin beta b chain
Sat2	2.57964	1.95221	1.2165	1.35658	-0.688208	0.00408204	0.0180251	Down	diamine acetyltransferase 2
Tgfbi	10.8216	2.62414	1.62053	1.8825	-0.689709	3.02912e-05	0.000286328	Down	transforming growth factor-beta-induced protein ig-h3
Hfe	1.94002	1.5186	0.94034	0.887574	-0.690815	0.000234933	0.00166681	Down	isoform cra_a
Nipsnap1	11.0888	5.6615	3.48648	3.61503	-0.691018	1.82053e-07	3.34041e-06	Down	protein nap homolog 1
Spint1	7.30009	5.30456	3.26936	3.46009	-0.691494	1.95483e-08	4.62969e-07	Down	kunitz-type protease inhibitor 1
Tmem221	1.87643	1.13828	0.70155	0.405469	-0.691596	0.00880816	0.0333242	Down	transmembrane protein 221 isoform x2
Pxylp1	11.134	9.48322	5.84896	6.00771	-0.691684	3.63048e-13	2.15073e-11	Down	2-phosphoxylose phosphatase 1
Fbxo44	7.95214	5.58433	3.44495	4.15486	-0.692456	3.29888e-06	4.22769e-05	Down	f-box only protein 44 isoform x3
Tmem160	19.5527	14.039	8.64112	8.53982	-0.692668	5.69274e-07	9.08154e-06	Down	transmembrane protein 160
Akr1b8	39.6385	66.0584	40.7338	39.3731	-0.693077	3.24315e-17	3.94024e-15	Down	aldose reductase-related protein 2
Palm3	22.9416	18.2697	11.2433	12.7439	-0.694173	3.41151e-10	1.1738e-08	Down	paralemmin-3
Rilpl2	22.3908	8.75297	5.39388	4.8281	-0.695419	3.11587e-07	5.34331e-06	Down	rilp-like protein 2
Gbp7	1.26809	4.28913	2.63983	2.67501	-0.696226	1.2784e-10	4.82303e-09	Down	guanylate-binding protein 4 isoform x1
Dync2h1	3.32064	2.01428	1.23984	1.30029	-0.696627	6.74621e-08	1.38165e-06	Down	cytoplasmic dynein 2 heavy chain 1 isoform x2
Sema6c	4.49391	1.57357	0.968719	1.06682	-0.697531	6.32624e-05	0.00054265	Down	semaphorin-6c isoform x1
Cxcl16	0.891072	2.17477	1.33887	1.85426	-0.698317	0.000743881	0.00437787	Down	c-x-c motif chemokine 16
Tmem62	4.80991	4.94841	3.04375	3.03231	-0.698509	1.76802e-06	2.44051e-05	Down	transmembrane protein 62
Ccdc80	28.5047	19.5106	11.9606	14.295	-0.700594	3.49343e-13	2.07525e-11	Down	coiled-coil domain-containing protein 80
Wbscr27	3.3738	9.2797	5.69204	6.90923	-0.700758	1.38574e-11	6.14422e-10	Down	williams-beuren syndrome chromosomal region 27 protein isoform x1
Sall2	5.46009	2.61303	1.59832	1.69359	-0.701818	7.5325e-08	1.52813e-06	Down	sal-like protein 2 isoform x2
Ddx58	11.0719	11.3963	6.97795	7.12479	-0.702461	8.51403e-18	1.1164e-15	Down	probable atp-dependent rna helicase ddx58
Crb3	1.1742	1.4133	0.863434	0.725567	-0.705231	0.00439493	0.0191278	Down	denn domain-containing protein 1c
Asl	27.1568	11.6529	7.11805	8.23786	-0.70567	6.21329e-12	3.00255e-10	Down	argininosuccinate lyase
Hoga1	19.0727	7.22555	4.40597	4.70224	-0.706061	6.01846e-06	7.21424e-05	Down	4-hydroxy-2-oxoglutarate mitochondrial isoform x1
Stambpl1	10.6615	4.83017	2.94578	3.42494	-0.706765	1.31981e-06	1.8896e-05	Down	amsh-like protease isoform x1
Ppa1	43.6439	9.8916	6.03961	5.94662	-0.707427	6.26217e-09	1.67078e-07	Down	inorganic pyrophosphatase
Gsn	147.719	151.652	92.3525	97.3386	-0.710465	5.19587e-23	1.39668e-20	Down	gelsolin isoform x2
Hap1	17.5631	14.1823	8.64101	8.97991	-0.710804	1.401e-14	1.06084e-12	Down	huntingtin-associated protein 1
Ccdc102a	12.7991	3.95699	2.40429	2.48828	-0.711183	1.36003e-05	0.00014565	Down	coiled-coil domain-containing protein 102a
Ndn	1.39039	1.1178	0.676526	0.646328	-0.712656	0.00218245	0.0107742	Down	necdin
Fstl1	84.3581	36.676	22.2021	22.1742	-0.719084	5.08429e-21	1.04128e-18	Down	follistatin-related protein 1
Rsad2	2.09297	1.5891	0.962348	0.821491	-0.720901	0.0014548	0.00768288	Down	radical s-adenosyl methionine domain-containing protein 2
Cdc25b	23.9993	18.689	11.3004	10.4212	-0.72102	3.84784e-17	4.62266e-15	Down	m-phase inducer phosphatase 2 isoform x1
LOC108168162	5.3535	6.72438	4.0636	4.93851	-0.721552	4.01621e-08	8.77708e-07	Down	gag-pro-pol polyprotein
Adh7	92.0474	30.2294	18.2609	18.1079	-0.721693	5.46843e-15	4.66649e-13	Down	alcohol dehydrogenase class 4 mu sigma chain
Isg15	32.6927	25.7414	15.5393	12.5496	-0.722404	4.44679e-10	1.49415e-08	Down	ubiquitin-like protein isg15
Parp9	12.2516	12.8738	7.76406	6.84238	-0.723536	1.87199e-15	1.75791e-13	Down	poly
Col1a1	9.58003	1.48848	0.894725	1.26829	-0.724593	2.03448e-07	3.68578e-06	Down	collagen alpha-1 chain isoform x1
Bphl	9.1734	14.0536	8.46961	8.25641	-0.724659	1.48814e-08	3.63241e-07	Down	valacyclovir hydrolase
Ifi205	4.07553	1.63885	0.98648	1.62166	-0.725293	0.00116402	0.00636127	Down	myeloid cell nuclear differentiation antigen
Plk1	55.7057	33.1085	19.9074	21.2569	-0.728228	1.32142e-12	7.08638e-11	Down	serine threonine-protein kinase plk1
Cdh16	128.199	27.6161	16.5859	18.243	-0.729991	1.0623e-13	6.9435e-12	Down	cadherin-16 isoform x1
Renbp	44.6238	58.1039	34.8325	29.5497	-0.733128	5.14632e-18	7.00435e-16	Down	n-acylglucosamine 2-epimerase isoform x1
Atp5g1	35.8934	16.602	9.92252	10.02	-0.733885	2.51698e-08	5.80131e-07	Down	atp synthase f complex subunit mitochondrial
Cnpy2	32.4402	31.7314	19.0002	17.4133	-0.734039	6.62294e-13	3.73813e-11	Down	protein canopy homolog 2
Casp4	3.44132	4.64734	2.79246	3.27298	-0.734638	0.000113177	0.000890468	Down	caspase-4 isoform x1
Atp6ap2	26.9461	31.7978	19.0141	16.5682	-0.736772	1.10346e-16	1.24237e-14	Down	renin receptor
Sertad3	5.68307	2.16086	1.29353	1.59447	-0.737463	0.000804126	0.00466854	Down	serta domain-containing protein 3
Rab29	7.09362	3.28131	1.94678	2.30466	-0.737716	5.23081e-05	0.000458377	Down	ras-related protein rab-7l1
Sarnp	9.47819	6.80013	4.04965	3.34003	-0.739837	0.000645825	0.00390006	Down	sap domain-containing ribonucleoprotein
Fgfr1op	8.67641	8.82071	5.26074	4.73955	-0.740353	2.2209e-09	6.49785e-08	Down	fgfr1 oncogene partner isoform x1
Pex11a	5.38922	3.01154	1.79107	1.74988	-0.741535	6.8431e-06	8.07667e-05	Down	peroxisomal membrane protein 11a isoform x1
Mast1	1.2181	1.01903	0.605956	0.712652	-0.743409	0.000315545	0.00213519	Down	microtubule-associated serine threonine-protein kinase 1
Pitx1	3.66614	1.44709	0.858711	1.223	-0.74577	0.000587372	0.00360724	Down	pituitary homeobox 1
Fes	2.28452	2.37506	1.40753	1.96071	-0.748835	7.69544e-07	1.17616e-05	Down	tyrosine-protein kinase fes fps isoform x1
Gsdmd	32.2885	61.5865	36.5074	36.6412	-0.749146	2.50151e-23	7.07302e-21	Down	gasdermin-d isoform x1
Fuca2	6.3173	4.6844	2.78259	2.39016	-0.749368	5.1868e-09	1.4101e-07	Down	plasma alpha-l-fucosidase
Urod	21.7718	12.8664	7.60745	7.2358	-0.753245	3.60679e-10	1.2331e-08	Down	uroporphyrinogen decarboxylase
Miip	6.65583	8.89073	5.26083	4.3884	-0.753567	1.14413e-08	2.87094e-07	Down	migration and invasion-inhibitory protein
Gbp9	4.59707	11.9102	7.00706	6.77929	-0.760273	3.90043e-15	3.39581e-13	Down	isoform cra_a
Zbed3	12.6782	13.0267	7.63612	9.42454	-0.764033	3.87917e-12	1.92654e-10	Down	zinc finger bed domain-containing protein 3
Dhcr24	54.2925	7.44096	4.35888	4.23633	-0.765988	8.90817e-15	7.17473e-13	Down	delta -sterol reductase
Slc6a13	0.078377	1.12449	0.656174	0.809045	-0.768174	0.000672429	0.00403241	Down	sodium- and chloride-dependent gaba transporter 2
Paqr7	6.22232	3.13402	1.82684	2.04477	-0.770609	1.82251e-08	4.3402e-07	Down	membrane progestin receptor alpha
Bpgm	8.44014	5.51695	3.22668	3.14892	-0.770974	2.23301e-08	5.2082e-07	Down	bisphosphoglycerate mutase
Ccl8	0.337805	2.35982	1.36516	1.58968	-0.772013	0.00330227	0.0151464	Down	c-c motif chemokine 8
Kif22	43.0485	27.9715	16.2971	14.7149	-0.773899	1.81395e-20	3.48285e-18	Down	kinesin-like protein kif22
Insl3	0.986904	10.153	5.89631	5.88005	-0.774108	6.32384e-07	9.95539e-06	Down	insulin-like 3
Svip	1.73496	1.41667	0.824213	0.990934	-0.774343	7.14827e-05	0.000602893	Down	small vcp p97-interacting protein
Slc25a23	12.6068	5.79662	3.37356	5.0218	-0.774448	4.25543e-11	1.74639e-09	Down	calcium-binding mitochondrial carrier protein s -3
Cdh6	28.0971	3.72207	2.16704	2.42833	-0.774884	5.75666e-10	1.88998e-08	Down	cadherin-6
Tspyl4	3.46494	2.7654	1.6108	1.23237	-0.775796	1.54208e-06	2.16742e-05	Down	testis-specific y-encoded-like protein 4
Neurl3	11.2575	8.58371	4.99065	5.19736	-0.776395	8.09459e-12	3.79237e-10	Down	e3 ubiquitin-protein ligase neurl3
Pdzk1ip1	1.68344	2.26508	1.3032	1.38224	-0.77867	0.00743205	0.0291487	Down	pdzk1-interacting protein 1
Ifi44	2.5088	2.45771	1.42398	1.16976	-0.77915	1.04093e-06	1.53452e-05	Down	interferon-induced protein 44
Ttc30b	3.14222	4.8523	2.81084	2.97081	-0.779501	3.65447e-08	8.06851e-07	Down	tetratricopeptide repeat protein 30b
Pcdh17	3.16238	1.7105	0.992498	1.17032	-0.780259	4.62946e-07	7.58795e-06	Down	protocadherin-17 isoform x2
Fam132a	9.13669	26.7156	15.4765	13.6818	-0.780893	1.13011e-14	8.77341e-13	Down	adipolin
Uchl1	55.9261	19.7356	11.4386	12.7921	-0.783019	5.81976e-11	2.32622e-09	Down	ubiquitin carboxyl-terminal hydrolase isozyme l1
Lad1	44.3097	6.21869	3.59523	4.70144	-0.785467	1.69235e-10	6.2104e-09	Down	ladinin-1
Rtp4	7.42265	7.88728	4.56095	4.41689	-0.785609	9.74441e-11	3.75534e-09	Down	receptor-transporting protein 4
Dtx3	21.6312	22.1712	12.818	14.659	-0.78585	3.39517e-16	3.54424e-14	Down	probable e3 ubiquitin-protein ligase dtx3 isoform x2
Samhd1	38.0787	21.1446	12.2103	13.7129	-0.787376	4.17313e-18	5.71598e-16	Down	deoxynucleoside triphosphate triphosphohydrolase samhd1 isoform x1
Lrrc32	4.69427	1.20668	0.69523	0.967223	-0.788359	2.62917e-05	0.000254222	Down	leucine-rich repeat-containing protein 32
Nrep	32.6426	14.1418	8.15846	7.65664	-0.788871	8.55922e-12	3.97541e-10	Down	neuronal regeneration-related protein
Txndc15	22.251	15.2643	8.78528	9.10395	-0.790341	2.29457e-14	1.67835e-12	Down	thioredoxin domain-containing protein 15
Fkbp7	5.86963	3.0261	1.7423	1.89632	-0.790524	0.010253	0.0376063	Down	peptidyl-prolyl cis-trans isomerase fkbp7 isoform x1
Ephx2	3.34799	2.08679	1.19752	1.2882	-0.792882	5.50074e-06	6.67176e-05	Down	bifunctional epoxide hydrolase 2
Slit2	1.6675	1.68892	0.971337	1.23248	-0.793419	8.08255e-10	2.57879e-08	Down	slit homolog 2 protein isoform x1
Oas1a	8.72783	15.1018	8.6833	7.50752	-0.793687	2.75729e-12	1.39844e-10	Down	2 -5 -oligoadenylate synthase 1a isoform x1
Acaa1a	21.926	13.2597	7.60733	7.46	-0.794948	7.57255e-12	3.59478e-10	Down	3-ketoacyl- thiolase peroxisomal
Prdx2	209.639	111.228	63.8622	60.4557	-0.795589	5.82927e-26	2.5071e-23	Down	peroxiredoxin-2
Cd1d1	3.67761	1.35886	0.772633	0.673579	-0.802086	3.62159e-05	0.000333778	Down	cd1 surface antigen
Bst2	102.77	107.187	61.1505	47.1964	-0.804578	1.35186e-18	1.99116e-16	Down	bone marrow stromal antigen 2
Rangrf	8.23053	2.45354	1.38961	1.47656	-0.805632	0.000245111	0.00173103	Down	ran guanine nucleotide release factor isoform x1
Atoh8	8.2086	4.80615	2.72383	3.44983	-0.811573	1.03127e-09	3.21872e-08	Down	protein atonal homolog 8
Kcnj16	10.7698	2.0717	1.17472	1.43838	-0.812554	9.90292e-09	2.53822e-07	Down	inward rectifier potassium channel 16
Parp12	16.096	10.3408	5.85665	5.6551	-0.813786	2.5975e-15	2.35687e-13	Down	poly
Adamts4	12.1401	9.30163	5.27193	5.0938	-0.815934	9.57482e-13	5.25258e-11	Down	a disintegrin and metalloproteinase with thrombospondin motifs 4
Cplx2	7.40974	4.87562	2.75073	3.1319	-0.816617	8.51e-09	2.2022e-07	Down	complexin-2
Gla	4.82818	9.07402	5.09925	4.00372	-0.826575	6.32664e-12	3.05047e-10	Down	alpha-galactosidase a
Csad	8.49447	8.39191	4.69951	4.55027	-0.830029	1.5286e-13	9.67979e-12	Down	cysteine sulfinic acid decarboxylase isoform x2
Tm7sf2	13.2902	5.56956	3.11501	3.81246	-0.832595	5.03844e-10	1.67723e-08	Down	delta -sterol reductase
Kif2c	24.6915	19.5854	10.9403	9.89665	-0.834238	4.01446e-19	6.36419e-17	Down	kinesin-like protein kif2c isoform x1
2700094K13Rik	35.2473	26.6761	14.9042	14.5926	-0.834776	4.26046e-12	2.10235e-10	Down	selenoprotein h
Rcn3	10.1844	2.38682	1.34208	1.87749	-0.835213	0.000224257	0.00159951	Down	reticulocalbin-3
Nek2	21.935	22.8408	12.734	12.9363	-0.837859	1.55467e-23	4.51787e-21	Down	serine threonine-protein kinase nek2
Ifih1	4.95358	5.46678	3.03413	3.41893	-0.845811	3.01645e-16	3.21124e-14	Down	interferon-induced helicase c domain-containing protein 1
Ube2l6	10.0199	5.18224	2.86449	3.19009	-0.846862	3.68751e-08	8.12479e-07	Down	ubiquitin isg15-conjugating enzyme e2 l6
Arhgap24	5.77927	1.57926	0.87256	0.921919	-0.849704	1.6797e-11	7.35662e-10	Down	rho gtpase-activating protein 24 isoform x2
Nckap5l	13.599	4.6165	2.54828	3.42622	-0.850159	4.32324e-13	2.52633e-11	Down	nck-associated protein 5-like
Lor	0.418937	1.78867	0.988875	1.30026	-0.850709	1.26802e-05	0.000137371	Down	PREDICTED: loricrin [Bubalus bubalis]
Efna4	12.7865	3.50352	1.93243	2.20375	-0.854882	6.92857e-06	8.15913e-05	Down	ephrin-a4
Rasgrp3	2.34499	1.95026	1.07285	1.74173	-0.860322	2.34692e-09	6.82017e-08	Down	ras guanyl-releasing protein 3 isoform x1
Atp1b1	30.6475	7.32499	4.0191	4.5407	-0.860704	5.95329e-12	2.88338e-10	Down	sodium potassium-transporting atpase subunit beta-1
Oasl1	6.99141	2.3484	1.28746	1.34608	-0.865418	2.16543e-06	2.91222e-05	Down	2 -5 -oligoadenylate synthase-like protein isoform x2
Dhx58	0.939814	3.68718	2.00625	1.68159	-0.871473	2.20005e-10	7.93805e-09	Down	probable atp-dependent rna helicase dhx58
Plcd4	0.321759	1.74595	0.943475	1.01806	-0.87791	7.34799e-08	1.49352e-06	Down	1-phosphatidylinositol -bisphosphate phosphodiesterase delta-4 isoform x1
Mical1	4.49111	1.70586	0.927975	1.09605	-0.87892	1.81734e-07	3.33739e-06	Down	protein-methionine sulfoxide oxidase mical1 isoform x1
Mvd	40.9372	21.1694	11.4652	14.0697	-0.879571	1.7906e-19	2.98495e-17	Down	diphosphomevalonate decarboxylase
Tagap1	7.60016	9.8669	5.33421	5.57381	-0.881577	4.10198e-13	2.40356e-11	Down	t-cell activation rho gtpase-activating protein
Oasl2	13.9446	12.0157	6.48901	5.92908	-0.882929	3.94895e-14	2.74822e-12	Down	2 -5 -oligoadenylate synthase-like protein 2
Sh3rf2	1.33156	2.98717	1.60888	2.07394	-0.884225	1.01407e-09	3.16963e-08	Down	e3 ubiquitin-protein ligase sh3rf2 isoform x1
Amigo2	1.94225	1.2023	0.649953	0.771715	-0.886743	1.65608e-06	2.30505e-05	Down	amphoterin-induced protein 2
Nox4	3.82986	2.74923	1.48182	1.81055	-0.887365	3.76732e-09	1.05762e-07	Down	nadph oxidase 4 isoform x1
Parp14	3.48186	2.70892	1.45152	1.45203	-0.895694	3.51188e-16	3.63082e-14	Down	poly
Usp11	9.53632	10.8902	5.83158	5.90513	-0.896072	8.00015e-21	1.59295e-18	Down	ubiquitin carboxyl-terminal hydrolase 11
Dennd2a	15.4179	6.90376	3.69038	4.09475	-0.897242	1.59677e-19	2.68263e-17	Down	denn domain-containing protein 2a isoform x1
Mccc2	9.53883	7.51869	4.01534	4.35706	-0.900151	3.27659e-15	2.89964e-13	Down	methylcrotonoyl- carboxylase beta mitochondrial
Ifi47	25.4352	10.8851	5.80574	5.48621	-0.901267	1.42086e-16	1.56992e-14	Down	interferon-inducible gtpase 1-like
Fndc4	7.23676	3.14908	1.66564	1.58791	-0.906951	3.59201e-09	1.01105e-07	Down	fibronectin type iii domain-containing protein 4
Tnfaip8l1	2.72375	3.37691	1.79082	2.21352	-0.907327	3.46898e-10	1.19167e-08	Down	tumor necrosis factor alpha-induced protein 8-like protein 1
Nod1	3.04029	1.23526	0.647814	0.726107	-0.918969	5.27905e-05	0.000462039	Down	nucleotide-binding oligomerization domain-containing protein 1
Trim14	2.88942	1.87401	0.987307	1.24354	-0.919717	1.89638e-06	2.59584e-05	Down	tripartite motif-containing protein 14
Fkbp14	2.71478	1.93953	1.02066	0.896243	-0.923675	1.69896e-08	4.0784e-07	Down	peptidyl-prolyl cis-trans isomerase fkbp14
Xdh	3.1885	33.8986	17.7119	19.413	-0.931605	9.86972e-32	8.48971e-29	Down	xanthine dehydrogenase oxidase
Me3	3.77898	3.08461	1.60788	1.98946	-0.933102	1.52684e-13	9.67421e-12	Down	nadp-dependent malic mitochondrial
Ccnb2	56.7616	72.691	37.9335	39.9066	-0.933379	4.14142e-35	4.68732e-32	Down	g2 mitotic-specific cyclin-b2
Ifit2	13.8024	10.1192	5.25263	5.07484	-0.941156	9.1014e-20	1.61753e-17	Down	interferon-induced protein with tetratricopeptide repeats 2
Rragb	3.52501	3.88998	2.01925	2.13685	-0.942823	6.0367e-11	2.404e-09	Down	ras-related gtp-binding protein b isoform x2
Psmb10	17.0562	12.5246	6.48551	6.75003	-0.944386	2.64933e-12	1.35006e-10	Down	proteasome subunit beta type-10
Prkcdbp	4.61494	3.18068	1.63456	1.36657	-0.944671	5.85311e-07	9.30975e-06	Down	protein kinase c delta-binding protein
Oas3	4.52465	8.22592	4.24631	3.5203	-0.947461	2.33869e-22	5.78073e-20	Down	2 -5 -oligoadenylate synthase 3
Dnase2a	8.80312	5.90518	3.05381	3.75522	-0.947988	1.40353e-12	7.45238e-11	Down	deoxyribonuclease-2-alpha
Gamt	8.52081	5.65783	2.8925	4.86374	-0.954918	1.11929e-06	1.63517e-05	Down	guanidinoacetate n-methyltransferase
Phyh	3.251	1.73919	0.897868	0.988411	-0.955113	1.09671e-05	0.000121193	Down	phytanoyl- peroxisomal
Zbp1	0.832541	2.14175	1.10038	1.187	-0.955366	8.61979e-07	1.29807e-05	Down	z-dna-binding protein 1
Svep1	0.76047	1.26974	0.652314	0.744053	-0.956346	1.04843e-08	2.65559e-07	Down	von willebrand factor type egf and pentraxin domain-containing protein 1
Fcgrt	10.438	9.47168	4.85272	3.92465	-0.958841	3.44977e-16	3.58383e-14	Down	receptor n large subunit p51 isoform x1
Mov10	31.3544	11.1367	5.66697	6.80763	-0.96881	1.4184e-14	1.07024e-12	Down	helicase mov-10
Aldh1a2	23.4429	3.35034	1.69984	1.9099	-0.971403	4.64578e-09	1.27678e-07	Down	retinal dehydrogenase 2
Igfbp2	3.46213	6.94641	3.50145	4.71015	-0.981876	1.89665e-09	5.63348e-08	Down	insulin-like growth factor-binding protein 2
Morn2	2.2466	3.27506	1.65097	1.99091	-0.987134	1.08867e-05	0.00012049	Down	morn repeat-containing protein 2
C2	2.85781	6.13949	3.06478	3.22668	-0.996515	5.62602e-15	4.78199e-13	Down	complement c2
Uba7	7.33968	10.8504	5.38186	5.6665	-1.00649	7.98141e-23	2.09312e-20	Down	ubiquitin-like modifier-activating enzyme 7
Frat2	2.6212	2.04398	1.00607	1.06054	-1.01961	4.46113e-05	0.000399559	Down	gsk-3-binding protein frat2
Sfxn4	2.75897	1.55581	0.767756	0.708996	-1.02323	1.774e-07	3.26897e-06	Down	sideroflexin-4 isoform x2
Mccc1	8.10126	4.54555	2.23058	2.49879	-1.02401	7.45697e-14	4.99557e-12	Down	methylcrotonoyl- carboxylase subunit mitochondrial
Zfp30	2.66005	1.89322	0.92093	0.980736	-1.02721	1.77305e-10	6.47344e-09	Down	zinc finger protein 30 isoform x4
Rsph1	1.60743	1.02584	0.488646	0.669513	-1.05211	0.000125285	0.000972626	Down	radial spoke head 1 homolog
Gcat	5.0619	2.22064	1.05629	1.16362	-1.06017	5.2544e-09	1.42668e-07	Down	2-amino-3-ketobutyrate coenzyme a mitochondrial
Gpnmb	0.21555	4.02568	1.91814	2.39244	-1.06191	1.72612e-12	8.96598e-11	Down	transmembrane glycoprotein nmb
Parp3	12.7368	15.9319	7.59407	8.98983	-1.06201	2.34574e-24	8.00696e-22	Down	poly
Enpp2	0.909955	2.07196	0.98321	1.11723	-1.0698	9.52424e-10	2.99435e-08	Down	ectonucleotide pyrophosphatase phosphodiesterase family member 2 isoform x2
Flot1	15.9014	8.88063	4.13953	4.69639	-1.09478	6.32425e-18	8.44718e-16	Down	flotillin-1 isoform x1
Troap	23.6585	18.941	8.79863	9.24392	-1.09882	2.56409e-23	7.16095e-21	Down	tastin
2210011C24Rik	0.585453	1.14724	0.541894	0.331714	-1.09897	0.00631642	0.0255418	Down	-
Irgm2	6.14029	4.10087	1.86944	1.76806	-1.12851	9.07718e-19	1.35555e-16	Down	immunity-related gtpase family m protein 1
Lbp	18.9798	3.13253	1.43182	1.62605	-1.12897	1.75868e-10	6.43187e-09	Down	lipopolysaccharide-binding protein
Sept4	6.46009	1.61919	0.727604	0.831708	-1.14297	8.21468e-09	2.13606e-07	Down	septin-4 isoform x5
Lurap1	2.32428	1.47493	0.650865	0.758045	-1.17483	2.19786e-05	0.000218007	Down	leucine rich adaptor protein 1
Pif1	3.97697	3.04651	1.33349	1.15009	-1.18416	1.39641e-12	7.43295e-11	Down	atp-dependent dna helicase pif1
Tapbpl	6.58473	4.66289	2.01433	2.24481	-1.20652	3.03037e-15	2.70401e-13	Down	tapasin-related protein
1700011H14Rik	5.66058	1.39513	0.594415	0.751542	-1.22996	1.34604e-07	2.55479e-06	Down	-
Gbp2	2.78269	6.46299	2.70165	3.79539	-1.25042	4.73962e-21	9.80029e-19	Down	guanylate-binding protein 1-like isoform x2
Rab20	6.72571	3.2612	1.36134	1.80915	-1.25534	5.18759e-07	8.3688e-06	Down	ras-related protein rab-20
Ccl20	6.96092	6.32449	2.56734	4.31215	-1.2959	2.0908e-05	0.000209318	Down	c-c motif chemokine 20 isoform x1
Ifit3b	0.959444	1.01882	0.398308	0.334798	-1.3521	4.01692e-09	1.12184e-07	Down	interferon-induced protein with tetratricopeptide repeats 3
Nr1h4	7.87945	1.58486	0.583158	0.585306	-1.44485	1.30204e-11	5.84322e-10	Down	bile acid receptor isoform x2
Tacstd2	3.76922	4.50352	1.63773	2.15464	-1.44615	2.64609e-15	2.39087e-13	Down	tumor-associated calcium signal transducer 2
Vcam1	34.3662	20.7717	7.55297	11.7204	-1.4537	5.08637e-50	1.21533e-46	Down	vascular cell adhesion protein 1
Hmgn2	109.791	78.065	28.0231	28.476	-1.47343	2.46889e-71	2.6546e-67	Down	Non-histone chromosomal protein HMG-17
1700023F06Rik	0.310961	1.15156	0.382237	0.677252	-1.57737	3.65362e-07	6.13821e-06	Down	spermatogenesis-associated protein 21-like
Dnajc12	5.72455	2.10134	0.659147	1.26721	-1.65904	1.42303e-12	7.53732e-11	Down	DnaJ homolog subfamily C member 12
Ifit3	2.86293	3.32218	0.999765	0.941559	-1.71932	3.71993e-24	1.21205e-21	Down	interferon-induced protein with tetratricopeptide repeats 3
Nanp	0.966977	2.03154	0.571033	1.42452	-1.81968	5.6329e-05	0.000489622	Down	n-acylneuraminate-9-phosphatase
Gbp5	0.34624	2.39178	0.645423	1.23025	-1.8842	1.14976e-24	4.12081e-22	Down	guanylate-binding protein 5

## Sheet: W5CC vs. ADM
Gene	NC	ADM	W1CC	W5CC	Log2FC	p-value	FDR	Trend	Description
Gm2260	0.677811	0.106093	0.458073	1.79214	4.10639	1.75257e-05	0.000452574	Up	annexin a11
Dusp9	0.130474	0.132776	0.994561	1.49875	3.50804	4.92651e-22	1.26583e-18	Up	dual specificity protein phosphatase 9
Hcrtr1	0.119431	0.161597	1.70772	1.54266	3.28678	3.48276e-19	5.96582e-16	Up	orexin receptor type 1
Endou	0.030087	0.127764	1.0616	1.02755	3.00398	6.2855e-13	2.29591e-10	Up	poly -specific endoribonuclease
Epo	0.958634	1.2575	8.45304	9.43064	2.93147	1.56485e-21	3.57402e-18	Up	erythropoietin
Smcp	0.182017	0.667664	2.46942	3.83155	2.55933	1.04032e-06	4.81629e-05	Up	sperm mitochondria-associated cysteine-rich protein
Ntng2	0.10294	0.296951	1.01293	1.71893	2.54627	4.86108e-14	2.5621e-11	Up	netrin-g2 isoform x1
Defb26	0.0243586	0.35902	1.5471	2.00481	2.50467	2.93832e-07	1.71101e-05	Up	beta-defensin 125
Krt82	0.105441	0.394106	2.59958	2.1361	2.45759	5.6051e-17	5.76078e-14	Up	type ii cuticular hb2
Olfml2a	0.429109	0.934882	3.86492	4.76044	2.38025	5.23302e-13	2.00818e-10	Up	olfactomedin-like protein 2a
Epha8	0.112686	0.244208	1.08984	1.24213	2.3735	8.48402e-16	8.30444e-14	Up	ephrin type-a receptor 8 isoform x1
Cd70	0.0803785	0.314462	1.45561	1.61991	2.36783	3.77486e-09	4.44263e-07	Up	cd70 antigen
Gm11100	0.419623	0.21015	0.918988	1.09165	2.35658	9.9479e-07	4.67792e-05	Up	uncharacterized protein c3orf49
Krt17	0.577002	1.12445	5.08947	5.64021	2.35153	1.98804e-23	6.81085e-20	Up	type i cytoskeletal 17
Lbx1	0.12247	0.234962	1.15789	1.18923	2.34041	7.02064e-14	3.51982e-11	Up	transcription factor lbx1
Cacna1h	0.0699353	0.290361	1.20509	1.41472	2.30649	1.06815e-18	1.99603e-16	Up	voltage-dependent t-type calcium channel subunit alpha-1h isoform x1
Tas1r2	0.100079	0.44719	1.63476	2.16027	2.29805	2.71974e-11	5.88481e-09	Up	taste receptor type 1 member 2
Gp9	0.0435702	0.368634	0.898317	1.77101	2.28184	1.02852e-11	2.63408e-09	Up	platelet glycoprotein ix
Otop2	0.21807	0.420373	1.37849	1.84654	2.15947	1.51214e-12	4.85669e-10	Up	otopetrin-2
Tox2	0.128547	0.293847	0.794348	1.26016	2.13364	7.38506e-07	3.65792e-05	Up	tox high mobility group box family member 2 isoform x1
Obscn	0.121732	0.564022	2.55053	2.43103	2.12867	3.20742e-34	6.59301e-30	Up	low quality protein: obscurin isoform x2
Gm5751	0.328642	0.528044	2.00727	2.28833	2.12732	1.22742e-06	5.47292e-05	Up	synovial x member breakpoint 1
Rnf208	0.0800918	0.289273	0.89935	1.25161	2.12403	1.44058e-08	1.35834e-06	Up	ring finger protein 208
8030423J24Rik	0.0267724	0.288613	1.08382	1.23241	2.10733	6.77585e-07	3.39726e-05	Up	-
Slc39a4	0.619695	2.65131	11.3671	11.2033	2.10353	1.92805e-27	9.90799e-24	Up	zinc transporter zip4
Mpped1	0.100452	0.288657	1.34508	1.21766	2.10108	4.99231e-10	7.71574e-08	Up	metallophosphoesterase domain-containing protein 1
Gareml	1.46727	2.30329	8.30632	9.62079	2.08835	5.79483e-27	5.95578e-26	Up	grb2-associated and regulator of mapk
Rab42	0.0402289	0.349624	1.05839	1.47121	2.08214	1.12689e-12	3.6768e-10	Up	ras-related protein rab-42
Prl2c2	1.03857	1.21546	4.96807	4.95482	2.06542	0.000201189	0.00304083	Up	prolactin family subfamily member 2
Npy4r	0.126341	0.291871	0.926658	1.19893	2.06053	1.23905e-10	2.25391e-08	Up	neuropeptide y receptor type 4
Dmrtb1	0.236657	1.11281	3.86571	4.52338	2.05716	5.30405e-09	5.86169e-07	Up	doublesex- and mab-3-related transcription factor b1
Misp	0.0658693	0.354425	1.21192	1.44465	2.05401	2.59903e-14	1.4059e-11	Up	mitotic interactor and substrate of plk1
Foxh1	0.396597	0.556943	1.74025	2.25106	2.04976	1.02414e-08	7.16043e-06	Up	forkhead box protein h1
Siglec1	0.0565381	0.353632	1.45772	1.43459	2.0406	3.61194e-18	5.30323e-15	Up	sialoadhesin
Uncx	0.071834	0.573896	1.87024	2.31426	2.03498	2.78646e-12	8.42309e-10	Up	homeobox protein unc-4 homolog
Arl9	0.568372	0.772047	2.76026	3.09379	2.03021	8.91868e-12	2.41221e-09	Up	adp-ribosylation factor-like protein 9
Npw	0.0907172	0.497885	2.27172	2.01831	2.02071	1.82507e-08	1.66734e-06	Up	neuropeptide w
Nphs1	0.0376902	0.489356	1.72476	1.9352	2.00421	4.98104e-17	5.38883e-14	Up	nephrin isoform x1
Otof	0.0292728	1.11755	4.55559	4.35332	1.98967	1.7739e-22	5.20907e-19	Up	otoferlin isoform x3
Krt14	0.351363	0.512328	2.02904	1.93705	1.94002	2.45537e-12	7.64718e-10	Up	type i cytoskeletal 14
Clca3b	3.26592	1.26837	3.97913	4.73244	1.93797	8.01485e-08	5.82153e-06	Up	chloride channel calcium activated 1
Brsk2	0.014231	0.493504	2.38256	1.85274	1.93614	1.35436e-10	2.44206e-08	Up	serine threonine-protein kinase brsk2 isoform x1
Casp14	0.230774	0.956887	2.03777	3.55655	1.93124	1.42976e-06	6.19987e-05	Up	caspase-14
Rhbg	0.0868589	0.291137	0.771986	1.10121	1.92876	8.27554e-08	5.98971e-06	Up	ammonium transporter rh type b
Pld4	0.411039	0.578757	1.76685	2.13974	1.91263	4.02817e-10	6.28664e-08	Up	phospholipase d4
Sept3	0.403018	1.1696	3.77115	4.31636	1.90761	1.45372e-18	2.29862e-15	Up	neuronal-specific septin-3 isoform x3
Krt19	1.57095	1.11305	4.33029	4.07088	1.89595	5.57234e-09	6.09267e-07	Up	type i cytoskeletal 19
Csn3	0.940829	1.04467	2.33624	3.78798	1.89415	3.779e-06	0.000137244	Up	kappa-casein precursor
Olfr12	0.105442	0.638414	1.82975	2.31724	1.87796	1.79253e-08	1.64492e-06	Up	olfactory receptor 12
Mn1	0.0300442	0.282443	0.759846	1.00429	1.85848	1.08332e-13	5.06097e-11	Up	probable tumor suppressor protein mn1
Spata31d1d	0.0538235	0.537079	1.87143	1.88517	1.84092	4.03335e-11	8.37449e-09	Up	-
Parvb	0.574688	1.54048	4.37756	5.36676	1.83622	1.20854e-08	1.1718e-06	Up	beta-parvin isoform x1
Slc34a3	0.125671	0.628131	2.00353	2.19117	1.82122	6.43541e-14	3.30707e-11	Up	sodium-dependent phosphate transport protein 2c isoform x1
Zmynd12	0.0936693	0.581005	1.65623	1.99075	1.80057	9.29738e-10	1.2913e-07	Up	zinc finger mynd domain-containing protein 12 isoform x1
Foxn1	0.667647	0.387278	0.78811	1.31644	1.80047	4.23716e-06	0.000148124	Up	forkhead box protein n1 isoform x1
Erg	0.0564304	0.35858	0.955816	1.22867	1.7991	4.04596e-10	6.30051e-08	Up	transcriptional regulator erg isoform x2
Ptpru	0.10867	0.300767	1.04286	1.02664	1.78981	1.27084e-13	5.80504e-11	Up	receptor-type tyrosine-protein phosphatase u isoform x5
A3galt2	0.406672	0.698696	1.86433	2.36704	1.78261	8.49384e-10	1.20841e-07	Up	alpha -galactosyltransferase 2
Arhgap8	0.105995	0.29866	1.05672	1.01353	1.77148	1.92073e-08	1.73927e-06	Up	rho gtpase-activating protein 8 isoform x1
LOC101055939	0.0305779	0.362858	1.14276	1.21668	1.76716	6.44855e-13	2.32549e-10	Up	kinesin-like protein kif19
Arl5c	0.167445	0.317524	1.20139	1.0676	1.76398	4.19077e-05	0.000896393	Up	adp-ribosylation factor-like protein 5c
Vwce	0.347441	1.49172	3.98133	4.95364	1.76384	2.19225e-11	4.89813e-09	Up	von willebrand factor c and egf domain-containing protein isoform x2
Gm36718	0.0959439	0.589516	2.01006	1.98607	1.75811	1.05692e-06	4.86945e-05	Up	transcription elongation factor 1 homolog
Pga5	0.263408	1.73861	7.05422	5.77076	1.7513	2.46885e-15	1.81244e-12	Up	pepsin f-like
Ablim2	0.354528	1.12942	2.94191	3.73199	1.75081	3.6081e-15	2.47221e-12	Up	actin-binding lim protein 2 isoform x10
Il21r	0.298725	0.943467	2.84878	3.13046	1.74964	7.12421e-13	2.52486e-10	Up	interleukin-21 receptor
Gm2237	1.23922	0.943054	2.90477	3.14121	1.74908	5.3829e-10	8.1359e-08	Up	uncharacterized protein gm2237 isoform x2
Fcgbp	0.152259	1.42425	5.67795	4.71017	1.74681	6.98501e-24	2.87161e-20	Up	c-binding protein
Pstpip2	0.46746	0.429336	0.870312	1.4202	1.74673	2.97901e-09	3.68886e-07	Up	proline-serine-threonine phosphatase-interacting protein 2
Abat	0.402139	1.62798	4.46525	5.35549	1.74513	1.56854e-16	1.40183e-13	Up	4-aminobutyrate mitochondrial
Psg18	0.0665587	1.25752	5.08336	4.14455	1.74505	5.09506e-13	1.98153e-10	Up	pregnancy-specific glycoprotein 28
Fam83g	0.126722	0.456825	1.551	1.5001	1.74406	1.61415e-11	3.80072e-09	Up	protein fam83g
4930538K18Rik	0.301914	0.736634	1.88774	2.43755	1.74352	5.31842e-13	2.0245e-10	Up	uncharacterized protein loc75180 isoform x1
Kcnk16	0	0.954323	2.99744	3.13912	1.74015	6.84397e-08	5.13435e-06	Up	potassium channel subfamily k member 16
Inpp4b	0.143729	0.388725	1.16204	1.27149	1.73813	1.39319e-08	1.31971e-06	Up	type ii inositol -bisphosphate 4-phosphatase isoform x1
Grin2c	0.120347	0.386747	1.29692	1.26944	1.73763	5.49161e-16	4.34165e-13	Up	glutamate receptor nmda 2c isoform x2
Kcnq1	0.182458	1.56457	4.2405	5.11646	1.73754	8.87605e-13	3.04086e-10	Up	potassium voltage-gated channel subfamily kqt member 1
Sgca	1.38015	3.85516	12.3442	12.5641	1.73444	7.90833e-13	2.75525e-10	Up	alpha-sarcoglycan isoform x1
Adamts14	0.282341	0.422761	1.36339	1.37552	1.72653	1.87136e-13	8.01389e-11	Up	a disintegrin and metalloproteinase with thrombospondin motifs 14 isoform x1
Nyx	0.11467	1.36148	5.00437	4.38652	1.70991	7.51431e-18	9.65378e-15	Up	nyctalopin
Wnk2	0.00893344	0.56671	1.35463	1.80074	1.70367	6.61017e-09	7.07684e-07	Up	serine threonine-protein kinase wnk2 isoform c
Ntf3	0.00559263	0.327299	0.986101	1.03595	1.68337	2.24697e-07	1.35447e-05	Up	neurotrophin-3 isoform x1
Tnfsf12	1.17225	1.82783	2.62324	5.69161	1.6833	5.42658e-05	0.00109999	Up	tumor necrosis factor ligand superfamily member 12 isoform x2
Rbp2	0.0469049	0.571724	2.58217	1.81267	1.66671	9.56647e-07	4.52054e-05	Up	retinol-binding protein 2
Ksr2	0.0120503	0.336884	0.967458	1.04475	1.66326	3.20993e-11	6.80224e-09	Up	kinase suppressor of ras 2 isoform x1
Itgb2l	0.0829953	0.349457	1.11813	1.09632	1.66236	3.57706e-10	5.69986e-08	Up	integrin beta-2
Rassf4	1.37189	2.79302	10.3926	8.66582	1.65961	4.49392e-20	9.23748e-17	Up	ras association domain-containing protein 4
Tbx10	0.176492	0.608695	1.57562	1.87074	1.64149	1.90763e-08	1.73333e-06	Up	t-box transcription factor tbx10
Hes2	0.599969	0.955958	2.68004	2.93557	1.64	1.04751e-11	2.65828e-09	Up	transcription factor hes-2
Tmod1	0.127496	0.430741	1.02519	1.32693	1.63976	3.3946e-07	1.92225e-05	Up	tropomodulin-1
Ndufa4l2	0.320553	2.46341	5.41142	7.49559	1.63507	7.31122e-09	7.78682e-07	Up	nadh dehydrogenase
Fpr-rs3	0.0487752	0.49536	1.33893	1.50956	1.632	0.000110137	0.00190085	Up	formyl peptide receptor-related sequence 3
Hist1h3i	0.953056	0.606828	1.63688	1.83633	1.6269	5.20112e-05	0.00106592	Up	uncharacterized protein loc680498
Mcidas	0.192647	0.854797	2.34795	2.58593	1.62093	4.21414e-11	8.66237e-09	Up	multicilin
Gm5737	0.158115	0.529775	1.30483	1.6008	1.61887	3.11593e-09	3.81247e-07	Up	short-chain dehydrogenase reductase family 42e member 2
Nlrp1b	0.00338998	0.416329	1.08836	1.25044	1.61701	2.10481e-07	1.29171e-05	Up	nacht- lrr- and pyd-containing protein 1 paralog b
Mall	0.0376086	0.370355	0.753744	1.1196	1.61207	1.08443e-06	4.96458e-05	Up	mal-like protein
Ace	0.0729365	0.511446	1.82237	1.52178	1.60404	2.3589e-08	2.05459e-06	Up	angiotensin-converting enzyme isoform x1
Gm29825	0.176344	1.13694	3.65678	3.39424	1.59767	1.27403e-11	3.11766e-09	Up	-
Faim2	0.130531	0.675748	1.52369	2.0061	1.5949	1.03456e-12	3.48621e-10	Up	protein lifeguard 2
Glis1	1.16642	1.35867	2.62876	4.00829	1.59336	2.4256e-09	3.07774e-07	Up	zinc finger protein glis1
Fam131a	0.219106	2.44463	5.4768	7.19374	1.59024	2.25302e-09	2.91271e-07	Up	protein fam131a isoform x2
Rab44	0.36358	1.84378	5.98596	5.47349	1.58991	1.23665e-15	9.4148e-13	Up	ras-related protein rab-44
Comp	0.310455	0.415458	1.0312	1.21579	1.57708	7.84072e-07	3.84654e-05	Up	cartilage oligomeric matrix protein
Scn4b	0.0644253	0.431166	1.33733	1.26874	1.57556	8.64803e-12	2.37019e-09	Up	sodium channel subunit beta-4
Gm13889	0.127605	0.471097	1.17254	1.39472	1.57226	1.46173e-07	9.45002e-06	Up	-
Ush1c	0.152292	1.07422	3.26746	3.1323	1.56975	2.30983e-11	5.10534e-09	Up	harmonin isoform x2
Cacng1	0.892465	1.52144	4.44035	4.39949	1.56064	2.05378e-09	2.67193e-07	Up	voltage-dependent calcium channel gamma-1 subunit
Trpv3	0.138584	0.83319	2.25785	2.38233	1.53582	9.60242e-12	2.54112e-09	Up	transient receptor potential cation channel subfamily v member 3 isoform x3
Necab2	0.120874	0.636257	1.82328	1.80714	1.53329	9.51719e-07	4.50762e-05	Up	n-terminal ef-hand calcium-binding protein 2
Klf5	23.3757	19.278	28.9708	53.641	1.52297	4.66668e-05	0.000975849	Up	krueppel-like factor 5 isoform x1
Adgrb1	0.172257	1.59996	3.6226	4.45655	1.50939	1.64019e-11	3.83125e-09	Up	brain-specific angiogenesis inhibitor 1 isoform x1
Hist1h3d	0.933582	0.83877	1.45221	2.3495	1.50803	0.000257087	0.00368518	Up	Histone H3.2
Prss42	0.115754	0.591814	2.26442	1.664	1.5054	5.02505e-07	2.66905e-05	Up	serine protease 42
Cbfa2t3	0.247262	0.369014	0.920094	1.02259	1.49655	1.59259e-10	2.77429e-08	Up	protein cbfa2t3 isoform x4
Gng4	0.135677	0.394321	1.00546	1.08686	1.49125	5.42302e-08	4.24958e-06	Up	guanine nucleotide-binding protein g g g subunit gamma-4
Col17a1	0.19395	0.597912	1.43629	1.65208	1.49055	6.00876e-13	2.24479e-10	Up	collagen alpha-1 chain
Slc38a3	1.77146	3.68467	8.73137	10.1149	1.48486	2.03538e-14	1.13077e-11	Up	sodium-coupled neutral amino acid transporter 3
Pnliprp2	0.272513	1.98993	5.56273	5.45378	1.48072	7.11789e-10	1.04508e-07	Up	pancreatic lipase-related protein 2
LOC108168405	0.285239	2.22459	5.34224	6.07721	1.47586	1.2776e-06	5.65987e-05	Up	Zinc finger protein 136
Snx20	0.307625	1.56845	4.66604	4.29659	1.47453	6.07744e-10	9.1186e-08	Up	sorting nexin-20
Gjc2	0.351005	1.52189	4.95541	4.16558	1.47272	5.18155e-09	5.78855e-07	Up	gap junction gamma-2 protein
Krt15	0.654792	1.31687	4.23765	3.59453	1.47121	2.37007e-11	5.18277e-09	Up	type i cytoskeletal 15
Sez6	0.044391	0.437018	0.936439	1.18676	1.47097	6.60813e-07	3.34565e-05	Up	seizure protein 6 homolog isoform x1
Slc34a1	0.178644	2.1195	6.55071	5.76011	1.46636	9.83127e-15	5.7739e-12	Up	sodium-dependent phosphate transport protein 2a
Onecut2	0.549787	0.413633	0.918266	1.11604	1.46172	5.30859e-10	8.07954e-08	Up	one cut domain family member 2
Crnn	0.00968061	1.134	3.29262	3.04359	1.45679	1.25811e-05	0.00035233	Up	cornulin isoform x2
1700013G24Rik	0.0942241	1.0324	2.3508	2.77703	1.45511	8.85867e-06	0.000268069	Up	-
Amy1	0.14777	1.17623	2.92846	3.16432	1.44701	6.82538e-11	1.34903e-08	Up	pancreatic alpha-amylase isoform x1
Nptx1	0.914881	2.99113	6.7068	7.96435	1.44189	1.03212e-13	4.93389e-11	Up	neuronal pentraxin-1
Ucn2	0.20055	0.473728	0.754567	1.27087	1.43835	1.69794e-05	0.000441238	Up	urocortin-2
Tas1r1	0.621003	1.23784	3.40496	3.29707	1.43787	2.06601e-11	4.66681e-09	Up	taste receptor type 1 member 1 isoform x1
Dok7	0.110777	0.69134	1.84975	1.8434	1.43199	7.37405e-06	0.000228279	Up	protein dok-7 isoform x2
Serpinf1	2.30523	11.6732	28.416	30.6573	1.42459	3.64596e-11	7.64739e-09	Up	pigment epithelium-derived factor
Sec14l3	0.024741	0.386142	1.20739	1.01344	1.41863	2.16789e-08	1.91254e-06	Up	sec14-like protein 3 isoform x1
Areg	0.0154864	0.497991	1.12414	1.31322	1.41188	2.26094e-06	8.98931e-05	Up	amphiregulin
Trpv1	0.0551762	0.656699	2.25332	1.72039	1.40993	2.1766e-10	3.6673e-08	Up	transient receptor potential cation channel subfamily v member 1
Rbbp8nl	0.171374	0.858025	2.49858	2.2315	1.40503	8.95856e-10	1.26128e-07	Up	rbbp8 n-terminal-like protein
Cited1	0.168349	1.01156	2.01757	2.61084	1.40046	3.36696e-05	0.000754738	Up	cbp p300-interacting transactivator 1
BC021614	0.121438	0.61838	1.64111	1.60028	1.40035	1.6795e-05	0.00043831	Up	glutathione s-transferase p-like
4933402J07Rik	0.0591743	0.410652	1.1951	1.07877	1.39978	3.63991e-05	0.000801932	Up	uncharacterized protein c16orf78 homolog
B3gnt8	1.37799	1.17961	2.82372	3.06507	1.39618	6.55167e-10	9.7589e-08	Up	udp- c:betagal beta- -n-acetylglucosaminyltransferase 8
Ltf	0.063242	0.453894	1.68919	1.18275	1.3948	2.65026e-07	1.56757e-05	Up	lactotransferrin
Oit1	0.0746706	0.698188	1.91421	1.80688	1.38753	3.40373e-06	0.000125495	Up	protein fam3d
Bcl2l15	0.741335	1.796	4.61737	4.57379	1.38076	1.98055e-06	8.02982e-05	Up	bcl-2-like protein 15
Kcnh2	0.468453	0.615874	1.40497	1.57404	1.37753	1.07466e-10	1.97402e-08	Up	potassium voltage-gated channel subfamily h member 2 isoform x2
[truncated: 1,564 more rows]
