# Supplementary material for: RNA-Seq-Based Transcriptome Analysis of Chinese Cordyceps Aqueous Extracts Protective Effect against Adriamycin-Induced mpc5 Cell Injury
Source: Int J Mol Sci. 2024 Sep 26;25(19):10352. doi: 10.3390/ijms251910352 (PMC11476491; doi:10.3390/ijms251910352)
Supplement: Supplementary file 1 [file ijms-25-10352-s001.zip › supplementary materials/Table S3.xlsx]

## Sheet: W1CC_S2
FPKM>1
ADMvsNC unchange, Log2FC≠0
W1CCvsADM up, Log2FC>0.5, pv<0.05
173 common elements in "ADMvsNC unchange" and "HCCvsADM up 0.5":	GeneID	NC	ADM	W1CC		Function	Description	Biological Process	Cellular Component	Molecular Function	KEGG AnnotInfo	GeneID	KO num	KO Anno	KEGG url	ADMvsNC.logFC	ADMvsNC.Pvalue	ADMvsNC.q	ADMvsNC.signaficant	W1-CCvsNC.logFC	W1-CCvsNC.Pvalue	W1-CCvsNC.q	W1-CCvsNC.signaficant	Chr	Start	End	W1-CCvsADM.logFC	W1-CCvsADM.Pvalue	W1-CCvsADM.q	W1-CCvsADM.signaficant
Jmjd6	Jmjd6	123.183	135.199	191.873	-	Disruption phenotype: Mice display perinatal lethality, growth retardation, severe anemia and a delay in terminal differentiation of the kidney, intestine, liver and lungs during embryogenesis. Moreover, eye development can be severely disturbed, ranging from defects in retinal differentiation to complete unilateral or bilateral absence of eyes.According to PubMed:14645847, mice are defective in …	bifunctional arginine demethylase and lysyl-hydroxylase jmjd6 isoform x1	GO:0001822//kidney development; GO:0002040//sprouting angiogenesis; GO:0006355//regulation of transcription, DNA-templated; GO:0007166//cell surface receptor signaling pathway; GO:0007507//heart development; GO:0018395//peptidyl-lysine hydroxylation to 5-hydroxy-L-lysine; GO:0030324//lung development; GO:0032259//methylation; GO:0033077//T cell differentiation in thymus; GO:0042116//macrophage ac…	GO:0005654//nucleoplasm; GO:0005829//cytosol; GO:0005886//plasma membrane; GO:0030529//ribonucleoprotein complex; GO:0044452//nucleolar part	GO:0003727//single-stranded RNA binding; GO:0004872//receptor activity; GO:0005506//iron ion binding; GO:0008168//methyltransferase activity; GO:0033746//histone demethylase activity (H3-R2 specific); GO:0033749//histone demethylase activity (H4-R3 specific); GO:0042803//protein homodimerization activity; GO:0070815//peptidyl-lysine 5-dioxygenase activity	K11323 histone arginine demethylase JMJD6 [EC:1.14.11.-] | (RefSeq) Jmjd6, 5730436I23Rik, D11Ertd195	Jmjd6	K11323	histone arginine demethylase JMJD6 [EC:1.14.11.-] | (RefSeq) Jmjd6, 5730436I23Rik, D11Ertd195	http://www.genome.jp/dbget-bin/www_bget?mmu:107817	0.0657092	0.679813	0.746643	FALSE	0.519091	0.000268377	0.000617938	FALSE	chr11	116837432	116843449	0.509873	8.31058e-05	0.000876263	FALSE
Kctd17	Kctd17	101.838	116.521	183.223	-	Tumor suppressor which has the ability to inhibit cell growth and be pro-apoptotic during cell stress. May act as a 'capping' or 'branching' protein for keratin filaments in the cell periphery. May regulate K8/K18 filament and desmosome organization mainly at the apical or peripheral regions of simple epithelial cells (By similarity).	btb poz domain-containing protein kctd17 isoform x1	GO:0032469//endoplasmic reticulum calcium ion homeostasis; GO:0043161//proteasome-mediated ubiquitin-dependent protein catabolic process; GO:0045724//positive regulation of cilium assembly; GO:0051260//protein homooligomerization	GO:0005737//cytoplasm; GO:0005783//endoplasmic reticulum; GO:0031463//Cul3-RING ubiquitin ligase complex	GO:0032403//protein complex binding; GO:0042802//identical protein binding; GO:0097602//cullin family protein binding	K21914 BTB/POZ domain-containing protein KCTD2/5/17 | (RefSeq) Kctd17, 2900008M13Rik, AA414907, AW74	Kctd17	K21914	BTB/POZ domain-containing protein KCTD2/5/17 | (RefSeq) Kctd17, 2900008M13Rik, AA414907, AW74	http://www.genome.jp/dbget-bin/www_bget?mmu:72844	0.123606	0.393468	0.493937	FALSE	0.726658	1.6269e-08	6.35052e-08	FALSE	chr15	78428564	78439303	0.658063	5.47176e-17	7.90302e-15	FALSE
Ero1l	Ero1l	125.213	124.282	179.776	-	Ero1l involved in the regulation of redox homeostasis in the endoplasmic reticulum (ER) of cells. The protein is a member of the ERO1 family of oxidoreductases that catalyze the oxidation of protein disulfide isomerase (PDI), an essential protein for the formation of disulfide bonds in ER-resident proteins. The ERO1L protein is involved in the following functions: Regulation of ER Redox Homeostas…	ero1-like protein alpha	GO:0000302//response to reactive oxygen species; GO:0006464//cellular protein modification process; GO:0009266//response to temperature stimulus; GO:0010260//organ senescence; GO:0019471//4-hydroxyproline metabolic process; GO:0022417//protein maturation by protein folding; GO:0030198//extracellular matrix organization; GO:0030968//endoplasmic reticulum unfolded protein response; GO:0034975//prot…	GO:0005788//endoplasmic reticulum lumen; GO:0030176//integral component of endoplasmic reticulum membrane; GO:0030425//dendrite	GO:0003756//protein disulfide isomerase activity; GO:0005515//protein binding; GO:0015035//protein disulfide oxidoreductase activity; GO:0016671//oxidoreductase activity, acting on a sulfur group of donors, disulfide as acceptor	K10950 ERO1-like protein alpha [EC:1.8.4.-] | (RefSeq) Ero1l, ERO1-L, Ero1a; ERO1-like (S. cerevisia	Ero1l	K10950	ERO1-like protein alpha [EC:1.8.4.-] | (RefSeq) Ero1l, ERO1-L, Ero1a; ERO1-like (S. cerevisia	http://www.genome.jp/dbget-bin/www_bget?mmu:50527	-0.0801411	0.595392	0.677801	FALSE	0.40161	0.0053098	0.00989778	FALSE	chr14	45283087	45318572	0.537283	4.49927e-06	7.12593e-05	FALSE
Rps27rt	Rps27rt	80.8223	62.9041	116.928	-		40s ribosomal protein s27	GO:0000028//ribosomal small subunit assembly; GO:0000184//nuclear-transcribed mRNA catabolic process, nonsense-mediated decay; GO:0006364//rRNA processing; GO:0006413//translational initiation; GO:0006614//SRP-dependent cotranslational protein targeting to membrane; GO:0007062//sister chromatid cohesion; GO:0008283//cell proliferation; GO:0019083//viral transcription	GO:0005654//nucleoplasm; GO:0022627//cytosolic small ribosomal subunit	GO:0003677//DNA binding; GO:0003735//structural constituent of ribosome; GO:0005515//protein binding; GO:0008270//zinc ion binding; GO:0044822//poly(A) RNA binding	K02978 small subunit ribosomal protein S27e | (RefSeq) Rps27, 3200001M24Rik; ribosomal protein S27	Rps27rt	K02978	small subunit ribosomal protein S27e | (RefSeq) Rps27, 3200001M24Rik; ribosomal protein S27	http://www.genome.jp/dbget-bin/www_bget?mmu:57294	-0.429382	0.0705786	0.117791	FALSE	0.4122	0.149043	0.204129	FALSE	chr9	114982366	114982739	0.901044	0.000586783	0.00447286	FALSE
Strn4	Strn4	32.4684	37.9789	60.3404	-	是Striatin家族的成员之一，参与多种细胞生物学过程，包括信号转导、细胞凋亡、细胞周期调控、细胞粘附等。 Strn4基因在多种组织和细胞中都有表达，包括肝脏、心脏、肾脏、肺、肌肉、神经系统等。Strn4蛋白在细胞内的功能包括： 1.参与信号转导：Strn4蛋白与多种信号通路中的蛋白质相互作用，如Wnt、TGF-β、Notch等，参与了信号分子的稳定性、活性和下游效应的调控。 2.参与细胞凋亡和细胞周期调控：Strn4蛋白还参与了细胞凋亡和细胞周期调控等生物学过程，影响细胞的生长和分化。 3.参与细胞粘附：Strn4蛋白与细胞粘附相关的蛋白质相互作用，如α-actinin、vinculin等，调节细胞形态和细胞-细胞间的黏附。 最近的研究表明，Strn4基因在一些疾病中可能发挥重要作用。例如，Strn4基因可能参与了癌症、心脏病、神经系统疾病等的发生和发展。另外，Strn4基因在肥胖症…	calmodulin binding protein 4	-	GO:0000159//protein phosphatase type 2A complex; GO:0005737//cytoplasm; GO:0016020//membrane; GO:0043197//dendritic spine; GO:0043234//protein complex	GO:0005516//calmodulin binding; GO:0032403//protein complex binding; GO:0051721//protein phosphatase 2A binding; GO:0070016//armadillo repeat domain binding	K17608 striatin 1/3/4 | (RefSeq) Strn4, C80611, ZIN, zinedin; striatin, calmodulin binding protein 4	Strn4	K17608	striatin 1/3/4 | (RefSeq) Strn4, C80611, ZIN, zinedin; striatin, calmodulin binding protein 4	http://www.genome.jp/dbget-bin/www_bget?mmu:97387	0.159469	0.218867	0.307525	FALSE	0.773758	1.36494e-10	6.58104e-10	FALSE	chr7	16815889	16840931	0.67299	5.59344e-19	1.08255e-16	FALSE
Hilpda	Hilpda	32.3575	35.9558	60.1012	-	involved in various biological processes including lipid metabolism, cell signaling, and apoptosis. The HILPDA gene is expressed in several tissues including adipose tissue, liver, muscle, heart, and kidney. The protein encoded by this gene has been found to perform the following functions: Lipid Metabolism: HILPDA protein is associated with lipid droplets and participates in lipid metabolism and…	hypoxia-inducible lipid droplet-associated protein	GO:0001819//positive regulation of cytokine production; GO:0002230//positive regulation of defense response to virus by host; GO:0008284//positive regulation of cell proliferation; GO:0010884//positive regulation of lipid storage; GO:0035425//autocrine signaling; GO:0098792//xenophagy	GO:0005615//extracellular space; GO:0005811//lipid particle; GO:0009986//cell surface; GO:0016021//integral component of membrane; GO:0030141//secretory granule	GO:0005102//receptor binding	no KO assigned | (RefSeq) Hilpda, 2310016C08Rik, AW049004, Hig2; hypoxia inducible lipid droplet ass	Hilpda	-	-	http://www.genome.jp/dbget-bin/www_bget?mmu:69573	0.086657	0.660234	0.728746	FALSE	0.773911	8.76787e-05	0.000216387	FALSE	chr6	29272488	29275449	0.746457	3.96864e-05	0.000461593	FALSE
Ddit3	Ddit3	30.0497	37.5683	54.6258	-		dna damage-inducible transcript 3 protein	GO:0000122//negative regulation of transcription from RNA polymerase II promoter; GO:0000398//mRNA splicing, via spliceosome; GO:0001955//blood vessel maturation; GO:0001975//response to amphetamine; GO:0006983//ER overload response; GO:0007050//cell cycle arrest; GO:0007568//aging; GO:0007584//response to nutrient; GO:0030968//endoplasmic reticulum unfolded protein response; GO:0032757//positive…	GO:0005654//nucleoplasm; GO:0005770//late endosome; GO:0005844//polysome; GO:0032993//protein-DNA complex; GO:0035976//AP1 complex; GO:0036488//CHOP-C/EBP complex; GO:0043204//perikaryon; GO:0044327//dendritic spine head; GO:0048471//perinuclear region of cytoplasm; GO:1990617//CHOP-ATF4 complex; GO:1990622//CHOP-ATF3 complex	GO:0000166//nucleotide binding; GO:0000978//RNA polymerase II core promoter proximal region sequence-specific DNA binding; GO:0001077//transcriptional activator activity, RNA polymerase II core promoter proximal region sequence-specific binding; GO:0003713//transcription coactivator activity; GO:0003714//transcription corepressor activity; GO:0008140//cAMP response element binding protein binding…	K04452 DNA damage-inducible transcript 3 | (RefSeq) Ddit3, CHOP-10, CHOP10, chop, gadd153; DNA-damag	Ddit3	K04452	DNA damage-inducible transcript 3 | (RefSeq) Ddit3, CHOP-10, CHOP10, chop, gadd153; DNA-damag	http://www.genome.jp/dbget-bin/www_bget?mmu:13198	0.252274	0.140552	0.211715	FALSE	0.741281	4.93279e-06	1.44058e-05	FALSE	chr10	127290793	127296291	0.544883	4.38704e-07	9.39235e-06	FALSE
Hmga1-rs1	Hmga1-rs1	22.5342	26.9765	39.8949	-		high mobility group protein hmg-i hmg-y isoform x1	GO:0006268//DNA unwinding involved in DNA replication; GO:0006284//base-excision repair; GO:0006337//nucleosome disassembly; GO:0006461//protein complex assembly; GO:0007283//spermatogenesis; GO:0008285//negative regulation of cell proliferation; GO:0009615//response to virus; GO:0031936//negative regulation of chromatin silencing; GO:0035986//senescence-associated heterochromatin focus assembly;…	GO:0005654//nucleoplasm; GO:0005829//cytosol; GO:0005925//focal adhesion; GO:0016021//integral component of membrane; GO:0035985//senescence-associated heterochromatin focus; GO:0090575//RNA polymerase II transcription factor complex	GO:0001077//transcriptional activator activity, RNA polymerase II core promoter proximal region sequence-specific binding; GO:0001205//transcriptional activator activity, RNA polymerase II distal enhancer sequence-specific binding; GO:0003680//AT DNA binding; GO:0003682//chromatin binding; GO:0003906//DNA-(apurinic or apyrimidinic site) lyase activity; GO:0019899//enzyme binding; GO:0030374//liga…	K09282 high mobility group AT-hook protein 1 | (RefSeq) Hmga1, AL023995, Hmga1a, Hmga1b, Hmgi, Hmgiy	Hmga1-rs1	K09282	high mobility group AT-hook protein 1 | (RefSeq) Hmga1, AL023995, Hmga1a, Hmga1b, Hmgi, Hmgiy	http://www.genome.jp/dbget-bin/www_bget?mmu:15361	0.184406	0.305125	0.400721	FALSE	0.702467	1.79086e-05	4.84737e-05	FALSE	chr11	120762794	120764392	0.569445	4.97779e-10	2.04668e-08	FALSE
Hgsnat	Hgsnat	25.1592	26.8561	39.4732	-		heparan-alpha-glucosaminide n-acetyltransferase	GO:0006027//glycosaminoglycan catabolic process; GO:0007041//lysosomal transport; GO:0051259//protein oligomerization	GO:0005765//lysosomal membrane; GO:0016021//integral component of membrane	GO:0015019//heparan-alpha-glucosaminide N-acetyltransferase activity	K10532 heparan-alpha-glucosaminide N-acetyltransferase [EC:2.3.1.78] | (RefSeq) Hgsnat, 9430010M12Ri	Hgsnat	K10532	heparan-alpha-glucosaminide N-acetyltransferase [EC:2.3.1.78] | (RefSeq) Hgsnat, 9430010M12Ri	http://www.genome.jp/dbget-bin/www_bget?mmu:52120	0.0292513	0.82927	0.875525	FALSE	0.52982	4.52456e-05	0.000116184	FALSE	chr8	25944459	25976744	0.560744	1.1553e-11	6.46236e-10	FALSE
Ptgs2	Ptgs2	22.956	19.5059	38.7745	-	The PTGS2 (Prostaglandin-Endoperoxide Synthase 2) gene encodes an enzyme called cyclooxygenase-2 (COX-2), which plays a key role in the production of prostaglandins. Prostaglandins are signaling molecules that play important roles in inflammation, pain, and fever. The PTGS2 protein is involved in the following functions: Inflammation: PTGS2 protein is involved in the inflammatory response of cell…	prostaglandin g h synthase 2 isoform x1	GO:0006979//response to oxidative stress; GO:0007566//embryo implantation; GO:0007568//aging; GO:0007612//learning; GO:0007613//memory; GO:0008217//regulation of blood pressure; GO:0008285//negative regulation of cell proliferation; GO:0009750//response to fructose; GO:0010042//response to manganese ion; GO:0010226//response to lithium ion; GO:0010575//positive regulation of vascular endothelial …	GO:0005634//nucleus; GO:0005789//endoplasmic reticulum membrane; GO:0005901//caveola; GO:0031090//organelle membrane; GO:0043005//neuron projection; GO:0043234//protein complex	GO:0004601//peroxidase activity; GO:0004666//prostaglandin-endoperoxide synthase activity; GO:0008289//lipid binding; GO:0016702//oxidoreductase activity, acting on single donors with incorporation of molecular oxygen, incorporation of two atoms of oxygen; GO:0019899//enzyme binding; GO:0020037//heme binding; GO:0042803//protein homodimerization activity; GO:0046872//metal ion binding	K11987 prostaglandin-endoperoxide synthase 2 [EC:1.14.99.1] | (RefSeq) Ptgs2, COX2, Cox-2, PES-2, PG	Ptgs2	K11987	prostaglandin-endoperoxide synthase 2 [EC:1.14.99.1] | (RefSeq) Ptgs2, COX2, Cox-2, PES-2, PG	http://www.genome.jp/dbget-bin/www_bget?mmu:19225	-0.312652	0.261336	0.353959	FALSE	0.634872	0.00449769	0.00849135	FALSE	chr1	150100031	150108234	0.996977	8.07331e-06	0.000117691	FALSE
Wdr46	Wdr46	21.1258	25.3778	37.4693	-		wd repeat-containing protein 46	GO:0000462//maturation of SSU-rRNA from tricistronic rRNA transcript (SSU-rRNA, 5.8S rRNA, LSU-rRNA); GO:1903955//positive regulation of protein targeting to mitochondrion	GO:0005581//collagen trimer; GO:0005654//nucleoplasm; GO:0005730//nucleolus; GO:0005840//ribosome; GO:0030686//90S preribosome; GO:0032040//small-subunit processome	GO:0044822//poly(A) RNA binding	K14768 U3 small nucleolar RNA-associated protein 7 | (RefSeq) Wdr46, 2310007I04Rik, Bing4, C78447, C	Wdr46	K14768	U3 small nucleolar RNA-associated protein 7 | (RefSeq) Wdr46, 2310007I04Rik, Bing4, C78447, C	http://www.genome.jp/dbget-bin/www_bget?mmu:57315	0.197594	0.151161	0.225177	FALSE	0.706295	6.77013e-08	2.47059e-07	FALSE	chr17	33940634	33949695	0.567098	7.31574e-11	3.52211e-09	FALSE
Gabpb1	Gabpb1	22.5104	24.6926	36.0117	-		ga-binding protein subunit beta-1	GO:0007005//mitochondrion organization; GO:0045944//positive regulation of transcription from RNA polymerase II promoter	GO:0005634//nucleus; GO:0005654//nucleoplasm	GO:0003700//transcription factor activity, sequence-specific DNA binding; GO:0044212//transcription regulatory region DNA binding; GO:0046982//protein heterodimerization activity	K09454 GA-binding protein transcription factor, beta | (RefSeq) Gabpb1, BABPB2, E4TF1, E4TF1-47, E4T	Gabpb1	K09454	GA-binding protein transcription factor, beta | (RefSeq) Gabpb1, BABPB2, E4TF1, E4TF1-47, E4T	http://www.genome.jp/dbget-bin/www_bget?mmu:14391	0.060792	0.715864	0.779744	FALSE	0.55657	0.000100815	0.000246274	FALSE	chr2	126628907	126676551	0.549036	1.02185e-08	3.23153e-07	FALSE
Eaf1	Eaf1	19.551	24.4373	35.1565	-		ell-associated factor 1	GO:0045944//positive regulation of transcription from RNA polymerase II promoter	GO:0032783//ELL-EAF complex; GO:0045171//intercellular bridge	GO:0008134//transcription factor binding	K15186 ELL-associated factor | (RefSeq) Eaf1, 4933403C17Rik, AI666536; ELL associated factor 1	Eaf1	K15186	ELL-associated factor | (RefSeq) Eaf1, 4933403C17Rik, AI666536; ELL associated factor 1	http://www.genome.jp/dbget-bin/www_bget?mmu:74427	0.252818	0.0638759	0.108251	FALSE	0.72579	4.513e-09	1.86139e-08	FALSE	chr14	31495079	31509858	0.529566	2.60763e-11	1.3677e-09	FALSE
Wfs1	Wfs1	25.3767	21.8467	33.4649	-	a transmembrane protein called wolframin, which is localized in the endoplasmic reticulum (ER) of cells. The protein is involved in several cellular processes, including regulation of ER stress, calcium homeostasis, and insulin secretion. The WFS1 protein is involved in the following functions: Regulation of ER Stress: WFS1 protein plays a critical role in regulating ER stress. ER stress occurs w…	wolframin	GO:0000122//negative regulation of transcription from RNA polymerase II promoter; GO:0001822//kidney development; GO:0003091//renal water homeostasis; GO:0007601//visual perception; GO:0007605//sensory perception of sound; GO:0030433//ER-associated ubiquitin-dependent protein catabolic process; GO:0031016//pancreas development; GO:0031398//positive regulation of protein ubiquitination; GO:0032469…	GO:0000502//proteasome complex; GO:0030176//integral component of endoplasmic reticulum membrane	GO:0005516//calmodulin binding; GO:0031625//ubiquitin protein ligase binding; GO:0033613//activating transcription factor binding; GO:0048306//calcium-dependent protein binding; GO:0051117//ATPase binding	K14020 wolfamin | (RefSeq) Wfs1, AI481085, wolframin; wolframin ER transmembrane glycoprotein	Wfs1	K14020	wolfamin | (RefSeq) Wfs1, AI481085, wolframin; wolframin ER transmembrane glycoprotein	http://www.genome.jp/dbget-bin/www_bget?mmu:22393	-0.289923	0.0780051	0.128167	FALSE	0.277977	0.0559919	0.085572	FALSE	chr5	36966104	36988982	0.620311	1.60262e-14	1.5825e-12	FALSE
Maff	Maff	27.1797	23.3383	33.1325	-		transcription factor	GO:0001701//in utero embryonic development; GO:0035914//skeletal muscle cell differentiation; GO:0045604//regulation of epidermal cell differentiation; GO:0045944//positive regulation of transcription from RNA polymerase II promoter	GO:0005634//nucleus; GO:0005739//mitochondrion	GO:0001228//transcriptional activator activity, RNA polymerase II transcription regulatory region sequence-specific binding; GO:0043565//sequence-specific DNA binding	K09037 transcription factor MAFF/G/K | (RefSeq) Maff; v-maf musculoaponeurotic fibrosarcoma oncogene	Maff	K09037	transcription factor MAFF/G/K | (RefSeq) Maff; v-maf musculoaponeurotic fibrosarcoma oncogene	http://www.genome.jp/dbget-bin/www_bget?mmu:17133	-0.289384	0.133017	0.20232	FALSE	0.165005	0.337439	0.412617	FALSE	chr15	79346621	79359078	0.510383	2.59015e-05	0.000319396	FALSE
Nt5dc3	Nt5dc3	14.5239	18.8825	31.5632	-		5 -nucleotidase domain-containing protein 3	GO:0016311//dephosphorylation	GO:0005739//mitochondrion; GO:0005829//cytosol; GO:0043235//receptor complex	GO:0008253//5'-nucleotidase activity; GO:0046872//metal ion binding	no KO assigned | (RefSeq) Nt5dc3, AU040402, AW540062, C630002B14Rik, TU12B1-TY; 5'-nucleotidase doma	Nt5dc3	-	-	http://www.genome.jp/dbget-bin/www_bget?mmu:103466	0.306212	0.0530778	0.0919778	FALSE	0.99849	3.19873e-12	1.79092e-11	FALSE	chr10	86778992	86838389	0.746181	3.28282e-17	4.88737e-15	FALSE
Slc1a5	Slc1a5	24.1481	20.6147	30.3132	-		solute carrier family 1 (neutral amino acid transporter) member 5	GO:0003333//amino acid transmembrane transport; GO:0006835//dicarboxylic acid transport; GO:0006860//extracellular amino acid transport; GO:0006868//glutamine transport; GO:0015825//L-serine transport; GO:0046718//viral entry into host cell	GO:0005794//Golgi apparatus; GO:0005886//plasma membrane; GO:0005887//integral component of plasma membrane; GO:0016021//integral component of membrane; GO:0042470//melanosome; GO:0070062//extracellular exosome	GO:0001618//virus receptor activity; GO:0005515//protein binding; GO:0015186//L-glutamine transmembrane transporter activity; GO:0015194//L-serine transmembrane transporter activity; GO:0016595//glutamate binding; GO:0017153//sodium:dicarboxylate symporter activity	K05616 solute carrier family 1 (neutral amino acid transporter), member 5 | (RefSeq) Slc1a5, AAAT, A	Slc1a5	K05616	solute carrier family 1 (neutral amino acid transporter), member 5 | (RefSeq) Slc1a5, AAAT, A	http://www.genome.jp/dbget-bin/www_bget?mmu:20514	-0.290049	0.0515582	0.0897348	FALSE	0.20843	0.151845	0.207558	FALSE	chr7	16781346	16798274	0.560854	1.731e-10	7.82752e-09	FALSE
Klf5	Klf5	23.3757	19.278	28.9708	zf-C2H2		krueppel-like factor 5 isoform x1	GO:0000122//negative regulation of transcription from RNA polymerase II promoter; GO:0001525//angiogenesis; GO:0032534//regulation of microvillus assembly; GO:0035914//skeletal muscle cell differentiation; GO:0045600//positive regulation of fat cell differentiation; GO:0045944//positive regulation of transcription from RNA polymerase II promoter; GO:0060576//intestinal epithelial cell development	GO:0005654//nucleoplasm; GO:0005794//Golgi apparatus; GO:0005886//plasma membrane	GO:0000978//RNA polymerase II core promoter proximal region sequence-specific DNA binding; GO:0001077//transcriptional activator activity, RNA polymerase II core promoter proximal region sequence-specific binding; GO:0008134//transcription factor binding; GO:0046872//metal ion binding	K09206 krueppel-like factor 5 | (RefSeq) Klf5, 4930520J07Rik, Bteb2, CKLF, IKLF; Kruppel-like factor	Klf5	K09206	krueppel-like factor 5 | (RefSeq) Klf5, 4930520J07Rik, Bteb2, CKLF, IKLF; Kruppel-like factor	http://www.genome.jp/dbget-bin/www_bget?mmu:12224	-0.360122	0.139049	0.210072	FALSE	0.187649	0.412393	0.48822	FALSE	chr14	99298691	99313412	0.592288	4.43605e-08	1.21781e-06	FALSE
Fam126a	Fam126a	17.8791	17.1026	28.8575	-		hyccin isoform x3	GO:0007165//signal transduction; GO:0042552//myelination; GO:0046854//phosphatidylinositol phosphorylation; GO:0090002//establishment of protein localization to plasma membrane	GO:0005829//cytosol; GO:0005886//plasma membrane; GO:0043005//neuron projection	GO:0004871//signal transducer activity; GO:0005515//protein binding	K21844 protein FAM126 | (RefSeq) Fam126a, AB030242, Drctnnb1a; family with sequence similarity 126,	Fam126a	K21844	protein FAM126 | (RefSeq) Fam126a, AB030242, Drctnnb1a; family with sequence similarity 126,	http://www.genome.jp/dbget-bin/www_bget?mmu:84652	-0.129796	0.350639	0.44919	FALSE	0.570449	8.22637e-06	2.33646e-05	FALSE	chr5	23915276	24030780	0.759542	2.93803e-19	5.86212e-17	FALSE
Sema3c	Sema3c	19.4494	17.9643	27.4501	-		semaphorin-3c isoform x2	GO:0001755//neural crest cell migration; GO:0001756//somitogenesis; GO:0001974//blood vessel remodeling; GO:0003151//outflow tract morphogenesis; GO:0003215//cardiac right ventricle morphogenesis; GO:0003350//pulmonary myocardium development; GO:0006955//immune response; GO:0009791//post-embryonic development; GO:0021915//neural tube development; GO:0030335//positive regulation of cell migration;…	GO:0005615//extracellular space; GO:0070062//extracellular exosome	GO:0030215//semaphorin receptor binding; GO:0038191//neuropilin binding; GO:0045499//chemorepellent activity	K06840 semaphorin 3 | (RefSeq) Sema3c, 1110036B02Rik, SemE, Semae; sema domain, immunoglobulin domai	Sema3c	K06840	semaphorin 3 | (RefSeq) Sema3c, 1110036B02Rik, SemE, Semae; sema domain, immunoglobulin domai	http://www.genome.jp/dbget-bin/www_bget?mmu:20348	-0.185897	0.214443	0.302324	FALSE	0.37612	0.00498721	0.00934484	FALSE	chr5	17574816	17730268	0.616393	2.30686e-12	1.48823e-10	FALSE
Rrp9	Rrp9	14.096	12.6448	22.9377	-		u3 small nucleolar rna-interacting protein 2	GO:0006364//rRNA processing	GO:0031428//box C/D snoRNP complex; GO:0032040//small-subunit processome	GO:0034511//U3 snoRNA binding; GO:0044822//poly(A) RNA binding	K14793 ribosomal RNA-processing protein 9 | (RefSeq) Rrp9, 55kDa, D19435, D9Wsu10e, Rnu3ip2, U3-55k;	Rrp9	K14793	ribosomal RNA-processing protein 9 | (RefSeq) Rrp9, 55kDa, D19435, D9Wsu10e, Rnu3ip2, U3-55k;	http://www.genome.jp/dbget-bin/www_bget?mmu:27966	-0.214087	0.27568	0.371096	FALSE	0.583728	0.0028071	0.00549727	FALSE	chr9	106477309	106485415	0.864144	1.51906e-15	1.74999e-13	FALSE
Guk1	Guk1	15.7247	14.7117	22.4625	-		guanylate kinase isoform x1	GO:0006185//dGDP biosynthetic process; GO:0017144//drug metabolic process; GO:0019673//GDP-mannose metabolic process; GO:0034436//glycoprotein transport; GO:0046034//ATP metabolic process; GO:0046037//GMP metabolic process; GO:0046054//dGMP metabolic process; GO:0046060//dATP metabolic process; GO:0046711//GDP biosynthetic process; GO:0046939//nucleotide phosphorylation	GO:0005829//cytosol	GO:0004385//guanylate kinase activity; GO:0005524//ATP binding	K00942 guanylate kinase [EC:2.7.4.8] | (RefSeq) Guk1, AA409738, AL033299, AL033300, AV026611, Gmk, G	Guk1	K00942	guanylate kinase [EC:2.7.4.8] | (RefSeq) Guk1, AA409738, AL033299, AL033300, AV026611, Gmk, G	http://www.genome.jp/dbget-bin/www_bget?mmu:14923	-0.15812	0.385816	0.485949	FALSE	0.395184	0.0231023	0.0382254	FALSE	chr11	59183855	59192207	0.61526	4.02441e-07	8.7417e-06	FALSE
2410089E03Rik	2410089E03Rik	14.7193	13.1334	22.2028	-		uncharacterized protein c5orf42 homolog isoform x1	GO:0001736//establishment of planar polarity; GO:0001822//kidney development; GO:0003281//ventricular septum development; GO:0021549//cerebellum development; GO:0042733//embryonic digit morphogenesis; GO:0060021//palate development; GO:0060271//cilium morphogenesis; GO:0060976//coronary vasculature development; GO:1904491//protein localization to ciliary transition zone	GO:0016021//integral component of membrane; GO:0035869//ciliary transition zone	-	K22859 protein JBTS17 | (RefSeq) Cplane1, 2410089E03Rik, 4732468D17Rik, Hug, Jbts17, b2b012Clo; cili	2410089E03Rik	K22859	protein JBTS17 | (RefSeq) Cplane1, 2410089E03Rik, 4732468D17Rik, Hug, Jbts17, b2b012Clo; cili	http://www.genome.jp/dbget-bin/www_bget?mmu:73692	-0.234685	0.0947929	0.151616	FALSE	0.472316	0.000192792	0.000452589	FALSE	chr15	8169026	8271158	0.762297	3.59284e-23	1.312e-20	FALSE
Ccdc137	Ccdc137	11.4148	14.0689	21.7391	-		coiled-coil domain-containing protein 137	-	GO:0005694//chromosome; GO:0005730//nucleolus	GO:0044822//poly(A) RNA binding	no KO assigned | (RefSeq) Ccdc137, 3110023B02Rik; coiled-coil domain containing 137	Ccdc137	-	-	http://www.genome.jp/dbget-bin/www_bget?mmu:67291	0.234523	0.128211	0.196073	FALSE	0.808901	1.14088e-08	4.51933e-08	FALSE	chr11	120458129	120464358	0.632791	1.59434e-08	4.79888e-07	FALSE
Recql4	Recql4	13.6571	14.189	20.7304	-		atp-dependent dna helicase q4	GO:0000733//DNA strand renaturation; GO:0006260//DNA replication; GO:0006284//base-excision repair; GO:0006302//double-strand break repair; GO:0006310//DNA recombination; GO:0008284//positive regulation of cell proliferation; GO:0032508//DNA duplex unwinding; GO:0043473//pigmentation; GO:0045875//negative regulation of sister chromatid cohesion; GO:0048705//skeletal system morphogenesis	GO:0005634//nucleus; GO:0005694//chromosome; GO:0005737//cytoplasm; GO:0016020//membrane	GO:0000405//bubble DNA binding; GO:0005524//ATP binding; GO:0008270//zinc ion binding; GO:0009378//four-way junction helicase activity; GO:0036310//annealing helicase activity; GO:0043140//ATP-dependent 3'-5' DNA helicase activity	K10730 ATP-dependent DNA helicase Q4 [EC:3.6.4.12] | (RefSeq) Recql4, RecQ4; RecQ protein-like 4	Recql4	K10730	ATP-dependent DNA helicase Q4 [EC:3.6.4.12] | (RefSeq) Recql4, RecQ4; RecQ protein-like 4	http://www.genome.jp/dbget-bin/www_bget?mmu:79456	-0.0130766	0.929112	0.95786	FALSE	0.481803	0.000181314	0.000427575	FALSE	chr15	76703553	76710638	0.5521	5.00721e-09	1.69719e-07	FALSE
Ankrd13b	Ankrd13b	10.407	13.3445	20.3035	-		ankyrin repeat domain-containing protein 13b	-	GO:0005768//endosome; GO:0005769//early endosome; GO:0005770//late endosome; GO:0005886//plasma membrane; GO:0043231//intracellular membrane-bounded organelle	-	K21437 ankyrin repeat domain-containing protein 13 | (RefSeq) Ankrd13b, AW124583, B930093C12Rik; ank	Ankrd13b	K21437	ankyrin repeat domain-containing protein 13 | (RefSeq) Ankrd13b, AW124583, B930093C12Rik; ank	http://www.genome.jp/dbget-bin/www_bget?mmu:268445	0.284308	0.111734	0.174432	FALSE	0.842269	2.03943e-07	7.06235e-07	FALSE	chr11	77470485	77489678	0.610672	1.89143e-09	6.9331e-08	FALSE
Cebpg	Cebpg	14.9345	13.5248	20.0976	-		ccaat enhancer-binding protein gamma	GO:0001889//liver development; GO:0006337//nucleosome disassembly; GO:0006338//chromatin remodeling; GO:0016071//mRNA metabolic process; GO:0030183//B cell differentiation; GO:0042267//natural killer cell mediated cytotoxicity; GO:0043353//enucleate erythrocyte differentiation; GO:0043433//negative regulation of sequence-specific DNA binding transcription factor activity; GO:0045078//positive reg…	GO:0005654//nucleoplasm	GO:0001077//transcriptional activator activity, RNA polymerase II core promoter proximal region sequence-specific binding; GO:0008134//transcription factor binding; GO:0042803//protein homodimerization activity; GO:0044377//RNA polymerase II core promoter proximal region sequence-specific DNA binding, bending; GO:0046982//protein heterodimerization activity	K10049 CCAAT/enhancer binding protein (C/EBP), gamma | (RefSeq) Cebpg, C/EBP[g], C/EBPgamma, GPE1-BP	Cebpg	K10049	CCAAT/enhancer binding protein (C/EBP), gamma | (RefSeq) Cebpg, C/EBP[g], C/EBPgamma, GPE1-BP	http://www.genome.jp/dbget-bin/www_bget?mmu:12611	-0.202787	0.205252	0.291545	FALSE	0.30913	0.0521188	0.0801568	FALSE	chr7	35046422	35056566	0.576629	4.06112e-10	1.69394e-08	FALSE
Lrrc8b	Lrrc8b	13.9338	13.4717	19.9576	-		volume-regulated anion channel subunit lrrc8b	GO:0098656//anion transmembrane transport	GO:0005789//endoplasmic reticulum membrane; GO:0005886//plasma membrane; GO:0016021//integral component of membrane	GO:0005515//protein binding	K22038 volume-regulated anion channel | (RefSeq) Lrrc8b, 2210408K08Rik, R75581, Ta-lrrp, mKIAA0231;	Lrrc8b	K22038	volume-regulated anion channel | (RefSeq) Lrrc8b, 2210408K08Rik, R75581, Ta-lrrp, mKIAA0231;	http://www.genome.jp/dbget-bin/www_bget?mmu:433926	-0.12327	0.506185	0.606066	FALSE	0.397079	0.0148714	0.0255506	FALSE	chr5	105415775	105490071	0.571595	2.54636e-07	5.86693e-06	FALSE
Csf2	Csf2	7.78645	10.0267	17.072	-		granulocyte-macrophage colony-stimulating factor	GO:0001821//histamine secretion; GO:0001892//embryonic placenta development; GO:0006955//immune response; GO:0008284//positive regulation of cell proliferation; GO:0010628//positive regulation of gene expression; GO:0010744//positive regulation of macrophage derived foam cell differentiation; GO:0030223//neutrophil differentiation; GO:0030224//monocyte differentiation; GO:0032747//positive regula…	GO:0005615//extracellular space	GO:0005125//cytokine activity; GO:0005129//granulocyte macrophage colony-stimulating factor receptor binding; GO:0008083//growth factor activity	K05427 granulocyte-macrophage colony-stimulating factor | (RefSeq) Csf2, CSF, Csfgm, GMCSF, Gm-CSf,	Csf2	K05427	granulocyte-macrophage colony-stimulating factor | (RefSeq) Csf2, CSF, Csfgm, GMCSF, Gm-CSf,	http://www.genome.jp/dbget-bin/www_bget?mmu:12981	0.273682	0.482028	0.582913	FALSE	1.00785	0.00518309	0.00967411	UP	chr11	54247270	54249899	0.771404	1.87587e-09	6.90219e-08	FALSE
Hist1h4i	Hist1h4i	13.6432	11.6132	16.9828	-		histone -like	GO:0006334//nucleosome assembly; GO:0006352//DNA-templated transcription, initiation	GO:0000786//nucleosome; GO:0005634//nucleus	GO:0003677//DNA binding; GO:0046982//protein heterodimerization activity	K11254 histone H4 | (RefSeq) Hist1h4n, H4c1, H4c11, H4c12, H4c14, H4c2, H4c3, H4c4, H4c6, H4c8, H4c9	Hist1h4i	K11254	histone H4 | (RefSeq) Hist1h4n, H4c1, H4c11, H4c12, H4c14, H4c2, H4c3, H4c4, H4c6, H4c8, H4c9	http://www.genome.jp/dbget-bin/www_bget?mmu:319161	-0.27791	0.491373	0.591788	FALSE	0.197502	0.651235	0.705881	FALSE	chr13	22040960	22041362	0.549709	0.0292278	0.103086	FALSE
Arntl	Arntl	10.7892	11.6206	16.7803	-		aryl hydrocarbon receptor nuclear translocator-like protein 1 isoform x2	GO:0000060//protein import into nucleus, translocation; GO:0007283//spermatogenesis; GO:0032007//negative regulation of TOR signaling; GO:0032922//circadian regulation of gene expression; GO:0042176//regulation of protein catabolic process; GO:0042634//regulation of hair cycle; GO:0042753//positive regulation of circadian rhythm; GO:0043161//proteasome-mediated ubiquitin-dependent protein catabol…	GO:0005667//transcription factor complex; GO:0016605//PML body; GO:0033391//chromatoid body	GO:0001046//core promoter sequence-specific DNA binding; GO:0001077//transcriptional activator activity, RNA polymerase II core promoter proximal region sequence-specific binding; GO:0001190//transcriptional activator activity, RNA polymerase II transcription factor binding; GO:0017162//aryl hydrocarbon receptor binding; GO:0043425//bHLH transcription factor binding; GO:0046982//protein heterodim…	K02296 aryl hydrocarbon receptor nuclear translocator-like protein 1 | (RefSeq) Arntl, Arnt3, BMAL1b	Arntl	K02296	aryl hydrocarbon receptor nuclear translocator-like protein 1 | (RefSeq) Arntl, Arnt3, BMAL1b	http://www.genome.jp/dbget-bin/www_bget?mmu:11865	0.0322514	0.862722	0.90299	FALSE	0.515454	0.00211219	0.00422777	FALSE	chr7	113178470	113314126	0.53531	1.16361e-06	2.18223e-05	FALSE
Raph1	Raph1	8.75761	11.524	16.6466	-		ras-associated and pleckstrin homology domains-containing protein 1	GO:0007165//signal transduction; GO:0048675//axon extension	GO:0005737//cytoplasm; GO:0005856//cytoskeleton; GO:0005886//plasma membrane; GO:0030027//lamellipodium; GO:0030175//filopodium; GO:0031252//cell leading edge	GO:0005515//protein binding	K23488 Ras-associated and pleckstrin homology domains-containing protein 1 | (RefSeq) Raph1, 9430025	Raph1	K23488	Ras-associated and pleckstrin homology domains-containing protein 1 | (RefSeq) Raph1, 9430025	http://www.genome.jp/dbget-bin/www_bget?mmu:77300	0.31985	0.0885723	0.142744	FALSE	0.805157	1.53989e-06	4.79206e-06	FALSE	chr1	60471730	60567074	0.535464	4.89213e-10	2.02313e-08	FALSE
Gpr137b	Gpr137b	7.55212	10.5449	15.7189	-		integral membrane protein gpr137b	-	GO:0016021//integral component of membrane	-	K22989 integral membrane protein GPR137 | (RefSeq) Gpr137b, AI788917, AU016435, AW546472, C730041E01	Gpr137b	K22989	integral membrane protein GPR137 | (RefSeq) Gpr137b, AI788917, AU016435, AW546472, C730041E01	http://www.genome.jp/dbget-bin/www_bget?mmu:83924	0.411509	0.0693317	0.115987	FALSE	0.936336	4.04153e-06	1.19202e-05	FALSE	chr13	13357620	13394236	0.580997	0.00917989	0.0421111	FALSE
Zfp707	Zfp707	8.19862	10.3359	14.6777	-		zinc finger protein 707 isoform x1	GO:0006355//regulation of transcription, DNA-templated	-	GO:0003700//transcription factor activity, sequence-specific DNA binding; GO:0005488//binding	K09228 KRAB domain-containing zinc finger protein | (RefSeq) Zfp707, 1500031N24Rik, AI451708, AW4953	Zfp707	K09228	KRAB domain-containing zinc finger protein | (RefSeq) Zfp707, 1500031N24Rik, AI451708, AW4953	http://www.genome.jp/dbget-bin/www_bget?mmu:69020	0.272275	0.114125	0.177228	FALSE	0.720501	5.07121e-05	0.000129228	FALSE	chr15	75969127	75975865	0.509905	2.8707e-05	0.000348336	FALSE
Mecr	Mecr	8.349	8.68562	13.6771	-		trans-2-enoyl- mitochondrial isoform x1	GO:0006633//fatty acid biosynthetic process; GO:0055114//oxidation-reduction process	GO:0005634//nucleus; GO:0005739//mitochondrion; GO:0005829//cytosol	GO:0008270//zinc ion binding; GO:0016922//ligand-dependent nuclear receptor binding; GO:0019166//trans-2-enoyl-CoA reductase (NADPH) activity	K07512 mitochondrial enoyl-[acyl-carrier protein] reductase / trans-2-enoyl-CoA reductase [EC:1.3.1.	Mecr	K07512	mitochondrial enoyl-[acyl-carrier protein] reductase / trans-2-enoyl-CoA reductase [EC:1.3.1.	http://www.genome.jp/dbget-bin/www_bget?mmu:26922	-0.00579462	0.973037	0.995869	FALSE	0.592914	9.07395e-05	0.000223264	FALSE	chr4	131843444	131867787	0.660397	8.91596e-12	5.12046e-10	FALSE
Tnfrsf9	Tnfrsf9	5.89977	5.69137	11.7707	-		tumor necrosis factor receptor superfamily member 9 isoform x1	GO:0006954//inflammatory response; GO:0006955//immune response; GO:0007275//multicellular organismal development; GO:0008285//negative regulation of cell proliferation; GO:0008625//extrinsic apoptotic signaling pathway via death domain receptors; GO:0032496//response to lipopolysaccharide; GO:0033209//tumor necrosis factor-mediated signaling pathway; GO:0042981//regulation of apoptotic process; G…	GO:0005615//extracellular space; GO:0005887//integral component of plasma membrane; GO:0009897//external side of plasma membrane	GO:0005031//tumor necrosis factor-activated receptor activity; GO:0019955//cytokine binding	K05146 tumor necrosis factor receptor superfamily member 9 | (RefSeq) Tnfrsf9, 4-1BB, A930040I11Rik,	Tnfrsf9	K05146	tumor necrosis factor receptor superfamily member 9 | (RefSeq) Tnfrsf9, 4-1BB, A930040I11Rik,	http://www.genome.jp/dbget-bin/www_bget?mmu:21942	-0.123344	0.515578	0.615593	FALSE	0.875285	5.00999e-07	1.65237e-06	FALSE	chr4	150920155	150946104	1.05295	1.76011e-16	2.34932e-14	UP
Ankrd33b	Ankrd33b	8.33182	7.55074	11.6226	-		ankyrin repeat domain-containing protein 33b	-	-	GO:0003677//DNA binding	no KO assigned | (RefSeq) Ankrd33b, 0610012A05Rik, 3021401C12Rik, 5730557B15Rik; ankyrin repeat doma	Ankrd33b	-	-	http://www.genome.jp/dbget-bin/www_bget?mmu:67434	-0.207952	0.185288	0.266642	FALSE	0.360136	0.00939334	0.016773	FALSE	chr15	31291479	31368095	0.626832	5.91374e-09	1.95984e-07	FALSE
Ccnd2	Ccnd2	6.7916	7.39444	10.9934	-		g1 s-specific cyclin-d2	GO:0001541//ovarian follicle development; GO:0001889//liver development; GO:0007283//spermatogenesis; GO:0007616//long-term memory; GO:0008344//adult locomotory behavior; GO:0032355//response to estradiol; GO:0032869//cellular response to insulin stimulus; GO:0033574//response to testosterone; GO:0043066//negative regulation of apoptotic process; GO:0045471//response to ethanol; GO:0045664//regul…	GO:0000785//chromatin; GO:0005654//nucleoplasm; GO:0005730//nucleolus; GO:0005829//cytosol; GO:0031965//nuclear membrane; GO:0097129//cyclin D2-CDK4 complex	GO:0019901//protein kinase binding	K10151 G1/S-specific cyclin-D2 | (RefSeq) Ccnd2, 2600016F06Rik, AI256817, BF642806, C86853, Vin-1, V	Ccnd2	K10151	G1/S-specific cyclin-D2 | (RefSeq) Ccnd2, 2600016F06Rik, AI256817, BF642806, C86853, Vin-1, V	http://www.genome.jp/dbget-bin/www_bget?mmu:12444	0.0507332	0.78564	0.839646	FALSE	0.573503	0.000199106	0.000466708	FALSE	chr6	127125162	127152188	0.576938	5.22357e-06	8.08776e-05	FALSE
Dusp10	Dusp10	7.63195	7.02735	10.9112	-		dual specificity protein phosphatase 10	GO:0000188//inactivation of MAPK activity; GO:0002819//regulation of adaptive immune response; GO:0032496//response to lipopolysaccharide; GO:0035335//peptidyl-tyrosine dephosphorylation; GO:0043508//negative regulation of JUN kinase activity; GO:0044387//negative regulation of protein kinase activity by regulation of protein phosphorylation; GO:0048715//negative regulation of oligodendrocyte dif…	GO:0005654//nucleoplasm; GO:0005794//Golgi apparatus	GO:0004725//protein tyrosine phosphatase activity; GO:0017017//MAP kinase tyrosine/serine/threonine phosphatase activity	K20216 dual specificity phosphatase 10 [EC:3.1.3.16 3.1.3.48] | (RefSeq) Dusp10, 2610306G15Rik, AI15	Dusp10	K20216	dual specificity phosphatase 10 [EC:3.1.3.16 3.1.3.48] | (RefSeq) Dusp10, 2610306G15Rik, AI15	http://www.genome.jp/dbget-bin/www_bget?mmu:63953	-0.197674	0.442267	0.541592	FALSE	0.392548	0.0648122	0.0976095	FALSE	chr1	184034461	184075636	0.63909	0.000393873	0.00317891	FALSE
Jade3	Jade3	5.64542	6.35877	10.6483	-		protein jade-3	GO:0043966//histone H3 acetylation; GO:0043981//histone H4-K5 acetylation; GO:0043982//histone H4-K8 acetylation; GO:0043983//histone H4-K12 acetylation; GO:0043984//histone H4-K16 acetylation	GO:0000123//histone acetyltransferase complex	GO:0005515//protein binding; GO:0008270//zinc ion binding	K22156 protein Jade-3 | (RefSeq) Jade3, 5730598B06, AI851988, AW544806, Phf16, mKIAA0215; jade famil	Jade3	K22156	protein Jade-3 | (RefSeq) Jade3, 5730598B06, AI851988, AW544806, Phf16, mKIAA0215; jade famil	http://www.genome.jp/dbget-bin/www_bget?mmu:382207	0.10003	0.570218	0.668682	FALSE	0.794268	1.55963e-07	5.46761e-07	FALSE	chrX	20425327	20519939	0.748963	1.3927e-11	7.72332e-10	FALSE
Nthl1	Nthl1	5.50546	6.13749	9.44781	-		endonuclease iii-like protein 1	GO:0002230//positive regulation of defense response to virus by host; GO:0006285//base-excision repair, AP site formation; GO:0006296//nucleotide-excision repair, DNA incision, 5'-to lesion; GO:0045008//depyrimidination; GO:0098779//mitophagy in response to mitochondrial depolarization; GO:0098792//xenophagy	GO:0005634//nucleus; GO:0005654//nucleoplasm; GO:0005739//mitochondrion	GO:0000703//oxidized pyrimidine nucleobase lesion DNA N-glycosylase activity; GO:0003690//double-stranded DNA binding; GO:0005515//protein binding; GO:0008534//oxidized purine nucleobase lesion DNA N-glycosylase activity; GO:0046872//metal ion binding; GO:0051539//4 iron, 4 sulfur cluster binding	K10773 endonuclease III [EC:4.2.99.18] | (RefSeq) Nthl1, Nth1, Octs3; nth (endonuclease III)-like 1	Nthl1	K10773	endonuclease III [EC:4.2.99.18] | (RefSeq) Nthl1, Nth1, Octs3; nth (endonuclease III)-like 1	http://www.genome.jp/dbget-bin/www_bget?mmu:18207	0.0910302	0.62988	0.700696	FALSE	0.660381	0.000186571	0.000439141	FALSE	chr17	24632682	24638838	0.629474	5.42667e-06	8.36874e-05	FALSE
Cth	Cth	7.33361	6.5552	9.43095	-		cystathionine gamma-lyase	GO:0001887//selenium compound metabolic process; GO:0006749//glutathione metabolic process; GO:0008285//negative regulation of cell proliferation; GO:0018272//protein-pyridoxal-5-phosphate linkage via peptidyl-N6-pyridoxal phosphate-L-lysine; GO:0019343//cysteine biosynthetic process via cystathionine; GO:0019346//transsulfuration; GO:0030308//negative regulation of cell growth; GO:0043123//posit…	GO:0005634//nucleus; GO:0005829//cytosol; GO:0070062//extracellular exosome	GO:0003962//cystathionine gamma-synthase activity; GO:0004121//cystathionine beta-lyase activity; GO:0004123//cystathionine gamma-lyase activity; GO:0005516//calmodulin binding; GO:0030170//pyridoxal phosphate binding; GO:0042802//identical protein binding; GO:0044540//L-cystine L-cysteine-lyase (deaminating); GO:0080146//L-cysteine desulfhydrase activity; GO:0098606//selenocystathionine gamma-ly…	K01758 cystathionine gamma-lyase [EC:4.4.1.1] | (RefSeq) Cth, 0610010I13Rik, AI314617, BC019483, CSE	Cth	K01758	cystathionine gamma-lyase [EC:4.4.1.1] | (RefSeq) Cth, 0610010I13Rik, AI314617, BC019483, CSE	http://www.genome.jp/dbget-bin/www_bget?mmu:107869	-0.221526	0.259964	0.352431	FALSE	0.244411	0.208537	0.272853	FALSE	chr3	157894248	157925077	0.529568	9.52558e-06	0.000135657	FALSE
Nle1	Nle1	7.16162	5.71292	9.27424	-	Plays a role in regulating Notch activity (Probable). Plays a role in regulating the expression of CDKN1A and several members of the Wnt pathway, probably via its effects on Notch activity. Required during embryogenesis for inner mass cell survival.	notchless protein homolog 1 isoform x1	GO:0000027//ribosomal large subunit assembly; GO:0001756//somitogenesis; GO:0001822//kidney development; GO:0001826//inner cell mass cell differentiation; GO:0007219//Notch signaling pathway; GO:0045930//negative regulation of mitotic cell cycle; GO:0048705//skeletal system morphogenesis; GO:0061484//hematopoietic stem cell homeostasis; GO:0090263//positive regulation of canonical Wnt signaling p…	GO:0005730//nucleolus; GO:0005840//ribosome	-	K14855 ribosome assembly protein 4 | (RefSeq) Nle1, AL022765, BC018399, Nle, l11Jus1, l11Jus4; notch	Nle1	K14855	ribosome assembly protein 4 | (RefSeq) Nle1, AL022765, BC018399, Nle, l11Jus1, l11Jus4; notch	http://www.genome.jp/dbget-bin/www_bget?mmu:217011	-0.38738	0.0534793	0.0926041	FALSE	0.255087	0.169673	0.228538	FALSE	chr11	82900768	82908445	0.703517	1.01763e-06	1.9347e-05	FALSE
Tmem158	Tmem158	4.93699	5.9656	9.09968	-		transmembrane protein 158	-	GO:0016021//integral component of membrane	GO:0004872//receptor activity; GO:0005515//protein binding; GO:0042277//peptide binding	no KO assigned | (RefSeq) Tmem158, 2310037P21Rik, Ris1; transmembrane protein 158	Tmem158	-	-	http://www.genome.jp/dbget-bin/www_bget?mmu:72309	0.204206	0.31305	0.409617	FALSE	0.761956	9.52092e-05	0.000233311	FALSE	chr9	123259057	123260789	0.614219	4.20451e-05	0.000485235	FALSE
Ramp3	Ramp3	3.52549	4.68553	8.49351	-		receptor activity-modifying protein 3	GO:0001921//positive regulation of receptor recycling; GO:0006816//calcium ion transport; GO:0006886//intracellular protein transport; GO:0008277//regulation of G-protein coupled receptor protein signaling pathway; GO:0031623//receptor internalization; GO:0045892//negative regulation of transcription, DNA-templated; GO:0071392//cellular response to estradiol stimulus; GO:0086103//G-protein couple…	GO:0005764//lysosome; GO:0005887//integral component of plasma membrane; GO:0009986//cell surface; GO:0043235//receptor complex	GO:0001664//G-protein coupled receptor binding; GO:0008565//protein transporter activity; GO:0015026//coreceptor activity; GO:0046982//protein heterodimerization activity	K08449 receptor activity modifying protein 3 | (RefSeq) Ramp3, AI850306; receptor (calcitonin) activ	Ramp3	K08449	receptor activity modifying protein 3 | (RefSeq) Ramp3, AI850306; receptor (calcitonin) activ	http://www.genome.jp/dbget-bin/www_bget?mmu:56089	0.343236	0.0983852	0.156617	FALSE	1.14632	3.23552e-09	1.3554e-08	UP	chr11	6658533	6677478	0.859752	3.43321e-09	1.19723e-07	FALSE
Epo	Epo	0.958634	1.2575	8.45304	-		erythropoietin	GO:0000122//negative regulation of transcription from RNA polymerase II promoter; GO:0001525//angiogenesis; GO:0001666//response to hypoxia; GO:0002215//defense response to nematode; GO:0006953//acute-phase response; GO:0006979//response to oxidative stress; GO:0007566//embryo implantation; GO:0007568//aging; GO:0009651//response to salt stress; GO:0010523//negative regulation of calcium ion tran…	GO:0005615//extracellular space; GO:0009986//cell surface; GO:0044297//cell body; GO:0070062//extracellular exosome	GO:0004601//peroxidase activity; GO:0005128//erythropoietin receptor binding; GO:0005179//hormone activity; GO:0020037//heme binding; GO:0030295//protein kinase activator activity; GO:0046872//metal ion binding	K05437 erythropoietin | (RefSeq) Epo; erythropoietin	Epo	K05437	erythropoietin | (RefSeq) Epo; erythropoietin	http://www.genome.jp/dbget-bin/www_bget?mmu:13856	0.301744	0.502621	0.602717	FALSE	2.99146	3.11291e-23	4.05741e-22	UP	chr5	137483020	137485816	2.75074	4.58449e-34	5.2193e-31	UP
Gareml	Gareml	1.46727	2.30329	8.30632	-		grb2-associated and regulator of mapk	-	GO:0070062//extracellular exosome	-	no KO assigned | (RefSeq) Garem2, Fam59b, Gareml, Gm444; GRB2 associated regulator of MAPK1 subtype	Gareml	-	-	http://www.genome.jp/dbget-bin/www_bget?mmu:242915	0.568566	0.0540869	0.0934774	FALSE	2.3749	6.52883e-20	6.67031e-19	UP	chr5	30105196	30118380	1.85584	2.85978e-60	1.3837e-56	UP
Det1	Det1	4.45042	5.71621	8.24392	-		det1 homolog isoform x1	-	GO:0005634//nucleus	-	K10571 de-etiolated-1 | (RefSeq) Det1, 2610034H20Rik; de-etiolated homolog 1 (Arabidopsis)	Det1	K10571	de-etiolated-1 | (RefSeq) Det1, 2610034H20Rik; de-etiolated homolog 1 (Arabidopsis)	http://www.genome.jp/dbget-bin/www_bget?mmu:76375	0.287019	0.197669	0.282112	FALSE	0.766617	3.10403e-05	8.12675e-05	FALSE	chr7	78822956	78847360	0.534611	0.00045789	0.00361272	FALSE
Tmem206	Tmem206	4.97227	5.14737	7.99084	-		transmembrane protein 206	-	GO:0009986//cell surface; GO:0016021//integral component of membrane	-	no KO assigned | (RefSeq) Pacc1, 2310028N02Rik, AI118576, PAC, Tmem206; proton activated chloride ch	Tmem206	-	-	http://www.genome.jp/dbget-bin/www_bget?mmu:66950	-0.023	0.90278	0.935726	FALSE	0.562323	0.0006318	0.00137409	FALSE	chr1	191325965	191352925	0.638459	6.2647e-10	2.4948e-08	FALSE
Pkp3	Pkp3	3.67359	4.5285	7.72555	-		plakophilin-3 isoform x1	GO:0002159//desmosome assembly; GO:0016337//single organismal cell-cell adhesion; GO:0090002//establishment of protein localization to plasma membrane	GO:0005634//nucleus; GO:0005886//plasma membrane; GO:0005914//spot adherens junction; GO:0030057//desmosome	GO:0045294//alpha-catenin binding; GO:0098641//cadherin binding involved in cell-cell adhesion	no KO assigned | (RefSeq) Pkp3, 2310056L12Rik; plakophilin 3	Pkp3	-	-	http://www.genome.jp/dbget-bin/www_bget?mmu:56460	0.232132	0.253968	0.345548	FALSE	0.951828	1.67145e-07	5.84103e-07	FALSE	chr7	141078229	141090511	0.775143	1.10593e-07	2.78475e-06	FALSE
Etv4	Etv4	3.3485	4.55381	7.63498	ETS		ets translocation variant 4 isoform x1	GO:0008045//motor neuron axon guidance; GO:0033600//negative regulation of mammary gland epithelial cell proliferation; GO:0045944//positive regulation of transcription from RNA polymerase II promoter; GO:0048863//stem cell differentiation; GO:0060762//regulation of branching involved in mammary gland duct morphogenesis	GO:0005654//nucleoplasm; GO:0005730//nucleolus	GO:0000978//RNA polymerase II core promoter proximal region sequence-specific DNA binding; GO:0000981//RNA polymerase II transcription factor activity, sequence-specific DNA binding; GO:0001077//transcriptional activator activity, RNA polymerase II core promoter proximal region sequence-specific binding; GO:0005515//protein binding	K15592 ets translocation variant 4 | (RefSeq) Etv4, AW414408, Pea-3, Pea3; ets variant 4	Etv4	K15592	ets translocation variant 4 | (RefSeq) Etv4, AW414408, Pea-3, Pea3; ets variant 4	http://www.genome.jp/dbget-bin/www_bget?mmu:18612	0.377735	0.052738	0.0914562	FALSE	1.0684	1.10455e-09	4.8633e-09	UP	chr11	101769747	101785310	0.748484	7.7267e-08	2.00191e-06	FALSE
Fxyd5	Fxyd5	5.33675	4.51567	7.20864	-		fxyd domain-containing ion transport regulator 5	GO:2000649//regulation of sodium ion transmembrane transporter activity	GO:0005887//integral component of plasma membrane	GO:0003779//actin binding; GO:0005216//ion channel activity; GO:0017080//sodium channel regulator activity; GO:0045296//cadherin binding	K13362 FXYD domain-containing ion transport regulator 5 | (RefSeq) Fxyd5, EF-8, Oit2, RIC; FXYD doma	Fxyd5	K13362	FXYD domain-containing ion transport regulator 5 | (RefSeq) Fxyd5, EF-8, Oit2, RIC; FXYD doma	http://www.genome.jp/dbget-bin/www_bget?mmu:18301	-0.317594	0.204505	0.290616	FALSE	0.307471	0.191965	0.255476	FALSE	chr7	31032723	31042331	0.67505	0.000215407	0.00192652	FALSE
Icosl	Icosl	5.66602	4.85605	6.91876	-		icos ligand	GO:0007165//signal transduction; GO:0032259//methylation; GO:0042104//positive regulation of activated T cell proliferation; GO:0045190//isotype switching; GO:0045404//positive regulation of interleukin-4 biosynthetic process	GO:0005887//integral component of plasma membrane; GO:0009897//external side of plasma membrane; GO:0070062//extracellular exosome	GO:0005102//receptor binding; GO:0016740//transferase activity	K06710 inducible T-cell co-stimulator ligand | (RefSeq) Icosl, AU044799, B7-H2, B7RP-1, B7h, BG07178	Icosl	K06710	inducible T-cell co-stimulator ligand | (RefSeq) Icosl, AU044799, B7-H2, B7RP-1, B7h, BG07178	http://www.genome.jp/dbget-bin/www_bget?mmu:50723	-0.284897	0.124013	0.190455	FALSE	0.168827	0.353465	0.428087	FALSE	chr10	78069368	78079525	0.514641	1.13243e-05	0.000156886	FALSE
2300009A05Rik	2300009A05Rik	5.92479	4.51311	6.85499	-		uncharacterized protein c15orf61 homolog	-	GO:0005576//extracellular region	-	no KO assigned | (RefSeq) 2300009A05Rik; RIKEN cDNA 2300009A05 gene	2300009A05Rik	-	-	http://www.genome.jp/dbget-bin/www_bget?mmu:69478	-0.447076	0.121219	0.186771	FALSE	0.0966325	0.76144	0.806467	FALSE	chr9	63394447	63399244	0.611381	0.0123048	0.0530475	FALSE
Iba57	Iba57	3.62695	4.25356	6.41956	-		transferase mitochondrial	GO:0006783//heme biosynthetic process; GO:0016226//iron-sulfur cluster assembly	GO:0005759//mitochondrial matrix	GO:0016740//transferase activity; GO:0044822//poly(A) RNA binding	K22073 transferase CAF17, mitochondrial [EC:2.1.-.-] | (RefSeq) Iba57, 4930543L23Rik, A230051G13Rik,	Iba57	K22073	transferase CAF17, mitochondrial [EC:2.1.-.-] | (RefSeq) Iba57, 4930543L23Rik, A230051G13Rik,	http://www.genome.jp/dbget-bin/www_bget?mmu:216792	0.166734	0.41888	0.517399	FALSE	0.704893	8.99317e-05	0.000221542	FALSE	chr11	59155368	59164589	0.599975	3.5206e-05	0.000416235	FALSE
Gls2	Gls2	2.24433	3.28122	6.02675	-		glutaminase liver mitochondrial isoform x1	GO:0006537//glutamate biosynthetic process; GO:0006543//glutamine catabolic process; GO:0014047//glutamate secretion; GO:0042981//regulation of apoptotic process; GO:0072593//reactive oxygen species metabolic process; GO:1903955//positive regulation of protein targeting to mitochondrion	GO:0005759//mitochondrial matrix	GO:0004359//glutaminase activity; GO:0005515//protein binding	K01425 glutaminase [EC:3.5.1.2] | (RefSeq) Gls2, A330074B06Rik, AI195532, GA, GLS, Lga; glutaminase	Gls2	K01425	glutaminase [EC:3.5.1.2] | (RefSeq) Gls2, A330074B06Rik, AI195532, GA, GLS, Lga; glutaminase	http://www.genome.jp/dbget-bin/www_bget?mmu:216456	0.477391	0.0696619	0.116478	FALSE	1.30345	1.87032e-10	8.89626e-10	UP	chr10	128194635	128210004	0.883519	2.40805e-05	0.000300293	FALSE
B3gntl1	B3gntl1	2.78546	3.37758	5.56248	-		udp- c:betagal beta- -n-acetylglucosaminyltransferase-like protein 1 isoform x1	-	-	GO:0016757//transferase activity, transferring glycosyl groups	no KO assigned | (RefSeq) B3gntl1, 6030413G23Rik; UDP-GlcNAc:betaGal beta-1,3-N-acetylglucosaminyltr	B3gntl1	-	-	http://www.genome.jp/dbget-bin/www_bget?mmu:210004	0.211337	0.24707	0.337694	FALSE	0.877398	1.90839e-07	6.62696e-07	FALSE	chr11	121616197	121673159	0.723724	2.20237e-09	7.93757e-08	FALSE
Urah	Urah	1.20123	1.99513	5.48295	-		5-hydroxyisourate hydrolase	GO:0006144//purine nucleobase metabolic process	GO:0005739//mitochondrion; GO:0005777//peroxisome	GO:0033971//hydroxyisourate hydrolase activity	K07127 5-hydroxyisourate hydrolase [EC:3.5.2.17] | (RefSeq) Urah, 1190003J15Rik, 2810420C16Rik, HIUH	Urah	K07127	5-hydroxyisourate hydrolase [EC:3.5.2.17] | (RefSeq) Urah, 1190003J15Rik, 2810420C16Rik, HIUH	http://www.genome.jp/dbget-bin/www_bget?mmu:76974	0.675955	0.124587	0.19124	FALSE	2.07942	5.48291e-12	3.00861e-11	UP	chr7	140835023	140837968	1.46449	3.25568e-07	7.24817e-06	UP
Tirap	Tirap	4.10442	3.544	5.26626	-		toll interleukin-1 receptor domain-containing adapter protein	GO:0002755//MyD88-dependent toll-like receptor signaling pathway; GO:0006954//inflammatory response; GO:0007250//activation of NF-kappaB-inducing kinase activity; GO:0007257//activation of JUN kinase activity; GO:0030099//myeloid cell differentiation; GO:0030890//positive regulation of B cell proliferation; GO:0032496//response to lipopolysaccharide; GO:0032648//regulation of interferon-beta prod…	GO:0005654//nucleoplasm; GO:0005777//peroxisome; GO:0005829//cytosol; GO:0030139//endocytic vesicle; GO:0032587//ruffle membrane; GO:0045171//intercellular bridge	GO:0005080//protein kinase C binding; GO:0005546//phosphatidylinositol-4,5-bisphosphate binding; GO:0030674//protein binding, bridging; GO:0035662//Toll-like receptor 4 binding; GO:0035663//Toll-like receptor 2 binding; GO:0042803//protein homodimerization activity; GO:0046982//protein heterodimerization activity	K05403 toll-interleukin 1 receptor (TIR) domain-containing adaptor protein | (RefSeq) Tirap, AA40798	Tirap	K05403	toll-interleukin 1 receptor (TIR) domain-containing adaptor protein | (RefSeq) Tirap, AA40798	http://www.genome.jp/dbget-bin/www_bget?mmu:117149	-0.286807	0.152697	0.226732	FALSE	0.237464	0.192824	0.256419	FALSE	chr9	35184391	35200291	0.575939	1.68127e-07	4.03213e-06	FALSE
Pip5k1b	Pip5k1b	2.6574	3.64111	5.22426	-		phosphatidylinositol 4-phosphate 5-kinase type-1 beta isoform x1	GO:0006661//phosphatidylinositol biosynthetic process; GO:0014066//regulation of phosphatidylinositol 3-kinase signaling; GO:0046854//phosphatidylinositol phosphorylation	GO:0001931//uropod; GO:0005829//cytosol; GO:0012505//endomembrane system; GO:0016020//membrane	GO:0000285//1-phosphatidylinositol-3-phosphate 5-kinase activity; GO:0005515//protein binding; GO:0005524//ATP binding; GO:0016308//1-phosphatidylinositol-4-phosphate 5-kinase activity; GO:0052810//1-phosphatidylinositol-5-kinase activity; GO:0052811//1-phosphatidylinositol-3-phosphate 4-kinase activity; GO:0052812//phosphatidylinositol-3,4-bisphosphate 5-kinase activity	K00889 1-phosphatidylinositol-4-phosphate 5-kinase [EC:2.7.1.68] | (RefSeq) Pip5k1b, PI4P5K-I[b], PI	Pip5k1b	K00889	1-phosphatidylinositol-4-phosphate 5-kinase [EC:2.7.1.68] | (RefSeq) Pip5k1b, PI4P5K-I[b], PI	http://www.genome.jp/dbget-bin/www_bget?mmu:18719	0.379802	0.0850321	0.137907	FALSE	0.851094	1.0914e-05	3.04301e-05	FALSE	chr19	24294794	24555827	0.525569	0.000237449	0.0020908	FALSE
Krt17	Krt17	0.577002	1.12445	5.08947	-		type i cytoskeletal 17	GO:0007165//signal transduction; GO:0030307//positive regulation of cell growth; GO:0031069//hair follicle morphogenesis; GO:0031424//keratinization; GO:0045109//intermediate filament organization; GO:0045727//positive regulation of translation; GO:0051798//positive regulation of hair follicle development	GO:0005737//cytoplasm; GO:0045095//keratin filament; GO:0070062//extracellular exosome; GO:0071944//cell periphery	GO:0005200//structural constituent of cytoskeleton; GO:0032395//MHC class II receptor activity; GO:0042289//MHC class II protein binding	K07604 type I keratin, acidic | (RefSeq) Krt17, K17, Krt1-17; keratin 17	Krt17	K07604	type I keratin, acidic | (RefSeq) Krt17, K17, Krt1-17; keratin 17	http://www.genome.jp/dbget-bin/www_bget?mmu:16667	0.867654	0.0930127	0.14916	FALSE	3.00009	3.88085e-11	1.97869e-10	UP	chr11	100256215	100261029	2.18095	1.50588e-26	9.10773e-24	UP
Prl2c2	Prl2c2	1.03857	1.21546	4.96807	-		prolactin family subfamily member 2	GO:0002040//sprouting angiogenesis; GO:0002052//positive regulation of neuroblast proliferation; GO:0031346//positive regulation of cell projection organization; GO:0032534//regulation of microvillus assembly; GO:0043536//positive regulation of blood vessel endothelial cell migration; GO:0045662//negative regulation of myoblast differentiation; GO:0045766//positive regulation of angiogenesis; GO:…	GO:0005615//extracellular space; GO:0005783//endoplasmic reticulum	GO:0005179//hormone activity; GO:0008083//growth factor activity	no KO assigned | (RefSeq) Prl2c2, Ghd2, MRP-1, PLF-1, Plf, Plf1; prolactin family 2, subfamily c, me	Prl2c2	-	-	http://www.genome.jp/dbget-bin/www_bget?mmu:18811	0.140044	0.849288	0.891998	FALSE	2.11778	7.14237e-07	2.31087e-06	UP	chr13	12996120	13005330	2.02341	5.85653e-05	0.000649391	UP
Gm1045	Gm1045	3.54642	2.62448	4.963	-		-	-	-	-	no KO assigned | (RefSeq) Odaph, Gm1045, Gm1045-a, Gm1045-b; odontogenesis associated phosphoprotein	Gm1045	-	-	http://www.genome.jp/dbget-bin/www_bget?mmu:381651	-0.511434	0.156588	0.231398	FALSE	0.358654	0.223261	0.289329	FALSE	chr5	91987473	91995317	0.920242	0.00254701	0.0150749	FALSE
Psca	Psca	2.19137	3.3573	4.9407	-		prostate stem cell antigen	-	GO:0016020//membrane; GO:0070062//extracellular exosome	-	no KO assigned | (RefSeq) Psca, 2210408B04Rik; prostate stem cell antigen	Psca	-	-	http://www.genome.jp/dbget-bin/www_bget?mmu:72373	0.524783	0.124071	0.190511	FALSE	1.03995	0.00103448	0.00217432	UP	chr15	74714839	74717065	0.561089	0.0033338	0.018751	FALSE
Pqlc1	Pqlc1	2.70589	3.49042	4.93707	-		pq-loop repeat-containing protein 1 isoform x3	-	GO:0016021//integral component of membrane	-	K23679 solute carrier family 66, member 2 | (RefSeq) Pqlc1, 2310009N05Rik, 4933425L21Rik, 5730564E11	Pqlc1	K23679	solute carrier family 66, member 2 | (RefSeq) Pqlc1, 2310009N05Rik, 4933425L21Rik, 5730564E11	http://www.genome.jp/dbget-bin/www_bget?mmu:66943	0.311958	0.189688	0.272082	FALSE	0.751275	0.00107847	0.00225994	FALSE	chr18	80255245	80292724	0.503409	0.000622755	0.00469159	FALSE
1700056E22Rik	1700056E22Rik	2.2323	2.09425	4.63413	-		-	-	-	-	no KO assigned | (RefSeq) 1700056E22Rik; RIKEN cDNA 1700056E22 gene	1700056E22Rik	-	-	http://www.genome.jp/dbget-bin/www_bget?mmu:73363	-0.157211	0.617631	0.689797	FALSE	0.928678	3.69982e-05	9.58735e-05	FALSE	chr1	184033032	184033998	1.14244	1.02507e-05	0.000144496	UP
Ick	Ick	3.91553	3.22534	4.59977	-		serine threonine-protein kinase ick	GO:0006468//protein phosphorylation; GO:0007275//multicellular organismal development; GO:0035556//intracellular signal transduction; GO:0035720//intraciliary anterograde transport; GO:0035721//intraciliary retrograde transport; GO:0060271//cilium morphogenesis	GO:0005634//nucleus; GO:0005737//cytoplasm; GO:0036064//ciliary basal body; GO:0097542//ciliary tip; GO:0097546//ciliary base	GO:0000287//magnesium ion binding; GO:0004693//cyclin-dependent protein serine/threonine kinase activity; GO:0005524//ATP binding	K08828 intestinal cell (MAK-like) kinase [EC:2.7.11.22] | (RefSeq) Ick, 2210420N10Rik, AI848300, Mrk	Ick	K08828	intestinal cell (MAK-like) kinase [EC:2.7.11.22] | (RefSeq) Ick, 2210420N10Rik, AI848300, Mrk	http://www.genome.jp/dbget-bin/www_bget?mmu:56542	-0.358348	0.100327	0.159292	FALSE	0.110103	0.575801	0.651903	FALSE	chr9	78109192	78172114	0.516398	9.27963e-07	1.80501e-05	FALSE
Cdkl3	Cdkl3	2.20226	2.90806	4.52034	-	The CDKL3 (Cyclin-Dependent Kinase-Like 3) gene encodes a protein kinase that is involved in the regulation of various cellular processes, including cell cycle progression, cell differentiation, and neuronal development. The CDKL3 protein is involved in the following functions: Regulation of Cell Cycle Progression: CDKL3 protein is a member of the cyclin-dependent kinase (CDK) family, which regul…	cyclin-dependent kinase-like 3 isoform x4	GO:0006468//protein phosphorylation; GO:0030517//negative regulation of axon extension; GO:0050775//positive regulation of dendrite morphogenesis; GO:0051726//regulation of cell cycle; GO:0097484//dendrite extension	GO:0005634//nucleus; GO:0005737//cytoplasm	GO:0004693//cyclin-dependent protein serine/threonine kinase activity; GO:0005524//ATP binding	K08824 cyclin-dependent kinase-like [EC:2.7.11.22] | (RefSeq) Cdkl3, AI852479, B230379H01Rik; cyclin	Cdkl3	K08824	cyclin-dependent kinase-like [EC:2.7.11.22] | (RefSeq) Cdkl3, AI852479, B230379H01Rik; cyclin	http://www.genome.jp/dbget-bin/www_bget?mmu:213084	0.327739	0.138377	0.209236	FALSE	0.914556	1.04616e-05	2.92558e-05	FALSE	chr11	52000822	52089778	0.64222	1.85045e-06	3.29472e-05	FALSE
Chd5	Chd5	1.28358	1.51156	4.48679	-		chromodomain-helicase-dna-binding protein 5 isoform x6	GO:0008285//negative regulation of cell proliferation; GO:0021895//cerebral cortex neuron differentiation; GO:0035093//spermatogenesis, exchange of chromosomal proteins; GO:0043967//histone H4 acetylation; GO:0045595//regulation of cell differentiation; GO:0060850//regulation of transcription involved in cell fate commitment; GO:0098532//histone H3-K27 trimethylation; GO:1901798//positive regulat…	GO:0000792//heterochromatin; GO:0016020//membrane; GO:0016581//NuRD complex	GO:0003677//DNA binding; GO:0003682//chromatin binding; GO:0005524//ATP binding; GO:0008026//ATP-dependent helicase activity; GO:0008270//zinc ion binding; GO:0042826//histone deacetylase binding; GO:0061628//H3K27me3 modified histone binding	K14435 chromodomain-helicase-DNA-binding protein 5 [EC:3.6.4.12] | (RefSeq) Chd5, 4930532L22Rik, AW0	Chd5	K14435	chromodomain-helicase-DNA-binding protein 5 [EC:3.6.4.12] | (RefSeq) Chd5, 4930532L22Rik, AW0	http://www.genome.jp/dbget-bin/www_bget?mmu:269610	0.16543	0.362776	0.460545	FALSE	1.68373	2.50413e-26	3.95526e-25	UP	chr4	152338651	152390194	1.57461	2.06302e-55	6.65461e-52	UP
Cacng1	Cacng1	0.892465	1.52144	4.44035	-		voltage-dependent calcium channel gamma-1 subunit	GO:0034765//regulation of ion transmembrane transport; GO:0070296//sarcoplasmic reticulum calcium ion transport; GO:0070588//calcium ion transmembrane transport	GO:0005622//intracellular; GO:0005891//voltage-gated calcium channel complex	GO:0005245//voltage-gated calcium channel activity	K04866 voltage-dependent calcium channel gamma-1 | (RefSeq) Cacng1; calcium channel, voltage-depende	Cacng1	K04866	voltage-dependent calcium channel gamma-1 | (RefSeq) Cacng1; calcium channel, voltage-depende	http://www.genome.jp/dbget-bin/www_bget?mmu:12299	0.676114	0.0678826	0.113876	FALSE	2.17306	2.60238e-12	1.46757e-11	UP	chr11	107703218	107716476	1.55193	5.463e-16	6.82135e-14	UP
Ube2v2	Ube2v2	2.82654	2.88796	4.40005	-		ubiquitin-conjugating enzyme e2 variant 2 isoform x2	GO:0000729//DNA double-strand break processing; GO:0006303//double-strand break repair via nonhomologous end joining; GO:0008283//cell proliferation; GO:0010976//positive regulation of neuron projection development; GO:0032436//positive regulation of proteasomal ubiquitin-dependent protein catabolic process; GO:0042275//error-free postreplication DNA repair; GO:0043524//negative regulation of neu…	GO:0005654//nucleoplasm; GO:0005737//cytoplasm; GO:0031372//UBC13-MMS2 complex; GO:0070062//extracellular exosome	GO:0031625//ubiquitin protein ligase binding; GO:0061630//ubiquitin protein ligase activity; GO:0061631//ubiquitin conjugating enzyme activity	K10704 ubiquitin-conjugating enzyme E2 variant | (RefSeq) Ube2v2, 1110021H13Rik, 4632410D19Rik, 5730	Ube2v2	K10704	ubiquitin-conjugating enzyme E2 variant | (RefSeq) Ube2v2, 1110021H13Rik, 4632410D19Rik, 5730	http://www.genome.jp/dbget-bin/www_bget?mmu:70620	-0.049366	0.851602	0.89403	FALSE	0.517108	0.0439805	0.068828	FALSE	chr16	15550986	15594518	0.612665	0.00118796	0.0079888	FALSE
Krt19	Krt19	1.57095	1.11305	4.33029	-		type i cytoskeletal 19	GO:0007219//Notch signaling pathway; GO:0016032//viral process; GO:0043627//response to estrogen; GO:0045214//sarcomere organization; GO:0060706//cell differentiation involved in embryonic placenta development	GO:0005882//intermediate filament; GO:0016010//dystrophin-associated glycoprotein complex; GO:0016327//apicolateral plasma membrane; GO:0030018//Z disc; GO:0042383//sarcolemma; GO:0043034//costamere; GO:0070062//extracellular exosome; GO:1990357//terminal web	GO:0005200//structural constituent of cytoskeleton; GO:0008307//structural constituent of muscle; GO:0032403//protein complex binding	K07604 type I keratin, acidic | (RefSeq) Krt19, AI663979, CK-19, EndoC, K19, Krt-1.19, Krt1-19; kera	Krt19	K07604	type I keratin, acidic | (RefSeq) Krt19, AI663979, CK-19, EndoC, K19, Krt-1.19, Krt1-19; kera	http://www.genome.jp/dbget-bin/www_bget?mmu:16669	-0.559906	0.0888239	0.143088	FALSE	1.34672	2.43545e-07	8.34572e-07	UP	chr11	100140810	100145926	1.96311	6.9183e-13	5.05271e-11	UP
Acap1	Acap1	1.73509	2.14219	4.31698	-		arf-gap with coiled- ank repeat and ph domain-containing protein 1	GO:0007165//signal transduction; GO:0015031//protein transport; GO:0016042//lipid catabolic process; GO:0043547//positive regulation of GTPase activity	GO:0055038//recycling endosome membrane	GO:0004871//signal transducer activity; GO:0005096//GTPase activator activity; GO:0005515//protein binding; GO:0016787//hydrolase activity; GO:0046872//metal ion binding	K12489 Arf-GAP with coiled-coil, ANK repeat and PH domain-containing protein | (RefSeq) Acap1, Centb	Acap1	K12489	Arf-GAP with coiled-coil, ANK repeat and PH domain-containing protein | (RefSeq) Acap1, Centb	http://www.genome.jp/dbget-bin/www_bget?mmu:216859	0.241215	0.337377	0.436079	FALSE	1.19836	2.95724e-09	1.24188e-08	UP	chr11	69881567	69895570	1.01913	2.81744e-08	8.01893e-07	UP
Krt15	Krt15	0.654792	1.31687	4.23765	-		type i cytoskeletal 15	GO:0007010//cytoskeleton organization; GO:0045103//intermediate filament-based process; GO:0098779//mitophagy in response to mitochondrial depolarization	GO:0005634//nucleus; GO:0045095//keratin filament; GO:0070062//extracellular exosome	GO:0005200//structural constituent of cytoskeleton; GO:0097110//scaffold protein binding	K07604 type I keratin, acidic | (RefSeq) Krt15, AI528832, K15, Krt1-15; keratin 15	Krt15	K07604	type I keratin, acidic | (RefSeq) Krt15, AI528832, K15, Krt1-15; keratin 15	http://www.genome.jp/dbget-bin/www_bget?mmu:16665	0.904283	0.0750108	0.124003	FALSE	2.55357	1.86807e-08	7.25259e-08	UP	chr11	100131759	100135949	1.68754	1.38633e-20	3.37892e-18	UP
LOC108168395	LOC108168395	2.36195	2.69792	4.1316	-		zinc finger protein 431-like	GO:0006355//regulation of transcription, DNA-templated	-	GO:0003700//transcription factor activity, sequence-specific DNA binding	no KO assigned | (RefSeq) Gm35315, Gm20090; predicted gene, 35315	LOC108168395	-	-	http://www.genome.jp/dbget-bin/www_bget?mmu:102638847	0.115355	0.627149	0.698318	FALSE	0.684128	0.00213274	0.00426479	FALSE	chr18	90579755	90593724	0.621251	0.000107885	0.00108675	FALSE
1700088E04Rik	1700088E04Rik	1.61355	2.23972	3.92956	-		upf0193 protein evg1 isoform x2	-	-	GO:0005515//protein binding	no KO assigned | (RefSeq) 1700088E04Rik, ESTJ0827E04; RIKEN cDNA 1700088E04 gene	1700088E04Rik	-	-	http://www.genome.jp/dbget-bin/www_bget?mmu:27660	0.412294	0.182251	0.262894	FALSE	1.16659	2.30429e-07	7.918e-07	UP	chr15	79134655	79141251	0.812838	0.000893288	0.00631897	FALSE
Ccdc106	Ccdc106	2.50773	2.64884	3.79341	-		coiled-coil domain-containing protein 106 isoform x1	-	GO:0005654//nucleoplasm; GO:0005730//nucleolus; GO:0005737//cytoplasm	-	no KO assigned | (RefSeq) Ccdc106, BC018462; coiled-coil domain containing 106	Ccdc106	-	-	http://www.genome.jp/dbget-bin/www_bget?mmu:232821	0.000393708	1	1	FALSE	0.473853	0.0643489	0.0969585	FALSE	chr7	5053823	5060785	0.52747	0.00366542	0.0201536	FALSE
Gm30124	Gm30124	1.98931	2.35656	3.58454	-		Zinc finger protein 136	-	-	-	no KO assigned | (RefSeq) 5730507C01Rik; RIKEN cDNA 5730507C01 gene	Gm30124	-	-	http://www.genome.jp/dbget-bin/www_bget?mmu:236366	0.193196	0.551507	0.650949	FALSE	0.737048	0.0133434	0.0231463	FALSE	chr12	20987540	21015726	0.607652	0.0120114	0.0520646	FALSE
Ebf1	Ebf1	2.60832	2.0067	3.55269	COE		transcription factor coe1 isoform x2	GO:0007275//multicellular organismal development; GO:0045944//positive regulation of transcription from RNA polymerase II promoter	GO:0005634//nucleus	GO:0000978//RNA polymerase II core promoter proximal region sequence-specific DNA binding; GO:0001077//transcriptional activator activity, RNA polymerase II core promoter proximal region sequence-specific binding; GO:0046872//metal ion binding; GO:0070742//C2H2 zinc finger domain binding	K09103 early B-cell factor | (RefSeq) Ebf1, Ebf, O/E-1, OE-1, Olf-1, Olf1; early B cell factor 1	Ebf1	K09103	early B-cell factor | (RefSeq) Ebf1, Ebf, O/E-1, OE-1, Olf-1, Olf1; early B cell factor 1	http://www.genome.jp/dbget-bin/www_bget?mmu:13591	-0.457209	0.0811578	0.13263	FALSE	0.323024	0.173614	0.233225	FALSE	chr11	44618100	45008096	0.828109	7.44248e-07	1.49266e-05	FALSE
Lat2	Lat2	1.84899	1.88215	3.44378	-		linker for activation of t-cells family member 2 isoform x1	GO:0002250//adaptive immune response; GO:0015695//organic cation transport; GO:0015804//neutral amino acid transport; GO:0019722//calcium-mediated signaling; GO:0042113//B cell activation; GO:0043303//mast cell degranulation; GO:0050853//B cell receptor signaling pathway; GO:1901998//toxin transport; GO:1902475//L-alpha-amino acid transmembrane transport	GO:0005887//integral component of plasma membrane; GO:0016323//basolateral plasma membrane; GO:0042629//mast cell granule; GO:0045121//membrane raft; GO:0070062//extracellular exosome	GO:0005275//amine transmembrane transporter activity; GO:0015101//organic cation transmembrane transporter activity; GO:0015175//neutral amino acid transmembrane transporter activity; GO:0015179//L-amino acid transmembrane transporter activity; GO:0015297//antiporter activity; GO:0019534//toxin transporter activity; GO:0042169//SH2 domain binding; GO:0042605//peptide antigen binding	no KO assigned | (RefSeq) Lat2, AW125574, LAB, NTAL, WSCR5, Wbscr15, Wbscr5; linker for activation o	Lat2	-	-	http://www.genome.jp/dbget-bin/www_bget?mmu:56743	-0.0528504	0.869281	0.908489	FALSE	0.768916	0.0025078	0.00495602	FALSE	chr5	134600103	134619783	0.87288	9.17656e-05	0.000947217	FALSE
Ubash3b	Ubash3b	2.31786	2.06844	3.27092	-		ubiquitin-associated and sh3 domain-containing protein b isoform x2	GO:0006469//negative regulation of protein kinase activity; GO:0009968//negative regulation of signal transduction; GO:0035335//peptidyl-tyrosine dephosphorylation; GO:0045671//negative regulation of osteoclast differentiation; GO:0045779//negative regulation of bone resorption; GO:0051279//regulation of release of sequestered calcium ion into cytosol; GO:0090331//negative regulation of platelet …	GO:0005634//nucleus; GO:0005737//cytoplasm	GO:0004725//protein tyrosine phosphatase activity; GO:0042802//identical protein binding	K18993 ubiquitin-associated and SH3 domain-containing protein [EC:3.1.3.48] | (RefSeq) Ubash3b, 2810	Ubash3b	K18993	ubiquitin-associated and SH3 domain-containing protein [EC:3.1.3.48] | (RefSeq) Ubash3b, 2810	http://www.genome.jp/dbget-bin/www_bget?mmu:72828	-0.233654	0.272904	0.367726	FALSE	0.375486	0.0489385	0.0758577	FALSE	chr9	41010760	41161692	0.667042	0.000133185	0.00130381	FALSE
Gan	Gan	2.20926	2.25646	3.25614	-		gigaxonin	GO:0007010//cytoskeleton organization; GO:0042787//protein ubiquitination involved in ubiquitin-dependent protein catabolic process	GO:0005737//cytoplasm; GO:0005856//cytoskeleton; GO:0031463//Cul3-RING ubiquitin ligase complex	GO:0004842//ubiquitin-protein transferase activity; GO:0005515//protein binding	K10453 kelch-like protein 16 (gigaxonin) | (RefSeq) Gan, A330045G18, gigaxonin; giant axonal neuropa	Gan	K10453	kelch-like protein 16 (gigaxonin) | (RefSeq) Gan, A330045G18, gigaxonin; giant axonal neuropa	http://www.genome.jp/dbget-bin/www_bget?mmu:209239	-0.0382402	0.8724	0.910795	FALSE	0.43975	0.0361017	0.0575076	FALSE	chr8	117158135	117205186	0.536265	0.00113953	0.00773028	FALSE
Nrtn	Nrtn	1.93143	2.0815	3.22517	-		neurturin	GO:0001755//neural crest cell migration; GO:0007169//transmembrane receptor protein tyrosine kinase signaling pathway; GO:0021675//nerve development; GO:0031175//neuron projection development	GO:0005576//extracellular region; GO:0030424//axon	GO:0008083//growth factor activity	no KO assigned | (RefSeq) Nrtn, NTN; neurturin	Nrtn	-	-	http://www.genome.jp/dbget-bin/www_bget?mmu:18188	0.0531604	0.870525	0.909248	FALSE	0.622819	0.0191827	0.0322589	FALSE	chr17	56751323	56757530	0.628916	0.00250045	0.0148584	FALSE
Dram1	Dram1	2.522	2.18167	3.1373	-		dna damage-regulated autophagy modulator protein 1	GO:0010506//regulation of autophagy	GO:0005764//lysosome; GO:0016021//integral component of membrane	-	K21955 DNA damage-regulated autophagy modulator protein 1 | (RefSeq) Dram1, 1200002N14Rik, Dram; DNA	Dram1	K21955	DNA damage-regulated autophagy modulator protein 1 | (RefSeq) Dram1, 1200002N14Rik, Dram; DNA	http://www.genome.jp/dbget-bin/www_bget?mmu:71712	-0.285935	0.232892	0.321248	FALSE	0.190428	0.396466	0.471541	FALSE	chr10	88322801	88364383	0.5282	0.0014208	0.00929306	FALSE
Cdh17	Cdh17	1.65186	1.63907	3.135	-		cadherin-17 isoform x1	GO:0002314//germinal center B cell differentiation; GO:0002315//marginal zone B cell differentiation; GO:0002456//T cell mediated immunity; GO:0007156//homophilic cell adhesion via plasma membrane adhesion molecules; GO:0007229//integrin-mediated signaling pathway; GO:0016339//calcium-dependent cell-cell adhesion via plasma membrane cell adhesion molecules; GO:0033626//positive regulation of inte…	GO:0005887//integral component of plasma membrane; GO:0009986//cell surface; GO:0016323//basolateral plasma membrane	GO:0005178//integrin binding; GO:0005427//proton-dependent oligopeptide secondary active transmembrane transporter activity; GO:0005509//calcium ion binding	K06811 cadherin 17, LI cadherin | (RefSeq) Cdh17, HPT-1, HPT-1/LI; cadherin 17	Cdh17	K06811	cadherin 17, LI cadherin | (RefSeq) Cdh17, HPT-1, HPT-1/LI; cadherin 17	http://www.genome.jp/dbget-bin/www_bget?mmu:12557	-0.0843617	0.732553	0.794785	FALSE	0.801832	5.6518e-05	0.000143165	FALSE	chr4	11758157	11817905	0.939451	1.00088e-07	2.53879e-06	FALSE
Epb41l4a	Epb41l4a	1.93755	1.81411	3.07711	-		band -like protein 4a	GO:0031032//actomyosin structure organization	GO:0005737//cytoplasm; GO:0005856//cytoskeleton; GO:0019898//extrinsic component of membrane	GO:0005200//structural constituent of cytoskeleton; GO:0008092//cytoskeletal protein binding	no KO assigned | (RefSeq) Epb41l4a, Epb4.1l4, Epb4.1l4a, NBL4; erythrocyte membrane protein band 4.1	Epb41l4a	-	-	http://www.genome.jp/dbget-bin/www_bget?mmu:13824	-0.163606	0.40068	0.501488	FALSE	0.546517	0.00292184	0.00570023	FALSE	chr18	33796327	34007676	0.767195	8.57635e-08	2.20727e-06	FALSE
Hist1h3c	Hist1h3c	1.65655	1.18604	3.03175	-		histone h3-like	-	GO:0000786//nucleosome; GO:0005634//nucleus	GO:0003677//DNA binding; GO:0046982//protein heterodimerization activity	K11253 histone H3 | (RefSeq) H3c15, H3-614, H3.2-614, Hist2h3c2, Hist2h3c2-ps, Hist2h3ca1, M32461; H	Hist1h3c	K11253	histone H3 | (RefSeq) H3c15, H3-614, H3.2-614, Hist2h3c2, Hist2h3c2-ps, Hist2h3ca1, M32461; H	http://www.genome.jp/dbget-bin/www_bget?mmu:97114	-0.537775	0.270966	0.365533	FALSE	0.754108	0.106937	0.152173	FALSE	chr13	23745042	23745521	1.35854	0.000930815	0.00654376	UP
Aire	Aire	0.873266	1.21902	3.00699	SAND		autoimmune regulator isoform x1	GO:0002458//peripheral T cell tolerance induction; GO:0002509//central tolerance induction to self antigen; GO:0006417//regulation of translation; GO:0006959//humoral immune response; GO:0032602//chemokine production; GO:0045060//negative thymic T cell selection; GO:0045944//positive regulation of transcription from RNA polymerase II promoter; GO:0097536//thymus epithelium morphogenesis; GO:20004…	GO:0005737//cytoplasm; GO:0016604//nuclear body	GO:0000977//RNA polymerase II regulatory region sequence-specific DNA binding; GO:0003682//chromatin binding; GO:0003712//transcription cofactor activity; GO:0008270//zinc ion binding; GO:0042393//histone binding; GO:0042802//identical protein binding; GO:0045182//translation regulator activity	K10603 autoimmune regulator | (RefSeq) Aire; autoimmune regulator (autoimmune polyendocrinopathy can	Aire	K10603	autoimmune regulator | (RefSeq) Aire; autoimmune regulator (autoimmune polyendocrinopathy can	http://www.genome.jp/dbget-bin/www_bget?mmu:11634	0.398553	0.208339	0.295233	FALSE	1.65477	1.0795e-09	4.75636e-09	UP	chr10	78030022	78043610	1.31129	5.2606e-10	2.15707e-08	UP
Gm2237	Gm2237	1.23922	0.943054	2.90477	-		uncharacterized protein gm2237 isoform x2	GO:0001933//negative regulation of protein phosphorylation; GO:0007416//synapse assembly; GO:0010821//regulation of mitochondrion organization; GO:0060025//regulation of synaptic activity	-	GO:0005515//protein binding	no KO assigned | (RefSeq) Gm3173, 100041162; predicted gene 3173	Gm2237	-	-	http://www.genome.jp/dbget-bin/www_bget?mmu:100169868	-0.459961	0.150225	0.223978	FALSE	1.1066	0.000100987	0.00024663	UP	chr14	19564906	19585736	1.62246	1.85772e-09	6.84844e-08	UP
B3gnt8	B3gnt8	1.37799	1.17961	2.82372	-		udp- c:betagal beta- -n-acetylglucosaminyltransferase 8	GO:0006486//protein glycosylation; GO:0030311//poly-N-acetyllactosamine biosynthetic process	GO:0000139//Golgi membrane; GO:0016021//integral component of membrane; GO:0070062//extracellular exosome	GO:0008378//galactosyltransferase activity; GO:0016262//protein N-acetylglucosaminyltransferase activity	K09665 beta-1,3-N-acetylglucosaminyltransferase 8 [EC:2.4.1.-] | (RefSeq) B3gnt8, B3galt7, B7galt7,	B3gnt8	K09665	beta-1,3-N-acetylglucosaminyltransferase 8 [EC:2.4.1.-] | (RefSeq) B3gnt8, B3galt7, B7galt7,	http://www.genome.jp/dbget-bin/www_bget?mmu:232984	-0.300463	0.300978	0.395985	FALSE	0.904396	0.000216557	0.000505083	FALSE	chr7	25627588	25629492	1.25584	1.3961e-09	5.22635e-08	UP
Flrt3	Flrt3	1.0924	1.62487	2.80604	-		leucine-rich repeat transmembrane protein flrt3	GO:0003345//proepicardium cell migration involved in pericardium morphogenesis; GO:0006469//negative regulation of protein kinase activity; GO:0007411//axon guidance; GO:0008543//fibroblast growth factor receptor signaling pathway; GO:0019221//cytokine-mediated signaling pathway; GO:0046426//negative regulation of JAK-STAT cascade; GO:0048678//response to axon injury; GO:0050919//negative chemota…	GO:0005578//proteinaceous extracellular matrix; GO:0005615//extracellular space; GO:0005789//endoplasmic reticulum membrane; GO:0005887//integral component of plasma membrane; GO:0005911//cell-cell junction; GO:0005925//focal adhesion; GO:0014069//postsynaptic density; GO:0030425//dendrite; GO:0031410//cytoplasmic vesicle; GO:0042734//presynaptic membrane; GO:0043679//axon terminus; GO:0044295//a…	GO:0004860//protein kinase inhibitor activity; GO:0005057//receptor signaling protein activity; GO:0005104//fibroblast growth factor receptor binding; GO:0030674//protein binding, bridging; GO:0042803//protein homodimerization activity; GO:0045499//chemorepellent activity	K16362 leucine-rich repeat transmembrane protein FLRT | (RefSeq) Flrt3, 5530600M07Rik, C430047I10Rik	Flrt3	K16362	leucine-rich repeat transmembrane protein FLRT | (RefSeq) Flrt3, 5530600M07Rik, C430047I10Rik	http://www.genome.jp/dbget-bin/www_bget?mmu:71436	0.490727	0.0983452	0.15658	FALSE	1.23454	5.69398e-06	1.64834e-05	UP	chr2	140658198	140671476	0.790722	0.000116599	0.00116563	FALSE
Atp8a1	Atp8a1	2.01255	1.64361	2.76371	-		phospholipid-transporting atpase ia isoform x3	GO:0007612//learning; GO:0030335//positive regulation of cell migration; GO:0048194//Golgi vesicle budding; GO:0061092//positive regulation of phospholipid translocation; GO:0098655//cation transmembrane transport	GO:0000139//Golgi membrane; GO:0005783//endoplasmic reticulum; GO:0005802//trans-Golgi network; GO:0005886//plasma membrane; GO:0016021//integral component of membrane; GO:0031410//cytoplasmic vesicle; GO:0042584//chromaffin granule membrane; GO:0070062//extracellular exosome	GO:0000287//magnesium ion binding; GO:0004012//phospholipid-translocating ATPase activity; GO:0005515//protein binding; GO:0005524//ATP binding; GO:0019829//cation-transporting ATPase activity	K14802 phospholipid-transporting ATPase [EC:7.6.2.1] | (RefSeq) Atp8a1, AI481521, AI853962, APLT, AW	Atp8a1	K14802	phospholipid-transporting ATPase [EC:7.6.2.1] | (RefSeq) Atp8a1, AI481521, AI853962, APLT, AW	http://www.genome.jp/dbget-bin/www_bget?mmu:11980	-0.361088	0.0654954	0.110629	FALSE	0.335907	0.0382103	0.0605728	FALSE	chr5	67618139	67847483	0.752566	1.64727e-07	3.9604e-06	FALSE
Arl9	Arl9	0.568372	0.772047	2.76026	-		adp-ribosylation factor-like protein 9	GO:0007264//small GTPase mediated signal transduction	GO:0005622//intracellular	GO:0005525//GTP binding; GO:0016874//ligase activity	K07957 ADP-ribosylation factor-like protein 9 | (RefSeq) Arl9, 1700110A09Rik; ADP-ribosylation facto	Arl9	K07957	ADP-ribosylation factor-like protein 9 | (RefSeq) Arl9, 1700110A09Rik; ADP-ribosylation facto	http://www.genome.jp/dbget-bin/www_bget?mmu:384185	0.331391	0.509943	0.610101	FALSE	2.12574	1.358e-07	4.7892e-07	UP	chr5	77002271	77010959	1.84757	7.62163e-14	6.70496e-12	UP
Cdkl1	Cdkl1	0.999465	1.16177	2.7552	-	The CDKL1 (Cyclin-Dependent Kinase-Like 1) gene encodes a protein kinase that is involved in the regulation of cell cycle progression, gene expression, and cell differentiation. The CDKL1 protein is involved in the following functions: Regulation of Cell Cycle Progression: CDKL1 protein is a member of the cyclin-dependent kinase (CDK) family, which regulates cell cycle progression. CDKL1 interact…	cyclin-dependent kinase-like 1 isoform x1	GO:0006468//protein phosphorylation; GO:0007507//heart development; GO:0051726//regulation of cell cycle	GO:0005634//nucleus; GO:0005737//cytoplasm; GO:0070062//extracellular exosome	GO:0004693//cyclin-dependent protein serine/threonine kinase activity; GO:0005524//ATP binding	K08824 cyclin-dependent kinase-like [EC:2.7.11.22] | (RefSeq) Cdkl1, 4933411O17Rik; cyclin-dependent	Cdkl1	K08824	cyclin-dependent kinase-like [EC:2.7.11.22] | (RefSeq) Cdkl1, 4933411O17Rik; cyclin-dependent	http://www.genome.jp/dbget-bin/www_bget?mmu:71091	0.159967	0.689602	0.755809	FALSE	1.34613	0.000151373	0.000360234	UP	chr12	69746846	69791267	1.24547	5.55078e-08	1.48589e-06	UP
AU021092	AU021092	1.54248	1.65565	2.71085	-		upf0764 protein c16orf89 homolog	-	GO:0005829//cytosol; GO:0016020//membrane; GO:0070062//extracellular exosome	GO:0042803//protein homodimerization activity	no KO assigned | (RefSeq) expressed sequence AU021092	AU021092	-	-	http://www.genome.jp/dbget-bin/www_bget?mmu:239691	0.0310766	0.925797	0.954964	FALSE	0.691953	0.00378792	0.00723749	FALSE	chr16	5211814	5222308	0.717908	0.000990047	0.0068728	FALSE
Rasd2	Rasd2	0.910353	1.43112	2.64195	-		gtp-binding protein rhes	GO:0001963//synaptic transmission, dopaminergic; GO:0007264//small GTPase mediated signal transduction; GO:0007626//locomotory behavior; GO:0031397//negative regulation of protein ubiquitination; GO:0033235//positive regulation of protein sumoylation; GO:0043949//regulation of cAMP-mediated signaling; GO:0051897//positive regulation of protein kinase B signaling	GO:0005622//intracellular; GO:0005886//plasma membrane	GO:0003924//GTPase activity; GO:0005525//GTP binding; GO:0031624//ubiquitin conjugating enzyme binding; GO:0031681//G-protein beta-subunit binding	K07844 RASD family, member 2 | (RefSeq) Rasd2, 4930526B11Rik, AU045414, Rhes, TEM-2, TEM2; RASD fami	Rasd2	K07844	RASD family, member 2 | (RefSeq) Rasd2, 4930526B11Rik, AU045414, Rhes, TEM-2, TEM2; RASD fami	http://www.genome.jp/dbget-bin/www_bget?mmu:75141	0.563095	0.0965578	0.154125	FALSE	1.40606	3.48003e-06	1.03538e-05	UP	chr8	75213944	75224113	0.889431	3.11549e-06	5.19356e-05	FALSE
Glis1	Glis1	1.16642	1.35867	2.62876	-		zinc finger protein glis1	GO:0000122//negative regulation of transcription from RNA polymerase II promoter; GO:0045944//positive regulation of transcription from RNA polymerase II promoter	GO:0005634//nucleus	GO:0000977//RNA polymerase II regulatory region sequence-specific DNA binding; GO:0001227//transcriptional repressor activity, RNA polymerase II transcription regulatory region sequence-specific binding; GO:0001228//transcriptional activator activity, RNA polymerase II transcription regulatory region sequence-specific binding; GO:0046872//metal ion binding	K09232 zinc finger protein GLIS1/3 | (RefSeq) Glis1, Gli5, Gli6, GliH1; GLIS family zinc finger 1	Glis1	K09232	zinc finger protein GLIS1/3 | (RefSeq) Glis1, Gli5, Gli6, GliH1; GLIS family zinc finger 1	http://www.genome.jp/dbget-bin/www_bget?mmu:230587	0.139855	0.633939	0.704547	FALSE	1.04737	0.00018688	0.000439758	UP	chr4	107426637	107635061	0.958234	1.14973e-07	2.88237e-06	FALSE
Tnfsf12	Tnfsf12	1.17225	1.82783	2.62324	-		tumor necrosis factor ligand superfamily member 12 isoform x2	GO:0001525//angiogenesis; GO:0006955//immune response; GO:0030154//cell differentiation; GO:0045732//positive regulation of protein catabolic process; GO:2001238//positive regulation of extrinsic apoptotic signaling pathway	GO:0005615//extracellular space; GO:0005886//plasma membrane; GO:0016021//integral component of membrane; GO:0048471//perinuclear region of cytoplasm	GO:0005125//cytokine activity; GO:0005164//tumor necrosis factor receptor binding	K05474 tumor necrosis factor ligand superfamily member 12 | (RefSeq) Tnfsf12, Apo3l, Dr3l, Dr3lg, Tw	Tnfsf12	K05474	tumor necrosis factor ligand superfamily member 12 | (RefSeq) Tnfsf12, Apo3l, Dr3l, Dr3lg, Tw	http://www.genome.jp/dbget-bin/www_bget?mmu:21944	0.550388	0.0958675	0.153114	FALSE	1.03032	0.00098735	0.00208087	UP	chr11	69686240	69696098	0.526101	0.00528914	0.0269455	FALSE
Ust	Ust	1.33987	1.5194	2.62264	-		uronyl 2-sulfotransferase	GO:0006477//protein sulfation; GO:0030010//establishment of cell polarity; GO:0030208//dermatan sulfate biosynthetic process; GO:0050770//regulation of axonogenesis	GO:0000139//Golgi membrane; GO:0005794//Golgi apparatus; GO:0016021//integral component of membrane	GO:0008146//sulfotransferase activity	K03193 dermatan/chondrotin sulfate uronyl 2-O-sulfotransferase UST [EC:2.8.2.-] | (RefSeq) Ust, D930	Ust	K03193	dermatan/chondrotin sulfate uronyl 2-O-sulfotransferase UST [EC:2.8.2.-] | (RefSeq) Ust, D930	http://www.genome.jp/dbget-bin/www_bget?mmu:338362	0.100906	0.723386	0.786599	FALSE	0.844057	0.000678497	0.00146882	FALSE	chr10	8204753	8518825	0.791339	9.54307e-07	1.84512e-05	FALSE
3110001I22Rik	3110001I22Rik	1.6542	1.67852	2.39462	-		periphilin-1 isoform x5	GO:0042787//protein ubiquitination involved in ubiquitin-dependent protein catabolic process; GO:0043066//negative regulation of apoptotic process; GO:0043161//proteasome-mediated ubiquitin-dependent protein catabolic process; GO:0051865//protein autoubiquitination; GO:0070534//protein K63-linked ubiquitination; GO:0070936//protein K48-linked ubiquitination; GO:1903895//negative regulation of IRE…	GO:0005789//endoplasmic reticulum membrane; GO:0016021//integral component of membrane	GO:0008270//zinc ion binding; GO:0030674//protein binding, bridging; GO:0061630//ubiquitin protein ligase activity; GO:0089720//caspase binding	-	3110001I22Rik	-	-	-	-0.0476869	0.872682	0.911017	FALSE	0.412234	0.087973	0.128409	FALSE	chr16	13672020	13678385	0.514594	0.00931124	0.0425123	FALSE
Hist2h2aa1	Hist2h2aa1	0.867263	1.32693	2.3737	-		histone h2a type 2-a	GO:0000077//DNA damage checkpoint; GO:0000724//double-strand break repair via homologous recombination; GO:0006342//chromatin silencing; GO:0007283//spermatogenesis	GO:0000781//chromosome, telomeric region; GO:0000786//nucleosome; GO:0000790//nuclear chromatin; GO:0000794//condensed nuclear chromosome; GO:0001673//male germ cell nucleus; GO:0001741//XY body; GO:0005654//nucleoplasm; GO:0005657//replication fork; GO:0035861//site of double-strand break; GO:0070062//extracellular exosome	GO:0003684//damaged DNA binding; GO:0019899//enzyme binding; GO:0042393//histone binding; GO:0046982//protein heterodimerization activity	K11251 histone H2A | (RefSeq) H2ac18, AI448581, H2a-614, H2a-615, Hist2, Hist2h2aa1; H2A clustered h	Hist2h2aa1	K11251	histone H2A | (RefSeq) H2ac18, AI448581, H2a-614, H2a-615, Hist2, Hist2h2aa1; H2A clustered h	http://www.genome.jp/dbget-bin/www_bget?mmu:15267	0.553	0.221808	0.309253	FALSE	1.3225	0.000633535	0.00137738	UP	chr3	96245497	96246052	0.828142	0.0307802	0.106784	FALSE
Csn3	Csn3	0.940829	1.04467	2.33624	-		kappa-casein precursor	GO:0001701//in utero embryonic development; GO:0006511//ubiquitin-dependent protein catabolic process; GO:0007595//lactation; GO:0010388//cullin deneddylation; GO:0050821//protein stabilization	GO:0005615//extracellular space; GO:0005654//nucleoplasm; GO:0005737//cytoplasm; GO:0008180//COP9 signalosome	-	K17282 kappa-casein | (RefSeq) Csn3, AW208918, CSN10, Csnk; casein kappa	Csn3	K17282	kappa-casein | (RefSeq) Csn3, AW208918, CSN10, Csnk; casein kappa	http://www.genome.jp/dbget-bin/www_bget?mmu:12994	0.0961255	0.825119	0.871955	FALSE	1.19487	2.62188e-05	6.92175e-05	UP	chr5	87925575	87932545	1.15443	3.59215e-06	5.87183e-05	UP
Plxdc1	Plxdc1	1.47861	1.45329	2.21682	-		plexin domain-containing protein 1	GO:0001525//angiogenesis; GO:0007264//small GTPase mediated signal transduction; GO:0021510//spinal cord development	GO:0005737//cytoplasm; GO:0005886//plasma membrane; GO:0005923//bicellular tight junction; GO:0016021//integral component of membrane; GO:0030425//dendrite; GO:0043025//neuronal cell body; GO:0043235//receptor complex	GO:0005515//protein binding; GO:0005525//GTP binding	no KO assigned | (RefSeq) Plxdc1, 2410003I07Rik, AI848450, Tem7; plexin domain containing 1	Plxdc1	-	-	http://www.genome.jp/dbget-bin/www_bget?mmu:72324	-0.0906099	0.721277	0.784734	FALSE	0.461901	0.0526904	0.0809361	FALSE	chr11	97923237	97986668	0.612466	0.00705573	0.0340771	FALSE
Crabp2	Crabp2	0.584198	1.18296	2.20326	-		cellular retinoic acid-binding protein 2	GO:0002138//retinoic acid biosynthetic process; GO:0006355//regulation of transcription, DNA-templated; GO:0006869//lipid transport; GO:0008544//epidermis development; GO:0035115//embryonic forelimb morphogenesis; GO:0048385//regulation of retinoic acid receptor signaling pathway; GO:0048672//positive regulation of collateral sprouting	GO:0005654//nucleoplasm; GO:0005783//endoplasmic reticulum; GO:0005829//cytosol; GO:0070062//extracellular exosome	GO:0001972//retinoic acid binding; GO:0005215//transporter activity; GO:0016918//retinal binding; GO:0019841//retinol binding; GO:0030332//cyclin binding	K17289 cellular retinoic acid-binding protein 2 | (RefSeq) Crabp2, AI893628, Crabp-2, CrabpII; cellu	Crabp2	K17289	cellular retinoic acid-binding protein 2 | (RefSeq) Crabp2, AI893628, Crabp-2, CrabpII; cellu	http://www.genome.jp/dbget-bin/www_bget?mmu:12904	0.960673	0.0710506	0.118485	FALSE	1.79419	0.000335464	0.0007608	UP	chr3	87948693	87953372	0.900903	0.000548219	0.00422719	FALSE
Prkg2	Prkg2	1.53532	1.35827	2.18495	-		cgmp-dependent protein kinase 2 isoform x1	GO:0007165//signal transduction; GO:0032922//circadian regulation of gene expression; GO:0036289//peptidyl-serine autophosphorylation; GO:0050999//regulation of nitric-oxide synthase activity; GO:0072661//protein targeting to plasma membrane	GO:0005829//cytosol; GO:0016324//apical plasma membrane; GO:0031965//nuclear membrane	GO:0004692//cGMP-dependent protein kinase activity; GO:0005524//ATP binding; GO:0030553//cGMP binding; GO:0042803//protein homodimerization activity	K19477 cGMP-dependent protein kinase 2 [EC:2.7.11.12] | (RefSeq) Prkg2, AW212535, CGKII, Prkgr2, cGK	Prkg2	K19477	cGMP-dependent protein kinase 2 [EC:2.7.11.12] | (RefSeq) Prkg2, AW212535, CGKII, Prkgr2, cGK	http://www.genome.jp/dbget-bin/www_bget?mmu:19092	-0.244557	0.425045	0.52378	FALSE	0.386868	0.164806	0.22272	FALSE	chr5	98929773	99038699	0.686846	0.00233103	0.0140151	FALSE
Fermt3	Fermt3	1.38752	1.24039	2.04498	-		fermitin family homolog 3	GO:0007159//leukocyte cell-cell adhesion; GO:0007229//integrin-mediated signaling pathway; GO:0030335//positive regulation of cell migration; GO:0033622//integrin activation; GO:0033632//regulation of cell-cell adhesion mediated by integrin; GO:0034446//substrate adhesion-dependent cell spreading; GO:0070527//platelet aggregation	GO:0002102//podosome; GO:0016020//membrane; GO:0030054//cell junction; GO:0042995//cell projection; GO:0070062//extracellular exosome	GO:0005178//integrin binding	K17084 kindlin 3 | (RefSeq) Fermt3, C79673, Kindlin3; fermitin family member 3	Fermt3	K17084	kindlin 3 | (RefSeq) Fermt3, C79673, Kindlin3; fermitin family member 3	http://www.genome.jp/dbget-bin/www_bget?mmu:108101	-0.219251	0.394726	0.495252	FALSE	0.443663	0.059364	0.0902246	FALSE	chr19	6998958	7019469	0.724025	6.04743e-05	0.000667666	FALSE
Vwa2	Vwa2	1.25916	1.14156	2.04433	-		von willebrand factor a domain-containing protein 2	GO:0007161//calcium-independent cell-matrix adhesion; GO:0046626//regulation of insulin receptor signaling pathway; GO:0051260//protein homooligomerization	GO:0005604//basement membrane; GO:0005615//extracellular space; GO:0070062//extracellular exosome	GO:0005509//calcium ion binding; GO:0042802//identical protein binding	no KO assigned | (RefSeq) Vwa2, Amaco; von Willebrand factor A domain containing 2	Vwa2	-	-	http://www.genome.jp/dbget-bin/www_bget?mmu:240675	-0.195308	0.520557	0.620359	FALSE	0.5818	0.0311899	0.0503477	FALSE	chr19	56874416	56912078	0.84229	7.09754e-05	0.00076655	FALSE
Rnf225	Rnf225	1.29513	1.06282	2.03382	-		ring finger protein 225	-	GO:0016021//integral component of membrane	GO:0008270//zinc ion binding	no KO assigned | (RefSeq) Rnf225, 2310014L17Rik, AV237412, C77118; ring finger protein 225	Rnf225	-	-	http://www.genome.jp/dbget-bin/www_bget?mmu:381845	-0.359591	0.256576	0.348608	FALSE	0.524823	0.02647	0.0432924	FALSE	chr7	12927416	12931072	0.93676	6.26412e-05	0.000688448	FALSE
Krt14	Krt14	0.351363	0.512328	2.02904	-		type i cytoskeletal 14	GO:0007568//aging; GO:0008544//epidermis development; GO:0010043//response to zinc ion; GO:0010212//response to ionizing radiation; GO:0030855//epithelial cell differentiation; GO:0031581//hemidesmosome assembly; GO:0042633//hair cycle; GO:0045110//intermediate filament bundle assembly	GO:0005634//nucleus; GO:0005737//cytoplasm; GO:0005829//cytosol; GO:0045095//keratin filament; GO:0045178//basal part of cell; GO:0070062//extracellular exosome; GO:0071944//cell periphery	GO:0005198//structural molecule activity; GO:0005200//structural constituent of cytoskeleton; GO:1990254//keratin filament binding	K07604 type I keratin, acidic | (RefSeq) Krt14, AI626930, CK-14, K14, Krt-1.14, Krt1-14; keratin 14	Krt14	K07604	type I keratin, acidic | (RefSeq) Krt14, AI626930, CK-14, K14, Krt-1.14, Krt1-14; keratin 14	http://www.genome.jp/dbget-bin/www_bget?mmu:16664	0.454716	0.245426	0.335738	FALSE	2.39148	1.22114e-14	8.32343e-14	UP	chr11	100203162	100207510	1.99433	6.71823e-14	5.93719e-12	UP
Gm5751	Gm5751	0.328642	0.528044	2.00727	-		synovial x member breakpoint 1	GO:1903507//negative regulation of nucleic acid-templated transcription	GO:0005634//nucleus	GO:0003714//transcription corepressor activity	no KO assigned | (RefSeq) Gm5751, EG436188; predicted gene 5751	Gm5751	-	-	http://www.genome.jp/dbget-bin/www_bget?mmu:436188	0.617601	0.341618	0.440609	FALSE	2.47002	3.46563e-07	1.16603e-06	UP	chrX	8871568	8875407	1.90412	4.04516e-06	6.51332e-05	UP
Ccdc30	Ccdc30	0.81781	0.919507	1.98105	-		coiled-coil domain-containing protein 30 isoform x2	-	GO:0070062//extracellular exosome	-	no KO assigned | (RefSeq) Ccdc30, 1700001O02Rik, 1700041C02Rik, 1700111D19Rik, 4930445I03Rik; coiled	Ccdc30	-	-	http://www.genome.jp/dbget-bin/www_bget?mmu:73332	0.0969365	0.749475	0.80911	FALSE	1.15427	8.77718e-06	2.47936e-05	UP	chr4	119322893	119415521	1.11768	2.02122e-08	5.90916e-07	UP
Ang2	Ang2	0.805118	1.07559	1.93127	-		angiogenin precursor	GO:0001525//angiogenesis; GO:0001666//response to hypoxia; GO:0001878//response to yeast; GO:0001889//liver development; GO:0001938//positive regulation of endothelial cell proliferation; GO:0006401//RNA catabolic process; GO:0006651//diacylglycerol biosynthetic process; GO:0007202//activation of phospholipase C activity; GO:0007417//central nervous system development; GO:0009267//cellular respon…	GO:0005605//basal lamina; GO:0005615//extracellular space; GO:0005634//nucleus; GO:0030141//secretory granule; GO:0030426//growth cone; GO:0032311//angiogenin-PRI complex; GO:0033180//proton-transporting V-type ATPase, V1 domain; GO:0043025//neuronal cell body; GO:0070062//extracellular exosome	GO:0003677//DNA binding; GO:0003723//RNA binding; GO:0003779//actin binding; GO:0004519//endonuclease activity; GO:0004540//ribonuclease activity; GO:0005102//receptor binding; GO:0005507//copper ion binding; GO:0008201//heparin binding; GO:0042277//peptide binding; GO:0042803//protein homodimerization activity; GO:0046961//proton-transporting ATPase activity, rotational mechanism	K16631 angiogenin [EC:3.1.27.-] | (RefSeq) Ang2, Angrp, Raa3, Rnase5b; angiogenin, ribonuclease A fa	Ang2	K16631	angiogenin [EC:3.1.27.-] | (RefSeq) Ang2, Angrp, Raa3, Rnase5b; angiogenin, ribonuclease A fa	http://www.genome.jp/dbget-bin/www_bget?mmu:11731	0.338553	0.504958	0.604827	FALSE	1.13835	0.00794884	0.0143706	UP	chr14	51195486	51195923	0.857017	0.0297864	0.104285	FALSE
Plxna2	Plxna2	1.4721	1.18601	1.91294	-		plexin-a2 isoform x1	GO:0001756//somitogenesis; GO:0021785//branchiomotor neuron axon guidance; GO:0021915//neural tube development; GO:0021935//cerebellar granule cell precursor tangential migration; GO:0030334//regulation of cell migration; GO:0048841//regulation of axon extension involved in axon guidance; GO:0051642//centrosome localization; GO:0060037//pharyngeal system development; GO:0060174//limb bud formatio…	GO:0002116//semaphorin receptor complex; GO:0005887//integral component of plasma membrane	GO:0017154//semaphorin receptor activity	K06820 plexin A | (RefSeq) Plxna2, 2810428A13Rik, AA589422, AW457381, OCT, PlexA2, Plxn2, mKIAA0463;	Plxna2	K06820	plexin A | (RefSeq) Plxna2, 2810428A13Rik, AA589422, AW457381, OCT, PlexA2, Plxn2, mKIAA0463;	http://www.genome.jp/dbget-bin/www_bget?mmu:18845	-0.390468	0.119975	0.18505	FALSE	0.255251	0.228962	0.295877	FALSE	chr1	194619829	194816869	0.693128	1.48988e-06	2.73061e-05	FALSE
Nmb	Nmb	0.842902	1.28413	1.88426	-		neuromedin-b isoform x1	GO:0007204//positive regulation of cytosolic calcium ion concentration; GO:0007218//neuropeptide signaling pathway; GO:0008284//positive regulation of cell proliferation; GO:0042593//glucose homeostasis; GO:0046887//positive regulation of hormone secretion; GO:0046888//negative regulation of hormone secretion; GO:0050482//arachidonic acid secretion	GO:0005576//extracellular region; GO:0043005//neuron projection	GO:0031710//neuromedin B receptor binding	K05223 neuromedin B | (RefSeq) Nmb, 3110023K12Rik; neuromedin B	Nmb	K05223	neuromedin B | (RefSeq) Nmb, 3110023K12Rik; neuromedin B	http://www.genome.jp/dbget-bin/www_bget?mmu:68039	0.518064	0.125948	0.192969	FALSE	1.02774	0.00122747	0.00254961	UP	chr7	80902227	80913681	0.557312	0.00444515	0.0234866	FALSE
A3galt2	A3galt2	0.406672	0.698696	1.86433	-		alpha -galactosyltransferase 2	GO:0005975//carbohydrate metabolic process; GO:0006688//glycosphingolipid biosynthetic process; GO:0030259//lipid glycosylation; GO:0033580//protein galactosylation at cell surface	GO:0016021//integral component of membrane; GO:0031982//vesicle; GO:0032580//Golgi cisterna membrane	GO:0001962//alpha-1,3-galactosyltransferase activity; GO:0046872//metal ion binding; GO:0047276//N-acetyllactosaminide 3-alpha-galactosyltransferase activity	K20736 alpha-1,3-galactosyltransferase 2 [EC:2.4.1.87] | (RefSeq) A3galt2, Gm433, iGb3, iGb3S; alpha	A3galt2	K20736	alpha-1,3-galactosyltransferase 2 [EC:2.4.1.87] | (RefSeq) A3galt2, Gm433, iGb3, iGb3S; alpha	http://www.genome.jp/dbget-bin/www_bget?mmu:215493	0.698458	0.0676859	0.113587	FALSE	2.06159	7.44743e-10	3.32761e-09	UP	chr4	128759258	128770201	1.41694	1.69439e-05	0.000221407	UP
Pik3c2b	Pik3c2b	1.19912	1.22134	1.85671	-		phosphatidylinositol 4-phosphate 3-kinase c2 domain-containing subunit beta isoform x1	GO:0009267//cellular response to starvation; GO:0036092//phosphatidylinositol-3-phosphate biosynthetic process; GO:0043491//protein kinase B signaling; GO:0046854//phosphatidylinositol phosphorylation; GO:0048015//phosphatidylinositol-mediated signaling	GO:0005886//plasma membrane; GO:0005942//phosphatidylinositol 3-kinase complex; GO:0030139//endocytic vesicle	GO:0001727//lipid kinase activity; GO:0005515//protein binding; GO:0016303//1-phosphatidylinositol-3-kinase activity; GO:0035005//1-phosphatidylinositol-4-phosphate 3-kinase activity; GO:0035091//phosphatidylinositol binding	K00923 phosphatidylinositol-4-phosphate 3-kinase [EC:2.7.1.154] | (RefSeq) Pik3c2b, C330011J12Rik, G	Pik3c2b	K00923	phosphatidylinositol-4-phosphate 3-kinase [EC:2.7.1.154] | (RefSeq) Pik3c2b, C330011J12Rik, G	http://www.genome.jp/dbget-bin/www_bget?mmu:240752	-0.0471974	0.845009	0.888544	FALSE	0.507724	0.00598531	0.011048	FALSE	chr1	133045672	133108691	0.61062	0.000173302	0.00161022	FALSE
Tlcd2	Tlcd2	0.966534	1.14899	1.78801	-		tlc domain-containing protein 2	GO:0000398//mRNA splicing, via spliceosome	GO:0005681//spliceosomal complex; GO:0016021//integral component of membrane	GO:0017070//U6 snRNA binding; GO:0030623//U5 snRNA binding	no KO assigned | (RefSeq) Tlcd2; TLC domain containing 2	Tlcd2	-	-	http://www.genome.jp/dbget-bin/www_bget?mmu:380712	0.180625	0.548375	0.648146	FALSE	0.764242	0.0034895	0.00671737	FALSE	chr11	75468024	75470899	0.639911	0.0040407	0.0217898	FALSE
Pld4	Pld4	0.411039	0.578757	1.76685	-		phospholipase d4	GO:0002244//hematopoietic progenitor cell differentiation; GO:0006909//phagocytosis; GO:0016042//lipid catabolic process	GO:0005634//nucleus; GO:0005783//endoplasmic reticulum; GO:0016021//integral component of membrane; GO:0032588//trans-Golgi network membrane; GO:0045335//phagocytic vesicle	GO:0004630//phospholipase D activity; GO:0005515//protein binding; GO:0070290//N-acylphosphatidylethanolamine-specific phospholipase D activity	K16860 phospholipase D3/4 [EC:3.1.4.4] | (RefSeq) Pld4, AI132321, thss; phospholipase D family, memb	Pld4	K16860	phospholipase D3/4 [EC:3.1.4.4] | (RefSeq) Pld4, AI132321, thss; phospholipase D family, memb	http://www.genome.jp/dbget-bin/www_bget?mmu:104759	0.391143	0.428095	0.526953	FALSE	1.94948	1.77915e-06	5.49147e-06	UP	chr12	112760655	112768986	1.61107	3.10894e-07	6.98033e-06	UP
Foxh1	Foxh1	0.396597	0.556943	1.74025	Fork head		forkhead box protein h1	GO:0000122//negative regulation of transcription from RNA polymerase II promoter; GO:0001947//heart looping; GO:0003139//secondary heart field specification; GO:0003151//outflow tract morphogenesis; GO:0003215//cardiac right ventricle morphogenesis; GO:0003222//ventricular trabecula myocardium morphogenesis; GO:0007179//transforming growth factor beta receptor signaling pathway; GO:0033147//negat…	GO:0000790//nuclear chromatin; GO:0016021//integral component of membrane; GO:0032444//activin responsive factor complex	GO:0001104//RNA polymerase II transcription cofactor activity; GO:0001190//transcriptional activator activity, RNA polymerase II transcription factor binding; GO:0001205//transcriptional activator activity, RNA polymerase II distal enhancer sequence-specific binding; GO:0019904//protein domain specific binding; GO:0043425//bHLH transcription factor binding; GO:0043565//sequence-specific DNA bindi…	K09400 forkhead box protein H | (RefSeq) Foxh1, Fast1, Fast2, fast-1, fast-2; forkhead box H1	Foxh1	K09400	forkhead box protein H | (RefSeq) Foxh1, Fast1, Fast2, fast-1, fast-2; forkhead box H1	http://www.genome.jp/dbget-bin/www_bget?mmu:14106	0.387523	0.540044	0.640225	FALSE	1.99521	0.000330639	0.000750312	UP	chr15	76667829	76671545	1.64584	2.71542e-12	1.70631e-10	UP
Hcrtr1	Hcrtr1	0.119431	0.161597	1.70772	-		orexin receptor type 1	GO:0007218//neuropeptide signaling pathway; GO:0007268//synaptic transmission; GO:0007631//feeding behavior; GO:0032870//cellular response to hormone stimulus; GO:0045187//regulation of circadian sleep/wake cycle, sleep; GO:0051480//cytosolic calcium ion homeostasis; GO:0070374//positive regulation of ERK1 and ERK2 cascade; GO:1901652//response to peptide	GO:0005887//integral component of plasma membrane	GO:0005515//protein binding; GO:0008188//neuropeptide receptor activity; GO:0016499//orexin receptor activity; GO:0017046//peptide hormone binding	K04238 hypocretin (orexin) receptor 1 | (RefSeq) Hcrtr1, Ox1r, ox-1-R, ox1-R; hypocretin (orexin) re	Hcrtr1	K04238	hypocretin (orexin) receptor 1 | (RefSeq) Hcrtr1, Ox1r, ox-1-R, ox1-R; hypocretin (orexin) re	http://www.genome.jp/dbget-bin/www_bget?mmu:230777	0.315973	0.660143	0.728688	FALSE	3.64975	1.23352e-22	1.53714e-21	UP	chr4	130130217	130139694	3.41499	4.32922e-22	1.37357e-19	UP
Slc25a27	Slc25a27	0.900046	1.17053	1.70506	-		mitochondrial uncoupling protein 4 isoform x2	GO:0006091//generation of precursor metabolites and energy; GO:0006412//translation; GO:0008284//positive regulation of cell proliferation; GO:0010917//negative regulation of mitochondrial membrane potential; GO:0015992//proton transport; GO:0035356//cellular triglyceride homeostasis; GO:0043066//negative regulation of apoptotic process; GO:0046324//regulation of glucose import; GO:0048839//inner…	GO:0005739//mitochondrion; GO:0005743//mitochondrial inner membrane; GO:0016021//integral component of membrane; GO:0043025//neuronal cell body; GO:0045177//apical part of cell	GO:0003735//structural constituent of ribosome	K15112 solute carrier family 25 (mitochondrial uncoupling protein), member 27 | (RefSeq) Slc25a27, 3	Slc25a27	K15112	solute carrier family 25 (mitochondrial uncoupling protein), member 27 | (RefSeq) Slc25a27, 3	http://www.genome.jp/dbget-bin/www_bget?mmu:74011	0.317013	0.139093	0.210104	FALSE	0.804887	0.000187402	0.000440875	FALSE	chr17	43637739	43667192	0.548483	0.00170355	0.0108527	FALSE
Plet1	Plet1	0.729749	0.849982	1.70306	-		placenta-expressed transcript 1 protein	GO:0001953//negative regulation of cell-matrix adhesion; GO:0030154//cell differentiation; GO:0030335//positive regulation of cell migration; GO:0035313//wound healing, spreading of epidermal cells	GO:0009897//external side of plasma membrane; GO:0016324//apical plasma membrane; GO:0031225//anchored component of membrane	-	no KO assigned | (RefSeq) Plet1, 0610037B23Rik, 1600029D21Rik, AA407923, AU043048; placenta expresse	Plet1	-	-	http://www.genome.jp/dbget-bin/www_bget?mmu:76509	0.122579	0.835181	0.88027	FALSE	1.08797	0.0107744	0.0190197	UP	chr9	50494525	50505639	1.00521	0.00143106	0.00933956	UP
Ptrhd1	Ptrhd1	1.37309	1.19846	1.69652	-		monooxygenase p33monox isoform x1	GO:0055114//oxidation-reduction process	GO:0005737//cytoplasm	GO:0016491//oxidoreductase activity	no KO assigned | (RefSeq) 4833439L19Rik, 4930558H15Rik, C81457, Kiaa1191, P33monox; RIKEN cDNA 48334	Ptrhd1	-	-	http://www.genome.jp/dbget-bin/www_bget?mmu:97820	-0.257232	0.25751	0.349681	FALSE	0.184564	0.425557	0.502135	FALSE	chr12	4234027	4240123	0.501786	0.00276073	0.0160695	FALSE
Nat14	Nat14	0.868202	1.08551	1.68999	-		n-acetyltransferase 14	GO:0006355//regulation of transcription, DNA-templated	GO:0016021//integral component of membrane	GO:0003677//DNA binding; GO:0008080//N-acetyltransferase activity	no KO assigned | (RefSeq) Nat14, BC047219; N-acetyltransferase 14	Nat14	-	-	http://www.genome.jp/dbget-bin/www_bget?mmu:269854	0.26961	0.421489	0.520037	FALSE	0.846998	0.0093316	0.0166724	FALSE	chr7	4918883	4925006	0.642747	0.0178755	0.0711743	FALSE
Hist1h3i	Hist1h3i	0.953056	0.606828	1.63688	-		uncharacterized protein loc680498	-	GO:0000786//nucleosome; GO:0005634//nucleus	GO:0003677//DNA binding; GO:0046982//protein heterodimerization activity	K11253 histone H3 | (RefSeq) H3c1, H3c10, H3c11, H3c8, Hist1h3a; H3 clustered histone 1	Hist1h3i	K11253	histone H3 | (RefSeq) H3c1, H3c10, H3c11, H3c8, Hist1h3a; H3 clustered histone 1	http://www.genome.jp/dbget-bin/www_bget?mmu:360198	-0.734222	0.153873	0.228011	FALSE	0.664764	0.124693	0.174574	FALSE	chr13	21782915	21783397	1.45041	0.00306156	0.0174577	UP
Atp9a	Atp9a	0.82758	1.01929	1.61729	-		probable phospholipid-transporting atpase iia isoform x2	GO:0006890//retrograde vesicle-mediated transport, Golgi to ER; GO:0006897//endocytosis; GO:0015914//phospholipid transport; GO:0045332//phospholipid translocation	GO:0005769//early endosome; GO:0005802//trans-Golgi network; GO:0005886//plasma membrane; GO:0016021//integral component of membrane; GO:0031901//early endosome membrane; GO:0048471//perinuclear region of cytoplasm; GO:0055037//recycling endosome	GO:0000287//magnesium ion binding; GO:0004012//phospholipid-translocating ATPase activity; GO:0005524//ATP binding	K01530 phospholipid-translocating ATPase [EC:7.6.2.1] | (RefSeq) Atp9a, IIa; ATPase, class II, type	Atp9a	K01530	phospholipid-translocating ATPase [EC:7.6.2.1] | (RefSeq) Atp9a, IIa; ATPase, class II, type	http://www.genome.jp/dbget-bin/www_bget?mmu:11981	0.245063	0.350505	0.44919	FALSE	0.851821	0.000524997	0.00115455	FALSE	chr2	168634438	168742370	0.668913	9.34293e-05	0.000961825	FALSE
Pygm	Pygm	0.57528	0.916115	1.58724	-		glycogen muscle form	GO:0001666//response to hypoxia; GO:0005980//glycogen catabolic process; GO:0006874//cellular calcium ion homeostasis; GO:0051591//response to cAMP	GO:0016529//sarcoplasmic reticulum; GO:0030018//Z disc; GO:0070062//extracellular exosome	GO:0008144//drug binding; GO:0008184//glycogen phosphorylase activity; GO:0016208//AMP binding; GO:0030170//pyridoxal phosphate binding; GO:0030246//carbohydrate binding; GO:0042803//protein homodimerization activity	K00688 glycogen phosphorylase [EC:2.4.1.1] | (RefSeq) Pygm, AI115133, PG; muscle glycogen phosphoryl	Pygm	K00688	glycogen phosphorylase [EC:2.4.1.1] | (RefSeq) Pygm, AI115133, PG; muscle glycogen phosphoryl	http://www.genome.jp/dbget-bin/www_bget?mmu:19309	0.591604	0.112439	0.175333	FALSE	1.3296	1.36833e-05	3.76411e-05	UP	chr19	6384408	6398464	0.791899	0.00828601	0.0388205	FALSE
Rasl10a	Rasl10a	1.27026	0.973943	1.56499	-		ras-like protein family member 10a	GO:0007264//small GTPase mediated signal transduction	GO:0005634//nucleus; GO:0005730//nucleolus; GO:0005886//plasma membrane	GO:0003924//GTPase activity; GO:0005525//GTP binding	K07850 Ras-like protein family member 10A | (RefSeq) Rasl10a, 2210403B10Rik, AI852688; RAS-like, fam	Rasl10a	K07850	Ras-like protein family member 10A | (RefSeq) Rasl10a, 2210403B10Rik, AI852688; RAS-like, fam	http://www.genome.jp/dbget-bin/www_bget?mmu:75668	-0.455133	0.154709	0.229004	FALSE	0.17732	0.585754	0.653332	FALSE	chr11	5058128	5060384	0.68872	0.0366181	0.12175	FALSE
Mmp17	Mmp17	0.50783	0.665789	1.55428	-	Endopeptidase that degrades various components of the extracellular matrix, such as fibrin. May be involved in the activation of membrane-bound precursors of growth factors or inflammatory mediators, such as tumor necrosis factor-alpha. May also be involved in tumoral process. Not obvious if able to proteolytically activate progelatinase A. Does not hydrolyze collagen types I, II, III, IV and V, …	matrix metalloproteinase-17	GO:0001822//kidney development; GO:0006508//proteolysis; GO:0042756//drinking behavior	GO:0005578//proteinaceous extracellular matrix; GO:0005886//plasma membrane; GO:0031225//anchored component of membrane	GO:0004222//metalloendopeptidase activity; GO:0005509//calcium ion binding; GO:0008270//zinc ion binding	K07997 matrix metalloproteinase-17 (membrane-inserted) [EC:3.4.24.-] | (RefSeq) Mmp17, MT4-MMP, MT4M	Mmp17	K07997	matrix metalloproteinase-17 (membrane-inserted) [EC:3.4.24.-] | (RefSeq) Mmp17, MT4-MMP, MT4M	http://www.genome.jp/dbget-bin/www_bget?mmu:23948	0.322942	0.285225	0.38209	FALSE	1.49486	1.71098e-10	8.17783e-10	UP	chr5	129584169	129609154	1.23298	4.99938e-08	1.35137e-06	UP
Ppp1r3b	Ppp1r3b	1.13058	0.992682	1.49274	-		protein phosphatase 1 regulatory subunit 3b	GO:0005979//regulation of glycogen biosynthetic process; GO:0005981//regulation of glycogen catabolic process; GO:0006470//protein dephosphorylation; GO:0050790//regulation of catalytic activity	GO:0000164//protein phosphatase type 1 complex; GO:0042587//glycogen granule; GO:0043231//intracellular membrane-bounded organelle	GO:0004721//phosphoprotein phosphatase activity; GO:0019888//protein phosphatase regulator activity; GO:0019899//enzyme binding	K07189 protein phosphatase 1 regulatory subunit 3A/B/C/D/E | (RefSeq) Ppp1r3b, 6430576E21, AW821953,	Ppp1r3b	K07189	protein phosphatase 1 regulatory subunit 3A/B/C/D/E | (RefSeq) Ppp1r3b, 6430576E21, AW821953,	http://www.genome.jp/dbget-bin/www_bget?mmu:244416	-0.253832	0.404659	0.504799	FALSE	0.283591	0.241781	0.310833	FALSE	chr8	35375667	35388139	0.5968	0.0221896	0.0836334	FALSE
Ptprcap	Ptprcap	0.530413	0.856786	1.49136	-		protein tyrosine phosphatase receptor type c-associated protein	GO:0006952//defense response	GO:0005886//plasma membrane; GO:0016021//integral component of membrane	-	no KO assigned | (RefSeq) Ptprcap, AI605264, CD-45-AP, LPAP, LSM-1; protein tyrosine phosphatase, re	Ptprcap	-	-	http://www.genome.jp/dbget-bin/www_bget?mmu:19265	0.593921	0.162671	0.239374	FALSE	1.33954	0.00372989	0.00713975	UP	chr19	4154646	4156710	0.792236	0.0434924	0.138697	FALSE
Hcn3	Hcn3	0.778963	1.03239	1.48688	-		potassium sodium hyperpolarization-activated cyclic nucleotide-gated channel 3	GO:0034765//regulation of ion transmembrane transport; GO:0035725//sodium ion transmembrane transport; GO:0060078//regulation of postsynaptic membrane potential; GO:0071320//cellular response to cAMP; GO:0071805//potassium ion transmembrane transport; GO:0072718//response to cisplatin; GO:1903351//cellular response to dopamine	GO:0005887//integral component of plasma membrane; GO:0030424//axon; GO:0030425//dendrite; GO:0043025//neuronal cell body; GO:0044316//cone cell pedicle	GO:0005222//intracellular cAMP activated cation channel activity; GO:0005248//voltage-gated sodium channel activity; GO:0005249//voltage-gated potassium channel activity; GO:0005515//protein binding; GO:0030552//cAMP binding	K04956 hyperpolarization activated cyclic nucleotide-gated potassium channel 3 | (RefSeq) Hcn3, BCNG	Hcn3	K04956	hyperpolarization activated cyclic nucleotide-gated potassium channel 3 | (RefSeq) Hcn3, BCNG	http://www.genome.jp/dbget-bin/www_bget?mmu:15168	0.328819	0.232483	0.320778	FALSE	0.806744	0.000552983	0.00121267	FALSE	chr3	89146775	89160157	0.53412	0.00949317	0.0431699	FALSE
Mapt	Mapt	1.08115	1.05422	1.48652	-		microtubule-associated protein tau isoform x2	GO:0001764//neuron migration; GO:0007420//brain development; GO:0007565//female pregnancy; GO:0007584//response to nutrient; GO:0007613//memory; GO:0007628//adult walking behavior; GO:0008088//axon cargo transport; GO:0008631//intrinsic apoptotic signaling pathway in response to oxidative stress; GO:0010033//response to organic substance; GO:0010506//regulation of autophagy; GO:0010917//negative …	GO:0005829//cytosol; GO:0005874//microtubule; GO:0005875//microtubule associated complex; GO:0005886//plasma membrane; GO:0005930//axoneme; GO:0014069//postsynaptic density; GO:0030425//dendrite; GO:0034399//nuclear periphery; GO:0036464//cytoplasmic ribonucleoprotein granule; GO:0043025//neuronal cell body; GO:0044295//axonal growth cone; GO:0044304//main axon; GO:0045298//tubulin complex	GO:0003677//DNA binding; GO:0008017//microtubule binding; GO:0017124//SH3 domain binding; GO:0019901//protein kinase binding; GO:0032403//protein complex binding; GO:0034185//apolipoprotein binding; GO:0048018//receptor agonist activity; GO:0051721//protein phosphatase 2A binding; GO:0051879//Hsp90 protein binding; GO:0071813//lipoprotein particle binding	K04380 microtubule-associated protein tau | (RefSeq) Mapt, AI413597, AW045860, Mtapt, Tau; microtubu	Mapt	K04380	microtubule-associated protein tau | (RefSeq) Mapt, AI413597, AW045860, Mtapt, Tau; microtubu	http://www.genome.jp/dbget-bin/www_bget?mmu:17762	-0.105049	0.609942	0.68311	FALSE	0.338841	0.093962	0.136174	FALSE	chr11	104231273	104332090	0.501445	0.00333556	0.0187555	FALSE
Rgcc	Rgcc	0.320977	0.567057	1.46252	-		regulator of cell cycle rgcc	GO:0001100//negative regulation of exit from mitosis; GO:0001937//negative regulation of endothelial cell proliferation; GO:0003331//positive regulation of extracellular matrix constituent secretion; GO:0006956//complement activation; GO:0010718//positive regulation of epithelial to mesenchymal transition; GO:0016525//negative regulation of angiogenesis; GO:0031659//positive regulation of cyclin-…	GO:0005634//nucleus; GO:0005737//cytoplasm; GO:0005813//centrosome	GO:0019901//protein kinase binding; GO:0030295//protein kinase activator activity; GO:0070412//R-SMAD binding	no KO assigned | (RefSeq) Rgcc, 1190002H23Rik, Rgc-32, Rgc32; regulator of cell cycle	Rgcc	-	-	http://www.genome.jp/dbget-bin/www_bget?mmu:66214	0.797745	0.25379	0.345427	FALSE	2.09509	0.000276369	0.000634543	UP	chr14	79288750	79301635	1.36063	9.65168e-06	0.000136949	UP
Kcnh2	Kcnh2	0.468453	0.615874	1.40497	-		potassium voltage-gated channel subfamily h member 2 isoform x2	GO:0000160//phosphorelay signal transduction system; GO:0007420//brain development; GO:0021510//spinal cord development; GO:0023014//signal transduction by protein phosphorylation; GO:0035690//cellular response to drug; GO:0051291//protein heterooligomerization; GO:0055075//potassium ion homeostasis; GO:0060307//regulation of ventricular cardiac muscle cell membrane repolarization; GO:0086010//me…	GO:0005635//nuclear envelope; GO:0008076//voltage-gated potassium channel complex; GO:0009986//cell surface; GO:0048471//perinuclear region of cytoplasm	GO:0000155//phosphorelay sensor kinase activity; GO:0005242//inward rectifier potassium channel activity; GO:0005251//delayed rectifier potassium channel activity; GO:0031625//ubiquitin protein ligase binding; GO:0042803//protein homodimerization activity; GO:0055131//C3HC4-type RING finger domain binding; GO:0097110//scaffold protein binding; GO:1902282//voltage-gated potassium channel activity …	K04905 potassium voltage-gated channel Eag-related subfamily H member 2 | (RefSeq) Kcnh2, AI326795,	Kcnh2	K04905	potassium voltage-gated channel Eag-related subfamily H member 2 | (RefSeq) Kcnh2, AI326795,	http://www.genome.jp/dbget-bin/www_bget?mmu:16511	0.324232	0.191718	0.274679	FALSE	1.46141	9.73931e-11	4.76702e-10	UP	chr5	24319585	24351671	1.1936	8.16054e-11	3.86159e-09	UP
Hist2h2bb	Hist2h2bb	0.576789	0.306308	1.40076	-		histone h2b type 2-f isoform x2	GO:0006334//nucleosome assembly	GO:0000788//nuclear nucleosome; GO:0005654//nucleoplasm; GO:0005737//cytoplasm; GO:0070062//extracellular exosome	GO:0003677//DNA binding; GO:0046982//protein heterodimerization activity	K11252 histone H2B | (RefSeq) H2bc6, Gm11398, H2bc4, H2bc8, Hist1h2be; H2B clustered histone 6	Hist2h2bb	K11252	histone H2B | (RefSeq) H2bc6, Gm11398, H2bc4, H2bc8, Hist1h2be; H2B clustered histone 6	http://www.genome.jp/dbget-bin/www_bget?mmu:319179	-0.97241	0.194792	0.278619	FALSE	1.12502	0.0285104	0.046338	UP	chr3	96269700	96270192	2.15438	0.000107564	0.00108445	UP
Myb	Myb	0.782802	0.954583	1.3965	MYB		transcriptional activator myb isoform x4	GO:0000082//G1/S transition of mitotic cell cycle; GO:0000122//negative regulation of transcription from RNA polymerase II promoter; GO:0001701//in utero embryonic development; GO:0006338//chromatin remodeling; GO:0006816//calcium ion transport; GO:0017145//stem cell division; GO:0030099//myeloid cell differentiation; GO:0030183//B cell differentiation; GO:0045624//positive regulation of T-helper…	GO:0005634//nucleus; GO:0005829//cytosol; GO:0016021//integral component of membrane; GO:0016363//nuclear matrix	GO:0000978//RNA polymerase II core promoter proximal region sequence-specific DNA binding; GO:0001077//transcriptional activator activity, RNA polymerase II core promoter proximal region sequence-specific binding; GO:0001135//transcription factor activity, RNA polymerase II transcription factor recruiting; GO:0071987//WD40-repeat domain binding	K09420 transcriptional activator Myb | (RefSeq) Myb, AI550390, M16449, c-myb; myeloblastosis oncogen	Myb	K09420	transcriptional activator Myb | (RefSeq) Myb, AI550390, M16449, c-myb; myeloblastosis oncogen	http://www.genome.jp/dbget-bin/www_bget?mmu:17863	0.211159	0.372323	0.47122	FALSE	0.711841	0.00130171	0.00269247	FALSE	chr10	21124930	21160984	0.55707	0.00270326	0.0158119	FALSE
Adamts14	Adamts14	0.282341	0.422761	1.36339	-		a disintegrin and metalloproteinase with thrombospondin motifs 14 isoform x1	GO:0006508//proteolysis; GO:0030199//collagen fibril organization	GO:0005578//proteinaceous extracellular matrix	GO:0004222//metalloendopeptidase activity; GO:0008270//zinc ion binding	K08628 a disintegrin and metalloproteinase with thrombospondin motifs 14 [EC:3.4.24.-] | (RefSeq) Ad	Adamts14	K08628	a disintegrin and metalloproteinase with thrombospondin motifs 14 [EC:3.4.24.-] | (RefSeq) Ad	http://www.genome.jp/dbget-bin/www_bget?mmu:237360	0.515545	0.0528714	0.0916538	FALSE	2.14899	4.62275e-19	4.43486e-18	UP	chr10	61197112	61273438	1.69176	4.76758e-17	6.93773e-15	UP
Coro6	Coro6	0.5629	0.904628	1.35943	-		coronin-6 isoform x1	GO:0030036//actin cytoskeleton organization	GO:0015629//actin cytoskeleton	GO:0051015//actin filament binding	K13886 coronin-1B/1C/6 | (RefSeq) Coro6; coronin 6	Coro6	K13886	coronin-1B/1C/6 | (RefSeq) Coro6; coronin 6	http://www.genome.jp/dbget-bin/www_bget?mmu:216961	0.601208	0.0562533	0.0967163	FALSE	1.13917	3.39025e-05	8.83411e-05	UP	chr11	77462320	77470484	0.588608	0.00405298	0.0218378	FALSE
8430408G22Rik	8430408G22Rik	0.413253	0.760837	1.34861	-		protein depp	-	GO:0005739//mitochondrion	-	no KO assigned | (RefSeq) Depp1, 8430408G22Rik, Depp, Fseg; DEPP1 autophagy regulator	8430408G22Rik	-	-	http://www.genome.jp/dbget-bin/www_bget?mmu:213393	0.787235	0.0539571	0.0932873	FALSE	1.55799	3.27846e-05	8.55947e-05	UP	chr6	116650684	116652847	0.820593	0.00673433	0.032789	FALSE
Lrrn4cl	Lrrn4cl	0.615234	0.676624	1.31382	-		lrrn4 c-terminal-like protein	-	GO:0016021//integral component of membrane	-	no KO assigned | (RefSeq) Lrrn4cl, 1110067I12Rik; LRRN4 C-terminal like	Lrrn4cl	-	-	http://www.genome.jp/dbget-bin/www_bget?mmu:68852	0.0567681	0.893907	0.928774	FALSE	0.960469	0.000948378	0.00200257	FALSE	chr19	8850194	8853914	0.95401	0.000327924	0.00273444	FALSE
Fads6	Fads6	0.459632	0.563992	1.275	-		fatty acid desaturase 6	GO:0006633//fatty acid biosynthetic process; GO:0055114//oxidation-reduction process	GO:0016021//integral component of membrane	GO:0016491//oxidoreductase activity	K12419 fatty acid desaturase 6 [EC:1.14.19.-] | (RefSeq) Fads6, BC044804; fatty acid desaturase doma	Fads6	K12419	fatty acid desaturase 6 [EC:1.14.19.-] | (RefSeq) Fads6, BC044804; fatty acid desaturase doma	http://www.genome.jp/dbget-bin/www_bget?mmu:328035	0.221341	0.495637	0.595971	FALSE	1.33925	1.85413e-06	5.70597e-06	UP	chr11	115278626	115297818	1.17162	7.75654e-06	0.000113986	UP
Pth2	Pth2	0.0325337	0.286236	1.25219	-		tuberoinfundibular peptide of 39 residues	GO:0006171//cAMP biosynthetic process; GO:0007218//neuropeptide signaling pathway; GO:0008285//negative regulation of cell proliferation; GO:0010629//negative regulation of gene expression; GO:0030336//negative regulation of cell migration; GO:0031647//regulation of protein stability; GO:0035335//peptidyl-tyrosine dephosphorylation; GO:0046855//inositol phosphate dephosphorylation; GO:0046856//ph…	GO:0005576//extracellular region; GO:0005739//mitochondrion; GO:0005829//cytosol; GO:0016020//membrane	GO:0000287//magnesium ion binding; GO:0004045//aminoacyl-tRNA hydrolase activity; GO:0004725//protein tyrosine phosphatase activity; GO:0005102//receptor binding; GO:0008138//protein tyrosine/serine/threonine phosphatase activity; GO:0016314//phosphatidylinositol-3,4,5-trisphosphate 3-phosphatase activity; GO:0030165//PDZ domain binding; GO:0051800//phosphatidylinositol-3,4-bisphosphate 3-phospha…	K23143 tuberoinfundibular peptide of 39 residues | (RefSeq) Pth2, Tifp39, Tip39; parathyroid hormone	Pth2	K23143	tuberoinfundibular peptide of 39 residues | (RefSeq) Pth2, Tifp39, Tip39; parathyroid hormone	http://www.genome.jp/dbget-bin/www_bget?mmu:114640	2.96422	0.0554608	0.0955367	FALSE	5.07467	6.82011e-13	4.02434e-12	UP	chr7	45176544	45181838	2.14602	0.00019997	0.00181105	UP
Ptgs1	Ptgs1	0.943311	0.792209	1.24564	-		prostaglandin g h synthase 1 isoform x1	GO:0006805//xenobiotic metabolic process; GO:0006954//inflammatory response; GO:0006979//response to oxidative stress; GO:0007568//aging; GO:0007612//learning; GO:0007613//memory; GO:0008217//regulation of blood pressure; GO:0010243//response to organonitrogen compound; GO:0010700//negative regulation of norepinephrine secretion; GO:0019233//sensory perception of pain; GO:0019371//cyclooxygenase …	GO:0001750//photoreceptor outer segment; GO:0005635//nuclear envelope; GO:0005789//endoplasmic reticulum membrane; GO:0005794//Golgi apparatus; GO:0031090//organelle membrane; GO:0070062//extracellular exosome	GO:0004601//peroxidase activity; GO:0004666//prostaglandin-endoperoxide synthase activity; GO:0008289//lipid binding; GO:0020037//heme binding; GO:0046872//metal ion binding; GO:0051213//dioxygenase activity	K00509 prostaglandin-endoperoxide synthase 1 [EC:1.14.99.1] | (RefSeq) Ptgs1, COX1, Cox-1, Cox-3, PG	Ptgs1	K00509	prostaglandin-endoperoxide synthase 1 [EC:1.14.99.1] | (RefSeq) Ptgs1, COX1, Cox-1, Cox-3, PG	http://www.genome.jp/dbget-bin/www_bget?mmu:19224	-0.318634	0.215306	0.3032	FALSE	0.280321	0.234844	0.302778	FALSE	chr2	36216744	36252275	0.658379	0.000317548	0.00266746	FALSE
Slc6a12	Slc6a12	0.504144	0.542712	1.24532	-		sodium- and chloride-dependent betaine transporter isoform x2	GO:0006836//neurotransmitter transport; GO:0007268//synaptic transmission; GO:0009992//cellular water homeostasis; GO:0010033//response to organic substance; GO:0015812//gamma-aminobutyric acid transport; GO:0055085//transmembrane transport; GO:0071474//cellular hyperosmotic response	GO:0005887//integral component of plasma membrane; GO:0043005//neuron projection	GO:0005328//neurotransmitter:sodium symporter activity; GO:0005332//gamma-aminobutyric acid:sodium symporter activity	K05045 solute carrier family 6 (neurotransmitter transporter, betaine/GABA) member 12 | (RefSeq) Slc	Slc6a12	K05045	solute carrier family 6 (neurotransmitter transporter, betaine/GABA) member 12 | (RefSeq) Slc	http://www.genome.jp/dbget-bin/www_bget?mmu:14411	0.0460374	0.929959	0.95853	FALSE	1.18616	4.74109e-05	0.000121212	UP	chr6	121342599	121365773	1.19288	1.15951e-05	0.000159951	UP
Gm15776	Gm15776	0.384342	0.580307	1.22865	-		guanine nucleotide-binding protein g g g subunit gamma-5	GO:0007186//G-protein coupled receptor signaling pathway; GO:0071377//cellular response to glucagon stimulus; GO:0072513//positive regulation of secondary heart field cardioblast proliferation; GO:2000179//positive regulation of neural precursor cell proliferation	GO:0005739//mitochondrion; GO:0005834//heterotrimeric G-protein complex; GO:0031680//G-protein beta/gamma-subunit complex; GO:0070062//extracellular exosome	GO:0003924//GTPase activity; GO:0004871//signal transducer activity; GO:0030165//PDZ domain binding	K04542 guanine nucleotide-binding protein G(I)/G(S)/G(O) subunit gamma-5 | (RefSeq) Gng5, G(y)5; gua	Gm15776	K04542	guanine nucleotide-binding protein G(I)/G(S)/G(O) subunit gamma-5 | (RefSeq) Gng5, G(y)5; gua	http://www.genome.jp/dbget-bin/www_bget?mmu:14707	0.567136	0.540688	0.640827	FALSE	1.57436	0.0152323	0.0261371	UP	chr16	22294979	22295478	1.06408	0.0236082	0.0873974	UP
Arl5c	Arl5c	0.167445	0.317524	1.20139	-		adp-ribosylation factor-like protein 5c	GO:0007264//small GTPase mediated signal transduction	GO:0005622//intracellular	GO:0005525//GTP binding	K07960 ADP-ribosylation factor-like protein 12 | (RefSeq) Arl5c, Arl12, BC065791; ADP-ribosylation f	Arl5c	K07960	ADP-ribosylation factor-like protein 12 | (RefSeq) Arl5c, Arl12, BC065791; ADP-ribosylation f	http://www.genome.jp/dbget-bin/www_bget?mmu:217151	0.824727	0.261458	0.354099	FALSE	2.6792	1.06763e-10	5.19441e-10	UP	chr11	97989578	97996278	1.91729	2.54299e-05	0.000314486	UP
Dkkl1	Dkkl1	0.245008	0.41852	1.17097	-		dickkopf-like protein 1	GO:0002230//positive regulation of defense response to virus by host; GO:0045600//positive regulation of fat cell differentiation; GO:0098779//mitophagy in response to mitochondrial depolarization; GO:0098792//xenophagy	GO:0005576//extracellular region	GO:0005515//protein binding	no KO assigned | (RefSeq) Dkkl1, AI414495, SGY, SGY-1, SGY1, Soggy, mSgy; dickkopf-like 1	Dkkl1	-	-	http://www.genome.jp/dbget-bin/www_bget?mmu:50722	0.725923	0.129052	0.197117	FALSE	2.15385	8.81406e-08	3.1695e-07	UP	chr7	45207525	45212604	1.48754	3.00317e-06	5.01928e-05	UP
Scgb1c1	Scgb1c1	0.120493	0.133059	1.16818	-		secretoglobin family 1c member 1	-	GO:0005576//extracellular region	-	no KO assigned | (RefSeq) Scgb1c1, Ryd5; secretoglobin, family 1C, member 1	Scgb1c1	-	-	http://www.genome.jp/dbget-bin/www_bget?mmu:338417	0.0226972	1	1	FALSE	3.04997	6.91347e-07	2.24107e-06	UP	chr7	140845565	140846769	3.09179	7.76516e-07	1.55095e-05	UP
Lbx1	Lbx1	0.12247	0.234962	1.15789	Homeobox		transcription factor lbx1	GO:0001947//heart looping; GO:0007517//muscle organ development; GO:0008285//negative regulation of cell proliferation; GO:0021522//spinal cord motor neuron differentiation; GO:0021920//regulation of transcription from RNA polymerase II promoter involved in spinal cord association neuron specification; GO:0045665//negative regulation of neuron differentiation; GO:0048664//neuron fate determination	GO:0005634//nucleus; GO:0005667//transcription factor complex	GO:0003700//transcription factor activity, sequence-specific DNA binding; GO:0005515//protein binding; GO:0043565//sequence-specific DNA binding	K09353 homeobox protein LBX | (RefSeq) Lbx1, Lbx1h; ladybird homeobox 1	Lbx1	K09353	homeobox protein LBX | (RefSeq) Lbx1, Lbx1h; ladybird homeobox 1	http://www.genome.jp/dbget-bin/www_bget?mmu:16814	0.866394	0.107136	0.168824	FALSE	3.09725	1.82027e-16	1.44671e-15	UP	chr19	45232684	45237430	2.27938	3.45675e-13	2.69766e-11	UP
Tpm2	Tpm2	0.434098	0.565407	1.15407	-		Tropomyosin beta chain	-	-	-	K10374 tropomyosin 2 | (RefSeq) Tpm2, Tpm-2, Trop-2; tropomyosin 2, beta	Tpm2	K10374	tropomyosin 2 | (RefSeq) Tpm2, Tpm-2, Trop-2; tropomyosin 2, beta	http://www.genome.jp/dbget-bin/www_bget?mmu:22004	0.290442	0.547061	0.647	FALSE	1.27176	0.000628086	0.00136649	UP	chr4	43513726	43523583	1.02953	0.000206941	0.00186807	UP
Galnt18	Galnt18	0.415915	0.640974	1.12129	-		polypeptide n-acetylgalactosaminyltransferase 18	GO:0006486//protein glycosylation	GO:0000139//Golgi membrane; GO:0016021//integral component of membrane	GO:0004653//polypeptide N-acetylgalactosaminyltransferase activity; GO:0030246//carbohydrate binding; GO:0046872//metal ion binding	K00710 polypeptide N-acetylgalactosaminyltransferase [EC:2.4.1.41] | (RefSeq) Galnt18, 2900011G21Rik	Galnt18	K00710	polypeptide N-acetylgalactosaminyltransferase [EC:2.4.1.41] | (RefSeq) Galnt18, 2900011G21Rik	http://www.genome.jp/dbget-bin/www_bget?mmu:233733	0.557877	0.0644514	0.109071	FALSE	1.31212	1.23763e-05	3.4247e-05	UP	chr7	111471656	111780067	0.814067	0.000675077	0.00503577	FALSE
Hsd17b6	Hsd17b6	0.0519105	0.173501	1.10184	-		17-beta-hydroxysteroid dehydrogenase type 6	GO:0008202//steroid metabolic process; GO:0008209//androgen metabolic process; GO:0055114//oxidation-reduction process	GO:0005768//endosome; GO:0005783//endoplasmic reticulum; GO:0005789//endoplasmic reticulum membrane; GO:0016021//integral component of membrane; GO:0031090//organelle membrane; GO:0044422//organelle part	GO:0004303//estradiol 17-beta-dehydrogenase activity; GO:0004745//retinol dehydrogenase activity; GO:0047035//testosterone dehydrogenase (NAD+) activity	K13369 17beta-estradiol 17-dehydrogenase / all-trans-retinol dehydrogenase (NAD+) / 3alpha(17beta)-h	Hsd17b6	K13369	17beta-estradiol 17-dehydrogenase / all-trans-retinol dehydrogenase (NAD+) / 3alpha(17beta)-h	http://www.genome.jp/dbget-bin/www_bget?mmu:27400	1.52561	0.14088	0.212107	FALSE	4.08646	8.63444e-14	5.49697e-13	UP	chr10	127990933	128007632	2.64371	2.64973e-15	2.96433e-13	UP
Epha8	Epha8	0.112686	0.244208	1.08984	-		ephrin type-a receptor 8 isoform x1	GO:0006929//substrate-dependent cell migration; GO:0007411//axon guidance; GO:0016322//neuron remodeling; GO:0018108//peptidyl-tyrosine phosphorylation; GO:0033628//regulation of cell adhesion mediated by integrin; GO:0043410//positive regulation of MAPK cascade; GO:0043552//positive regulation of phosphatidylinositol 3-kinase activity; GO:0046777//protein autophosphorylation; GO:0048013//ephrin …	GO:0005887//integral component of plasma membrane; GO:0031901//early endosome membrane; GO:0043005//neuron projection	GO:0005004//GPI-linked ephrin receptor activity; GO:0005515//protein binding; GO:0005524//ATP binding	K05109 Eph receptor A8 [EC:2.7.10.1] | (RefSeq) Epha8, AW047546, Eek, Hek3, mKIAA1459; Eph receptor	Epha8	K05109	Eph receptor A8 [EC:2.7.10.1] | (RefSeq) Epha8, AW047546, Eek, Hek3, mKIAA1459; Eph receptor	http://www.genome.jp/dbget-bin/www_bget?mmu:13842	0.989674	0.0740237	0.122543	FALSE	3.09566	6.05666e-14	3.89161e-13	UP	chr4	136929419	136956816	2.16954	6.23882e-15	6.6344e-13	UP
Bdkrb1	Bdkrb1	0.57305	0.489017	1.06531	-		b1 bradykinin receptor	GO:0001933//negative regulation of protein phosphorylation; GO:0002687//positive regulation of leukocyte migration; GO:0006954//inflammatory response; GO:0007205//protein kinase C-activating G-protein coupled receptor signaling pathway; GO:0009612//response to mechanical stimulus; GO:0019233//sensory perception of pain; GO:0030308//negative regulation of cell growth; GO:0032496//response to lipop…	GO:0005886//plasma membrane; GO:0016021//integral component of membrane; GO:0043005//neuron projection	GO:0004947//bradykinin receptor activity; GO:0042277//peptide binding	K03915 bradykinin receptor B1 | (RefSeq) Bdkrb1, B1BKR, B1R, BKR1, BRADYB1, Bdkrb; bradykinin recept	Bdkrb1	K03915	bradykinin receptor B1 | (RefSeq) Bdkrb1, B1BKR, B1R, BKR1, BRADYB1, Bdkrb; bradykinin recept	http://www.genome.jp/dbget-bin/www_bget?mmu:12061	-0.295864	0.602783	0.677801	FALSE	0.756637	0.0312998	0.0504946	FALSE	chr12	105604091	105605428	1.11376	0.0168629	0.0679218	UP
Tnfsf13	Tnfsf13	0.274438	0.580037	1.05891	-		tumor necrosis factor ligand superfamily member 13 isoform x1	GO:0002426//immunoglobulin production in mucosal tissue; GO:0002636//positive regulation of germinal center formation; GO:0008284//positive regulation of cell proliferation; GO:0048298//positive regulation of isotype switching to IgA isotypes	GO:0005615//extracellular space; GO:0005737//cytoplasm; GO:0009897//external side of plasma membrane; GO:0016021//integral component of membrane; GO:0070062//extracellular exosome	GO:0005125//cytokine activity; GO:0005164//tumor necrosis factor receptor binding	K05475 tumor necrosis factor ligand superfamily member 13 | (RefSeq) Tnfsf13, 2310026N09Rik, April,	Tnfsf13	K05475	tumor necrosis factor ligand superfamily member 13 | (RefSeq) Tnfsf13, 2310026N09Rik, April,	http://www.genome.jp/dbget-bin/www_bget?mmu:69583	1.04376	0.0634354	0.107593	FALSE	1.84221	0.00036506	0.000823231	UP	chr11	69682577	69685554	0.868338	0.00214443	0.0130472	FALSE
Arhgap8	Arhgap8	0.105995	0.29866	1.05672	-		rho gtpase-activating protein 8 isoform x1	GO:0043087//regulation of GTPase activity; GO:0070374//positive regulation of ERK1 and ERK2 cascade	GO:0005737//cytoplasm	GO:0005096//GTPase activator activity	K20633 Rho GTPase-activating protein 8 | (RefSeq) Arhgap8, 3110043J09Rik; Rho GTPase activating prot	Arhgap8	K20633	Rho GTPase-activating protein 8 | (RefSeq) Arhgap8, 3110043J09Rik; Rho GTPase activating prot	http://www.genome.jp/dbget-bin/www_bget?mmu:73167	1.33842	0.137906	0.208679	FALSE	3.11866	1.17036e-05	3.2504e-05	UP	chr15	84720034	84772857	1.8102	3.26361e-10	1.40364e-08	UP
Pou3f1	Pou3f1	0.522382	0.557134	1.05077	Pou		pou class transcription factor 1	GO:0000122//negative regulation of transcription from RNA polymerase II promoter; GO:0022011//myelination in peripheral nervous system; GO:0030216//keratinocyte differentiation; GO:0030900//forebrain development; GO:0045944//positive regulation of transcription from RNA polymerase II promoter	GO:0005634//nucleus; GO:0005667//transcription factor complex	GO:0000978//RNA polymerase II core promoter proximal region sequence-specific DNA binding; GO:0001078//transcriptional repressor activity, RNA polymerase II core promoter proximal region sequence-specific binding; GO:0001105//RNA polymerase II transcription coactivator activity; GO:0003705//transcription factor activity, RNA polymerase II distal enhancer sequence-specific binding	K09365 POU domain transcription factor, class 3 | (RefSeq) Pou3f1, Oct-6, Oct6, Otf-6, Otf6, Scip, T	Pou3f1	K09365	POU domain transcription factor, class 3 | (RefSeq) Pou3f1, Oct-6, Oct6, Otf-6, Otf6, Scip, T	http://www.genome.jp/dbget-bin/www_bget?mmu:18991	0.000751301	1	1	FALSE	0.871993	0.00845873	0.015213	FALSE	chr4	124657646	124660655	0.918726	6.89121e-05	0.000748863	FALSE
Batf3	Batf3	0.349521	0.476996	1.03529	TF_bZIP		basic leucine zipper transcriptional factor atf-like 3	GO:0000122//negative regulation of transcription from RNA polymerase II promoter; GO:0009615//response to virus; GO:0043011//myeloid dendritic cell differentiation	GO:0005634//nucleus	GO:0000978//RNA polymerase II core promoter proximal region sequence-specific DNA binding; GO:0001078//transcriptional repressor activity, RNA polymerase II core promoter proximal region sequence-specific binding; GO:0046982//protein heterodimerization activity	K09034 ATF-like basic leucine zipper transcriptional factor | (RefSeq) Batf3, 9130211I03Rik, Snft; b	Batf3	K09034	ATF-like basic leucine zipper transcriptional factor | (RefSeq) Batf3, 9130211I03Rik, Snft; b	http://www.genome.jp/dbget-bin/www_bget?mmu:381319	0.395285	0.501437	0.601603	FALSE	1.43897	0.0021546	0.00430576	UP	chr1	191098414	191108943	1.1004	0.0120956	0.0523452	UP
Sema3e	Sema3e	0.559167	0.670155	1.03354	-		semaphorin-3e	GO:0001569//patterning of blood vessels; GO:0001755//neural crest cell migration; GO:0001953//negative regulation of cell-matrix adhesion; GO:0002040//sprouting angiogenesis; GO:0008360//regulation of cell shape; GO:0016525//negative regulation of angiogenesis; GO:0030335//positive regulation of cell migration; GO:0048843//negative regulation of axon extension involved in axon guidance; GO:005080…	GO:0005615//extracellular space	GO:0030215//semaphorin receptor binding; GO:0038191//neuropilin binding; GO:0045499//chemorepellent activity	K06840 semaphorin 3 | (RefSeq) Sema3e, 6430702L12, AA408817, Semah, mKIAA0331; sema domain, immunogl	Sema3e	K06840	semaphorin 3 | (RefSeq) Sema3e, 6430702L12, AA408817, Semah, mKIAA0331; sema domain, immunogl	http://www.genome.jp/dbget-bin/www_bget?mmu:20349	0.182011	0.499828	0.59994	FALSE	0.758602	0.00113455	0.00236765	FALSE	chr5	14025276	14256689	0.629679	0.00062138	0.0046831	FALSE
2010005H15Rik	2010005H15Rik	0.0381282	0.246933	1.03269	-		stefin a3	GO:0010951//negative regulation of endopeptidase activity; GO:0016337//single organismal cell-cell adhesion; GO:0018149//peptide cross-linking; GO:0030216//keratinocyte differentiation	GO:0001533//cornified envelope; GO:0005615//extracellular space; GO:0005634//nucleus; GO:0005737//cytoplasm; GO:0031012//extracellular matrix; GO:0070062//extracellular exosome	GO:0002020//protease binding; GO:0004869//cysteine-type endopeptidase inhibitor activity; GO:0005198//structural molecule activity; GO:0030674//protein binding, bridging	no KO assigned | (RefSeq) Csta2, 2010005H15Rik; cystatin A family member 2	2010005H15Rik	-	-	http://www.genome.jp/dbget-bin/www_bget?mmu:76770	2.5418	0.142889	0.214721	FALSE	4.54981	2.11421e-08	8.16417e-08	UP	chr16	36221562	36257450	1.99423	0.00975904	0.0441609	UP
Comp	Comp	0.310455	0.415458	1.0312	-		cartilage oligomeric matrix protein	GO:0003417//growth plate cartilage development; GO:0007155//cell adhesion; GO:0030198//extracellular matrix organization; GO:0043066//negative regulation of apoptotic process; GO:0060173//limb development	GO:0005578//proteinaceous extracellular matrix; GO:0005615//extracellular space; GO:0070062//extracellular exosome	GO:0001968//fibronectin binding; GO:0002020//protease binding; GO:0005201//extracellular matrix structural constituent; GO:0005499//vitamin D binding; GO:0005509//calcium ion binding; GO:0005518//collagen binding; GO:0008201//heparin binding; GO:0043395//heparan sulfate proteoglycan binding	K04659 thrombospondin 2/3/4/5 | (RefSeq) Comp, TSP5; cartilage oligomeric matrix protein	Comp	K04659	thrombospondin 2/3/4/5 | (RefSeq) Comp, TSP5; cartilage oligomeric matrix protein	http://www.genome.jp/dbget-bin/www_bget?mmu:12845	0.36253	0.37581	0.475218	FALSE	1.61865	2.29734e-06	6.99061e-06	UP	chr8	70373548	70382066	1.32393	1.88207e-07	4.44215e-06	UP
Plcl1	Plcl1	0.488952	0.680056	1.02518	-		inactive phospholipase c-like protein 1	GO:0007214//gamma-aminobutyric acid signaling pathway; GO:0016042//lipid catabolic process; GO:0032228//regulation of synaptic transmission, GABAergic; GO:0033135//regulation of peptidyl-serine phosphorylation; GO:0035556//intracellular signal transduction; GO:1900122//positive regulation of receptor binding	GO:0005737//cytoplasm; GO:0005886//plasma membrane	GO:0004435//phosphatidylinositol phospholipase C activity; GO:0004871//signal transducer activity; GO:0050811//GABA receptor binding; GO:0070679//inositol 1,4,5 trisphosphate binding	K15375 inactive phospholipase C-like protein 1 | (RefSeq) Plcl1, C230017K02Rik, PLC-L, PLC-L1, PLCE,	Plcl1	K15375	inactive phospholipase C-like protein 1 | (RefSeq) Plcl1, C230017K02Rik, PLC-L, PLC-L1, PLCE,	http://www.genome.jp/dbget-bin/www_bget?mmu:227120	0.398702	0.192804	0.275984	FALSE	0.942496	2.27686e-05	6.07412e-05	FALSE	chr1	55405946	55754285	0.599714	0.0101611	0.0456178	FALSE
Gas7	Gas7	0.380338	0.560308	1.01984	-		growth arrest-specific protein 7 isoform x1	GO:0006355//regulation of transcription, DNA-templated; GO:0007050//cell cycle arrest; GO:0008360//regulation of cell shape; GO:0030041//actin filament polymerization; GO:0048812//neuron projection morphogenesis; GO:0051017//actin filament bundle assembly	GO:0001726//ruffle; GO:0005737//cytoplasm; GO:0005884//actin filament	GO:0003700//transcription factor activity, sequence-specific DNA binding; GO:0051015//actin filament binding	K18618 growth arrest-specific protein 7 | (RefSeq) Gas7, AW124766, B230343A10Rik, Gas7-cb; growth ar	Gas7	K18618	growth arrest-specific protein 7 | (RefSeq) Gas7, AW124766, B230343A10Rik, Gas7-cb; growth ar	http://www.genome.jp/dbget-bin/www_bget?mmu:14457	0.48191	0.0811324	0.132612	FALSE	1.29762	5.6284e-07	1.84592e-06	UP	chr11	67455024	67688992	0.868215	3.00215e-06	5.01928e-05	FALSE
Tmem252	Tmem252	0.30369	0.294402	1.01954	-		transmembrane protein 252	-	GO:0016021//integral component of membrane	-	no KO assigned | (RefSeq) Tmem252, E030010A14Rik; transmembrane protein 252	Tmem252	-	-	http://www.genome.jp/dbget-bin/www_bget?mmu:226040	-0.120481	0.822852	0.870194	FALSE	1.61702	1.00073e-06	3.17738e-06	UP	chr19	24674008	24679661	1.79973	1.53147e-09	5.711e-08	UP
Npas1	Npas1	0.663421	0.679785	1.01634	-		neuronal pas domain-containing protein 1	GO:0000122//negative regulation of transcription from RNA polymerase II promoter; GO:0001964//startle response; GO:0007417//central nervous system development; GO:0042711//maternal behavior	GO:0005634//nucleus	GO:0000981//RNA polymerase II transcription factor activity, sequence-specific DNA binding; GO:0003677//DNA binding; GO:0046983//protein dimerization activity	K09098 neuronal PAS domain-containing protein 1/3 | (RefSeq) Npas1, MOP5, bHLHe11; neuronal PAS doma	Npas1	K09098	neuronal PAS domain-containing protein 1/3 | (RefSeq) Npas1, MOP5, bHLHe11; neuronal PAS doma	http://www.genome.jp/dbget-bin/www_bget?mmu:18142	-0.0147567	1	1	FALSE	0.504388	0.163722	0.221447	FALSE	chr7	16455718	16476816	0.590419	0.0402245	0.130929	FALSE
Dusp9	Dusp9	0.130474	0.132776	0.994561	-		dual specificity protein phosphatase 9	GO:0000188//inactivation of MAPK activity; GO:0035335//peptidyl-tyrosine dephosphorylation	GO:0005737//cytoplasm	GO:0004725//protein tyrosine phosphatase activity; GO:0017017//MAP kinase tyrosine/serine/threonine phosphatase activity	K18498 dual specificity phosphatase 9 [EC:3.1.3.16 3.1.3.48] | (RefSeq) Dusp9, Dusp4, Mpk4, Pyst3; d	Dusp9	K18498	dual specificity phosphatase 9 [EC:3.1.3.16 3.1.3.48] | (RefSeq) Dusp9, Dusp4, Mpk4, Pyst3; d	http://www.genome.jp/dbget-bin/www_bget?mmu:75590	-0.02081	1	1	FALSE	2.82155	2.22854e-15	1.61759e-14	UP	chrX	73639389	73643514	2.89451	3.37082e-21	8.93682e-19	UP
Cbfa2t3	Cbfa2t3	0.247262	0.369014	0.920094	-		protein cbfa2t3 isoform x4	GO:0000122//negative regulation of transcription from RNA polymerase II promoter; GO:0001666//response to hypoxia; GO:0008285//negative regulation of cell proliferation; GO:0030851//granulocyte differentiation; GO:0032436//positive regulation of proteasomal ubiquitin-dependent protein catabolic process; GO:0045820//negative regulation of glycolytic process; GO:1903715//regulation of aerobic respi…	GO:0005634//nucleus; GO:0005794//Golgi apparatus; GO:0016020//membrane	GO:0003682//chromatin binding; GO:0003700//transcription factor activity, sequence-specific DNA binding; GO:0003714//transcription corepressor activity; GO:0005515//protein binding; GO:0046872//metal ion binding	K22752 CBFA2/RUNX1 translocation partner 3 | (RefSeq) Cbfa2t3, A630044F12Rik, AI465270, AW229127, Cb	Cbfa2t3	K22752	CBFA2/RUNX1 translocation partner 3 | (RefSeq) Cbfa2t3, A630044F12Rik, AI465270, AW229127, Cb	http://www.genome.jp/dbget-bin/www_bget?mmu:12398	0.475364	0.316916	0.413728	FALSE	1.76106	4.56511e-05	0.000117129	UP	chr8	122625136	122699780	1.32251	5.08813e-14	4.60167e-12	UP
Gm11100	Gm11100	0.419623	0.21015	0.918988	-		uncharacterized protein c3orf49	GO:0016192//vesicle-mediated transport	GO:0016021//integral component of membrane	-	no KO assigned | (RefSeq) Gm11100; predicted gene 11100	Gm11100	-	-	http://www.genome.jp/dbget-bin/www_bget?mmu:102633458	-1.03731	0.173302	0.252559	FALSE	1.00043	0.040598	0.0639336	UP	chr14	13935386	13948495	2.09278	0.000150879	0.00144061	UP
Onecut2	Onecut2	0.549787	0.413633	0.918266	CUT		one cut domain family member 2	GO:0001889//liver development; GO:0001952//regulation of cell-matrix adhesion; GO:0002064//epithelial cell development; GO:0009887//organ morphogenesis; GO:0030335//positive regulation of cell migration; GO:0030512//negative regulation of transforming growth factor beta receptor signaling pathway; GO:0031018//endocrine pancreas development; GO:0045165//cell fate commitment; GO:0045944//positive r…	GO:0005654//nucleoplasm; GO:0015629//actin cytoskeleton	GO:0000978//RNA polymerase II core promoter proximal region sequence-specific DNA binding; GO:0001077//transcriptional activator activity, RNA polymerase II core promoter proximal region sequence-specific binding	no KO assigned | (RefSeq) Onecut2, C730009D12, OC-2, Oc2; one cut domain, family member 2	Onecut2	-	-	http://www.genome.jp/dbget-bin/www_bget?mmu:225631	-0.49433	0.115411	0.178874	FALSE	0.614499	0.0241519	0.0397512	FALSE	chr18	64340364	64398488	1.15489	1.66923e-11	9.07478e-10	UP
Pstpip2	Pstpip2	0.46746	0.429336	0.870312	-		proline-serine-threonine phosphatase-interacting protein 2	GO:0007010//cytoskeleton organization; GO:0016477//cell migration	GO:0005829//cytosol; GO:0005856//cytoskeleton; GO:0016020//membrane	GO:0003779//actin binding	K20124 proline-serine-threonine phosphatase interacting protein 2 | (RefSeq) Pstpip2, MAYP, cmo; pro	Pstpip2	K20124	proline-serine-threonine phosphatase interacting protein 2 | (RefSeq) Pstpip2, MAYP, cmo; pro	http://www.genome.jp/dbget-bin/www_bget?mmu:19201	-0.19666	0.638412	0.708266	FALSE	0.762497	0.0391473	0.0618799	FALSE	chr18	77794550	77882879	1.009	0.000525425	0.00407776	UP
Tox2	Tox2	0.128547	0.293847	0.794348	HMG		tox high mobility group box family member 2 isoform x1	GO:0008585//female gonad development; GO:0034698//response to gonadotropin; GO:0045944//positive regulation of transcription from RNA polymerase II promoter	GO:0005654//nucleoplasm	GO:0001085//RNA polymerase II transcription factor binding; GO:0003677//DNA binding	no KO assigned | (RefSeq) Tox2, AI851523, AV026525, BI987407, Gcx1, RxHMG1; TOX high mobility group	Tox2	-	-	http://www.genome.jp/dbget-bin/www_bget?mmu:269389	1.05063	0.108945	0.171102	FALSE	2.43937	6.15517e-06	1.77459e-05	UP	chr2	163202643	163323315	1.44068	7.45218e-06	0.000110436	UP
Islr	Islr	0.250253	0.42553	0.697174	-		immunoglobulin superfamily containing leucine-rich repeat protein	GO:0007155//cell adhesion	GO:0005615//extracellular space; GO:0070062//extracellular exosome	-	no KO assigned | (RefSeq) Islr, AW553146, Meflin; immunoglobulin superfamily containing leucine-rich	Islr	-	-	http://www.genome.jp/dbget-bin/www_bget?mmu:26968	0.702753	0.064619	0.109302	FALSE	1.35006	0.000312886	0.000712864	UP	chr9	58156246	58159236	0.704385	0.0161941	0.0657478	FALSE
Ubash3b
Ptgs2
Krt14
Pld4
Ick
Recql4
Myb
Pkp3
Batf3
Ebf1
Cbfa2t3
Cdkl1
Cdkl3
Cth
Det1
Gabpb1
Glis1
Gm5751
Krt15
Lbx1
Maff
Mecr
Npas1
Nthl1
Pou3f1
Rasl10a
Rgcc

## Sheet: W1CC
Table S3. Genes potential participated in alleviating ADM-induced mpc5 cell injury after W1CC and W5CC treatments (up)
#	Symbol	Expression			Description	ADMvsNC				W1CCvsADM
		NC	ADM	W1CC		Log2FC	p-value	FDR	Trenda	Log2FC	p-value	FDR	Trenda
Level 1b
1	Clca3b	3.26592	1.26837	3.97913	chloride channel calcium activated 1	-1.44172	1.06082e-05	2.42197e-05	Down	1.65089	9.39166e-10	2.95699e-08	Up
2	Trib3	15.2606	4.88377	12.4453	tribbles homolog 3	-1.6973	3.62644e-09	8.27954e-09	Down	1.35602	7.18629e-13	4.04548e-11	Up
3	Podxl	9.40692	1.70416	3.69988	podocalyxin	-2.53585	1.57952e-47	3.60622e-47	Down	1.12331	7.96384e-24	2.44654e-21	Up
4	Asns	60.763	13.6079	29.4811	asparagine synthetase	-2.21819	3.30052e-41	7.53544e-41	Down	1.11966	1.40999e-37	1.89506e-34	Up
5	Nos2	12.4234	2.77879	5.87111	inducible nitric oxide synthase	-2.23174	1.85372e-21	4.23225e-21	Down	1.08522	3.849e-08	8.44598e-07	Up
6	Celf4	2.47579	0.825449	1.7105	cugbp elav-like family member 4 isoform x15	-1.66458	1.64662e-07	3.75941e-07	Down	1.05767	1.58973e-07	2.96498e-06	Up
7	Mecom	3.72857	1.36014	2.73927	mds1 and evi1 complex locus protein evi1 isoform x4	-1.52693	9.42409e-09	2.15162e-08	Down	1.01372	6.67436e-07	1.04384e-05	Up
8	2610528A11Rik	11.9747	8.09592	18.9308	secreted protein c10orf99 homolog	-0.633023	0.00333066	0.00760424	Down	1.22976	1.66623e-11	7.3125e-10	Up
9	Alpl	1.89697	1.27153	2.53043	alkaline tissue-nonspecific isozyme isoform x1	-0.643082	0.00208418	0.0047584	Down	0.991598	1.44963e-08	3.55862e-07	Up
10	Slc1a4	9.27726	3.61473	6.91477	neutral amino acid transporter a	-1.42297	3.73499e-18	8.52738e-18	Down	0.941961	1.80481e-18	2.6048e-16	Up
11	Mthfd2	35.872	6.73386	12.6279	bifunctional methylenetetrahydrofolate dehydrogenase mitochondrial	-2.47128	5.41817e-42	1.23703e-41	Down	0.911353	2.9248e-19	4.74827e-17	Up
12	Serpine1	129.581	55.2508	102.838	plasminogen activator inhibitor 1	-1.30154	3.25321e-15	7.42743e-15	Down	0.901332	4.03205e-16	4.10933e-14	Up
13	Slc7a1	24.4246	12.7391	23.6618	high affinity cationic amino acid transporter 1	-1.00524	2.81093e-13	6.41765e-13	Down	0.89809	1.57264e-27	8.45466e-25	Up
14	Chac1	24.4385	5.73702	10.5027	glutathione-specific gamma-glutamylcyclotransferase 1	-2.1505	1.06415e-28	2.42956e-28	Down	0.878206	9.1586e-15	7.32158e-13	Up
15	Gm40848	4.8893	2.97247	5.43531	zinc finger protein 431-like isoform x1	-0.792313	0.0017807	0.00406552	Down	0.875804	1.59559e-07	2.97334e-06	Up
16	Hist1h2bc	9.16358	4.7156	8.63779	histone h2b type 1-like	-1.01859	0.000969029	0.00221239	Down	0.873188	0.000840266	0.00483529	Up
17	Htr1b	2.0007	0.789196	1.40391	5-hydroxytryptamine receptor 1b	-1.42368	3.34624e-05	7.63981e-05	Down	0.839601	0.00177318	0.00905946	Up
18	Angptl6	1.00905	0.628155	1.11258	angiopoietin-related protein 6	-0.730651	0.0142355	0.0325012	Down	0.83426	0.000770353	0.00450776	Up
19	Lrp8	2.97729	0.659734	1.15098	low-density lipoprotein receptor-related protein 8 isoform x1	-2.24307	2.71324e-31	6.19461e-31	Down	0.807861	1.35876e-09	4.16231e-08	Up
20	Ccbe1	6.92037	2.65064	4.62082	collagen and calcium-binding egf domain-containing protein 1	-1.45665	1.25632e-14	2.86832e-14	Down	0.806142	2.67044e-10	9.47629e-09	Up
21	Slc25a33	4.42693	2.96525	5.06134	solute carrier family 25 member 33	-0.635047	0.00263724	0.00602109	Down	0.776553	9.01389e-09	2.327e-07	Up
22	Cd200	2.95573	1.55911	2.61519	ox-2 membrane glycoprotein	-0.993052	7.91086e-06	1.80613e-05	Down	0.750916	7.23256e-06	8.43908e-05	Up
23	Slc7a5	74.985	54.9944	92.225	large neutral amino acids transporter small subunit 1	-0.509914	0.000118886	0.00027143	Down	0.750769	4.38179e-24	1.40639e-21	Up
24	Shmt2	71.7657	24.8546	41.6129	serine mitochondrial	-1.59287	3.24545e-31	7.40971e-31	Down	0.748514	4.13376e-22	9.76859e-20	Up
25	Gart	30.315	21.881	36.5444	trifunctional purine biosynthetic protein adenosine-3	-0.53047	0.000294709	0.000672851	Down	0.744978	8.19902e-24	2.48332e-21	Up
26	Tnnc2	4.72225	2.97589	4.96213	troponin skeletal muscle	-0.736727	0.00686083	0.015664	Down	0.740799	1.63116e-05	0.000168914	Up
27	Il11	2.30102	0.897458	1.49144	interleukin 11	-1.43922	5.33891e-05	0.000121893	Down	0.729458	0.000138538	0.0010587	Up
28	Pcbp3	13.0776	9.13657	15.025	poly -binding protein 3 isoform x5	-0.59347	0.00136453	0.00311537	Down	0.721894	3.85165e-12	1.91731e-10	Up
29	Spns3	2.87414	1.71986	2.82617	protein spinster homolog 3 isoform x1	-0.811724	0.0014269	0.00325776	Down	0.721787	0.00074524	0.00438467	Up
30	Scara3	1.46976	0.79126	1.30022	scavenger receptor class a member 3	-0.954746	5.06584e-05	0.000115658	Down	0.714926	1.31644e-05	0.000141618	Up
31	Vash1	1.6491	0.945548	1.54401	vasohibin-1	-0.870887	2.68562e-06	6.13155e-06	Down	0.714085	4.21273e-08	9.1323e-07	Up
32	Eva1a	3.44628	0.833051	1.35933	protein eva-1 homolog a	-2.10272	2.24452e-14	5.12446e-14	Down	0.706674	0.000418099	0.00271385	Up
33	Pinx1	9.28132	5.67213	9.15108	pin2 terf1-interacting telomerase inhibitor 1	-0.783786	0.000137688	0.000314356	Down	0.693486	2.28144e-07	4.07484e-06	Up
34	Adgrl1	15.8433	10.135	16.3244	adhesion g protein-coupled receptor l1 isoform x2	-0.713664	1.77724e-06	4.05762e-06	Down	0.69254	3.68971e-13	2.17384e-11	Up
35	Vegfd	16.8823	7.93108	12.7328	vascular endothelial growth factor d isoform x2	-1.16357	2.01189e-10	4.59335e-10	Down	0.687521	5.03263e-11	2.03428e-09	Up
36	Clstn2	20.4424	5.78256	9.27995	calsyntenin-2 isoform x1	-1.89417	1.68718e-31	3.85201e-31	Down	0.687014	1.00701e-13	6.60221e-12	Up
37	Olfm1	2.88377	1.57249	2.51665	noelin isoform x2	-0.949628	6.23648e-05	0.000142385	Down	0.685531	2.66119e-05	0.000257086	Up
38	Aldh1l2	11.0479	7.87455	12.579	mitochondrial 10-formyltetrahydrofolate dehydrogenase	-0.555954	4.16195e-05	9.50218e-05	Down	0.681092	3.10141e-15	2.75596e-13	Up
39	Gpc6	6.02216	0.733468	1.15197	glypican-6 isoform x1	-3.11111	5.02518e-50	1.1473e-49	Down	0.65329	5.2152e-07	8.40705e-06	Up
40	Lancl3	1.19706	0.694022	1.08321	lanc-like protein 3	-0.857867	0.000216771	0.000494912	Down	0.649829	0.000146112	0.00110675	Up
41	Ccdc24	3.35024	1.81969	2.82737	-	-0.947818	2.38514e-05	5.44552e-05	Down	0.635756	0.000364693	0.00241979	Up
42	Prr5	4.08007	1.23413	1.90577	proline-rich protein 5 isoform x1	-1.79204	1.05501e-17	2.40871e-17	Down	0.627975	0.000367746	0.00243779	Up
43	Sorcs2	15.6225	7.19912	10.9974	vps10 domain-containing receptor 2 isoform x1	-1.18721	1.07259e-15	2.44884e-15	Down	0.616093	2.70114e-11	1.14796e-09	Up
44	Glce	30.0072	14.9205	22.7283	d-glucuronyl c5-epimerase	-1.07585	1.05763e-14	2.41468e-14	Down	0.611804	1.23274e-13	7.93694e-12	Up
45	Metrnl	13.108	9.26637	14.0338	meteorin-like protein	-0.563908	0.000127231	0.000290482	Down	0.603446	2.32336e-10	8.35493e-09	Up
46	Fam195a	4.35934	2.76639	4.20245	protein fam195a	-0.725476	0.000915065	0.00208919	Down	0.601315	0.000428044	0.00276754	Up
47	Ptger4	8.05121	4.86605	7.34888	prostaglandin e2 receptor ep4 subtype	-0.808608	0.00908767	0.0207481	Down	0.599551	0.00846199	0.0322129	Up
48	Pycr1	5.19935	1.2102	1.82353	pyrroline-5-carboxylate reductase mitochondrial	-2.16448	9.10895e-24	2.07967e-23	Down	0.59707	0.000221779	0.00158499	Up
49	Dock5	5.21917	3.42988	5.15603	dedicator of cytokinesis protein 5	-0.677697	1.18229e-05	2.69929e-05	Down	0.593169	1.44416e-12	7.63043e-11	Up
50	Erbb3	2.20114	1.46958	2.20351	receptor tyrosine-protein kinase erbb-3	-0.646018	0.000740695	0.00169108	Down	0.590159	1.8209e-05	0.000185407	Up
51	Mybl2	30.4981	18.1917	27.1213	myb-related protein b	-0.812802	3.63758e-10	8.30498e-10	Down	0.58089	1.8122e-14	1.34381e-12	Up
52	Pard3b	1.65513	1.20074	1.78744	partitioning defective 3 homolog b isoform x1	-0.531323	0.0016399	0.00374406	Down	0.579809	1.88565e-06	2.58609e-05	Up
53	Nin	11.2207	6.0633	9.03257	ninein isoform x1	-0.959092	3.87454e-10	8.84598e-10	Down	0.579578	1.46974e-09	4.47125e-08	Up
54	Zc3h8	4.15006	2.43197	3.62197	zinc finger ccch domain-containing protein 8	-0.833724	2.64552e-05	6.03999e-05	Down	0.578737	0.000172691	0.00127616	Up
55	Rnf183	3.69111	2.4632	3.65356	ring finger protein 183	-0.649272	0.00147524	0.00336813	Down	0.57628	0.000154391	0.00115965	Up
56	Fam57a	63.4897	17.7716	26.365	protein fam57a	-1.91073	4.43893e-20	1.01345e-19	Down	0.57467	4.67319e-05	0.000416989	Up
57	Gpr137c	2.25121	1.37998	2.04385	Integral membrane protein GPR137	-0.782848	0.00184249	0.00420659	Down	0.570135	0.0010566	0.00587272	Up
58	Pde3b	2.59947	1.41188	2.08893	cgmp-inhibited 3 -cyclic phosphodiesterase b	-0.948156	4.69236e-08	1.07131e-07	Down	0.569529	1.21526e-05	0.000132255	Up
59	Peg10	54.4028	9.88825	14.613	retrotransposon-derived protein peg10 isoform 1	-2.53521	2.84276e-36	6.49033e-36	Down	0.568067	2.30956e-07	4.10801e-06	Up
60	Apln	12.9248	7.78727	11.5011	apelin	-0.801002	0.000350019	0.00079913	Down	0.567681	0.00357994	0.0161597	Up
61	Xpot	21.2677	13.1738	19.4133	exportin-t isoform x1	-0.756859	5.78798e-09	1.32146e-08	Down	0.564065	5.57535e-14	3.79414e-12	Up
62	Tmem74	1.18078	0.706961	1.049	transmembrane protein 74	-0.800558	0.00329021	0.00751191	Down	0.56393	0.0138839	0.0480318	Up
63	Rpl7a	223.606	141.467	207.867	60s ribosomal protein l7a	-0.717343	0.00230791	0.00526921	Down	0.562377	0.00025781	0.00180119	Up
64	Atf4	214.228	112.663	165.471	cyclic amp-dependent transcription factor atf-4	-0.986781	4.79347e-10	1.0944e-09	Down	0.559937	8.04834e-12	3.77893e-10	Up
65	Foxn2	3.80392	2.37061	3.47071	forkhead box protein n2	-0.749909	8.62802e-06	1.96987e-05	Down	0.554027	2.00613e-06	2.72526e-05	Up
66	Txnrd3	4.91872	2.66666	3.8963	thioredoxin reductase 3	-0.944147	2.64159e-07	6.03103e-07	Down	0.551565	1.44463e-05	0.000152508	Up
67	Mtss1l	4.5593	3.29221	4.79167	mtss1-like protein isoform x2	-0.538998	0.000519188	0.00118536	Down	0.547797	1.33068e-07	2.5301e-06	Up
68	Rrp12	11.8214	5.79456	8.44052	rrp12-like protein	-1.09433	1.05348e-13	2.40521e-13	Down	0.547086	3.51731e-10	1.20442e-08	Up
69	Atf5	21.9063	12.5584	18.2596	cyclic amp-dependent transcription factor atf-5	-0.859568	3.70703e-06	8.46353e-06	Down	0.544082	1.50151e-07	2.81756e-06	Up
70	Zcchc7	11.9067	6.02599	8.73834	zinc finger cchc domain-containing protein 7	-1.05495	1.6266e-08	3.71371e-08	Down	0.539036	1.2765e-06	1.83614e-05	Up
71	Cep83	7.44447	3.04153	4.39479	centrosomal protein of 83 kda isoform x1	-1.36274	1.14801e-13	2.62103e-13	Down	0.535385	1.22213e-06	1.76265e-05	Up
72	Hk2	40.5776	21.4885	31.0227	hexokinase-2	-0.983163	1.25105e-10	2.85627e-10	Down	0.53478	1.36358e-05	0.000145958	Up
73	Dlx1	2.14676	0.868018	1.24882	homeobox protein dlx-1 isoform x1	-1.37833	2.89534e-09	6.61035e-09	Down	0.528481	0.000577409	0.00355784	Up
74	Dnajc21	45.1546	25.5181	36.5519	dnaj homolog subfamily c member 21	-0.894788	1.75507e-07	4.00701e-07	Down	0.52344	1.06286e-06	1.56015e-05	Up
75	Plat	59.0502	42.3125	60.4947	tissue-type plasminogen activator	-0.549247	2.57256e-05	5.87343e-05	Down	0.520728	1.57211e-12	8.24568e-11	Up
76	Plaur	21.5884	15.5109	22.1332	urokinase plasminogen activator surface receptor isoform x1	-0.547737	0.00474976	0.0108442	Down	0.517175	0.000182665	0.00133609	Up
77	Phyhipl	9.77438	5.35556	7.61766	phytanoyl- hydroxylase-interacting isoform x1	-0.942855	4.43088e-06	1.01162e-05	Down	0.513651	1.36727e-06	1.95365e-05	Up
78	Rffl	3.22649	2.3507	3.3317	e3 ubiquitin-protein ligase rififylin isoform x2	-0.524546	0.00952217	0.0217401	Down	0.508347	0.0011462	0.00628463	Up
79	Spef1	3.87194	2.52606	3.56817	sperm flagellar protein 1	-0.671483	0.00304749	0.00695773	Down	0.50431	8.65528e-05	0.00071068	Up
80	Aars	130.245	59.8201	84.4499	alanine--trna cytoplasmic	-1.18688	1.52833e-19	3.48935e-19	Down	0.502431	3.68654e-14	2.59617e-12	Up
81	Sbf2	16.6206	11.7103	16.5235	myotubularin-related protein 13	-0.578361	0.000108674	0.000248114	Down	0.501636	2.38445e-12	1.22086e-10	Up
82	Pfkfb3	16.6955	9.45078	13.3319	6-phosphofructo-2-kinase fructose- -bisphosphatase 3 isoform x4	-0.893776	3.8934e-08	8.88905e-08	Down	0.501527	8.33253e-09	2.15887e-07	Up
83	Micu3	1.70233	0.993347	1.40253	calcium uptake protein mitochondrial	-0.852167	0.000263284	0.000601105	Down	0.501432	0.00058098	0.00357472	Up
84	Baiap2l1	12.0274	7.09441	10.0047	brain-specific angiogenesis inhibitor 1-associated protein 2-like protein 1	-0.838284	4.00874e-05	9.15238e-05	Down	0.501011	3.62747e-06	4.59945e-05	Up
Level 2c
1	Unc13a	2.58277	2.02259	4.79693	protein unc-13 homolog a	-0.418582	0.0104118	0.0143989	Slightly down	1.25224	6.0901e-30	4.51601e-27	Up
2	Csrnp2	14.1587	11.6502	21.7499	cysteine serine-rich nuclear protein 2	-0.350532	0.0147934	0.0204583	Slightly down	0.905285	1.08426e-20	2.11967e-18	Up
3	Entpd6	6.19097	5.0596	8.52191	ectonucleoside triphosphate diphosphohydrolase 6	-0.356862	0.0320672	0.0443469	Slightly down	0.757954	1.3961e-10	5.23039e-09	Up
4	Tgfa	5.08723	3.77986	6.09752	transforming growth factor alpha	-0.497743	0.00323294	0.00447095	Slightly down	0.695805	2.0538e-08	4.83745e-07	Up
5	Atf3	108.438	84.321	132.579	cyclic amp-dependent transcription factor atf-3	-0.430295	0.0110955	0.0153444	Slightly down	0.65864	2.23303e-06	2.99004e-05	Up
6	Vav3	1.08421	0.822399	1.28169	guanine nucleotide exchange factor vav3 isoform x1	-0.464599	0.0210299	0.0290829	Slightly down	0.640722	3.56632e-05	0.000329857	Up
7	Rgs17	1.05884	0.790511	1.19657	regulator of g-protein signaling 17 isoform x1	-0.49418	0.0346083	0.047861	Slightly down	0.60148	0.000136149	0.00104156	Up
8	Relt	3.93705	3.01672	4.51851	tumor necrosis factor receptor superfamily member 19l isoform x1	-0.446654	0.0126683	0.0175195	Slightly down	0.589263	8.80505e-06	9.98669e-05	Up
9	Klf7	8.13934	6.30233	9.17796	krueppel-like factor 7 isoform x1	-0.446389	0.0249767	0.0345412	Slightly down	0.546865	7.87708e-07	1.20039e-05	Up
10	Nek1	14.3148	11.9097	17.1664	serine threonine-protein kinase nek1 isoform x3	-0.336389	0.0350357	0.0484521	Slightly down	0.532513	6.70039e-07	1.04715e-05	Up
11	E2f7	16.3317	13.0712	18.6383	transcription factor e2f7	-0.395415	0.0129107	0.0178546	Slightly down	0.51669	9.14521e-13	5.0556e-11	Up
12	Lrrfip2	13.9439	10.3705	14.6866	leucine-rich repeat flightless-interacting protein 2 isoform x7	-0.497147	0.000591114	0.000817472	Slightly down	0.506621	3.97327e-10	1.34981e-08	Up
13	Rnf219	8.60284	7.07643	9.98445	ring finger protein 219	-0.349367	0.0248848	0.034414	Slightly down	0.502253	3.23065e-07	5.51813e-06	Up
14	Eif2b3	6.94364	4.43663	6.25222	translation initiation factor eif-2b subunit gamma isoform x2	-0.712887	2.62397e-05	5.9908e-05	Down	0.498912	0.00074645	0.000976313	Slightly up
15	Ppm1l	4.15282	1.49299	2.10294	protein phosphatase 1l	-1.5473	2.21145e-18	5.04898e-18	Down	0.497562	6.25092e-05	8.17584e-05	Slightly up
16	Pvr	14.4549	8.8087	12.3607	poliovirus receptor	-0.78507	5.18957e-07	1.18483e-06	Down	0.494546	7.93161e-06	1.03741e-05	Slightly up
17	Eya2	9.6347	2.2348	3.12952	eyes absent homolog 2	-2.18384	9.17171e-21	2.094e-20	Down	0.492803	0.00440779	0.00576513	Slightly up
18	Sema5a	1.08355	0.380235	0.533506	semaphorin-5a isoform x1	-1.57969	9.29046e-15	2.12111e-14	Down	0.490291	0.0019148	0.00250444	Slightly up
19	Mipol1	6.00989	1.83121	2.55171	mirror-image polydactyly gene 1 protein isoform x1	-1.78921	9.7881e-14	2.23473e-13	Down	0.489345	0.0161555	0.0211305	Slightly up
20	Tfrc	146.422	53.142	74.1493	transferrin receptor 1	-1.52537	1.05656e-28	2.41224e-28	Down	0.485419	3.48563e-11	4.559e-11	Slightly up
21	Nrp2	26.3335	10.7374	14.9773	neuropilin-2 isoform x3	-1.36675	1.03471e-17	2.36235e-17	Down	0.485029	4.51175e-08	5.9011e-08	Slightly up
22	Insig1	99.9989	23.2037	32.3087	insulin-induced gene 1 protein	-2.16486	7.32699e-24	1.67283e-23	Down	0.482235	2.95663e-06	3.8671e-06	Slightly up
23	Zdhhc14	3.11329	1.85116	2.57018	probable palmitoyltransferase zdhhc14 isoform x1	-0.822129	0.000285219	0.000651186	Down	0.479815	0.0149062	0.0194965	Slightly up
24	Cask	8.94992	3.54838	4.92276	peripheral plasma membrane protein cask isoform x12	-1.40145	8.24283e-21	1.88192e-20	Down	0.47641	9.0181e-06	1.17951e-05	Slightly up
25	Arhgef10	10.5686	6.76021	9.37085	rho guanine nucleotide exchange factor 10 isoform x2	-0.713048	2.14836e-07	4.90493e-07	Down	0.476174	1.19137e-07	1.55825e-07	Slightly up
26	Trabd2b	4.15806	1.10779	1.53955	metalloprotease tiki2	-1.97576	9.49854e-17	2.16862e-16	Down	0.475571	0.0232427	0.0304001	Slightly up
27	Spire1	5.52512	1.83154	2.52675	protein spire homolog 1 isoform x3	-1.66387	4.30877e-20	9.83736e-20	Down	0.468873	0.000554484	0.000725233	Slightly up
28	Mtss1	10.2689	5.30949	7.32429	metastasis suppressor protein 1 isoform x2	-1.01942	1.23776e-10	2.82593e-10	Down	0.468596	0.000143437	0.000187607	Slightly up
29	Dusp6	16.3454	10.5889	14.5679	dual specificity protein phosphatase 6	-0.698977	4.3453e-05	9.92078e-05	Down	0.46445	6.6768e-05	8.73287e-05	Slightly up
30	Hsd17b7	24.007	11.872	16.3115	3-keto-steroid reductase	-1.08067	1.11978e-09	2.55658e-09	Down	0.463206	0.000463651	0.000606428	Slightly up
31	Ccne1	17.7392	7.39858	10.1571	g1 s-specific cyclin-e1	-1.33232	1.71124e-14	3.90694e-14	Down	0.46222	0.000501491	0.000655921	Slightly up
32	Pola1	37.2386	22.5624	30.9559	dna polymerase alpha catalytic subunit	-0.789749	1.12321e-09	2.5644e-09	Down	0.461156	2.61671e-09	3.4225e-09	Slightly up
33	Nol11	49.0627	33.8538	46.222	nucleolar protein 11	-0.607554	7.28856e-05	0.000166405	Down	0.454172	1.57353e-06	2.05808e-06	Slightly up
34	Tead4	2.57022	1.84144	2.51664	transcriptional enhancer factor tef-3 isoform x2	-0.55178	0.00554694	0.0126642	Down	0.453524	0.00243998	0.00319135	Slightly up
35	Mtus1	3.99418	0.989756	1.34834	microtubule-associated tumor suppressor 1 isoform x4	-2.08412	1.53429e-24	3.50294e-24	Down	0.452948	0.00310526	0.0040615	Slightly up
36	Sprr1a	469.336	265.798	362.227	-	-0.902724	0.000136787	0.000312298	Down	0.45255	0.000267898	0.000350395	Slightly up
37	E330009J07Rik	3.09061	1.12312	1.52466	protein lchn	-1.51997	1.7233e-12	3.93447e-12	Down	0.446873	0.0122611	0.0160367	Slightly up
38	Aimp2	64.709	38.6398	52.2343	aminoacyl trna synthase complex-interacting multifunctional protein 2 isoform x2	-0.815216	9.67711e-07	2.20938e-06	Down	0.440434	0.000306068	0.000400319	Slightly up
39	Tgm2	22.7011	12.1904	16.4817	protein-glutamine gamma-glutamyltransferase 2	-0.957833	2.35163e-10	5.36903e-10	Down	0.440236	7.23239e-07	9.45954e-07	Slightly up
40	Ccne2	9.6357	6.23441	8.41136	g1 s-specific cyclin-e2 isoform x1	-0.705896	0.000480437	0.00109689	Down	0.437845	0.000827787	0.0010827	Slightly up
41	Flrt2	5.92171	2.25457	3.03724	leucine-rich repeat transmembrane protein flrt2	-1.46762	8.19054e-11	1.86999e-10	Down	0.433804	0.00781567	0.0102224	Slightly up
42	Klf13	9.72974	6.18132	8.31639	krueppel-like factor 13	-0.72024	5.95582e-08	1.35978e-07	Down	0.433224	1.86932e-06	2.44497e-06	Slightly up
43	Nfib	14.3321	5.03065	6.77293	nuclear factor 1 b-type isoform x6	-1.58182	6.18872e-19	1.41295e-18	Down	0.433109	0.00132886	0.00173807	Slightly up
44	Rcor2	38.4412	15.1981	20.4299	rest corepressor 2 isoform x1	-1.40859	1.67254e-12	3.81858e-12	Down	0.431636	0.0144427	0.0188903	Slightly up
45	Pank1	4.0509	1.97474	2.64903	pantothenate kinase 1 isoform x1	-1.10726	2.76377e-10	6.30998e-10	Down	0.43007	0.000476315	0.000622992	Slightly up
46	Eprs	75.0062	33.2221	44.5739	bifunctional glutamate proline--trna ligase isoform x1	-1.24177	3.16013e-20	7.21491e-20	Down	0.428812	5.56476e-08	7.27839e-08	Slightly up
47	Nob1	28.2995	10.6265	14.2572	rna-binding protein nob1	-1.47777	3.99853e-22	9.12906e-22	Down	0.428336	5.03001e-05	6.57896e-05	Slightly up
48	Arl15	20.8678	6.96764	9.33571	adp-ribosylation factor-like protein 15	-1.65578	3.97179e-20	9.06802e-20	Down	0.427314	0.000176643	0.000231038	Slightly up
49	Rgs20	2.40082	1.57917	2.12377	regulator of g-protein signaling 20 isoform x2	-0.686301	0.018901	0.0431529	Down	0.425867	0.0376108	0.0491927	Slightly up
50	Aldh18a1	78.0103	15.0208	20.0292	delta-1-pyrroline-5-carboxylate synthase isoform x2	-2.44039	2.81948e-64	6.43716e-64	Down	0.420474	7.73802e-07	1.01209e-06	Slightly up
51	Lrp11	7.76362	4.18742	5.57518	low-density lipoprotein receptor-related protein 11	-0.954537	1.78358e-09	4.0721e-09	Down	0.418687	0.00024431	0.000319543	Slightly up
52	F3	66.2892	30.8233	41.023	tissue factor	-1.18156	3.30606e-07	7.54808e-07	Down	0.417741	0.00349028	0.00456508	Slightly up
53	Srm	45.0788	13.3252	17.7061	spermidine synthase	-1.8241	6.18278e-33	1.41159e-32	Down	0.415595	0.000200784	0.000262614	Slightly up
54	Cblb	42.7408	15.0537	19.9937	e3 ubiquitin-protein ligase cbl-b isoform x1	-1.57717	1.12981e-23	2.57947e-23	Down	0.414139	2.49108e-07	3.25819e-07	Slightly up
55	Creb5	2.21217	1.518	2.01571	cyclic amp-responsive element-binding protein 5 isoform x1	-0.621597	0.00434885	0.00992889	Down	0.413255	0.00136645	0.00178723	Slightly up
56	Glcci1	3.17654	1.66056	2.19938	glucocorticoid-induced transcript 1 protein	-1.00938	4.28006e-07	9.77182e-07	Down	0.410173	0.00205435	0.00268697	Slightly up
57	Spns2	40.6767	12.8487	16.9925	protein spinster homolog 2 isoform x2	-1.72705	9.82001e-36	2.24201e-35	Down	0.408452	9.03571e-06	1.18182e-05	Slightly up
58	Plppr2	9.11752	6.70421	8.85999	lipid phosphate phosphatase-related protein type 2 isoform x1	-0.515606	0.00183254	0.00418387	Down	0.407876	0.000545502	0.000713485	Slightly up
59	Rhobtb1	3.65985	2.33836	3.08652	rho-related btb domain-containing protein 1 isoform x1	-0.717705	0.000860512	0.00196464	Down	0.406962	0.0169477	0.0221666	Slightly up
60	Tgfbr3	15.2873	10.8293	14.2692	transforming growth factor beta receptor type 3 isoform x1	-0.572013	0.000333434	0.000761266	Down	0.402683	9.77683e-07	1.27875e-06	Slightly up
61	Paqr4	5.36689	3.3382	4.39723	progestin and adipoq receptor family member 4	-0.748766	4.94824e-05	0.000112973	Down	0.402087	0.00265213	0.00346884	Slightly up
62	Sgf29	7.53617	5.05739	6.66579	saga-associated factor 29 homolog	-0.637194	0.000576151	0.00131541	Down	0.401665	0.00647258	0.00846575	Slightly up
63	Cycs	29.2783	20.3616	26.7755	cytochrome somatic	-0.590024	7.11335e-06	1.62405e-05	Down	0.400066	2.00501e-05	2.62244e-05	Slightly up
64	Ghr	8.0393	5.41415	7.08646	growth hormone receptor	-0.64196	0.000292972	0.000668885	Down	0.392154	0.00296587	0.00387919	Slightly up
65	Slc27a4	18.9212	10.3463	13.5235	long-chain fatty acid transport protein 4	-0.938496	1.44738e-10	3.30452e-10	Down	0.391633	0.000162936	0.000213111	Slightly up
66	Mea1	33.4058	24.4497	31.954	male-enhanced antigen 1 isoform x1	-0.510872	0.000892071	0.00203669	Down	0.390934	0.000122248	0.000159894	Slightly up
67	Zeb2	4.56983	2.42587	3.16963	zinc finger e-box-binding homeobox 2 isoform x1	-0.988722	5.76508e-07	1.31623e-06	Down	0.390154	0.00731997	0.0095741	Slightly up
68	Timp1	30.6319	15.978	20.869	metalloproteinase inhibitor 1	-1.00198	2.78147e-09	6.35038e-09	Down	0.388712	0.00107071	0.00140043	Slightly up
69	Piga	15.4653	9.45369	12.3162	phosphatidylinositol n-acetylglucosaminyltransferase subunit a isoform x1	-0.774751	5.71802e-05	0.000130548	Down	0.386807	0.0205768	0.0269133	Slightly up
70	Pcgf5	17.2782	9.51386	12.3569	polycomb group ring finger protein 5 isoform x2	-0.92621	1.07635e-08	2.45742e-08	Down	0.382223	0.0028012	0.00366381	Slightly up
71	Tcf7l1	7.30007	2.24069	2.90084	transcription factor 7-like 1 isoform x1	-1.78159	7.43411e-14	1.69729e-13	Down	0.380079	0.0194766	0.0254743	Slightly up
72	Telo2	6.61064	4.32154	5.60433	telomere length regulation protein tel2 homolog isoform x3	-0.673094	0.000146216	0.000333826	Down	0.378963	0.00161289	0.00210957	Slightly up
73	Syn1	2.47356	1.50451	1.94097	synapsin-1 isoform x2	-0.795758	0.000698493	0.00159473	Down	0.374763	0.0149263	0.0195227	Slightly up
74	Igsf3	13.3868	6.13873	7.9281	immunoglobulin superfamily member 3 isoform x2	-1.19107	3.71379e-18	8.47897e-18	Down	0.374148	9.25729e-05	0.00012108	Slightly up
75	Bag2	61.2761	20.1613	26.0341	bag family molecular chaperone regulator 2	-1.67312	6.56962e-20	1.49991e-19	Down	0.374006	0.0118937	0.0155563	Slightly up
76	Fastkd3	5.75677	4.16413	5.37435	fast kinase domain-containing protein 3 isoform x1	-0.537341	0.00187284	0.00427588	Down	0.373116	0.00425595	0.00556654	Slightly up
77	Naa50	45.6287	30.3676	38.981	n-alpha-acetyltransferase 50 isoform x1	-0.650263	2.37672e-06	5.42631e-06	Down	0.365003	2.95419e-05	3.86391e-05	Slightly up
78	Yars	37.8735	17.3184	22.1947	tyrosine--trna cytoplasmic	-1.18687	3.79176e-12	8.65698e-12	Down	0.363028	2.27194e-05	2.97156e-05	Slightly up
79	Iars	56.2589	21.3468	27.3333	isoleucine--trna cytoplasmic	-1.46584	1.03704e-26	2.36768e-26	Down	0.361482	5.17076e-06	6.76305e-06	Slightly up
80	Sorbs2	4.03911	2.42503	3.09773	sorbin and sh3 domain-containing protein 2 isoform x3	-0.812854	0.000166522	0.000380186	Down	0.360276	0.00795535	0.0104051	Slightly up
81	Slx4	16.3483	11.2088	14.3223	structure-specific endonuclease subunit slx4 isoform x1	-0.620208	0.000346417	0.000790906	Down	0.358979	6.43095e-05	8.4113e-05	Slightly up
82	Stk40	5.96765	4.25585	5.43269	serine threonine-protein kinase 40 isoform x1	-0.55654	0.000846363	0.00193234	Down	0.358489	0.0095524	0.012494	Slightly up
83	Dna2	8.01206	5.21921	6.66269	dna replication atp-dependent helicase nuclease dna2	-0.687357	6.8042e-06	1.55347e-05	Down	0.356754	0.000604751	0.000790979	Slightly up
84	Uck2	88.5107	63.3128	80.7133	uridine-cytidine kinase 2	-0.549983	1.25403e-05	2.86309e-05	Down	0.355427	5.31732e-06	6.95474e-06	Slightly up
85	Zdhhc2	6.64281	4.10873	5.23318	palmitoyltransferase zdhhc2	-0.758338	5.80434e-05	0.000132519	Down	0.352183	0.0266452	0.0348503	Slightly up
86	Atp7a	13.9909	6.74455	8.57175	copper-transporting atpase 1	-1.12515	1.2507e-12	2.85548e-12	Down	0.350951	3.7215e-05	4.86751e-05	Slightly up
87	Tead1	55.1935	34.0997	43.3276	transcriptional enhancer factor tef-1 isoform x1	-0.772675	0.00010602	0.000242055	Down	0.350189	0.000167833	0.000219516	Slightly up
88	Stim2	15.9302	8.26497	10.492	stromal interaction molecule 2 isoform x1	-1.02177	6.64463e-09	1.51704e-08	Down	0.348965	0.000145737	0.000190615	Slightly up
89	Emp1	68.9171	33.28	42.2262	epithelial membrane protein 1	-1.1181	8.70405e-11	1.98723e-10	Down	0.348911	0.023566	0.0308229	Slightly up
90	Mast2	28.9276	19.1411	24.2829	microtubule-associated serine threonine-protein kinase 2 isoform x7	-0.668806	1.03202e-05	2.35621e-05	Down	0.348282	3.49668e-06	4.57345e-06	Slightly up
91	Zfp354a	2.96733	2.18922	2.77427	zinc finger protein 354a isoform x1	-0.513678	0.00937365	0.021401	Down	0.347112	0.0300423	0.0392935	Slightly up
92	1700025G04Rik	9.87276	4.60035	5.83054	uncharacterized protein c1orf21 homolog	-1.16944	4.36174e-16	9.9583e-16	Down	0.346141	0.000572115	0.000748292	Slightly up
93	Mettl16	5.47104	2.97465	3.76152	methyltransferase-like protein 16	-0.947543	3.83595e-09	8.75787e-09	Down	0.343827	0.00541787	0.00708626	Slightly up
94	Col4a1	56.9082	26.9929	34.1023	collagen alpha-1 chain	-1.14437	4.16955e-17	9.51951e-17	Down	0.342112	2.29915e-05	3.00715e-05	Slightly up
95	Tma16	6.27274	4.15998	5.26073	translation machinery-associated protein 16	-0.663779	0.000436591	0.000996783	Down	0.34206	0.0234349	0.0306515	Slightly up
96	Pbx3	9.4617	4.72223	5.95946	pre-b-cell leukemia transcription factor 3	-1.07625	1.42052e-08	3.24319e-08	Down	0.339738	0.0048952	0.00640264	Slightly up
97	Rbpms2	13.2656	8.11828	10.2205	rna-binding protein with multiple splicing 2	-0.7806	6.75173e-06	1.54149e-05	Down	0.338293	0.00826177	0.0108059	Slightly up
98	Donson	15.7963	10.7358	13.526	protein downstream neighbor of son	-0.620929	4.41947e-05	0.000100901	Down	0.337269	0.00272347	0.00356214	Slightly up
99	Hpse	11.2103	7.38608	9.2843	heparanase	-0.673174	1.37428e-05	3.13763e-05	Down	0.335178	0.000962499	0.00125889	Slightly up
100	Mllt3	7.44812	4.91194	6.17264	protein af-9	-0.676519	0.000181036	0.000413323	Down	0.334924	0.000473115	0.000618807	Slightly up
101	Pno1	25.5018	14.8364	18.6482	rna-binding protein pno1	-0.84508	7.20746e-08	1.64554e-07	Down	0.33434	0.00427212	0.00558768	Slightly up
102	Cnnm4	8.41955	4.3219	5.42811	metal transporter cnnm4	-1.03116	5.96028e-10	1.36079e-09	Down	0.334009	0.0133344	0.0174406	Slightly up
103	Rrbp1	99.7006	57.9365	72.5903	ribosome-binding protein 1	-0.853362	2.23061e-09	5.09271e-09	Down	0.330056	6.05177e-05	7.91536e-05	Slightly up
104	Eif4ebp1	183.722	130.436	163.364	eukaryotic translation initiation factor 4e-binding protein 1	-0.558313	4.24376e-05	9.68896e-05	Down	0.329787	0.000917256	0.00119972	Slightly up
105	Adgrb2	5.23082	2.88712	3.61112	adhesion g protein-coupled receptor b2 isoform x6	-0.920678	1.46625e-08	3.3476e-08	Down	0.327464	0.00298047	0.00389828	Slightly up
106	Stag1	16.329	9.52239	11.9103	cohesin subunit sa-1 isoform x2	-0.849193	2.96565e-08	6.77089e-08	Down	0.327371	0.000710407	0.000929171	Slightly up
107	Rnf157	21.8696	14.0487	17.5517	ring finger protein 157 isoform x1	-0.70643	1.56338e-07	3.56937e-07	Down	0.32646	0.000117019	0.000153054	Slightly up
108	Gnl3	28.7177	21.0523	26.3006	guanine nucleotide-binding 3	-0.515084	0.000706304	0.00161257	Down	0.325798	0.00709626	0.00928149	Slightly up
109	Gdf11	14.7353	3.39016	4.22735	growth differentiation factor 11	-2.1927	2.69655e-26	6.15651e-26	Down	0.325616	0.0238446	0.0311874	Slightly up
110	Cirh1a	32.6431	19.7874	24.6904	cirhin	-0.78959	3.80331e-09	8.68336e-09	Down	0.324506	0.000115513	0.000151085	Slightly up
111	Myo10	40.0163	28.4323	35.4834	unconventional myosin-x	-0.565788	0.000139061	0.000317491	Down	0.324504	0.000291207	0.000380881	Slightly up
112	Ptprk	26.5892	15.9944	19.9389	receptor-type tyrosine-protein phosphatase kappa isoform x5	-0.807109	3.32632e-07	7.59434e-07	Down	0.32294	3.01578e-05	3.94446e-05	Slightly up
113	Ddah1	42.9636	16.9457	21.1216	n -dimethylarginine dimethylaminohydrolase 1	-1.41632	7.33679e-17	1.67507e-16	Down	0.322896	9.41061e-05	0.000123085	Slightly up
114	Foxp4	24.8453	18.0174	22.4522	forkhead box protein p4 isoform x2	-0.537171	0.000419203	0.000957085	Down	0.322663	5.06656e-05	6.62677e-05	Slightly up
115	3110043O21Rik	8.47936	6.20208	7.71415	protein c9orf72 homolog	-0.516472	0.00228898	0.00522597	Down	0.320059	0.0298293	0.039015	Slightly up
116	Rufy3	9.74373	5.4664	6.80043	protein rufy3 isoform x9	-0.900906	2.64258e-09	6.03328e-09	Down	0.319423	0.00289534	0.00378694	Slightly up
117	Gnaz	6.0506	3.32855	4.13263	guanine nucleotide-binding protein g subunit alpha	-0.938333	6.01556e-06	1.37342e-05	Down	0.318907	0.0134897	0.0176437	Slightly up
118	Irx2	4.95133	3.08636	3.82843	iroquois-class homeodomain protein irx-2	-0.755248	0.000158966	0.000362937	Down	0.314903	0.0185548	0.0242686	Slightly up
119	Pnpla2	25.1247	17.7288	21.9135	patatin-like phospholipase domain-containing protein 2	-0.574915	9.32829e-05	0.000212975	Down	0.310891	0.000686362	0.000897722	Slightly up
120	Sox11	15.2092	9.61876	11.8813	transcription factor sox-11	-0.73064	2.89874e-07	6.61814e-07	Down	0.309231	0.00269779	0.00352855	Slightly up
121	Timm23	38.9525	21.9346	27.0459	mitochondrial import inner membrane translocase subunit tim23	-0.891835	1.23322e-09	2.81557e-09	Down	0.307959	0.037434	0.0489615	Slightly up
122	Met	44.1365	22.9249	28.2338	hepatocyte growth factor receptor	-1.01424	1.02871e-13	2.34866e-13	Down	0.305466	2.931e-05	3.83357e-05	Slightly up
123	Mars	51.7176	27.587	33.917	methionine--trna cytoplasmic isoform x2	-0.966146	8.98887e-10	2.05225e-09	Down	0.302861	0.000173209	0.000226547	Slightly up
124	Eif2s2	87.3985	47.0614	57.8023	eukaryotic translation initiation factor 2 subunit 2	-0.959495	5.44092e-13	1.24222e-12	Down	0.30146	0.000169267	0.000221391	Slightly up
125	Slc29a1	18.7653	11.1394	13.6746	equilibrative nucleoside transporter 1 isoform x1	-0.814685	6.65149e-08	1.51861e-07	Down	0.30038	0.00308795	0.00403886	Slightly up
126	Gadd45b	62.0699	35.0621	42.9219	growth arrest and dna damage-inducible protein gadd45 beta	-0.882365	5.10957e-07	1.16657e-06	Down	0.297372	0.00858011	0.0112223	Slightly up
127	Cenpm	23.1433	14.4588	17.686	centromere protein m isoform x2	-0.742492	2.7359e-06	6.24635e-06	Down	0.295396	0.00752951	0.00984816	Slightly up
128	St3gal1	6.1257	4.28072	5.23255	cmp-n-acetylneuraminate-beta-galactosamide-alpha- -sialyltransferase 1	-0.586957	0.000143668	0.000328008	Down	0.294462	0.00696387	0.00910833	Slightly up
129	Fn1	402.069	258.457	315.688	fn1 protein	-0.713004	2.39458e-05	5.46707e-05	Down	0.293572	4.16778e-05	5.45121e-05	Slightly up
130	Basp1	152.525	66.4157	81.0718	-	-1.27177	3.21097e-16	7.33097e-16	Down	0.292964	0.00235675	0.00308249	Slightly up
131	Prmt7	21.9662	13.9315	17.0147	protein arginine n-methyltransferase 7	-0.714959	3.1928e-05	7.28949e-05	Down	0.292865	0.00433396	0.00566857	Slightly up
132	Cep162	12.8327	9.46038	11.5475	centrosomal protein of 162 kda isoform x1	-0.51672	0.0042674	0.00974292	Down	0.292505	0.00212469	0.00277897	Slightly up
133	Farp1	38.2776	14.807	18.0635	and pleckstrin domain-containing protein 1 isoform x1	-1.44088	7.34859e-23	1.67776e-22	Down	0.291921	0.000610268	0.000798195	Slightly up
134	Tyms	31.4341	18.369	22.3916	thymidylate synthase	-0.841413	5.9116e-11	1.34968e-10	Down	0.290797	0.000200311	0.000261995	Slightly up
135	Dusp11	23.3505	14.8593	18.0956	rna rnp complex-1-interacting phosphatase	-0.724733	2.03723e-06	4.65122e-06	Down	0.289356	0.000223106	0.000291809	Slightly up
136	Hspa9	203.64	121.799	147.806	stress-70 mitochondrial	-0.808583	3.79078e-10	8.65474e-10	Down	0.284228	9.32938e-05	0.000122023	Slightly up
137	Sgms2	10.99	7.75922	9.41094	phosphatidylcholine:ceramide cholinephosphotransferase 2	-0.572439	4.59621e-05	0.000104936	Down	0.283179	0.00126471	0.00165417	Slightly up
138	Mapk6	58.4494	35.5691	43.1134	mitogen-activated protein kinase 6	-0.788233	1.10798e-07	2.52963e-07	Down	0.282489	0.00285143	0.00372951	Slightly up
139	Nop58	65.1814	33.4222	40.5079	nucleolar protein 58 isoform x1	-1.02912	9.44112e-13	2.15551e-12	Down	0.282107	0.0111007	0.0145191	Slightly up
140	Pde4b	8.94299	6.40686	7.76249	camp-specific 3 -cyclic phosphodiesterase 4b isoform x3	-0.558175	0.00434519	0.00992053	Down	0.280766	0.0271693	0.0355358	Slightly up
141	Prkar2a	27.0215	18.2809	22.1308	camp-dependent protein kinase type ii-alpha regulatory subunit	-0.631373	1.62737e-06	3.71545e-06	Down	0.28066	0.000559564	0.000731877	Slightly up
142	Mcc	8.27387	5.99475	7.25224	colorectal mutant cancer protein	-0.538173	0.000744295	0.0016993	Down	0.279872	0.00317815	0.00415683	Slightly up
143	Ext1	62.7434	23.1019	27.8694	exostosin-1	-1.50991	3.91838e-22	8.94607e-22	Down	0.275846	0.0187249	0.024491	Slightly up
144	Add3	20.2609	8.8638	10.6865	gamma-adducin isoform x2	-1.26221	1.59377e-18	3.63875e-18	Down	0.274711	0.00295345	0.00386294	Slightly up
145	Spred1	11.8814	7.35191	8.85222	sprouty- evh1 domain-containing protein 1	-0.756669	2.04013e-06	4.65782e-06	Down	0.272385	0.0330045	0.0431679	Slightly up
146	Fmnl2	11.6259	6.55131	7.86851	formin-like protein 2 isoform x3	-0.900121	3.10716e-08	7.09397e-08	Down	0.269579	0.00716014	0.00936505	Slightly up
147	Tmsb4x	248.602	130.411	156.419	tmsb4x partial	-0.983955	4.64899e-05	0.000106141	Down	0.267676	0.0220827	0.0288829	Slightly up
148	Ahcy	31.6525	23.2333	27.8188	adenosylhomocysteinase	-0.510298	0.000107645	0.000245764	Down	0.265002	0.00170549	0.00223068	Slightly up
149	Smchd1	44.7421	28.5115	34.1175	structural maintenance of chromosomes flexible hinge domain-containing protein 1	-0.719089	1.53901e-07	3.51373e-07	Down	0.263639	0.000646723	0.000845876	Slightly up
150	Lpp	19.0939	10.8866	13.0229	lipoma-preferred partner	-0.882635	2.46233e-08	5.62176e-08	Down	0.262916	0.00391253	0.00511736	Slightly up
151	Hsd17b12	37.1993	19.5453	23.355	very-long-chain 3-oxoacyl- reductase	-0.990672	7.55526e-12	1.72495e-11	Down	0.26133	0.0039113	0.00511575	Slightly up
152	Eif3c	171.627	122.403	146.165	eukaryotic translation initiation factor 3 subunit c isoform x1	-0.556638	1.70639e-05	3.89587e-05	Down	0.260823	0.000155983	0.000204016	Slightly up
153	Kpna3	43.7363	31.9533	38.1391	importin subunit alpha-4	-0.52594	0.000420254	0.000959483	Down	0.260205	0.00104482	0.00136656	Slightly up
154	Usp36	9.91676	4.74126	5.6593	ubiquitin carboxyl-terminal hydrolase 36	-1.13351	1.53226e-13	3.49832e-13	Down	0.259395	0.0146397	0.0191478	Slightly up
155	Celf2	12.2764	7.44584	8.86969	cugbp elav-like family member 2 isoform x7	-0.794366	3.04618e-07	6.95474e-07	Down	0.257363	0.00369305	0.00483029	Slightly up
156	Slc16a1	30.9254	16.3646	19.4885	monocarboxylate transporter 1	-0.978076	1.11503e-10	2.54572e-10	Down	0.256662	0.00275548	0.00360401	Slightly up
157	Usp28	13.7115	9.02573	10.7421	ubiquitin carboxyl-terminal hydrolase 28 isoform x3	-0.670188	4.9683e-06	1.13432e-05	Down	0.256497	0.00915632	0.0119759	Slightly up
158	Cstf2	48.7751	21.7182	25.8411	cleavage stimulation factor subunit 2 isoform x1	-1.24105	1.60978e-14	3.6753e-14	Down	0.255872	0.000818761	0.00107089	Slightly up
159	Stx1a	12.4086	8.46842	10.0546	syntaxin-1a	-0.613905	0.000180841	0.000412879	Down	0.252294	0.0306862	0.0401357	Slightly up
160	1700037H04Rik	31.4112	19.3919	23.0127	UPF0687 protein C20orf27 homolog	-0.761181	7.04186e-08	1.60773e-07	Down	0.252081	0.00908955	0.0118886	Slightly up
161	Nectin3	11.6426	6.53847	7.74562	nectin-3 isoform x2	-0.901038	1.66908e-08	3.81068e-08	Down	0.248809	0.0237752	0.0310966	Slightly up
162	Fam60a	16.4549	6.49749	7.67681	protein fam60a isoform x1	-1.40644	6.25314e-20	1.42766e-19	Down	0.247244	0.0294446	0.0385118	Slightly up
163	Cobl	6.44674	2.84995	3.36905	cordon- isoform partial	-1.24931	5.06571e-14	1.15655e-13	Down	0.246238	0.0229986	0.0300809	Slightly up
164	Erc1	15.1996	6.77115	7.99889	elks rab6-interacting cast family member 1 isoform x2	-1.23926	1.5901e-15	3.63037e-15	Down	0.245541	0.00267377	0.00349714	Slightly up
165	Pxk	29.8329	17.8234	21.0524	px domain containing serine threonine kinase	-0.81572	3.76963e-07	8.60645e-07	Down	0.245518	0.0181791	0.0237772	Slightly up
166	Neto2	4.91161	2.81766	3.33056	neuropilin and tolloid-like protein 2	-0.876035	5.59098e-06	1.27648e-05	Down	0.245236	0.0373819	0.0488933	Slightly up
167	Nupl1	39.8154	29.3891	34.6765	nucleoporin p58 p45	-0.509247	0.000342549	0.000782075	Down	0.243899	0.00272372	0.00356247	Slightly up
168	Mcu	12.7407	8.09254	9.54782	calcium uniporter mitochondrial isoform x3	-0.723143	7.95093e-07	1.81528e-06	Down	0.243794	0.0154425	0.0201979	Slightly up
169	Sh3kbp1	34.9716	10.4776	12.3501	sh3 domain-containing kinase-binding protein 1 isoform x5	-1.81336	5.00205e-25	1.14202e-24	Down	0.24226	0.016835	0.0220192	Slightly up
170	Bop1	48.1581	32.1874	37.9082	ribosome biogenesis protein bop1	-0.650049	1.55851e-06	3.55825e-06	Down	0.241269	0.00299151	0.00391272	Slightly up
171	Nudcd1	16.2494	7.46875	8.79771	nudc domain-containing protein 1 isoform x1	-1.18932	1.26653e-13	2.89162e-13	Down	0.240675	0.0314183	0.0410934	Slightly up
172	Tmem231	7.52725	5.21643	6.13888	transmembrane protein 231 isoform x1	-0.595825	0.000149637	0.000341638	Down	0.24007	0.0275364	0.036016	Slightly up
173	Tbc1d1	45.5262	26.7498	31.4634	tbc1 domain family member 1 isoform x1	-0.835981	2.44923e-10	5.59184e-10	Down	0.239148	0.00116711	0.00152651	Slightly up
174	Fbl	89.7877	36.8993	43.2487	rrna 2 -o-methyltransferase fibrillarin	-1.34991	5.50379e-22	1.25657e-21	Down	0.234128	0.0114305	0.0149505	Slightly up
175	Cacna2d1	5.94869	3.89573	4.56226	voltage-dependent calcium channel subunit alpha-2 delta-1 isoform x2	-0.682693	3.4892e-05	7.96621e-05	Down	0.231841	0.0270975	0.035442	Slightly up
176	Ncapg2	27.9921	18.0335	21.1054	condensin-2 complex subunit g2 isoform x1	-0.699581	1.51334e-07	3.45511e-07	Down	0.231777	0.00921435	0.0120518	Slightly up
177	Slc6a6	107.432	46.1047	53.8882	sodium- and chloride-dependent taurine transporter isoform x1	-1.29124	3.50088e-19	7.99289e-19	Down	0.230134	0.00102989	0.00134704	Slightly up
178	Igf2bp2	32.079	22.0059	25.7174	insulin-like growth factor 2 mrna-binding protein 2 isoform x1	-0.618698	0.000167716	0.000382913	Down	0.229933	0.00340468	0.00445312	Slightly up
179	Hmgcr	72.2167	25.1829	29.3784	3-hydroxy-3-methylglutaryl-coenzyme a reductase	-1.58164	8.51767e-25	1.94467e-24	Down	0.227232	0.00295044	0.00385901	Slightly up
180	Suclg2	21.3331	11.2725	13.1478	succinyl- ligase	-0.985396	1.16828e-12	2.66731e-12	Down	0.227151	0.0106471	0.0139258	Slightly up
181	Hivep1	7.56894	5.50423	6.42049	zinc finger protein 40 isoform x1	-0.535297	0.00160179	0.00365705	Down	0.226783	0.0152579	0.0199565	Slightly up
182	Luc7l3	44.3617	31.4864	36.6951	luc7-like protein 3 isoform x4	-0.568086	0.000174007	0.000397277	Down	0.226056	0.00710546	0.00929352	Slightly up
183	Tcerg1	38.9323	25.3719	29.5502	transcription elongation regulator 1 isoform x2	-0.692599	4.6347e-05	0.000105815	Down	0.22513	0.0231194	0.0302388	Slightly up
184	Msmo1	132.648	35.9309	41.8224	methylsterol monooxygenase 1 isoform x1	-1.94387	5.44618e-28	1.24342e-27	Down	0.224087	0.00813901	0.0106454	Slightly up
185	Fut8	17.7036	7.60909	8.85426	alpha-( )-fucosyltransferase	-1.28691	8.74647e-18	1.99691e-17	Down	0.223954	0.0357362	0.0467409	Slightly up
186	Smarca5	102.59	69.2071	80.495	swi snf-related matrix-associated actin-dependent regulator of chromatin subfamily a member 5	-0.638037	3.15382e-06	7.2005e-06	Down	0.222755	0.00232403	0.00303969	Slightly up
187	Gm4737	78.174	56.5884	65.6812	adenosylhomocysteinase	-0.532482	2.47313e-05	5.64641e-05	Down	0.220042	0.00304774	0.00398626	Slightly up
188	Grb10	31.4994	16.059	18.6304	growth factor receptor-bound protein 10 isoform x4	-1.04068	2.29297e-14	5.2351e-14	Down	0.219197	0.00372361	0.00487027	Slightly up
189	Gbe1	37.3446	22.7378	26.3065	-alpha-glucan-branching enzyme	-0.785769	8.13654e-09	1.85766e-08	Down	0.215373	0.00546735	0.00715098	Slightly up
190	Celsr1	7.82756	3.28918	3.79626	cadherin egf lag seven-pass g-type receptor 1 isoform x2	-1.32058	2.67131e-19	6.09887e-19	Down	0.212028	0.0208601	0.0272839	Slightly up
191	Smc6	39.101	26.0915	30.0681	structural maintenance of chromosomes protein 6	-0.657439	3.27493e-05	7.47701e-05	Down	0.209639	0.00980385	0.0128229	Slightly up
192	Dis3	23.628	16.1961	18.6458	exosome complex exonuclease rrp44	-0.617222	4.33105e-05	9.88823e-05	Down	0.207868	0.0207486	0.027138	Slightly up
193	Plod3	60.657	34.5317	39.618	procollagen- 2-oxoglutarate 5-dioxygenase 3	-0.877383	4.75228e-11	1.085e-10	Down	0.203378	0.0104028	0.0136063	Slightly up
194	Npc1	13.758	9.97361	11.4418	niemann-pick c1 protein	-0.537104	0.000334735	0.000764236	Down	0.203228	0.0137594	0.0179965	Slightly up
195	Lrrc59	113.229	80.302	92.0201	leucine-rich repeat-containing protein 59	-0.560887	8.73594e-06	1.99451e-05	Down	0.201486	0.00458407	0.0059957	Slightly up
196	Rap1gds1	50.0937	33.7798	38.6897	rap1 gtpase-gdp dissociation stimulator 1 isoform x2	-0.63567	5.47665e-07	1.25038e-06	Down	0.200693	0.00689835	0.00902264	Slightly up
197	Pkp4	31.4604	14.6777	16.8042	plakophilin-4 isoform x5	-1.17231	1.53323e-14	3.50052e-14	Down	0.200376	0.0104692	0.0136931	Slightly up
198	Abcc1	38.6964	24.2203	27.7235	multidrug resistance-associated protein 1	-0.744666	7.76825e-08	1.77357e-07	Down	0.199926	0.0135825	0.0177651	Slightly up
199	Usp9x	38.5834	28.2813	32.3357	probable ubiquitin carboxyl-terminal hydrolase faf-x isoform x2	-0.51818	0.00011595	0.000264727	Down	0.197725	0.0250299	0.0327377	Slightly up
200	Klf3	28.5119	20.0172	22.8357	krueppel-like factor 3	-0.586896	0.000772417	0.00176351	Down	0.195414	0.0272808	0.0356817	Slightly up
201	Cdc5l	40.8553	27.3529	31.2155	cell division cycle 5-like protein	-0.651138	1.10109e-05	2.5139e-05	Down	0.195327	0.0133708	0.0174883	Slightly up
202	Flna	273.744	116.458	132.798	filamin-a isoform x1	-1.29859	2.12456e-23	4.85059e-23	Down	0.194269	0.00714959	0.00935124	Slightly up
203	Apbb2	18.1453	12.46	14.1989	amyloid beta a4 precursor protein-binding family b member 2 isoform x1	-0.616732	0.00011777	0.000268882	Down	0.193096	0.0229149	0.0299713	Slightly up
204	Dek	134.712	99.8777	113.593	protein dek	-0.505989	0.0013587	0.00310206	Down	0.190736	0.0243371	0.0318315	Slightly up
205	Aldh9a1	25.9353	15.3572	17.4592	4-trimethylaminobutyraldehyde dehydrogenase	-0.815833	2.17899e-07	4.97486e-07	Down	0.190573	0.0370715	0.0484874	Slightly up
206	Diaph3	24.5982	15.6979	17.8393	protein diaphanous homolog 3 isoform x1	-0.718285	2.87316e-07	6.55973e-07	Down	0.189239	0.0180467	0.023604	Slightly up
207	Evl	46.0984	26.9562	30.593	ena vasp-like protein isoform x2	-0.845983	3.02253e-08	6.90074e-08	Down	0.1877	0.037426	0.0489511	Slightly up
208	Ptbp1	218.44	162.105	182.844	polypyrimidine tract-binding protein 1 isoform x1	-0.506512	0.00251278	0.00573695	Down	0.178676	0.0112479	0.0147115	Slightly up
209	Rad23b	98.8115	51.1078	57.6403	uv excision repair protein rad23 homolog b	-1.02511	5.96583e-10	1.36206e-09	Down	0.178559	0.0237305	0.0310381	Slightly up
210	Prkrir	27.9721	19.2334	21.6886	52 kda repressor of the inhibitor of the protein kinase	-0.60868	5.35418e-06	1.22242e-05	Down	0.178189	0.0347124	0.0454018	Slightly up
211	Xpo5	24.672	15.9979	18.0361	exportin-5 isoform x1	-0.694868	5.79769e-07	1.32367e-06	Down	0.177917	0.0223138	0.0291851	Slightly up
212	Foxk2	50.0632	34.2703	38.6248	forkhead box protein k2	-0.616235	6.27358e-06	1.43232e-05	Down	0.177389	0.0199981	0.0261563	Slightly up
213	Mthfd1l	42.3237	25.8053	29.0616	monofunctional c1-tetrahydrofolate mitochondrial	-0.780276	2.05683e-08	4.69596e-08	Down	0.176623	0.0352833	0.0461485	Slightly up
214	Sec63	33.4355	22.3313	24.9741	translocation protein sec63 homolog	-0.65357	4.45946e-06	1.01814e-05	Down	0.166262	0.0231733	0.0303093	Slightly up
215	Nap1l1	147.204	70.4575	78.5174	nucleosome assembly protein 1-like 1 isoform x4	-1.13193	6.5495e-17	1.49532e-16	Down	0.161106	0.028424	0.0371769	Slightly up
216	Smg7	20.386	14.3837	15.9895	protein smg7 isoform x4	-0.574376	3.48456e-05	7.95563e-05	Down	0.15764	0.0348619	0.0455973	Slightly up
217	Ahctf1	20.4617	13.3376	14.7999	protein elys	-0.688414	9.80985e-07	2.23969e-06	Down	0.15501	0.0294227	0.0384831	Slightly up
218	Ipo5	105.274	40.536	44.5914	importin-5 isoform x1	-1.44319	4.18648e-28	9.55816e-28	Down	0.142488	0.0374924	0.0490379	Slightly up
219	Zswim6	7.66727	6.18155	8.52001	zinc finger swim domain-containing protein 6	-0.385182	0.0210353	0.0306012	Slightly down	0.467879	4.4331e-07	5.79824e-07	Slightly up
220	Fadd	7.52231	6.19462	8.42185	fas-associated death domain protein	-0.344883	0.0291949	0.0424715	Slightly down	0.448176	0.000290838	0.000380399	Slightly up
221	Socs2	3.49106	2.71795	3.64999	suppressor of cytokine signaling 2	-0.427214	0.0117181	0.017047	Slightly down	0.430394	0.0136333	0.0178316	Slightly up
222	Rela	127.036	103.473	136.351	transcription factor p65	-0.370628	0.0197186	0.0286858	Slightly down	0.403323	9.62481e-08	1.25887e-07	Slightly up
223	Mboat2	7.54118	6.16473	8.0797	lysophospholipid acyltransferase 2 isoform x2	-0.355357	0.0203432	0.0295944	Slightly down	0.395352	0.000817782	0.00106961	Slightly up
224	Ctnnbip1	19.4612	15.8819	20.8027	beta-catenin-interacting protein 1	-0.353825	0.0192241	0.0279664	Slightly down	0.393857	1.30491e-05	1.70675e-05	Slightly up
225	Parm1	17.8285	13.4852	17.6167	prostate androgen-regulated mucin-like protein 1	-0.483906	0.0267787	0.0389564	Slightly down	0.3908	7.25539e-05	9.48963e-05	Slightly up
226	Rap1gap	6.79206	5.074	6.53494	rap1 gtpase-activating protein 1 isoform x6	-0.48648	0.00257753	0.00374968	Slightly down	0.370486	0.0032155	0.00420568	Slightly up
227	Spata5	11.4423	8.59455	11.0276	spermatogenesis-associated protein 5 isoform x1	-0.473312	0.00258915	0.00376658	Slightly down	0.363456	0.00046842	0.000612666	Slightly up
228	Nepro	3.80335	3.03165	3.87584	uncharacterized protein c3orf17 homolog	-0.392554	0.0139317	0.0202673	Slightly down	0.361248	0.0113553	0.014852	Slightly up
229	Igf1r	18.2661	14.0955	18.0032	insulin-like growth factor 1 receptor isoform x1	-0.4449	0.00303786	0.00441935	Slightly down	0.357492	6.21332e-05	8.12666e-05	Slightly up
230	Gtf2a1	7.73758	6.46132	8.24216	transcription initiation factor iia subunit 1 isoform x1	-0.323601	0.0213053	0.030994	Slightly down	0.356176	0.000239318	0.000313014	Slightly up
231	Mtfr1	29.2332	23.6762	30.1283	mitochondrial fission regulator 1	-0.374085	0.0056531	0.00822389	Slightly down	0.352677	5.65726e-06	7.39936e-06	Slightly up
232	Hbegf	34.1048	26.244	33.2935	proheparin-binding egf-like growth factor	-0.453536	0.0207082	0.0301253	Slightly down	0.348133	0.00505718	0.0066145	Slightly up
233	Ndrg1	216.633	177.234	224.64	protein ndrg1	-0.359046	0.0190429	0.0277028	Slightly down	0.346666	0.00342925	0.00448526	Slightly up
234	Mis12	20.3568	17.1808	21.7435	protein mis12 homolog	-0.309962	0.0167178	0.0243203	Slightly down	0.345174	0.000364872	0.000477231	Slightly up
235	Eif3b	170.198	143.961	182.201	eukaryotic translation initiation factor 3 subunit b	-0.307616	0.0124044	0.0180453	Slightly down	0.344705	7.43743e-07	9.72772e-07	Slightly up
236	Camk2n1	5.74233	4.66324	5.88705	calcium calmodulin-dependent protein kinase ii inhibitor 1	-0.367023	0.0320202	0.0465817	Slightly down	0.341369	0.0196868	0.0257492	Slightly up
237	Itprip	12.1639	9.57706	12.0957	inositol -trisphosphate receptor-interacting protein	-0.408046	0.0120725	0.0175626	Slightly down	0.340959	0.000853854	0.00111679	Slightly up
238	Ccdc127	17.226	13.5368	16.9851	coiled-coil domain-containing protein 127	-0.417129	0.00251229	0.00365476	Slightly down	0.332267	0.000105185	0.000137575	Slightly up
239	P4hb	679.33	583.002	729.825	prolyl 4- beta polypeptide	-0.284223	0.0249256	0.0362607	Slightly down	0.329202	1.60533e-05	2.09968e-05	Slightly up
240	Golim4	24.8636	18.6168	23.3087	golgi integral membrane protein 4	-0.492168	0.00288567	0.00419795	Slightly down	0.329174	0.000116724	0.000152668	Slightly up
241	Ing1	31.6473	23.5153	29.442	inhibitor of growth protein 1	-0.493718	0.000374651	0.000545026	Slightly down	0.328763	0.000583503	0.000763188	Slightly up
242	Rbpj	38.5554	31.4524	39.3578	recombining binding protein suppressor of hairless isoform x3	-0.365945	0.0133972	0.0194897	Slightly down	0.328676	0.000209374	0.00027385	Slightly up
243	Skil	17.6348	13.3335	16.6798	ski-like protein isoform x1	-0.475892	0.00231455	0.00336711	Slightly down	0.327837	0.000181343	0.000237186	Slightly up
244	Rcc1	16.5858	13.3955	16.7501	regulator of chromosome condensation isoform x2	-0.365969	0.0330523	0.0480831	Slightly down	0.32781	0.000823246	0.00107676	Slightly up
245	Kctd11	28.3875	21.7487	27.1748	btb poz domain-containing protein kctd11	-0.453886	0.00591314	0.00860218	Slightly down	0.32665	0.0298459	0.0390367	Slightly up
246	P4ha1	187.101	149.704	186.71	prolyl 4-hydroxylase subunit alpha-1 isoform x1	-0.390992	0.00271453	0.00394897	Slightly down	0.323698	1.13425e-05	1.48354e-05	Slightly up
247	Dhfr	17.1345	13.0462	16.2679	dihydrofolate reductase	-0.460504	0.000808973	0.00117686	Slightly down	0.323246	0.000341771	0.000447016	Slightly up
248	Prep	52.6847	42.1395	52.418	prolyl endopeptidase	-0.392103	0.0031046	0.00451644	Slightly down	0.319909	1.91319e-05	2.50234e-05	Slightly up
249	Tcf12	35.3134	29.0999	36.0336	transcription factor 12 isoform x8	-0.352987	0.0193712	0.0281804	Slightly down	0.313351	5.35541e-05	7.00456e-05	Slightly up
250	Kif2a	20.315	15.2427	18.7854	kinesin-like protein kif2a isoform x1	-0.487777	0.00209028	0.00304085	Slightly down	0.306237	0.000271846	0.000355558	Slightly up
251	Sys1	14.6857	11.9446	14.6244	protein sys1 homolog isoform x1	-0.357768	0.0331559	0.0482338	Slightly down	0.297503	0.0075807	0.00991511	Slightly up
252	Ipo7	74.848	56.7574	69.4805	importin-7	-0.467719	0.000432524	0.000629217	Slightly down	0.296427	0.000237731	0.000310938	Slightly up
253	Nmd3	39.9812	31.2254	38.212	60s ribosomal export protein nmd3 isoform x1	-0.424813	0.00175635	0.00255506	Slightly down	0.295866	0.000791668	0.00103546	Slightly up
254	Wdr83os	41.8408	31.3973	38.2298	protein asterix	-0.474091	0.00366107	0.00532597	Slightly down	0.288048	0.0110377	0.0144367	Slightly up
255	Sf1	177.121	131.844	160.344	splicing factor 1 isoform x3	-0.499722	0.00170022	0.00247341	Slightly down	0.287789	0.000537752	0.000703348	Slightly up
256	Mina	6.70707	5.30273	6.44471	bifunctional lysine-specific demethylase and histidyl-hydroxylase mina isoform x1	-0.407602	0.0130411	0.0189717	Slightly down	0.287496	0.0149152	0.0195082	Slightly up
257	Rprd1a	9.96389	8.2586	10.0195	regulation of nuclear pre-mrna domain-containing protein 1a isoform x1	-0.338752	0.0129846	0.0188895	Slightly down	0.284016	0.00129002	0.00168727	Slightly up
258	Paxip1	38.6158	33.2078	40.2473	pax-interacting protein 1	-0.289229	0.034067	0.0495592	Slightly down	0.282538	0.000250303	0.000327382	Slightly up
259	Gtf2f2	21.0846	16.7079	20.1845	general transcription factor iif subunit 2	-0.400785	0.00990628	0.0144112	Slightly down	0.276696	0.0175331	0.0229323	Slightly up
260	Dpy19l1	18.2191	14.1597	17.0569	probable c-mannosyltransferase dpy19l1	-0.426009	0.00446504	0.00649555	Slightly down	0.273488	0.0104257	0.0136362	Slightly up
261	Orc2	19.2901	14.7021	17.6775	origin recognition complex subunit 2	-0.45831	0.000675344	0.000982461	Slightly down	0.270279	0.00462834	0.00605359	Slightly up
262	Mfn1	26.6324	22.1438	26.5688	mitofusin-1	-0.333105	0.00711118	0.010345	Slightly down	0.267703	0.000428201	0.000560062	Slightly up
263	Kpna4	47.0852	35.3569	42.1949	importin subunit alpha-3	-0.480489	0.000328453	0.000477819	Slightly down	0.260073	0.00270751	0.00354127	Slightly up
264	Ric8b	11.389	9.79398	11.6884	synembryn-b isoform x1	-0.286641	0.033558	0.0488187	Slightly down	0.259744	0.00292081	0.00382025	Slightly up
265	Tnfrsf12a	89.86	70.4823	83.9983	tumor necrosis factor receptor superfamily member 12a	-0.413788	0.0100798	0.0146636	Slightly down	0.258283	0.0252926	0.0330813	Slightly up
266	Adrm1	87.9026	70.1273	83.3735	proteasomal ubiquitin receptor adrm1	-0.39657	0.00410094	0.00596588	Slightly down	0.254869	0.00151097	0.00197626	Slightly up
267	Nhp2	33.5665	27.3918	32.4982	h aca ribonucleoprotein complex subunit 2	-0.353911	0.021715	0.03159	Slightly down	0.251172	0.00933415	0.0122085	Slightly up
268	Yrdc	17.6852	13.2094	15.6336	yrdc domain-containing mitochondrial	-0.479937	0.00769842	0.0111993	Slightly down	0.247066	0.0348293	0.0455546	Slightly up
269	Tnfrsf22	3.96476	3.05175	3.60888	low quality protein: endogenous retrovirus group k member 25 pol	-0.446836	0.0075325	0.010958	Slightly down	0.245777	0.0356987	0.0466918	Slightly up
270	Tra2b	88.4314	68.9271	81.3131	transformer-2 protein homolog beta isoform x1	-0.427306	0.00135095	0.0019653	Slightly down	0.243566	0.00356527	0.00466317	Slightly up
271	Fkbp10	24.1821	19.3513	22.7212	peptidyl-prolyl cis-trans isomerase fkbp10	-0.387367	0.00306314	0.00445612	Slightly down	0.236615	0.0047297	0.00618617	Slightly up
272	Polr2f	60.8646	45.8636	53.7757	dna-directed rna polymerases and iii subunit rpabc2	-0.464572	0.0131341	0.0191069	Slightly down	0.23477	0.016834	0.0220179	Slightly up
273	Edf1	152.578	125.796	146.915	endothelial differentiation-related factor 1	-0.341094	0.00949503	0.013813	Slightly down	0.229133	0.00462329	0.00604699	Slightly up
274	Rock2	36.6611	27.7846	32.4487	rho-associated protein kinase 2	-0.474061	0.00350977	0.00510586	Slightly down	0.228912	0.00722051	0.009444	Slightly up
275	Mycbp2	6.54939	4.97682	5.79331	e3 ubiquitin-protein ligase mycbp2 isoform x34	-0.468017	0.00289735	0.00421494	Slightly down	0.223737	0.0187735	0.0245547	Slightly up
276	Rps6ka2	4.82076	4.05131	4.70969	ribosomal protein s6 kinase alpha-2 isoform x2	-0.318271	0.0267742	0.03895	Slightly down	0.221695	0.0225659	0.0295149	Slightly up
277	Tex10	19.2623	15.8109	18.3377	testis-expressed sequence 10 protein isoform x1	-0.357107	0.0211346	0.0307458	Slightly down	0.218884	0.0090592	0.0118489	Slightly up
278	Atad5	15.1394	12.8349	14.8143	atpase family aaa domain-containing protein 5	-0.30846	0.0243149	0.0353723	Slightly down	0.21181	0.0119138	0.0155825	Slightly up
279	Csnk2a2	39.2737	31.3699	36.1676	casein kinase ii subunit alpha	-0.395972	0.0071251	0.0103653	Slightly down	0.210298	0.0109835	0.0143658	Slightly up
280	Ankib1	19.2783	15.9422	18.317	ankyrin repeat and ibr domain-containing protein 1 isoform x1	-0.343019	0.00960176	0.0139682	Slightly down	0.205097	0.00883503	0.0115557	Slightly up
281	Foxp1	13.4459	10.7592	12.3602	forkhead box protein p1 isoform x1	-0.398321	0.0225911	0.0328646	Slightly down	0.205038	0.0177254	0.0231839	Slightly up
282	Pabpc4	61.026	50.7279	58.2453	polyadenylate-binding protein 4 isoform x2	-0.333912	0.00755865	0.010996	Slightly down	0.20417	0.00542141	0.00709089	Slightly up
283	Pfkp	117.07	92.5092	106.026	atp-dependent 6- platelet type isoform x1	-0.405286	0.00260115	0.00378404	Slightly down	0.201618	0.0329377	0.0430806	Slightly up
284	Sos1	9.69433	7.50841	8.58428	son of sevenless homolog 1 isoform x2	-0.44139	0.00329154	0.00478838	Slightly down	0.197906	0.0122915	0.0160765	Slightly up
285	Rpl15	340.094	278.568	318.342	60s ribosomal protein l15	-0.345836	0.031444	0.0457434	Slightly down	0.197764	0.00696889	0.0091149	Slightly up
286	Gpat4	51.6166	39.232	44.8194	glycerol-3-phosphate acyltransferase 4	-0.460887	0.000366594	0.000533305	Slightly down	0.196962	0.0100474	0.0131414	Slightly up
287	Emsy	12.5529	9.43411	10.7601	protein emsy isoform x10	-0.48893	0.00872237	0.0126889	Slightly down	0.194728	0.0233117	0.0304904	Slightly up
288	Itsn1	11.5652	8.91107	10.1518	intersectin-1 isoform x1	-0.447485	0.00200179	0.00291211	Slightly down	0.193172	0.016863	0.0220558	Slightly up
289	Chd1	17.4575	13.5066	15.3773	chromodomain-helicase-dna-binding protein 1	-0.443697	0.00455852	0.00663154	Slightly down	0.192154	0.0132746	0.0173623	Slightly up
290	Haus8	27.4036	20.6536	23.5045	haus augmin-like complex subunit 8 isoform x2	-0.471743	0.000903229	0.00131398	Slightly down	0.19187	0.0329932	0.0431532	Slightly up
291	Depdc5	10.1431	7.74805	8.81308	dep domain-containing protein 5 isoform x1	-0.457902	0.0013165	0.00191518	Slightly down	0.190837	0.0317941	0.0415848	Slightly up
292	Kdelr2	129.04	103.545	117.692	er lumen protein-retaining receptor 2	-0.383101	0.00227847	0.00331462	Slightly down	0.18975	0.0187875	0.0245729	Slightly up
293	Tagln2	304.479	233.792	265.016	transgelin-2	-0.454753	0.0042326	0.00615741	Slightly down	0.186289	0.0217659	0.0284685	Slightly up
294	E2f8	25.5086	19.6434	22.2674	transcription factor e2f8	-0.452262	0.00687743	0.010005	Slightly down	0.185595	0.0253311	0.0331316	Slightly up
295	Efr3a	42.1342	31.7278	35.8784	protein efr3 homolog a isoform x2	-0.476892	0.000226154	0.000328999	Slightly down	0.182315	0.0109899	0.0143741	Slightly up
296	Ctdspl2	23.5531	19.1442	21.5857	ctd small phosphatase-like protein 2 isoform x2	-0.37167	0.0120603	0.0175448	Slightly down	0.178053	0.0226652	0.0296448	Slightly up
297	Lonp1	143.612	110.282	124.059	lon protease mitochondrial	-0.445638	0.00071484	0.00103992	Slightly down	0.174943	0.0351169	0.0459308	Slightly up
298	Cnot9	48.571	39.5448	44.1093	cell differentiation protein rcd1 homolog	-0.364465	0.00393654	0.00572671	Slightly down	0.162563	0.0254705	0.0333139	Slightly up
299	Eef1d	143.903	113.192	126.191	elongation factor 1-delta isoform x8	-0.413294	0.000978998	0.0014242	Slightly down	0.161871	0.0198624	0.0259789	Slightly up
300	Bnip3l	162.659	138.895	154.667	bcl2 adenovirus e1b 19 kda protein-interacting protein 3-like isoform x1	-0.294427	0.0160824	0.0233959	Slightly down	0.160141	0.0332839	0.0435334	Slightly up
301	Pum1	28.9338	24.3505	26.895	pumilio homolog 1 isoform x1	-0.321192	0.023612	0.0343497	Slightly down	0.148359	0.0375086	0.0490591	Slightly up
302	Surf4	116.849	96.6667	106.372	surfeit locus protein 4	-0.337017	0.0081649	0.0118779	Slightly down	0.143086	0.0379083	0.0495818	Slightly up
Level 3d
1	Hcrtr1	0.119431	0.161597	1.70772	orexin receptor type 1	0.315973	0.453782	0.660143	Unchanged	3.41499	1.22804e-24	4.32922e-22	Up
2	Scgb1c1	0.120493	0.133059	1.16818	secretoglobin family 1c member 1	0.0226972	0.6874	1	Unchanged	3.09179	3.49902e-08	7.76516e-07	Up
3	Epo	0.958634	1.2575	8.45304	erythropoietin	0.301744	0.345502	0.502621	Unchanged	2.75074	3.62419e-37	4.58449e-34	Up
4	Hsd17b6	0.0519105	0.173501	1.10184	17-beta-hydroxysteroid dehydrogenase type 6	1.52561	0.0968408	0.14088	Unchanged	2.64371	2.13167e-17	2.64973e-15	Up
5	Wnt10b	0.553126	0.219289	1.14601	protein wnt-10b	-1.38919	0.000830125	0.00120763	Unchanged	2.39431	7.03563e-18	9.28205e-16	Up
6	Lbx1	0.12247	0.234962	1.15789	transcription factor lbx1	0.866394	0.0736455	0.107136	Unchanged	2.27938	3.9865e-15	3.45675e-13	Up
7	Krt17	0.577002	1.12445	5.08947	type i cytoskeletal 17	0.867654	0.0639369	0.0930127	Unchanged	2.18095	2.24084e-29	1.50588e-26	Up
8	Epha8	0.112686	0.244208	1.08984	ephrin type-a receptor 8 isoform x1	0.989674	0.0508839	0.0740237	Unchanged	2.16954	5.28014e-17	6.23882e-15	Up
9	Hist2h2bb	0.576789	0.306308	1.40076	histone h2b type 2-f isoform x2	-0.97241	0.1339	0.194792	Unchanged	2.15438	9.60203e-06	0.000107564	Up
10	Pth2	0.0325337	0.286236	1.25219	tuberoinfundibular peptide of 39 residues	2.96422	0.0381238	0.0554608	Unchanged	2.14602	1.9872e-05	0.00019997	Up
11	Prl2c2	1.03857	1.21546	4.96807	prolactin family subfamily member 2	0.140044	0.5838	0.849288	Unchanged	2.02341	4.75354e-06	5.85653e-05	Up
12	Krt14	0.351363	0.512328	2.02904	type i cytoskeletal 14	0.454716	0.168706	0.245426	Unchanged	1.99433	6.8418e-16	6.71823e-14	Up
13	2010005H15Rik	0.0381282	0.246933	1.03269	stefin a3	2.5418	0.098222	0.142889	Unchanged	1.99423	0.00194097	0.00975904	Up
14	Krt19	1.57095	1.11305	4.33029	type i cytoskeletal 19	-0.559906	0.0610576	0.0888239	Unchanged	1.96311	8.52544e-15	6.9183e-13	Up
15	Arl5c	0.167445	0.317524	1.20139	adp-ribosylation factor-like protein 5c	0.824727	0.179726	0.261458	Unchanged	1.91729	1.85068e-06	2.54299e-05	Up
16	Gm5751	0.328642	0.528044	2.00727	synovial x member breakpoint 1	0.617601	0.234828	0.341618	Unchanged	1.90412	2.26106e-07	4.04516e-06	Up
17	Gareml	1.46727	2.30329	8.30632	grb2-associated and regulator of mapk	0.568566	0.0371794	0.0540869	Unchanged	1.85584	5.31942e-64	2.85978e-60	Up
18	Arl9	0.568372	0.772047	2.76026	adp-ribosylation factor-like protein 9	0.331391	0.350535	0.509943	Unchanged	1.84757	7.79727e-16	7.62163e-14	Up
19	Arhgap8	0.105995	0.29866	1.05672	rho gtpase-activating protein 8 isoform x1	1.33842	0.0947966	0.137906	Unchanged	1.8102	6.8294e-12	3.26361e-10	Up
20	Tmem252	0.30369	0.294402	1.01954	transmembrane protein 252	-0.120481	0.565629	0.822852	Unchanged	1.79973	3.69614e-11	1.53147e-09	Up
21	Otop2	0.21807	0.420373	1.37849	otopetrin-2	0	0.0136024	0.0197882	Unchanged	1.71176	5.06415e-09	1.3785e-07	Up
22	Adamts14	0.282341	0.422761	1.36339	a disintegrin and metalloproteinase with thrombospondin motifs 14 isoform x1	0.515545	0.0363438	0.0528714	Unchanged	1.69176	2.94864e-19	4.76758e-17	Up
23	Krt15	0.654792	1.31687	4.23765	type i cytoskeletal 15	0.904283	0.0515624	0.0750108	Unchanged	1.68754	5.11916e-23	1.38633e-20	Up
24	Foxh1	0.396597	0.556943	1.74025	forkhead box protein h1	0.387523	0.371226	0.540044	Unchanged	1.64584	3.88919e-14	2.71542e-12	Up
25	Gm2237	1.23922	0.943054	2.90477	uncharacterized protein gm2237 isoform x2	-0.459961	0.103265	0.150225	Unchanged	1.62246	4.53536e-11	1.85772e-09	Up
26	Pld4	0.411039	0.578757	1.76685	phospholipase d4	0.391143	0.294273	0.428095	Unchanged	1.61107	1.24621e-08	3.10894e-07	Up
27	Chd5	1.28358	1.51156	4.48679	chromodomain-helicase-dna-binding protein 5 isoform x6	0.16543	0.249372	0.362776	Unchanged	1.57461	5.75607e-59	2.06302e-55	Up
28	Cacng1	0.892465	1.52144	4.44035	voltage-dependent calcium channel gamma-1 subunit	0.676114	0.0466625	0.0678826	Unchanged	1.55193	3.93763e-18	5.463e-16	Up
29	Hes2	0.599969	0.955958	2.68004	transcription factor hes-2	0	0.0264062	0.0384146	Unchanged	1.49275	2.0669e-12	1.06589e-10	Up
30	Dkkl1	0.245008	0.41852	1.17097	dickkopf-like protein 1	0.725923	0.0887106	0.129052	Unchanged	1.48754	1.61718e-07	3.00317e-06	Up
31	Urah	1.20123	1.99513	5.48295	5-hydroxyisourate hydrolase	0.675955	0.0856409	0.124587	Unchanged	1.46449	1.31613e-08	3.25568e-07	Up
32	Hist1h3i	0.953056	0.606828	1.63688	uncharacterized protein loc680498	-0.734222	0.105772	0.153873	Unchanged	1.45041	0.000483215	0.00306156	Up
33	A3galt2	0.406672	0.698696	1.86433	alpha -galactosyltransferase 2	0.698458	0.0465273	0.0676859	Unchanged	1.41694	1.16702e-06	1.69439e-05	Up
34	Rgcc	0.320977	0.567057	1.46252	regulator of cell cycle rgcc	0.797745	0.174455	0.25379	Unchanged	1.36063	6.12194e-07	9.65168e-06	Up
35	Hist1h3c	1.65655	1.18604	3.03175	histone h3-like	-0.537775	0.186262	0.270966	Unchanged	1.35854	0.000119163	0.000930815	Up
36	Comp	0.310455	0.415458	1.0312	cartilage oligomeric matrix protein	0.36253	0.258332	0.37581	Unchanged	1.32393	7.17666e-09	1.88207e-07	Up
37	Aire	0.873266	1.21902	3.00699	autoimmune regulator isoform x1	0.398553	0.143212	0.208339	Unchanged	1.31129	1.15465e-11	5.2606e-10	Up
38	Col11a2	0.425737	0.82228	2.02566	collagen alpha-2 chain isoform x2	0	6.02563e-05	8.76583e-05	Unchanged	1.30565	8.69957e-18	1.13381e-15	Up
39	Prkar1b	0.350703	0.650441	1.60401	camp-dependent protein kinase type i-beta regulatory subunit	0	0.017259	0.0251076	Unchanged	1.29557	4.15159e-10	1.40817e-08	Up
40	B3gnt8	1.37799	1.17961	2.82372	udp- c:betagal beta- -n-acetylglucosaminyltransferase 8	-0.300463	0.206892	0.300978	Unchanged	1.25584	3.35645e-11	1.3961e-09	Up
41	Cdkl1	0.999465	1.16177	2.7552	cyclin-dependent kinase-like 1 isoform x1	0.159967	0.474033	0.689602	Unchanged	1.24547	1.86622e-09	5.55078e-08	Up
42	Mmp17	0.50783	0.665789	1.55428	matrix metalloproteinase-17	0.322942	0.196064	0.285225	Unchanged	1.23298	1.66456e-09	4.99938e-08	Up
43	Nup210l	0.672213	0.445261	1.03859	nuclear pore membrane glycoprotein 210-like isoform x2	-0.667162	0.00514687	0.00748744	Unchanged	1.22843	2.57258e-13	1.56277e-11	Up
44	Kcnh2	0.468453	0.615874	1.40497	potassium voltage-gated channel subfamily h member 2 isoform x2	0.324232	0.131787	0.191718	Unchanged	1.1936	1.55208e-12	8.16054e-11	Up
45	Slc6a12	0.504144	0.542712	1.24532	sodium- and chloride-dependent betaine transporter isoform x2	0.0460374	0.639254	0.929959	Unchanged	1.19288	7.56491e-07	1.15951e-05	Up
46	Fads6	0.459632	0.563992	1.275	fatty acid desaturase 6	0.221341	0.340701	0.495637	Unchanged	1.17162	4.75035e-07	7.75654e-06	Up
47	Adcy1	0.816787	0.550863	1.23728	adenylate cyclase type 1	-0.634046	0.00115961	0.00168695	Unchanged	1.16984	8.9507e-16	8.67026e-14	Up
48	Nlrc3	0.352378	0.586687	1.31171	protein nlrc3 isoform x2	0	0.0319698	0.0465083	Unchanged	1.16028	2.82094e-13	1.69924e-11	Up
49	Csn3	0.940829	1.04467	2.33624	kappa-casein precursor	0.0961255	0.567187	0.825119	Unchanged	1.15443	1.97778e-07	3.59215e-06	Up
50	1700056E22Rik	2.2323	2.09425	4.63413	-	-0.157211	0.42456	0.617631	Unchanged	1.14244	6.54482e-07	1.02507e-05	Up
51	Ccdc30	0.81781	0.919507	1.98105	coiled-coil domain-containing protein 30 isoform x2	0.0969365	0.515189	0.749475	Unchanged	1.11768	6.22219e-10	2.02122e-08	Up
52	Hvcn1	0.451187	0.713804	1.53849	voltage-gated hydrogen channel 1	0	0.0266084	0.0387088	Unchanged	1.1176	2.27437e-09	6.63624e-08	Up
53	Bdkrb1	0.57305	0.489017	1.06531	b1 bradykinin receptor	-0.295864	0.414353	0.602783	Unchanged	1.11376	0.00376788	0.0168629	Up
54	Omp	0.862884	0.512969	1.10047	olfactory marker protein	-0.821147	0.0297657	0.0433018	Unchanged	1.10674	0.00211006	0.0104625	Up
55	Batf3	0.349521	0.476996	1.03529	basic leucine zipper transcriptional factor atf-like 3	0.395285	0.344687	0.501437	Unchanged	1.1004	0.00251548	0.0120956	Up
56	Tcam1	0.472894	0.875704	1.87162	intercellular adhesion molecule 5-like	0	0.000485998	0.00070701	Unchanged	1.10018	2.01001e-11	8.71454e-10	Up
57	Gm15776	0.384342	0.580307	1.22865	guanine nucleotide-binding protein g g g subunit gamma-5	0.567136	0.371669	0.540688	Unchanged	1.06408	0.00573945	0.0236082	Up
58	Paqr5	0.365488	0.671495	1.39235	membrane progestin receptor gamma isoform x1	0	0.0247126	0.0359508	Unchanged	1.05668	4.75858e-05	0.000423204	Up
59	Tnfrsf9	5.89977	5.69137	11.7707	tumor necrosis factor receptor superfamily member 9 isoform x1	-0.123344	0.354408	0.515578	Unchanged	1.05295	1.18681e-18	1.76011e-16	Up
60	Barx2	0.392075	0.68922	1.43288	homeobox 2	0	0.0174844	0.0254355	Unchanged	1.04953	5.90186e-05	0.000510523	Up
61	Tpm2	0.434098	0.565407	1.15407	Tropomyosin beta chain	0.290442	0.37605	0.547061	Unchanged	1.02953	2.06321e-05	0.000206941	Up
62	Acap1	1.73509	2.14219	4.31698	arf-gap with coiled- ank repeat and ph domain-containing protein 1	0.241215	0.231913	0.337377	Unchanged	1.01913	8.90913e-10	2.81744e-08	Up
63	Plet1	0.729749	0.849982	1.70306	placenta-expressed transcript 1 protein	0.122579	0.574103	0.835181	Unchanged	1.00521	0.000197348	0.00143106	Up
64	Spink10	0.331117	0.536301	1.06884	serine protease inhibitor kazal-type 10 isoform x2	0	0.0169241	0.0246204	Unchanged	0.99996	3.06868e-08	6.90274e-07	Up
65	Ptgs2	22.956	19.5059	38.7745	prostaglandin g h synthase 2 isoform x1	-0.312652	0.179642	0.261336	Unchanged	0.996977	4.98428e-07	8.07331e-06	Up
66	Itgb4	0.367168	0.670553	1.32929	integrin beta-4 isoform x2	0	0.00602134	0.00875958	Unchanged	0.991306	6.7128e-11	2.65847e-09	Up
67	Glis1	1.16642	1.35867	2.62876	zinc finger protein glis1	0.139855	0.43577	0.633939	Unchanged	0.958234	4.12748e-09	1.14973e-07	Up
68	Tenm4	0.974471	0.68622	1.3275	teneurin-4 isoform x6	-0.578241	0.00478369	0.00695911	Unchanged	0.954834	3.53835e-14	2.51123e-12	Up
69	Lrrn4cl	0.615234	0.676624	1.31382	lrrn4 c-terminal-like protein	0.0567681	0.614471	0.893907	Unchanged	0.95401	3.53932e-05	0.000327924	Up
70	Cdh17	1.65186	1.63907	3.135	cadherin-17 isoform x1	-0.0843617	0.503557	0.732553	Unchanged	0.939451	3.55121e-09	1.00088e-07	Up
71	Rnf225	1.29513	1.06282	2.03382	ring finger protein 225	-0.359591	0.17637	0.256576	Unchanged	0.93676	5.12969e-06	6.26412e-05	Up
72	Gm1045	3.54642	2.62448	4.963	-	-0.511434	0.107639	0.156588	Unchanged	0.920242	0.000387303	0.00254701	Up
73	Pou3f1	0.522382	0.557134	1.05077	pou class transcription factor 1	0.000751301	0.6874	1	Unchanged	0.918726	5.70731e-06	6.89121e-05	Up
74	Rps27rt	80.8223	62.9041	116.928	40s ribosomal protein s27	-0.429382	0.0485157	0.0705786	Unchanged	0.901044	6.92807e-05	0.000586783	Up
75	Crabp2	0.584198	1.18296	2.20326	cellular retinoic acid-binding protein 2	0.960673	0.0488402	0.0710506	Unchanged	0.900903	6.39882e-05	0.000548219	Up
76	Rasd2	0.910353	1.43112	2.64195	gtp-binding protein rhes	0.563095	0.0663739	0.0965578	Unchanged	0.889431	1.68202e-07	3.11549e-06	Up
77	Gls2	2.24433	3.28122	6.02675	glutaminase liver mitochondrial isoform x1	0.477391	0.0478856	0.0696619	Unchanged	0.883519	1.73792e-06	2.40805e-05	Up
78	Ovol1	0.996874	0.552041	1.00746	transcription factor ovo-like 1	-0.932525	0.00179057	0.00260484	Unchanged	0.875151	0.00236996	0.01152	Up
79	Lat2	1.84899	1.88215	3.44378	linker for activation of t-cells family member 2 isoform x1	-0.0528504	0.597544	0.869281	Unchanged	0.87288	8.00116e-06	9.17656e-05	Up
80	Tnfsf13	0.274438	0.580037	1.05891	tumor necrosis factor ligand superfamily member 13 isoform x1	1.04376	0.0436055	0.0634354	Unchanged	0.868338	0.00031721	0.00214443	Up
81	Gas7	0.380338	0.560308	1.01984	growth arrest-specific protein 7 isoform x1	0.48191	0.0557704	0.0811324	Unchanged	0.868215	1.61609e-07	3.00215e-06	Up
82	Rrp9	14.096	12.6448	22.9377	u3 small nucleolar rna-interacting protein 2	-0.214087	0.189503	0.27568	Unchanged	0.864144	1.18674e-17	1.51906e-15	Up
83	Ramp3	3.52549	4.68553	8.49351	receptor activity-modifying protein 3	0.343236	0.06763	0.0983852	Unchanged	0.859752	8.86064e-11	3.43321e-09	Up
84	Ang2	0.805118	1.07559	1.93127	angiogenin precursor	0.338553	0.347108	0.504958	Unchanged	0.857017	0.007657	0.0297864	Up
85	Rgs9	0.438802	0.804634	1.44507	regulator of g-protein signaling 9	0	0.0110261	0.0160402	Unchanged	0.845252	5.65002e-08	1.175e-06	Up
86	Vwa2	1.25916	1.14156	2.04433	von willebrand factor a domain-containing protein 2	-0.195308	0.357831	0.520557	Unchanged	0.84229	5.91449e-06	7.09754e-05	Up
87	Hist2h2aa1	0.867263	1.32693	2.3737	histone h2a type 2-a	0.553	0.152471	0.221808	Unchanged	0.828142	0.00798511	0.0307802	Up
88	Ebf1	2.60832	2.0067	3.55269	transcription factor coe1 isoform x2	-0.457209	0.0557879	0.0811578	Unchanged	0.828109	3.33977e-08	7.44248e-07	Up
89	Lag3	0.920108	0.581666	1.02596	lymphocyte activation gene 3 protein	-0.728133	0.0136793	0.0199	Unchanged	0.825437	0.000402951	0.00263381	Up
90	8430408G22Rik	0.413253	0.760837	1.34861	protein depp	0.787235	0.0370901	0.0539571	Unchanged	0.820593	0.00124481	0.00673433	Up
91	Galnt18	0.415915	0.640974	1.12129	polypeptide n-acetylgalactosaminyltransferase 18	0.557877	0.0443039	0.0644514	Unchanged	0.814067	8.14486e-05	0.000675077	Up
92	1700088E04Rik	1.61355	2.23972	3.92956	upf0193 protein evg1 isoform x2	0.412294	0.125279	0.182251	Unchanged	0.812838	0.000113653	0.000893288	Up
93	Ptprcap	0.530413	0.856786	1.49136	protein tyrosine phosphatase receptor type c-associated protein	0.593921	0.11182	0.162671	Unchanged	0.792236	0.0122744	0.0434924	Up
94	Pygm	0.57528	0.916115	1.58724	glycogen muscle form	0.591604	0.0772904	0.112439	Unchanged	0.791899	0.00159174	0.00828601	Up
95	Ust	1.33987	1.5194	2.62264	uronyl 2-sulfotransferase	0.100906	0.497256	0.723386	Unchanged	0.791339	4.44216e-08	9.54307e-07	Up
96	Flrt3	1.0924	1.62487	2.80604	leucine-rich repeat transmembrane protein flrt3	0.490727	0.0676025	0.0983452	Unchanged	0.790722	1.04972e-05	0.000116599	Up
97	Mfsd7c	0.417301	0.792799	1.36942	feline leukemia virus subgroup c receptor-related protein 2	0	0.0244335	0.0355448	Unchanged	0.786769	6.93822e-05	0.000587412	Up
98	Pkp3	3.67359	4.5285	7.72555	plakophilin-3 isoform x1	0.232132	0.174578	0.253968	Unchanged	0.775143	3.95285e-09	1.10593e-07	Up
99	Csf2	7.78645	10.0267	17.072	granulocyte-macrophage colony-stimulating factor	0.273682	0.331346	0.482028	Unchanged	0.771404	4.58838e-11	1.87587e-09	Up
100	Stac2	0.499534	0.86752	1.48235	sh3 and cysteine-rich domain-containing protein 2	0	0.0181081	0.0263428	Unchanged	0.771316	5.26552e-06	6.41735e-05	Up
101	Epb41l4a	1.93755	1.81411	3.07711	band -like protein 4a	-0.163606	0.275427	0.40068	Unchanged	0.767195	2.99911e-09	8.57635e-08	Up
102	2410089E03Rik	14.7193	13.1334	22.2028	uncharacterized protein c5orf42 homolog isoform x1	-0.234685	0.0651606	0.0947929	Unchanged	0.762297	8.85493e-26	3.59284e-23	Up
103	Fam126a	17.8791	17.1026	28.8575	hyccin isoform x3	-0.129796	0.241029	0.350639	Unchanged	0.759542	1.32525e-21	2.93803e-19	Up
104	Atp8a1	2.01255	1.64361	2.76371	phospholipid-transporting atpase ia isoform x3	-0.361088	0.0450215	0.0654954	Unchanged	0.752566	6.16639e-09	1.64727e-07	Up
105	Jade3	5.64542	6.35877	10.6483	protein jade-3	0.10003	0.391968	0.570218	Unchanged	0.748963	2.26025e-13	1.3927e-11	Up
106	Etv4	3.3485	4.55381	7.63498	ets translocation variant 4 isoform x1	0.377735	0.0362521	0.052738	Unchanged	0.748484	2.68402e-09	7.7267e-08	Up
107	Hilpda	32.3575	35.9558	60.1012	hypoxia-inducible lipid droplet-associated protein	0.086657	0.453845	0.660234	Unchanged	0.746457	3.07091e-06	3.96864e-05	Up
108	Nt5dc3	14.5239	18.8825	31.5632	5 -nucleotidase domain-containing protein 3	0.306212	0.0364857	0.0530778	Unchanged	0.746181	1.98455e-19	3.28282e-17	Up
109	Matk	0.463487	0.941707	1.5719	megakaryocyte-associated tyrosine-protein kinase isoform x1	0	0.00110967	0.00161431	Unchanged	0.743631	0.000195843	0.00142232	Up
110	Sptb	0.572377	0.954418	1.58737	spectrin beta erythrocytic isoform x1	0	0.000516505	0.00075139	Unchanged	0.736844	2.70409e-09	7.77405e-08	Up
111	Sirpa	0.485446	0.882904	1.46455	tyrosine-protein phosphatase non-receptor type substrate 1 isoform x4	0	0.0307392	0.0447181	Unchanged	0.733853	0.000151581	0.00114214	Up
112	Fermt3	1.38752	1.24039	2.04498	fermitin family homolog 3	-0.219251	0.271334	0.394726	Unchanged	0.724025	4.92974e-06	6.04743e-05	Up
113	B3gntl1	2.78546	3.37758	5.56248	udp- c:betagal beta- -n-acetylglucosaminyltransferase-like protein 1 isoform x1	0.211337	0.169836	0.24707	Unchanged	0.723724	5.49967e-11	2.20237e-09	Up
114	AU021092	1.54248	1.65565	2.71085	upf0764 protein c16orf89 homolog	0.0310766	0.636393	0.925797	Unchanged	0.717908	0.000128357	0.000990047	Up
115	Nle1	7.16162	5.71292	9.27424	notchless protein homolog 1 isoform x1	-0.38738	0.0367617	0.0534793	Unchanged	0.703517	4.81736e-08	1.01763e-06	Up
116	Plxna2	1.4721	1.18601	1.91294	plexin-a2 isoform x1	-0.390468	0.0824706	0.119975	Unchanged	0.693128	7.31624e-08	1.48988e-06	Up
117	Rasl10a	1.27026	0.973943	1.56499	ras-like protein family member 10a	-0.455133	0.106347	0.154709	Unchanged	0.68872	0.00991208	0.0366181	Up
118	Prkg2	1.53532	1.35827	2.18495	cgmp-dependent protein kinase 2 isoform x1	-0.244557	0.292176	0.425045	Unchanged	0.686846	0.000348932	0.00233103	Up
119	Fxyd5	5.33675	4.51567	7.20864	fxyd domain-containing ion transport regulator 5	-0.317594	0.140577	0.204505	Unchanged	0.67505	2.16765e-05	0.000215407	Up
120	Strn4	32.4684	37.9789	60.3404	calmodulin binding protein 4	0.159469	0.150449	0.218867	Unchanged	0.67299	2.60106e-21	5.59344e-19	Up
121	Atp9a	0.82758	1.01929	1.61729	probable phospholipid-transporting atpase iia isoform x2	0.245063	0.240937	0.350505	Unchanged	0.668913	8.16794e-06	9.34293e-05	Up
122	Ubash3b	2.31786	2.06844	3.27092	ubiquitin-associated and sh3 domain-containing protein b isoform x2	-0.233654	0.187594	0.272904	Unchanged	0.667042	1.22444e-05	0.000133185	Up
123	Mecr	8.349	8.68562	13.6771	trans-2-enoyl- mitochondrial isoform x1	-0.00579462	0.668866	0.973037	Unchanged	0.660397	1.39724e-13	8.91596e-12	Up
124	Ptgs1	0.943311	0.792209	1.24564	prostaglandin g h synthase 1 isoform x1	-0.318634	0.148001	0.215306	Unchanged	0.658379	3.40223e-05	0.000317548	Up
125	Kctd17	101.838	116.521	183.223	btb poz domain-containing protein kctd17 isoform x1	0.123606	0.27047	0.393468	Unchanged	0.658063	3.4096e-19	5.47176e-17	Up
126	Nat14	0.868202	1.08551	1.68999	n-acetyltransferase 14	0.26961	0.289731	0.421489	Unchanged	0.642747	0.00404048	0.0178755	Up
127	Cdkl3	2.20226	2.90806	4.52034	cyclin-dependent kinase-like 3 isoform x4	0.327739	0.0951201	0.138377	Unchanged	0.64222	9.3536e-08	1.85045e-06	Up
128	Tlcd2	0.966534	1.14899	1.78801	tlc domain-containing protein 2	0.180625	0.376953	0.548375	Unchanged	0.639911	0.000674376	0.0040407	Up
129	Dusp10	7.63195	7.02735	10.9112	dual specificity protein phosphatase 10	-0.197674	0.304014	0.442267	Unchanged	0.63909	4.39215e-05	0.000393873	Up
130	Tmem206	4.97227	5.14737	7.99084	transmembrane protein 206	-0.023	0.620571	0.90278	Unchanged	0.638459	1.41582e-11	6.2647e-10	Up
131	Ccdc137	11.4148	14.0689	21.7391	coiled-coil domain-containing protein 137	0.234523	0.088132	0.128211	Unchanged	0.632791	4.76719e-10	1.59434e-08	Up
132	Sema3e	0.559167	0.670155	1.03354	semaphorin-3e	0.182011	0.343582	0.499828	Unchanged	0.629679	7.42035e-05	0.00062138	Up
133	Nthl1	5.50546	6.13749	9.44781	endonuclease iii-like protein 1	0.0910302	0.43298	0.62988	Unchanged	0.629474	3.167e-07	5.42667e-06	Up
134	Nrtn	1.93143	2.0815	3.22517	neurturin	0.0531604	0.598399	0.870525	Unchanged	0.628916	0.000378711	0.00250045	Up
135	Ankrd33b	8.33182	7.55074	11.6226	ankyrin repeat domain-containing protein 33b	-0.207952	0.127367	0.185288	Unchanged	0.626832	1.60601e-10	5.91374e-09	Up
136	LOC108168395	2.36195	2.69792	4.1316	zinc finger protein 431-like	0.115355	0.431103	0.627149	Unchanged	0.621251	9.63908e-06	0.000107885	Up
137	Wfs1	25.3767	21.8467	33.4649	wolframin	-0.289923	0.0536207	0.0780051	Unchanged	0.620311	1.46069e-16	1.60262e-14	Up
138	Sema3c	19.4494	17.9643	27.4501	semaphorin-3c isoform x2	-0.185897	0.147408	0.214443	Unchanged	0.616393	3.21821e-14	2.30686e-12	Up
139	Guk1	15.7247	14.7117	22.4625	guanylate kinase isoform x1	-0.15812	0.26521	0.385816	Unchanged	0.61526	1.66745e-08	4.02441e-07	Up
140	Tmem158	4.93699	5.9656	9.09968	transmembrane protein 158	0.204206	0.21519	0.31305	Unchanged	0.614219	3.27884e-06	4.20451e-05	Up
141	Ube2v2	2.82654	2.88796	4.40005	ubiquitin-conjugating enzyme e2 variant 2 isoform x2	-0.049366	0.585391	0.851602	Unchanged	0.612665	0.000158988	0.00118796	Up
142	Plxdc1	1.47861	1.45329	2.21682	plexin domain-containing protein 1	-0.0906099	0.495806	0.721277	Unchanged	0.612466	0.00131481	0.00705573	Up
143	2300009A05Rik	5.92479	4.51311	6.85499	uncharacterized protein c15orf61 homolog	-0.447076	0.0833262	0.121219	Unchanged	0.611381	0.00256877	0.0123048	Up
144	Ankrd13b	10.407	13.3445	20.3035	ankyrin repeat domain-containing protein 13b	0.284308	0.076806	0.111734	Unchanged	0.610672	4.64404e-11	1.89143e-09	Up
145	Pik3c2b	1.19912	1.22134	1.85671	phosphatidylinositol 4-phosphate 3-kinase c2 domain-containing subunit beta isoform x1	-0.0471974	0.580859	0.845009	Unchanged	0.61062	1.67867e-05	0.000173302	Up
146	C4a	0.482269	0.913235	1.39157	complement component 4b (childo blood group)	0	0.000874357	0.00127198	Unchanged	0.609397	7.00911e-05	0.00059248	Up
147	Gm30124	1.98931	2.35656	3.58454	Zinc finger protein 136	0.193196	0.379106	0.551507	Unchanged	0.607652	0.00249394	0.0120114	Up
148	Iba57	3.62695	4.25356	6.41956	transferase mitochondrial	0.166734	0.287938	0.41888	Unchanged	0.599975	2.68001e-06	3.5206e-05	Up
149	Plcl1	0.488952	0.680056	1.02518	inactive phospholipase c-like protein 1	0.398702	0.132533	0.192804	Unchanged	0.599714	0.002037	0.0101611	Up
150	Ppp1r3b	1.13058	0.992682	1.49274	protein phosphatase 1 regulatory subunit 3b	-0.253832	0.278162	0.404659	Unchanged	0.5968	0.00529861	0.0221896	Up
151	Klf5	23.3757	19.278	28.9708	krueppel-like factor 5 isoform x1	-0.360122	0.0955824	0.139049	Unchanged	0.592288	1.45431e-09	4.43605e-08	Up
152	Npas1	0.663421	0.679785	1.01634	neuronal pas domain-containing protein 1	-0.0147567	0.6874	1	Unchanged	0.590419	0.0111221	0.0402245	Up
153	Coro6	0.5629	0.904628	1.35943	coronin-6 isoform x1	0.601208	0.0386685	0.0562533	Unchanged	0.588608	0.00067699	0.00405298	Up
154	Gpr137b	7.55212	10.5449	15.7189	integral membrane protein gpr137b	0.411509	0.0476586	0.0693317	Unchanged	0.580997	0.00180103	0.00917989	Up
155	Ccnd2	6.7916	7.39444	10.9934	g1 s-specific cyclin-d2	0.0507332	0.540049	0.78564	Unchanged	0.576938	3.03633e-07	5.22357e-06	Up
156	Cebpg	14.9345	13.5248	20.0976	ccaat enhancer-binding protein gamma	-0.202787	0.14109	0.205252	Unchanged	0.576629	8.76266e-12	4.06112e-10	Up
157	Tirap	4.10442	3.544	5.26626	toll interleukin-1 receptor domain-containing adapter protein	-0.286807	0.104964	0.152697	Unchanged	0.575939	6.30931e-09	1.68127e-07	Up
158	Lrrc8b	13.9338	13.4717	19.9576	volume-regulated anion channel subunit lrrc8b	-0.12327	0.347951	0.506185	Unchanged	0.571595	9.94651e-09	2.54636e-07	Up
159	Hmga1-rs1	22.5342	26.9765	39.8949	high mobility group protein hmg-i hmg-y isoform x1	0.184406	0.209743	0.305125	Unchanged	0.569445	1.08959e-11	4.97779e-10	Up
160	Wdr46	21.1258	25.3778	37.4693	wd repeat-containing protein 46	0.197594	0.103908	0.151161	Unchanged	0.567098	1.36759e-12	7.31574e-11	Up
161	Psca	2.19137	3.3573	4.9407	prostate stem cell antigen	0.524783	0.0852865	0.124071	Unchanged	0.561089	0.000533453	0.0033338	Up
162	Slc1a5	24.1481	20.6147	30.3132	solute carrier family 1 (neutral amino acid transporter) member 5	-0.290049	0.0354411	0.0515582	Unchanged	0.560854	3.44518e-12	1.731e-10	Up
163	Hgsnat	25.1592	26.8561	39.4732	heparan-alpha-glucosaminide n-acetyltransferase	0.0292513	0.57004	0.82927	Unchanged	0.560744	1.85885e-13	1.1553e-11	Up
164	Cfap74	0.453461	0.90455	1.32619	-	0	0.000186228	0.000270917	Unchanged	0.560654	0.000612418	0.00373079	Up
165	Nmb	0.842902	1.28413	1.88426	neuromedin-b isoform x1	0.518064	0.0865767	0.125948	Unchanged	0.557312	0.000757172	0.00444515	Up
166	Myb	0.782802	0.954583	1.3965	transcriptional activator myb isoform x4	0.211159	0.255935	0.372323	Unchanged	0.55707	0.000415944	0.00270326	Up
167	Recql4	13.6571	14.189	20.7304	atp-dependent dna helicase q4	-0.0130766	0.638672	0.929112	Unchanged	0.5521	1.32955e-10	5.00721e-09	Up
168	Hist1h4i	13.6432	11.6132	16.9828	histone -like	-0.27791	0.33777	0.491373	Unchanged	0.549709	0.00745821	0.0292278	Up
169	Gabpb1	22.5104	24.6926	36.0117	ga-binding protein subunit beta-1	0.060792	0.492085	0.715864	Unchanged	0.549036	2.90812e-10	1.02185e-08	Up
170	Slc25a27	0.900046	1.17053	1.70506	mitochondrial uncoupling protein 4 isoform x2	0.317013	0.0956123	0.139093	Unchanged	0.548483	0.000240666	0.00170355	Up
171	Ddit3	30.0497	37.5683	54.6258	dna damage-inducible transcript 3 protein	0.252274	0.0966155	0.140552	Unchanged	0.544883	1.84422e-08	4.38704e-07	Up
172	Ero1l	125.213	124.282	179.776	ero1-like protein alpha	-0.0801411	0.409272	0.595392	Unchanged	0.537283	2.55673e-07	4.49927e-06	Up
173	Gan	2.20926	2.25646	3.25614	gigaxonin	-0.0382402	0.599688	0.8724	Unchanged	0.536265	0.000151182	0.00113953	Up
174	Raph1	8.75761	11.524	16.6466	ras-associated and pleckstrin homology domains-containing protein 1	0.31985	0.0608846	0.0885723	Unchanged	0.535464	1.06467e-11	4.89213e-10	Up
175	Arntl	10.7892	11.6206	16.7803	aryl hydrocarbon receptor nuclear translocator-like protein 1 isoform x2	0.0322514	0.593035	0.862722	Unchanged	0.53531	5.5842e-08	1.16361e-06	Up
176	Det1	4.45042	5.71621	8.24392	det1 homolog isoform x1	0.287019	0.135877	0.197669	Unchanged	0.534611	5.22313e-05	0.00045789	Up
177	Hcn3	0.778963	1.03239	1.48688	potassium sodium hyperpolarization-activated cyclic nucleotide-gated channel 3	0.328819	0.159809	0.232483	Unchanged	0.53412	0.00187882	0.00949317	Up
178	Cth	7.33361	6.5552	9.43095	cystathionine gamma-lyase	-0.221526	0.178699	0.259964	Unchanged	0.529568	6.01981e-07	9.52558e-06	Up
179	Eaf1	19.551	24.4373	35.1565	ell-associated factor 1	0.252818	0.0439083	0.0638759	Unchanged	0.529566	4.47449e-13	2.60763e-11	Up
180	Dram1	2.522	2.18167	3.1373	dna damage-regulated autophagy modulator protein 1	-0.285935	0.16009	0.232892	Unchanged	0.5282	0.000195501	0.0014208	Up
181	Ccdc106	2.50773	2.64884	3.79341	coiled-coil domain-containing protein 106 isoform x1	0.000393708	0.6874	1	Unchanged	0.52747	0.000599982	0.00366542	Up
182	Tnfsf12	1.17225	1.82783	2.62324	tumor necrosis factor ligand superfamily member 12 isoform x2	0.550388	0.0658993	0.0958675	Unchanged	0.526101	0.000934385	0.00528914	Up
183	Pip5k1b	2.6574	3.64111	5.22426	phosphatidylinositol 4-phosphate 5-kinase type-1 beta isoform x1	0.379802	0.0584511	0.0850321	Unchanged	0.525569	2.427e-05	0.000237449	Up
184	Ick	3.91553	3.22534	4.59977	serine threonine-protein kinase ick	-0.358348	0.068965	0.100327	Unchanged	0.516398	4.29364e-08	9.27963e-07	Up
185	Icosl	5.66602	4.85605	6.91876	icos ligand	-0.284897	0.0852468	0.124013	Unchanged	0.514641	7.35663e-07	1.13243e-05	Up
186	3110001I22Rik	1.6542	1.67852	2.39462	periphilin-1 isoform x5	-0.0476869	0.599882	0.872682	Unchanged	0.514594	0.00183545	0.00931124	Up
187	Maff	27.1797	23.3383	33.1325	transcription factor	-0.289384	0.091436	0.133017	Unchanged	0.510383	1.89044e-06	2.59015e-05	Up
188	Zfp707	8.19862	10.3359	14.6777	zinc finger protein 707 isoform x1	0.272275	0.0784495	0.114125	Unchanged	0.509905	2.12922e-06	2.8707e-05	Up
189	Jmjd6	123.183	135.199	191.873	bifunctional arginine demethylase and lysyl-hydroxylase jmjd6 isoform x1	0.0657092	0.467304	0.679813	Unchanged	0.509873	7.09366e-06	8.31058e-05	Up
190	Bmper	0.406119	0.78566	1.11268	bmp-binding endothelial regulator protein isoform x1	0	0.00323106	0.00470041	Unchanged	0.505164	0.00156674	0.0081697	Up
191	Pqlc1	2.70589	3.49042	4.93707	pq-loop repeat-containing protein 1 isoform x3	0.311958	0.130392	0.189688	Unchanged	0.503409	7.43972e-05	0.000622755	Up
192	Ptrhd1	1.37309	1.19846	1.69652	monooxygenase p33monox isoform x1	-0.257232	0.177012	0.25751	Unchanged	0.501786	0.000426861	0.00276073	Up
193	Mapt	1.08115	1.05422	1.48652	microtubule-associated protein tau isoform x2	-0.105049	0.419274	0.609942	Unchanged	0.501445	0.000533889	0.00333556	Up
194	Kcnab2	15.7759	15.4856	21.7879	voltage-gated potassium channel subunit beta-2 isoform x4	-0.091042	0.353754	0.514626	Unchanged	0.497534	1.66608e-08	2.1197e-08	Slightly up
195	Slc3a2	86.7472	81.1732	113.554	4f2 cell-surface antigen heavy chain	-0.157232	0.205616	0.299122	Unchanged	0.489527	8.70604e-11	1.10764e-10	Slightly up
196	Rad52	3.15384	4.09128	5.71225	dna repair protein rad52 homolog isoform x1	0.309432	0.112558	0.163744	Unchanged	0.487873	0.00759361	0.00966108	Slightly up
197	LOC108168376	4.37233	5.51794	7.70723	envelope polyprotein	0.260016	0.138502	0.201487	Unchanged	0.48754	1.90665e-05	2.42576e-05	Slightly up
198	Hr	18.0754	16.3474	22.8325	lysine-specific demethylase hairless	-0.212708	0.0797073	0.115955	Unchanged	0.487273	3.57123e-09	4.54355e-09	Slightly up
199	Fbxo48	3.61983	3.97683	5.51774	-	0.0661212	0.508224	0.739343	Unchanged	0.479518	0.000737628	0.000938458	Slightly up
200	Eea1	9.29616	8.92488	12.3653	early endosome antigen 1 isoform x1	-0.132609	0.301629	0.438797	Unchanged	0.475027	4.61405e-07	5.87029e-07	Slightly up
201	Fam220a	16.4813	20.17	27.9129	protein fam220a	0.226695	0.0785808	0.114316	Unchanged	0.473916	3.12686e-07	3.97819e-07	Slightly up
202	Myo19	6.50201	8.26409	11.4157	unconventional myosin-xix	0.265586	0.167747	0.244031	Unchanged	0.470603	4.57625e-06	5.8222e-06	Slightly up
203	Sp2	11.0713	10.1578	14.0233	transcription factor sp2 isoform x1	-0.199648	0.194071	0.282326	Unchanged	0.469672	4.23556e-07	5.38875e-07	Slightly up
204	Slco2a1	27.1808	26.4617	36.4893	solute carrier organic anion transporter family member 2a1	-0.113943	0.355609	0.517325	Unchanged	0.468655	1.53378e-07	1.95137e-07	Slightly up
205	Smap2	34.122	33.6842	46.4084	stromal membrane-associated protein 2	-0.0924773	0.403861	0.58752	Unchanged	0.467476	2.57768e-08	3.27949e-08	Slightly up
206	Mndal	0.588664	0.780292	1.07983	myeloid cell nuclear differentiation antigen	0.326092	0.191309	0.278308	Unchanged	0.466082	0.0386006	0.0491102	Slightly up
207	Usp44	1.2115	1.18963	1.63664	ubiquitin carboxyl-terminal hydrolase 44 isoform x1	-0.0981599	0.465361	0.676987	Unchanged	0.465662	0.00483779	0.00615495	Slightly up
208	Mier2	11.9898	12.5675	17.2712	mesoderm induction early response protein 2 isoform x1	0.00195087	0.681317	0.991151	Unchanged	0.464364	0.000207917	0.000264526	Slightly up
209	Dpf1	12.013	10.0604	13.8197	zinc finger protein neuro-d4 isoform x8	-0.328081	0.0837317	0.121809	Unchanged	0.463315	0.00711763	0.00905551	Slightly up
210	Tmem95	2.97403	3.30635	4.53647	transmembrane protein 95	0.0725734	0.568861	0.827554	Unchanged	0.463299	0.033474	0.0425878	Slightly up
211	P4ha2	91.104	91.3935	125.527	prolyl 4-hydroxylase subunit alpha-2 isoform x1	-0.061332	0.474772	0.690679	Unchanged	0.462667	9.79289e-05	0.000124591	Slightly up
212	Akr1c12	3.72986	3.11407	4.27693	aldo-keto reductase family member c12	-0.324546	0.138642	0.20169	Unchanged	0.460001	0.0166431	0.0211745	Slightly up
213	Mrm1	2.231	1.84013	2.51658	rrna methyltransferase mitochondrial	-0.33442	0.106484	0.154908	Unchanged	0.459115	0.0196119	0.0249515	Slightly up
214	Dus4l	3.675	2.98861	4.10069	trna-dihydrouridine(20a 20b) synthase	-0.354212	0.0911109	0.132544	Unchanged	0.457934	0.00508185	0.00646546	Slightly up
215	B3gnt9	1.08494	0.949485	1.30359	udp- c:betagal beta- -n-acetylglucosaminyltransferase 9	-0.242406	0.305314	0.444157	Unchanged	0.456169	0.0278636	0.0354499	Slightly up
216	Ppp1r15a	42.6497	39.542	53.9938	protein phosphatase 1 regulatory subunit 15a	-0.182604	0.228539	0.332469	Unchanged	0.45485	0.000267138	0.000339871	Slightly up
217	Ncs1	15.4831	17.4096	23.7722	neuronal calcium sensor 1	0.106953	0.321319	0.467441	Unchanged	0.454182	9.17219e-07	1.16694e-06	Slightly up
218	Smco4	1.59559	2.39496	3.26823	single-pass membrane and coiled-coil domain-containing protein 4 isoform x1	0.534938	0.077329	0.112495	Unchanged	0.452817	0.0126736	0.0161242	Slightly up
219	Ccdc57	4.13037	3.59656	4.90249	-	-0.270101	0.105684	0.153744	Unchanged	0.452047	0.00152574	0.00194115	Slightly up
220	Nabp1	6.61554	8.53947	11.624	soss complex subunit b2	0.303668	0.0847741	0.123326	Unchanged	0.449446	0.00336823	0.00428529	Slightly up
221	Larp1b	5.72634	7.32505	9.96669	la-related protein 1b isoform x2	0.280224	0.0844997	0.122927	Unchanged	0.448649	1.12047e-05	1.42553e-05	Slightly up
222	Pabpc1	848.299	882.997	1200.15	polyadenylate-binding protein 1	-0.0202101	0.632413	0.920008	Unchanged	0.447763	2.8586e-10	3.6369e-10	Slightly up
223	Dhrs9	1.42079	1.43747	1.95554	dehydrogenase reductase sdr family member 9	-0.0605628	0.584799	0.850741	Unchanged	0.447418	0.0229649	0.0292175	Slightly up
224	Meis2	8.06365	7.31624	9.9184	homeobox protein meis2 isoform x3	-0.213793	0.174271	0.253522	Unchanged	0.44454	2.02059e-05	2.57073e-05	Slightly up
225	Chchd4	14.6498	13.7299	18.6228	mitochondrial intermembrane space import and assembly protein 40	-0.146958	0.371531	0.540487	Unchanged	0.444055	0.000125056	0.000159104	Slightly up
226	Rab11fip1	10.7389	9.9382	13.4504	rab11 family-interacting protein 1 isoform x2	-0.181906	0.143724	0.209084	Unchanged	0.441359	4.67911e-07	5.95306e-07	Slightly up
227	Cd320	6.92227	8.96736	12.1346	cd320 antigen	0.311956	0.065078	0.0946727	Unchanged	0.440905	0.000281297	0.000357884	Slightly up
228	Vps26b	9.19962	9.60227	12.9705	vacuolar protein sorting-associated protein 26b	-0.00469394	0.670887	0.975977	Unchanged	0.438956	2.96249e-06	3.76907e-06	Slightly up
229	Cubn	0.892299	0.74945	1.0135	cubilin	-0.322013	0.0602517	0.0876515	Unchanged	0.43748	0.00216251	0.00275129	Slightly up
230	Cmc2	11.4268	11.0681	14.9329	cox assembly mitochondrial protein 2 homolog	-0.102833	0.430319	0.626009	Unchanged	0.437058	0.000338598	0.000430786	Slightly up
231	Efnb2	43.1939	55.7601	75.2149	ephrin-b2	0.296663	0.0420468	0.0611679	Unchanged	0.436826	4.88817e-06	6.21904e-06	Slightly up
232	Trp53rka	6.50996	5.19833	6.99697	tp53-regulating kinase	-0.378597	0.12496	0.181787	Unchanged	0.435018	0.0274289	0.0348968	Slightly up
233	Tgfbr1	8.65493	9.5014	12.7891	tgf-beta receptor type-1 isoform x2	0.0700753	0.436285	0.634688	Unchanged	0.433341	5.87248e-06	7.47135e-06	Slightly up
234	Gcfc2	5.71004	4.71222	6.3468	gc-rich sequence dna-binding factor 2	-0.351292	0.0608236	0.0884835	Unchanged	0.432953	0.000456342	0.000580588	Slightly up
235	9430020K01Rik	7.26811	7.81528	10.4884	junctional protein associated with coronary artery disease isoform x1	0.0333725	0.572386	0.832682	Unchanged	0.429538	1.0797e-05	1.37366e-05	Slightly up
236	Tmem144	3.96524	4.24779	5.70357	transmembrane protein 144 isoform x1	0.0303363	0.600347	0.873359	Unchanged	0.429153	0.000436788	0.00055571	Slightly up
237	Nop14	41.4757	39.2638	52.5229	nucleolar protein 14	-0.149802	0.204864	0.298027	Unchanged	0.42472	4.95645e-08	6.30592e-08	Slightly up
238	Dpm3	11.1547	12.7436	17.0402	dolichol-phosphate mannosyltransferase subunit 3	0.136754	0.392533	0.571041	Unchanged	0.424219	0.00450862	0.00573615	Slightly up
239	Dagla	1.8006	2.02054	2.69562	sn1-specific diacylglycerol lipase alpha	0.0947695	0.432599	0.629327	Unchanged	0.42197	0.000902344	0.00114802	Slightly up
240	Spidr	17.4269	21.9566	29.3048	dna repair-scaffolding protein isoform x1	0.264359	0.0386922	0.0562878	Unchanged	0.421562	2.03013e-07	2.58286e-07	Slightly up
241	Zfp800	5.73418	6.22282	8.29834	zinc finger protein 800 isoform x1	0.0391814	0.586762	0.853596	Unchanged	0.420692	3.44155e-05	4.37856e-05	Slightly up
242	Dgcr8	9.13468	10.5409	14.0526	microprocessor complex subunit dgcr8	0.140449	0.210819	0.30669	Unchanged	0.41976	4.92257e-07	6.26282e-07	Slightly up
243	Smad3	34.9157	43.5908	58.04	mothers against decapentaplegic homolog 3 isoform x1	0.25048	0.0459207	0.0668035	Unchanged	0.418007	4.73829e-09	6.02836e-09	Slightly up
244	Gm17296	2.21648	2.01784	2.68818	probable methyltransferase tarbp1	-0.201746	0.178348	0.259452	Unchanged	0.41673	0.000602039	0.000765953	Slightly up
245	Fam213a	1.30908	1.7247	2.28643	redox-regulatory protein fam213a isoform x1	0.330509	0.126132	0.183491	Unchanged	0.416392	0.0246458	0.031356	Slightly up
246	Pla2g4c	0.666266	1.01603	1.35198	cytosolic phospholipase a2 gamma isoform x2	0.520963	0.0799563	0.116317	Unchanged	0.415481	0.014008	0.0178218	Slightly up
247	Tjp1	40.7551	47.605	63.2528	tight junction protein zo-1 isoform x2	0.149629	0.265654	0.386462	Unchanged	0.414832	3.3965e-08	4.32125e-08	Slightly up
248	Fgd6	1.7905	1.91722	2.54477	and ph domain-containing protein 6	0.022903	0.632768	0.920523	Unchanged	0.414669	0.00256737	0.00326638	Slightly up
249	Suco	17.0913	18.8499	25.0263	sun domain-containing ossification factor isoform x3	0.0709843	0.430552	0.626348	Unchanged	0.413853	9.93091e-07	1.26347e-06	Slightly up
250	Gm2573	5.55547	4.03925	5.36912	protein asterix	-0.540778	0.0393528	0.0572488	Unchanged	0.413799	0.023181	0.0294924	Slightly up
251	Ell2	6.89264	6.70536	8.90067	rna polymerase ii elongation factor ell2	-0.117525	0.3995	0.581176	Unchanged	0.413117	0.000219134	0.000278796	Slightly up
252	Mbnl3	4.2052	5.1993	6.88915	muscleblind-like protein 3 isoform x1	0.237708	0.0849034	0.123514	Unchanged	0.410361	0.000149371	0.000190039	Slightly up
253	Diaph2	4.91235	4.9071	6.48795	protein diaphanous homolog 2 isoform x1	-0.0803872	0.487489	0.709178	Unchanged	0.40724	5.04842e-05	6.42293e-05	Slightly up
254	D8Ertd82e	6.01695	6.63056	8.76632	tyrosine-protein kinase 223	0.063684	0.513455	0.746953	Unchanged	0.407217	0.000222248	0.000282758	Slightly up
255	Ccdc34	26.9828	22.657	29.9297	-	-0.326089	0.0460138	0.0669389	Unchanged	0.406575	4.94921e-06	6.29671e-06	Slightly up
256	Polr3e	6.56423	6.63824	8.76082	dna-directed rna polymerase iii subunit rpc5 isoform x1	-0.0488419	0.525103	0.763897	Unchanged	0.406365	0.000142151	0.000180853	Slightly up
257	Mettl23	6.88435	7.65034	10.098	methyltransferase-like protein 23 isoform x1	0.098946	0.496356	0.722078	Unchanged	0.406239	0.00852626	0.0108477	Slightly up
258	Pop5	23.9501	23.5464	31.0897	ribonuclease p mrp protein subunit pop5	-0.0891879	0.385508	0.560821	Unchanged	0.406237	3.42653e-05	4.35945e-05	Slightly up
259	Cdv3	81.1152	73.5494	97.0614	protein cdv3 homolog isoform x3	-0.209078	0.0753556	0.109624	Unchanged	0.405155	1.11665e-08	1.42068e-08	Slightly up
260	Rora	1.06126	1.3271	1.74499	nuclear receptor ror-alpha isoform x2	0.244917	0.246043	0.357933	Unchanged	0.399703	0.0165672	0.0210779	Slightly up
261	Odc1	84.8199	94.9497	124.801	ornithine decarboxylase	0.0955456	0.33199	0.482964	Unchanged	0.399594	3.96215e-06	5.04091e-06	Slightly up
262	Kremen1	17.6262	16.9516	22.2782	kremen protein 1 isoform x1	-0.121156	0.258545	0.37612	Unchanged	0.39925	1.43224e-06	1.82218e-06	Slightly up
263	Pxdc1	22.2185	27.7982	36.5207	px domain-containing protein 1	0.256855	0.0467101	0.0679518	Unchanged	0.398488	6.66985e-06	8.48582e-06	Slightly up
264	Coro2b	2.76367	2.84175	3.72759	coronin-2b isoform x1	-0.0317989	0.611	0.888857	Unchanged	0.398169	0.00939184	0.0119489	Slightly up
265	Tmcc3	3.63451	3.24947	4.26736	transmembrane and coiled-coil domains protein 3 isoform x1	-0.229857	0.112712	0.163969	Unchanged	0.396738	0.000254979	0.000324401	Slightly up
266	Zfp36l2	43.413	58.6382	76.9159	zinc finger protein c3h1 type-like 2	0.354565	0.0821213	0.119467	Unchanged	0.396071	0.000771507	0.000981561	Slightly up
267	Zfp959	2.75562	2.76021	3.62672	zinc finger protein 431 isoform x1	-0.0634245	0.511292	0.743806	Unchanged	0.395952	0.00617688	0.00785862	Slightly up
268	Zfp658	0.940668	1.07699	1.40735	zinc finger protein 175-like isoform x1	0.129533	0.421017	0.612478	Unchanged	0.395104	0.0221323	0.0281581	Slightly up
269	Pmepa1	11.6461	12.743	16.7003	protein tmepai	0.0561029	0.515953	0.750587	Unchanged	0.394691	4.20291e-05	5.34721e-05	Slightly up
270	Sec16a	22.8276	28.9457	37.8993	protein transport protein sec16a isoform x1	0.270847	0.0551449	0.0802224	Unchanged	0.393741	2.54806e-06	3.24181e-06	Slightly up
271	Pdp1	6.02067	6.24235	8.17459	pyruvate dehyrogenase phosphatase catalytic subunit 1 isoform x1	-0.0113298	0.651472	0.947733	Unchanged	0.393044	0.00186125	0.002368	Slightly up
272	Slc25a29	4.74257	4.0066	5.23212	mitochondrial basic amino acids transporter	-0.308985	0.11244	0.163573	Unchanged	0.392216	0.0247013	0.0314266	Slightly up
273	Zfp639	21.1601	25.6304	33.5008	zinc finger protein 639	0.210153	0.0855306	0.124426	Unchanged	0.391277	1.38323e-06	1.75984e-06	Slightly up
274	Cdc7	20.6735	25.2118	32.9317	cell division cycle 7-related protein kinase	0.220167	0.0846859	0.123197	Unchanged	0.39054	0.000261656	0.000332895	Slightly up
275	Ptges2	9.43708	11.0919	14.4529	prostaglandin e synthase 2	0.168266	0.223845	0.32564	Unchanged	0.388152	0.00127099	0.00161704	Slightly up
276	Smurf2	30.1044	36.9728	48.1695	e3 ubiquitin-protein ligase smurf2	0.225845	0.0878012	0.127729	Unchanged	0.38659	1.17306e-06	1.49244e-06	Slightly up
277	Gng12	35.7242	36.3549	47.3292	guanine nucleotide-binding protein g g g subunit gamma-12	-0.0489547	0.531973	0.773892	Unchanged	0.38561	1.12118e-05	1.42643e-05	Slightly up
278	Bach2	3.00898	2.74617	3.57025	transcription regulator protein bach2 isoform x1	-0.206774	0.19776	0.287693	Unchanged	0.382926	0.000544305	0.0006925	Slightly up
279	Ctsz	41.8769	38.7772	50.389	cathepsin z	-0.178275	0.136145	0.198058	Unchanged	0.382845	5.57253e-06	7.08974e-06	Slightly up
280	Rps19bp1	31.1005	36.4187	47.2102	active regulator of sirt1	0.167996	0.232601	0.338379	Unchanged	0.379661	0.00027021	0.000343779	Slightly up
281	Ctdp1	9.2329	9.28941	12.0318	rna polymerase ii subunit a c-terminal domain phosphatase isoform x1	-0.0584405	0.471217	0.685506	Unchanged	0.378239	5.29644e-05	6.73847e-05	Slightly up
282	Shank2	4.92808	4.95289	6.41565	sh3 and multiple ankyrin repeat domains protein 2 isoform x1	-0.0656903	0.481532	0.700513	Unchanged	0.378043	4.26278e-05	5.42338e-05	Slightly up
283	Lama1	3.02976	3.39062	4.3923	laminin subunit alpha-1	0.10108	0.376231	0.547325	Unchanged	0.377652	0.00069498	0.000884198	Slightly up
284	Zfp850	4.07305	4.17795	5.40377	zinc finger protein 59-like isoform x2	-0.0266512	0.60631	0.882034	Unchanged	0.377568	0.0028597	0.0036383	Slightly up
285	Samd8	9.66598	12.0867	15.632	sphingomyelin synthase-related protein 1 isoform x1	0.253764	0.0550812	0.0801298	Unchanged	0.375954	2.43023e-05	3.0919e-05	Slightly up
286	Rnf152	1.29031	1.82853	2.36053	e3 ubiquitin-protein ligase rnf152	0.428489	0.0494724	0.0719703	Unchanged	0.374234	0.0222675	0.0283302	Slightly up
287	Sppl2b	9.59711	11.4386	14.7633	signal peptide peptidase-like 2b isoform x6	0.184836	0.157848	0.229631	Unchanged	0.373476	7.15773e-05	9.10653e-05	Slightly up
288	Slc2a1	166.186	142.738	184.173	solute carrier family facilitated glucose transporter member 1	-0.289466	0.0601601	0.0875184	Unchanged	0.372542	0.00429905	0.00546953	Slightly up
289	Plekhj1	30.5316	26.5689	34.276	pleckstrin homology domain-containing family j member 1 isoform x1	-0.25919	0.103737	0.150912	Unchanged	0.372038	0.000157723	0.000200665	Slightly up
290	Palm2	0.707629	0.959095	1.23687	paralemmin 2	0.35694	0.129685	0.188661	Unchanged	0.370621	0.0107763	0.0137103	Slightly up
291	Tspan4	40.521	45.3726	58.3991	tetraspanin-4 isoform x1	0.103281	0.348146	0.506468	Unchanged	0.369115	5.23431e-06	6.65942e-06	Slightly up
292	Snapc4	7.17795	7.03053	9.04341	snrna-activating protein complex subunit 4 isoform x2	-0.102675	0.369633	0.537727	Unchanged	0.368591	0.000962259	0.00122425	Slightly up
293	Cfap69	6.90084	6.7322	8.66441	---	-0.103943	0.370902	0.539572	Unchanged	0.368417	0.00291701	0.0037112	Slightly up
294	Vegfa	47.7794	49.1585	63.1602	vascular endothelial growth factor a isoform x3	-0.0292829	0.593476	0.863364	Unchanged	0.366445	0.0103618	0.0131829	Slightly up
295	Plcb1	1.45345	1.60056	2.05742	1-phosphatidylinositol -bisphosphate phosphodiesterase beta-1 isoform x2	0.0649808	0.513093	0.746425	Unchanged	0.366168	0.00218163	0.00277561	Slightly up
296	Map3k5	2.73749	2.9192	3.74719	mitogen-activated protein kinase kinase kinase 5 isoform x1	0.024958	0.613655	0.892719	Unchanged	0.36439	0.00432964	0.00550845	Slightly up
297	Asun	21.3168	19.3738	24.8601	protein asunder homolog isoform x2	-0.210669	0.127406	0.185345	Unchanged	0.364345	1.72581e-05	2.19569e-05	Slightly up
298	Saysd1	3.9098	4.59321	5.8813	say domain-containing protein 1	0.173872	0.306485	0.445862	Unchanged	0.36257	0.0146048	0.0185812	Slightly up
299	Rpl35a	107.885	99.5107	127.473	60s ribosomal protein l35a	-0.169845	0.340299	0.495052	Unchanged	0.361766	0.0272327	0.0346471	Slightly up
300	Mlf2	167.963	166.857	213.549	myeloid leukemia factor 2	-0.0712828	0.422389	0.614473	Unchanged	0.360933	5.38918e-07	6.85647e-07	Slightly up
301	Slc35e1	23.0875	20.6455	26.4184	solute carrier family 35 member e1	-0.231785	0.0796865	0.115924	Unchanged	0.360686	6.9633e-06	8.85917e-06	Slightly up
302	Slc25a32	6.05011	6.23818	7.97548	mitochondrial folate transporter carrier	-0.0212032	0.617881	0.898866	Unchanged	0.359176	0.00137222	0.00174583	Slightly up
303	Runx1	13.9311	17.0913	21.8374	runt-related transcription factor 1 isoform x1	0.218257	0.171613	0.249656	Unchanged	0.358306	1.84467e-05	2.3469e-05	Slightly up
304	Usp31	8.56763	7.94306	10.1438	ubiquitin carboxyl-terminal hydrolase 31	-0.177806	0.160407	0.233353	Unchanged	0.357676	0.00014347	0.000182532	Slightly up
305	Ccnt1	19.974	21.1105	26.9415	cyclin-t1	0.0040017	0.675601	0.982835	Unchanged	0.357242	0.000520422	0.000662115	Slightly up
306	Papd5	26.2457	23.6832	30.2316	non-canonical poly rna polymerase papd5 isoform x2	-0.224165	0.149884	0.218045	Unchanged	0.357111	1.69213e-05	2.15284e-05	Slightly up
307	Klf16	17.1189	14.8583	18.9235	krueppel-like factor 16	-0.268838	0.0429078	0.0624204	Unchanged	0.353608	0.000224555	0.000285694	Slightly up
308	Hlcs	3.3614	3.63145	4.62506	biotin--protein ligase isoform x2	0.0469139	0.539097	0.784255	Unchanged	0.353348	0.00240312	0.00305741	Slightly up
309	Agap1	19.0108	21.2243	27.0143	arf-gap with ank repeat and ph domain-containing protein 1 isoform x1	0.0873597	0.388965	0.56585	Unchanged	0.352683	7.33614e-06	9.33351e-06	Slightly up
310	Gramd1b	1.01795	1.14631	1.45861	gram domain-containing protein 1b isoform x5	0.0962199	0.451556	0.656904	Unchanged	0.350836	0.00704006	0.00895682	Slightly up
311	Usp39	35.9452	36.9506	46.8803	u4 tri-snrnp-associated protein 2 isoform x1	-0.0304529	0.575962	0.837885	Unchanged	0.348079	4.55068e-05	5.78966e-05	Slightly up
312	Tspan33	4.92038	4.77334	6.04966	tetraspanin-33 isoform x1	-0.104444	0.414484	0.602973	Unchanged	0.346278	0.00870822	0.0110792	Slightly up
313	Trp53	123.433	136.711	173.191	transformation related protein 53	0.0744685	0.434583	0.632212	Unchanged	0.346252	1.05843e-06	1.3466e-06	Slightly up
314	Slc25a25	13.0142	11.8133	14.9549	calcium-binding mitochondrial carrier protein s -2 isoform x6	-0.207642	0.137163	0.199539	Unchanged	0.344739	0.00363147	0.0046202	Slightly up
315	Inip	8.64195	11.1389	14.0884	soss complex subunit c	0.304502	0.0345843	0.0503118	Unchanged	0.34425	0.000160118	0.000203712	Slightly up
316	Ddx59	8.26625	9.4888	12.0101	probable atp-dependent rna helicase ddx59	0.134203	0.290084	0.422002	Unchanged	0.343442	0.00194881	0.00247941	Slightly up
317	Vasn	29.3223	29.9623	37.8532	vasorin	-0.0390092	0.540379	0.786119	Unchanged	0.342225	3.45905e-05	4.40083e-05	Slightly up
318	Simc1	6.05095	5.54344	7.00546	sumo-interacting motif-containing protein 1 isoform x2	-0.203586	0.251327	0.36562	Unchanged	0.342091	0.00362783	0.00461557	Slightly up
319	Gpr157	1.91208	1.6177	2.04311	probable g-protein coupled receptor 157	-0.305212	0.0676695	0.0984427	Unchanged	0.340272	0.00923843	0.0117537	Slightly up
320	Siah1b	21.6287	24.6862	31.1209	e3 ubiquitin-protein ligase siah1 isoform x2	0.122776	0.328351	0.477671	Unchanged	0.339112	0.00900991	0.011463	Slightly up
321	Dlgap4	30.7443	41.5907	52.408	large homolog-associated protein 4	0.357799	0.0540738	0.0786642	Unchanged	0.338513	1.61825e-05	2.05885e-05	Slightly up
322	Kcnk10	1.28951	1.67353	2.11041	potassium channel subfamily k member 10 isoform x1	0.300121	0.126114	0.183465	Unchanged	0.338511	0.0144273	0.0183553	Slightly up
323	Ttc19	7.11417	6.61936	8.34092	tetratricopeptide repeat protein mitochondrial isoform x1	-0.168904	0.205061	0.298314	Unchanged	0.337064	0.00348587	0.00443494	Slightly up
324	Usp49	9.14915	8.19839	10.2891	ubiquitin carboxyl-terminal hydrolase 49 isoform x1	-0.228457	0.0910566	0.132465	Unchanged	0.333186	0.000768648	0.000977924	Slightly up
325	Kin	16.9132	18.0942	22.6979	dna rna-binding protein kin17	0.0276892	0.600392	0.873424	Unchanged	0.332462	0.00901022	0.0114634	Slightly up
326	Elk4	6.18644	6.89268	8.64843	ets domain-containing protein elk-3 isoform x2	0.088275	0.407223	0.592411	Unchanged	0.332113	0.00436932	0.00555893	Slightly up
327	Naa16	7.61928	9.61664	12.0598	n-alpha-acetyltransferase auxiliary subunit isoform x1	0.264389	0.0830925	0.120879	Unchanged	0.331188	0.00106347	0.00135302	Slightly up
328	Spred2	5.84274	5.77196	7.22983	sprouty- evh1 domain-containing protein 2 isoform x1	-0.0931404	0.425477	0.618966	Unchanged	0.330104	0.00219389	0.00279121	Slightly up
329	Cpt1b	2.25213	1.7769	2.22865	carnitine o-palmitoyltransferase muscle isoform	-0.411552	0.0511479	0.0744078	Unchanged	0.328578	0.0266545	0.0339116	Slightly up
330	Smim13	5.44888	4.58762	5.74291	small integral membrane protein 13	-0.314163	0.0478105	0.0695526	Unchanged	0.328446	0.00724052	0.00921185	Slightly up
331	Scaf4	21.7483	18.1328	22.6248	splicing arginine serine-rich 15 isoform x2	-0.340356	0.0640767	0.093216	Unchanged	0.324603	0.000167122	0.000212623	Slightly up
332	Zfp592	7.66097	8.33416	10.4014	zinc finger protein 592	0.04879	0.526332	0.765686	Unchanged	0.324555	0.00020833	0.000265051	Slightly up
333	Mief1	12.8675	12.7088	15.8345	mitochondrial dynamics protein mid51	-0.0830611	0.381063	0.554355	Unchanged	0.322397	0.000125869	0.000160138	Slightly up
334	Ccnyl1	8.36105	9.26646	11.5482	cyclin-y-like protein 1 isoform x2	0.076489	0.455436	0.662548	Unchanged	0.321941	0.00185174	0.0023559	Slightly up
335	Strbp	5.95688	6.05269	7.53839	spermatid perinuclear rna-binding protein isoform x2	-0.047062	0.523368	0.761373	Unchanged	0.321531	0.000863195	0.00109821	Slightly up
336	Glis3	68.0626	58.7029	73.1122	zinc finger protein glis3 isoform x1	-0.288879	0.0732216	0.10652	Unchanged	0.321471	3.61335e-05	4.59714e-05	Slightly up
337	Usp37	11.6617	11.2215	13.9669	ubiquitin carboxyl-terminal hydrolase 37 isoform x1	-0.124322	0.253524	0.368816	Unchanged	0.320767	3.94128e-05	5.01436e-05	Slightly up
338	Mex3c	20.8372	19.2668	23.9739	rna-binding e3 ubiquitin-protein ligase mex3c	-0.182928	0.135179	0.196653	Unchanged	0.320122	0.000109338	0.000139107	Slightly up
339	2310009B15Rik	12.6995	9.68092	12.0433	-	-0.439323	0.142332	0.207058	Unchanged	0.320076	0.0358962	0.0456694	Slightly up
340	Slc35c1	7.82753	8.34165	10.37	gdp-fucose transporter 1 isoform x1	0.0195414	0.626476	0.91137	Unchanged	0.319872	0.00181057	0.00230353	Slightly up
341	Srf	24.6262	25.0372	31.1322	serum response factor	-0.0450744	0.532634	0.774852	Unchanged	0.319337	0.000204031	0.000259581	Slightly up
342	Jrkl	3.87449	4.89037	6.06812	jerky protein homolog-like	0.264037	0.127762	0.185863	Unchanged	0.317055	0.00732244	0.00931608	Slightly up
343	Tnfrsf21	4.31305	5.33407	6.61874	tumor necrosis factor receptor superfamily member 21	0.238643	0.110279	0.16043	Unchanged	0.316057	0.00850831	0.0108248	Slightly up
344	Socs4	10.9598	12.7591	15.8307	suppressor of cytokine signaling 4	0.150825	0.240394	0.349715	Unchanged	0.315774	0.00335173	0.00426428	Slightly up
345	Rasal2	4.20165	4.34767	5.38369	ras gtpase-activating protein ngap isoform x6	-0.0269428	0.610782	0.888539	Unchanged	0.312976	0.000464022	0.000590359	Slightly up
346	Thnsl1	6.70855	6.4636	7.99535	threonine synthase-like 1	-0.11411	0.364239	0.52988	Unchanged	0.312762	0.00786363	0.0100046	Slightly up
347	Ncapd3	18.3255	16.0816	19.8768	condensin-2 complex subunit d3 isoform x1	-0.261028	0.0602569	0.0876591	Unchanged	0.310811	4.64936e-05	5.91521e-05	Slightly up
348	Ung	18.2054	17.0775	21.0974	uracil-dna glycosylase	-0.15126	0.272124	0.395874	Unchanged	0.310156	0.00289975	0.00368925	Slightly up
349	Tecpr2	4.07994	4.15808	5.13112	-	-0.0383944	0.560064	0.814757	Unchanged	0.309169	0.00369338	0.00469896	Slightly up
350	Rnf168	12.3013	14.951	18.4574	e3 ubiquitin-protein ligase rnf168	0.213454	0.0799851	0.116359	Unchanged	0.309074	0.000106733	0.000135792	Slightly up
351	Mok	4.82393	5.20014	6.41559	mapk mak mrk overlapping kinase isoform x1	0.0342904	0.605028	0.880169	Unchanged	0.308823	0.0341556	0.043455	Slightly up
352	Pms2	13.1535	14.2434	17.5759	mismatch repair endonuclease pms2	0.0489798	0.494062	0.71874	Unchanged	0.308418	0.000458929	0.000583879	Slightly up
353	Phtf2	6.98183	8.21503	10.13	homeodomain transcription factor 2 isoform x1	0.166739	0.206903	0.300994	Unchanged	0.306452	0.003671	0.00467048	Slightly up
354	Zfp617	7.71793	9.78413	12.0518	zinc finger protein 709 isoform x1	0.271182	0.0661789	0.0962742	Unchanged	0.305932	0.00191202	0.0024326	Slightly up
355	Zfp597	2.63831	2.50451	3.08365	zinc finger protein 597	-0.138436	0.287116	0.417685	Unchanged	0.305928	0.00853213	0.0108551	Slightly up
356	Per2	2.25846	2.42225	2.98135	period circadian protein homolog 2	0.0238364	0.628477	0.914281	Unchanged	0.305816	0.0362405	0.0461075	Slightly up
357	Rbmx2	15.5779	13.2459	16.3258	rna-binding motif x-linked 2	-0.300927	0.0398667	0.0579964	Unchanged	0.305675	0.00378168	0.0048113	Slightly up
358	Rapgef6	12.858	15.4525	19.0343	rap guanine nucleotide exchange factor 6 isoform x9	0.192852	0.14911	0.21692	Unchanged	0.305504	0.000250922	0.000319239	Slightly up
359	Btaf1	16.7347	16.6651	20.5118	tata-binding protein-associated factor 172 isoform x1	-0.0769581	0.421697	0.613466	Unchanged	0.304565	8.0614e-05	0.000102562	Slightly up
360	Sgpp1	9.16345	9.83284	12.1004	sphingosine-1-phosphate phosphatase 1	0.0327635	0.581087	0.84534	Unchanged	0.304471	0.00767566	0.00976547	Slightly up
361	Gpank1	8.48755	9.95014	12.2344	g patch domain and ankyrin repeat-containing protein 1	0.168449	0.271173	0.394491	Unchanged	0.303352	0.0149204	0.0189827	Slightly up
362	Mtr	8.15772	9.00835	11.0776	methionine synthase isoform x1	0.0760261	0.410961	0.597849	Unchanged	0.303247	0.000658556	0.000837857	Slightly up
363	Oser1	20.0256	25.6025	31.4914	oxidative stress-responsive serine-rich protein 1	0.285382	0.049328	0.0717603	Unchanged	0.302999	0.00223067	0.00283801	Slightly up
364	Cdr2l	23.4522	25.1438	30.8943	-	0.0297451	0.577554	0.840201	Unchanged	0.302284	0.000103321	0.000131451	Slightly up
365	Ankrd13a	104.914	116.889	143.597	ankyrin repeat domain-containing protein 13a isoform x1	0.0837091	0.398142	0.579201	Unchanged	0.30189	1.07019e-05	1.36157e-05	Slightly up
366	Abl2	8.48335	8.11614	9.95551	abelson tyrosine-protein kinase 2 isoform x7	-0.128882	0.277689	0.403971	Unchanged	0.299455	0.0207211	0.0263627	Slightly up
367	Lrrc20	11.1463	11.907	14.5987	leucine-rich repeat-containing protein 20	0.0262859	0.591622	0.860666	Unchanged	0.298548	0.00100004	0.00127231	Slightly up
368	Rfng	20.9713	22.4391	27.455	beta- -n-acetylglucosaminyltransferase radical fringe	0.025363	0.603351	0.87773	Unchanged	0.296389	0.00273343	0.00347765	Slightly up
369	Arih1	26.241	28.6647	35.068	e3 ubiquitin-protein ligase arih1	0.0567639	0.473845	0.689329	Unchanged	0.295801	2.9719e-05	3.78105e-05	Slightly up
370	Afap1	20.0371	20.0104	24.4781	actin filament-associated protein 1 isoform x2	-0.0712056	0.427534	0.621958	Unchanged	0.295392	0.000465274	0.000591952	Slightly up
371	Zc3h12c	3.07069	3.20152	3.91374	probable ribonuclease zc3h12c	-0.0143997	0.649068	0.944236	Unchanged	0.294054	0.00724951	0.00922329	Slightly up
372	Pctp	3.47981	4.44088	5.4289	phosphatidylcholine transfer protein	0.28939	0.0748882	0.108944	Unchanged	0.293691	0.0137787	0.0175302	Slightly up
373	Bnip1	11.5594	13.5235	16.5116	vesicle transport protein sec20	0.168355	0.276991	0.402955	Unchanged	0.292713	0.0205236	0.0261115	Slightly up
374	Atp11c	8.16992	10.4868	12.8014	phospholipid-transporting atpase ig isoform x2	0.286196	0.067114	0.0976346	Unchanged	0.292609	0.00195375	0.00248569	Slightly up
375	Osbpl10	2.222	2.77842	3.39506	oxysterol-binding protein 10 isoform x1	0.247206	0.194562	0.283041	Unchanged	0.291267	0.0386716	0.0492004	Slightly up
376	Tanc2	7.12311	6.80844	8.30237	protein tanc2 isoform x2	-0.140001	0.287856	0.41876	Unchanged	0.291061	0.000194088	0.000246931	Slightly up
377	Slc5a3	5.65085	5.70517	6.95678	sodium myo-inositol cotransporter	-0.0530717	0.505484	0.735356	Unchanged	0.290569	0.00782004	0.00994916	Slightly up
378	Ado	5.63693	5.81504	7.08233	2-aminoethanethiol dioxygenase	-0.0270452	0.610167	0.887645	Unchanged	0.29043	0.0203916	0.0259436	Slightly up
379	Ccdc109b	24.795	22.1584	26.9978	calcium uniporter regulatory subunit mitochondrial isoform x1	-0.22928	0.0844293	0.122824	Unchanged	0.290349	0.00233411	0.00296961	Slightly up
380	Bnc2	3.4287	2.99439	3.64777	zinc finger protein basonuclin-2 isoform x3	-0.270373	0.0948141	0.137931	Unchanged	0.289674	0.00256693	0.00326581	Slightly up
381	Pdik1l	4.43602	5.51245	6.70995	serine threonine-protein kinase pdik1l	0.250029	0.110909	0.161346	Unchanged	0.289431	0.0388618	0.0494425	Slightly up
382	Ptp4a2	94.8843	104.564	127.334	protein tyrosine phosphatase type iva 2	0.0706442	0.429408	0.624684	Unchanged	0.289376	0.00044731	0.000569097	Slightly up
383	Lrpap1	34.6168	38.3686	46.706	alpha-2-macroglobulin receptor-associated protein	0.0808447	0.388194	0.564728	Unchanged	0.28895	0.00107755	0.00137093	Slightly up
384	Acvr1	9.39682	11.0319	13.4301	activin receptor type-1	0.160544	0.228949	0.333066	Unchanged	0.288737	0.00871279	0.011085	Slightly up
385	Arhgap32	4.32923	4.37569	5.32504	rho gtpase-activating protein 32 isoform x1	-0.0586365	0.505748	0.73574	Unchanged	0.288344	0.00178889	0.00227594	Slightly up
386	Usp53	12.1462	12.4541	15.1314	inactive ubiquitin carboxyl-terminal hydrolase 53	-0.0394414	0.569426	0.828376	Unchanged	0.286187	0.00282465	0.0035937	Slightly up
387	Ppil4	18.8479	16.6329	20.2129	peptidyl-prolyl cis-trans isomerase-like 4	-0.249638	0.0700704	0.101935	Unchanged	0.2859	0.00409814	0.00521392	Slightly up
388	Eif2s1	36.066	33.0096	40.0682	eukaryotic translation initiation factor 2 subunit 1	-0.19365	0.10587	0.154014	Unchanged	0.284518	0.000653224	0.000831073	Slightly up
389	Stk4	23.0006	19.8703	24.0989	serine threonine-protein kinase 4	-0.283023	0.0479512	0.0697573	Unchanged	0.28322	0.000881595	0.00112162	Slightly up
390	Foxj3	13.7994	17.1272	20.7718	forkhead box protein j3 isoform x1	0.238842	0.0997062	0.145048	Unchanged	0.283103	0.000346871	0.000441311	Slightly up
391	Rbak	3.91778	4.44705	5.39517	rb-associated krab zinc finger protein isoform x1	0.116033	0.348679	0.507243	Unchanged	0.282832	0.0133398	0.0169718	Slightly up
392	Fam168a	28.2637	27.0385	32.7688	protein fam168a isoform x1	-0.136936	0.273634	0.398071	Unchanged	0.282121	0.000368958	0.000469412	Slightly up
393	Lrrc8a	13.551	15.8323	19.1844	volume-regulated anion channel subunit lrrc8a	0.15352	0.268043	0.389937	Unchanged	0.281853	0.0251082	0.0319443	Slightly up
394	Fbxo42	24.9139	23.1835	28.0805	f-box only protein 42	-0.171685	0.171582	0.24961	Unchanged	0.281451	0.00881239	0.0112117	Slightly up
395	Triobp	52.2407	59.452	72.022	trio and f-actin-binding protein isoform x2	0.111979	0.389886	0.56719	Unchanged	0.281421	0.00986751	0.0125541	Slightly up
396	Elf1	29.7683	31.3049	37.9104	ets-related transcription factor elf-1 isoform x1	-0.00267727	0.679586	0.988633	Unchanged	0.281218	0.000215969	0.000274769	Slightly up
397	Zfp703	68.7324	68.4323	82.8795	zinc finger protein 703	-0.0818889	0.44516	0.647599	Unchanged	0.281152	0.00210706	0.00268074	Slightly up
398	Gars	112.569	116.627	141.197	glycine--trna ligase	-0.0119288	0.639347	0.930095	Unchanged	0.280946	0.000242766	0.000308862	Slightly up
399	Mrpl13	80.4508	70.1278	84.7892	39s ribosomal protein mitochondrial	-0.264562	0.0358883	0.0522088	Unchanged	0.279221	0.000909402	0.001157	Slightly up
400	Spsb1	13.6885	12.2312	14.7838	spry domain-containing socs box protein 1	-0.235603	0.104532	0.152068	Unchanged	0.278698	0.00783075	0.00996278	Slightly up
401	Dnajc1	5.77492	7.3051	8.82325	dnaj homolog subfamily c member 1	0.267268	0.0702703	0.102226	Unchanged	0.277548	0.00477285	0.00607233	Slightly up
402	Mthfsd	20.4544	19.7378	23.8363	low quality protein: methenyltetrahydrofolate synthase domain-containing protein	-0.115072	0.319493	0.464785	Unchanged	0.277487	0.0148609	0.018907	Slightly up
403	Cggbp1	42.7187	36.9716	44.6486	cgg triplet repeat-binding protein 1	-0.27898	0.0388487	0.0565154	Unchanged	0.277068	0.0010124	0.00128804	Slightly up
404	Cep126	2.27346	2.49171	3.00705	centrosomal protein of 126 kda	0.0486106	0.592358	0.861736	Unchanged	0.276621	0.0248292	0.0315893	Slightly up
405	Ikzf2	1.44711	1.28629	1.5515	zinc finger protein helios isoform x3	-0.236335	0.159779	0.23244	Unchanged	0.276496	0.0291764	0.0371201	Slightly up
406	BC017643	24.1254	29.8921	36.0192	uncharacterized protein c17orf62 homolog	0.249535	0.101389	0.147497	Unchanged	0.274259	0.0120506	0.0153315	Slightly up
407	1700017B05Rik	16.8131	16.8959	20.3517	uncharacterized protein c15orf39 homolog isoform x1	-0.0663705	0.497038	0.72307	Unchanged	0.273312	0.0140242	0.0178425	Slightly up
408	Lonrf1	7.75202	8.93454	10.7559	lon peptidase n-terminal domain and ring finger protein 1	0.142808	0.265431	0.386137	Unchanged	0.273121	0.01051	0.0133715	Slightly up
409	Dip2b	7.65967	9.62117	11.5864	disco-interacting protein 2 homolog b isoform x3	0.257862	0.070571	0.102664	Unchanged	0.272772	0.00358224	0.00455756	Slightly up
410	Dlc1	31.4088	26.4447	31.824	rho gtpase-activating protein 7 isoform x2	-0.324284	0.0698894	0.101672	Unchanged	0.272221	0.00945125	0.0120245	Slightly up
411	Mbnl1	30.109	34.1422	41.0523	muscleblind-like protein 1 isoform x3	0.105106	0.393592	0.57258	Unchanged	0.270672	0.00242445	0.00308454	Slightly up
412	Eif3a	197.585	208.827	250.885	eukaryotic translation initiation factor 3 subunit a	0.00782041	0.65926	0.959064	Unchanged	0.269604	0.000148141	0.000188474	Slightly up
413	Arhgap44	2.52102	3.47746	4.17114	rho gtpase-activating protein 44 isoform x1	0.388097	0.0507715	0.0738602	Unchanged	0.269255	0.028898	0.0367659	Slightly up
414	Zfp948	12.2881	14.7078	17.6459	zinc finger protein 54	0.186293	0.178736	0.260017	Unchanged	0.26757	0.00361393	0.00459787	Slightly up
415	Fbxl2	5.51504	7.44113	8.92463	f-box lrr-repeat protein 2	0.361029	0.0382504	0.055645	Unchanged	0.2674	0.0370705	0.0471635	Slightly up
416	Ankrd49	7.01313	6.82445	8.19185	ankyrin repeat domain-containing protein 49	-0.109425	0.381244	0.554617	Unchanged	0.267201	0.0239542	0.0304761	Slightly up
417	Fip1l1	44.4915	48.2771	57.8584	pre-mrna 3 -end-processing factor fip1 isoform x2	0.043246	0.548527	0.797973	Unchanged	0.266263	0.000684708	0.00087113	Slightly up
418	Malsu1	7.00965	7.7453	9.28018	mitochondrial assembly of ribosomal large subunit protein 1	0.0866986	0.459331	0.668215	Unchanged	0.266191	0.0190214	0.0242002	Slightly up
419	Slc39a10	8.32156	10.2211	12.2492	zinc transporter zip10	0.226335	0.105266	0.153137	Unchanged	0.266	0.00299798	0.00381423	Slightly up
420	Wdhd1	20.5499	22.8525	27.3797	wd repeat and hmg-box dna-binding protein 1	0.08689	0.34938	0.508263	Unchanged	0.265745	0.000415898	0.000529133	Slightly up
421	Tada2a	12.857	14.4702	17.3372	transcriptional adapter 2-alpha	0.101214	0.362387	0.527185	Unchanged	0.265679	0.0208752	0.0265588	Slightly up
422	E4f1	8.57494	9.22276	11.0442	transcription factor e4f1 isoform x2	0.0356288	0.568079	0.826417	Unchanged	0.26522	0.0181575	0.0231012	Slightly up
423	Mtpap	7.7415	8.49017	10.1627	poly rna mitochondrial isoform x1	0.0648475	0.469542	0.683069	Unchanged	0.263865	0.00918808	0.0116897	Slightly up
424	Fdx1l	12.0795	12.1886	14.5983	adrenodoxin-like mitochondrial	-0.0437584	0.577695	0.840406	Unchanged	0.263285	0.0357554	0.0454904	Slightly up
425	Faap20	13.4306	15.4044	18.4249	fanconi anemia core complex-associated protein 20	0.136655	0.311421	0.453043	Unchanged	0.262788	0.0210062	0.0267255	Slightly up
426	Camsap2	16.4941	15.4798	18.5104	calmodulin-regulated spectrin-associated protein 2 isoform x2	-0.164859	0.216721	0.315277	Unchanged	0.262787	0.00210768	0.00268153	Slightly up
427	Nsf	21.9713	19.7214	23.5753	vesicle-fusing atpase	-0.226596	0.0819666	0.119241	Unchanged	0.262624	0.000985919	0.00125435	Slightly up
428	Mmgt1	23.9366	25.0166	29.9076	membrane magnesium transporter 1	-0.00738798	0.661234	0.961935	Unchanged	0.262438	0.0024245	0.0030846	Slightly up
429	Fam188a	8.49925	7.84123	9.37321	protein fam188a isoform x2	-0.180812	0.17735	0.258002	Unchanged	0.261744	0.0171759	0.0218523	Slightly up
430	Myo1e	23.8627	29.6256	35.3816	unconventional myosin-ie	0.239616	0.0787996	0.114634	Unchanged	0.261452	0.00195415	0.0024862	Slightly up
431	Slc10a7	11.9309	15.0039	17.9266	sodium bile acid cotransporter 7 isoform x8	0.262785	0.0549839	0.0799882	Unchanged	0.261139	0.0100417	0.0127757	Slightly up
432	Ddi2	7.19584	6.92481	8.26001	protein ddi1 homolog 2 isoform x3	-0.13318	0.367847	0.535127	Unchanged	0.260544	0.0223419	0.0284248	Slightly up
433	Map6	20.8547	25.0117	29.8402	microtubule-associated protein 6 isoform x1	0.189117	0.160305	0.233205	Unchanged	0.259724	0.000643378	0.000818547	Slightly up
434	Ndel1	26.0758	32.7182	39.0137	nuclear distribution protein nude-like 1 isoform x1	0.258911	0.0396552	0.0576887	Unchanged	0.25902	0.0026538	0.00337633	Slightly up
435	Rybp	9.39942	9.67967	11.5342	ring1 and yy1-binding protein	-0.0330857	0.590554	0.859113	Unchanged	0.257559	0.00472366	0.00600975	Slightly up
436	Rsbn1	12.8978	14.6051	17.3894	round spermatid basic protein 1	0.106485	0.348466	0.506933	Unchanged	0.256972	0.0123649	0.0157314	Slightly up
437	Cbll1	6.71914	5.89339	7.01161	e3 ubiquitin-protein ligase hakai isoform x3	-0.267054	0.145662	0.211903	Unchanged	0.255681	0.0101893	0.0129635	Slightly up
438	Krtcap2	102.591	110.184	130.988	keratinocyte-associated protein 2	0.043214	0.541683	0.788017	Unchanged	0.254705	0.00286578	0.00364604	Slightly up
439	Stam	22.6113	27.7927	33.0442	signal transducing adapter molecule 1	0.225019	0.101615	0.147825	Unchanged	0.254649	0.00125696	0.00159919	Slightly up
440	Pgam5	32.9678	41.6621	49.4948	serine threonine-protein phosphatase mitochondrial isoform x2	0.276831	0.0564301	0.0820921	Unchanged	0.25358	0.00247232	0.00314545	Slightly up
441	Rngtt	11.5055	10.3408	12.2776	mrna-capping enzyme	-0.223296	0.112458	0.163599	Unchanged	0.252522	0.0169254	0.0215336	Slightly up
442	Dnajb2	18.4147	23.5083	27.871	dnaj homolog subfamily b member 2 isoform x1	0.295084	0.0713668	0.103821	Unchanged	0.250562	0.00667389	0.00849095	Slightly up
443	Cystm1	34.3879	31.5189	37.3489	cysteine-rich and transmembrane domain-containing protein 1 isoform x2	-0.179629	0.299494	0.435691	Unchanged	0.250499	0.0370253	0.047106	Slightly up
444	Tra2a	70.5969	67.3796	79.8633	transformer-2 protein homolog alpha isoform x2	-0.137094	0.239362	0.348213	Unchanged	0.250167	0.00598912	0.00761974	Slightly up
445	Atrip	7.69242	8.2755	9.80354	atr-interacting protein isoform x1	0.0396859	0.553833	0.805693	Unchanged	0.249748	0.0210452	0.0267751	Slightly up
446	Ppp1r14b	216.946	218.579	258.925	protein phosphatase 1 regulatory subunit 14b	-0.0463049	0.547442	0.796396	Unchanged	0.249502	0.000818305	0.0010411	Slightly up
447	LOC108167440	10.5486	11.1051	13.1413	-	-0.00115342	0.686215	0.998277	Unchanged	0.24827	0.00911755	0.0115999	Slightly up
448	Spc25	54.829	66.3706	78.5131	kinetochore protein spc25	0.209644	0.0976368	0.142038	Unchanged	0.247257	0.00175514	0.002233	Slightly up
449	Pdia3	299.765	354.004	418.709	protein disulfide-isomerase a3	0.171071	0.138537	0.201538	Unchanged	0.247227	0.000343793	0.000437396	Slightly up
450	Cep128	8.2064	10.6414	12.584	centrosomal protein of 128 kda isoform x1	0.299678	0.0623683	0.0907307	Unchanged	0.247075	0.00531328	0.00675989	Slightly up
451	Cers6	3.38464	3.88757	4.59693	ceramide synthase 6 isoform x2	0.129263	0.286136	0.416258	Unchanged	0.246255	0.012827	0.0163194	Slightly up
452	Uri1	23.6911	22.2725	26.3101	unconventional prefoldin rpb5 interactor 1	-0.161354	0.204159	0.297002	Unchanged	0.245366	0.00166615	0.00211979	Slightly up
453	Abhd2	23.7353	24.5044	28.9507	abhydrolase domain-containing protein 2	-0.0269356	0.598998	0.871397	Unchanged	0.245162	0.00358948	0.00456677	Slightly up
454	Blm	21.4882	18.9992	22.4362	bloom syndrome protein isoform x5	-0.250547	0.0809785	0.117804	Unchanged	0.24492	0.0013865	0.00176399	Slightly up
455	Jmjd1c	7.51545	9.06318	10.7027	probable domain-containing histone demethylation protein 2c isoform x2	0.198246	0.153048	0.222647	Unchanged	0.244625	0.0180604	0.0229776	Slightly up
456	Hn1l	65.1598	73.0193	86.1683	hematological and neurological expressed 1-like protein	0.0950253	0.332628	0.483892	Unchanged	0.243803	0.000698456	0.000888621	Slightly up
457	Rpl36	140.968	128.743	151.95	60s ribosomal protein l36	-0.180683	0.355724	0.517492	Unchanged	0.243726	0.00852774	0.0108495	Slightly up
458	Ankrd26	6.72519	6.17601	7.28623	ankyrin repeat domain-containing protein 26 isoform x2	-0.19717	0.198723	0.289093	Unchanged	0.243575	0.0215558	0.0274247	Slightly up
459	Fam222b	8.41449	7.20283	8.4987	protein fam222b isoform x1	-0.301796	0.101052	0.147007	Unchanged	0.242738	0.0150055	0.0190909	Slightly up
460	Rnf2	26.964	31.2319	36.8185	e3 ubiquitin-protein ligase ring2	0.142072	0.228793	0.332838	Unchanged	0.242202	0.00403122	0.00512878	Slightly up
461	Hbs1l	27.9824	29.9156	35.2662	hbs1-like protein isoform x3	0.0337857	0.557063	0.810392	Unchanged	0.242162	0.0028743	0.00365687	Slightly up
462	Scyl2	32.0903	27.3419	32.213	scy1-like protein 2 isoform x1	-0.303535	0.0348754	0.0507352	Unchanged	0.241491	0.00266442	0.00338985	Slightly up
463	Tmed5	26.5767	31.32	36.8811	transmembrane emp24 domain-containing protein 5	0.161948	0.280139	0.407535	Unchanged	0.240876	0.0353617	0.0449894	Slightly up
464	Dtnb	18.828	16.7472	19.7159	dystrobrevin beta isoform x5	-0.243075	0.102663	0.149349	Unchanged	0.240681	0.00715822	0.00910715	Slightly up
465	Atg101	29.4886	30.9433	36.4335	autophagy-related protein 101	0.012105	0.653737	0.951029	Unchanged	0.24065	0.0124074	0.0157855	Slightly up
466	Prdm4	17.6674	17.8851	21.0422	pr domain zinc finger protein 4	-0.0566516	0.505246	0.735009	Unchanged	0.239333	0.00559395	0.00711699	Slightly up
467	Epn3	9.19851	7.91823	9.31561	epsin-3 isoform x2	-0.284124	0.0362393	0.0527194	Unchanged	0.239144	0.0112109	0.0142632	Slightly up
468	Nphp4	6.9467	6.57096	7.72765	nephrocystin-4 isoform x1	-0.149352	0.239918	0.349022	Unchanged	0.239114	0.0184767	0.0235072	Slightly up
469	2410131K14Rik	7.95844	7.83411	9.21073	upf0454 protein c12orf49 homolog isoform x1	-0.0826016	0.448512	0.652476	Unchanged	0.238698	0.0321146	0.0408583	Slightly up
470	Zmiz2	35.1925	45.5515	53.4878	zinc finger miz domain-containing protein 2 isoform x1	0.297943	0.0520007	0.0756484	Unchanged	0.236737	0.00293502	0.00373413	Slightly up
471	Asph	38.976	46.6263	54.7467	aspartyl asparaginyl beta-hydroxylase isoform 9	0.192109	0.0950297	0.138245	Unchanged	0.236616	0.00137909	0.00175456	Slightly up
472	Pmm2	12.7589	11.9792	14.0623	phosphomannomutase 2	-0.157677	0.226904	0.330091	Unchanged	0.235348	0.0217068	0.0276168	Slightly up
473	Epha2	92.1493	104.687	122.731	ephrin type-a receptor 2	0.111021	0.335644	0.48828	Unchanged	0.234814	0.00353475	0.00449714	Slightly up
474	Dsel	6.62612	7.81536	9.1631	dermatan-sulfate epimerase-like protein	0.171073	0.193702	0.28179	Unchanged	0.234051	0.0154425	0.0196469	Slightly up
475	Anapc11	20.9573	18.6157	21.7972	anaphase-promoting complex subunit 11	-0.232464	0.0881339	0.128213	Unchanged	0.232704	0.00930662	0.0118405	Slightly up
476	Zbtb10	5.09759	4.47802	5.24436	zinc finger and btb domain-containing protein 10 isoform x1	-0.256241	0.126266	0.183686	Unchanged	0.232424	0.0330736	0.0420784	Slightly up
477	Tpd52	69.0752	85.0928	99.5508	tumor protein d52 isoform x2	0.23211	0.061824	0.0899388	Unchanged	0.231628	0.00226681	0.00288399	Slightly up
478	Kitl	12.1685	12.7135	14.8754	kit ligand isoform x2	-0.00977562	0.65586	0.954116	Unchanged	0.231476	0.0169015	0.0215031	Slightly up
479	Rpl34	282.341	271.426	317.419	60s ribosomal protein l34	-0.10989	0.436537	0.635055	Unchanged	0.230719	0.031326	0.039855	Slightly up
480	Midn	62.4918	68.4178	80.0148	midnolin isoform x3	0.056319	0.518128	0.75375	Unchanged	0.230687	0.019926	0.0253512	Slightly up
481	Eif6	79.2442	72.3927	84.5856	eukaryotic translation initiation factor 6	-0.192312	0.130382	0.189674	Unchanged	0.229782	0.00362816	0.00461598	Slightly up
482	Vimp	23.6126	29.2491	34.1829	selenoprotein s	0.249541	0.124024	0.180425	Unchanged	0.229603	0.0249739	0.0317734	Slightly up
483	Pfdn6	46.4685	41.584	48.5953	prefoldin subunit 6	-0.214728	0.234082	0.340532	Unchanged	0.229539	0.022259	0.0283194	Slightly up
484	Tmem151a	3.31442	3.85344	4.49976	transmembrane protein 151a	0.145766	0.330834	0.481283	Unchanged	0.229383	0.03912	0.049771	Slightly up
485	Apc	15.085	18.0701	21.1093	adenomatous polyposis coli protein isoform x1	0.184213	0.223262	0.324792	Unchanged	0.228916	0.00390615	0.00496965	Slightly up
486	Ythdc1	41.7721	48.0019	56.0324	yth domain-containing protein 1 isoform x1	0.126074	0.317682	0.462151	Unchanged	0.228063	0.00487695	0.00620477	Slightly up
487	Ttll5	6.65364	8.67016	10.1153	tubulin polyglutamylase ttll5 isoform x1	0.306802	0.0625782	0.0910361	Unchanged	0.227826	0.0123072	0.015658	Slightly up
488	Drg1	52.5717	58.9423	68.768	developmentally-regulated gtp-binding protein 1	0.106557	0.367776	0.535024	Unchanged	0.227269	0.0127713	0.0162484	Slightly up
489	Setd2	22.0148	20.9724	24.4635	histone-lysine n-methyltransferase setd2 isoform x1	-0.143734	0.259543	0.377572	Unchanged	0.227017	0.00309127	0.00393291	Slightly up
490	Slc12a9	6.78949	7.10534	8.2826	solute carrier family 12 member 9	0.0102152	0.663434	0.965136	Unchanged	0.226627	0.0333845	0.0424739	Slightly up
491	Gab2	6.2894	5.74221	6.69504	grb2-associated-binding protein 2	-0.202423	0.140711	0.2047	Unchanged	0.226455	0.0173116	0.022025	Slightly up
492	Slc25a20	11.4151	13.8312	16.1157	mitochondrial carnitine acylcarnitine carrier protein	0.220362	0.194765	0.283336	Unchanged	0.226042	0.035284	0.0448906	Slightly up
493	Cisd1	29.3673	36.1252	42.1037	cdgsh iron-sulfur domain-containing protein 1	0.242608	0.158404	0.23044	Unchanged	0.22593	0.0285196	0.0362845	Slightly up
494	Cmip	55.1664	74.4443	86.7266	c-maf-inducing protein isoform x1	0.355708	0.0399766	0.0581562	Unchanged	0.225205	0.00152277	0.00193737	Slightly up
495	Nmt1	111.377	133.789	155.864	glycylpeptide n-tetradecanoyltransferase 1	0.196033	0.100087	0.145602	Unchanged	0.225113	0.00203628	0.00259069	Slightly up
496	9930021J03Rik	16.4947	17.2794	20.1302	-	-0.0108245	0.658259	0.957607	Unchanged	0.225104	0.00493969	0.00628459	Slightly up
497	Ulk2	13.4414	13.6658	15.9115	serine threonine-protein kinase ulk2	-0.0457389	0.51508	0.749317	Unchanged	0.224424	0.00716487	0.00911561	Slightly up
498	Rpl36al	130.655	109.252	127.2	60s ribosomal protein l36a	-0.316932	0.0377139	0.0548645	Unchanged	0.224264	0.0119454	0.0151977	Slightly up
499	Larp4b	17.7414	18.5514	21.5966	la-related protein 4b	-0.00684277	0.662539	0.963833	Unchanged	0.223911	0.0105604	0.0134357	Slightly up
500	Helb	16.7043	16.6254	19.3432	dna helicase b	-0.0763505	0.421038	0.612507	Unchanged	0.223771	0.0133593	0.0169966	Slightly up
501	Pi4k2b	38.5231	42.8271	49.8334	phosphatidylinositol 4-kinase type 2-beta isoform x1	0.0886706	0.350496	0.509886	Unchanged	0.223583	0.00335708	0.00427109	Slightly up
502	Impdh1	31.292	30.1972	35.1195	inosine-5 -monophosphate dehydrogenase 1 isoform x1	-0.116824	0.27436	0.399127	Unchanged	0.22311	0.0175889	0.0223777	Slightly up
503	Brip1	6.97734	5.99484	6.97105	fanconi anemia group j protein	-0.29205	0.0608346	0.0884996	Unchanged	0.222441	0.0182016	0.0231573	Slightly up
504	Myo6	14.7233	13.2046	15.3494	unconventional myosin-vi isoform x3	-0.227438	0.0876211	0.127467	Unchanged	0.221961	0.00545813	0.00694419	Slightly up
505	Arhgap12	10.937	12.3482	14.351	rho gtpase-activating protein 12 isoform x5	0.108599	0.298807	0.434692	Unchanged	0.221459	0.0110633	0.0140754	Slightly up
506	Cdkn2aip	10.5164	8.96264	10.4128	cdkn2a-interacting protein isoform x1	-0.298028	0.0374256	0.0544451	Unchanged	0.220924	0.0364477	0.0463712	Slightly up
507	P2rx4	10.3048	12.5821	14.6114	purinergic receptor ligand-gated ion channel isoform cra_c	0.223521	0.0939243	0.136637	Unchanged	0.220764	0.0130972	0.0166631	Slightly up
508	Btbd10	12.4873	13.8552	16.0897	btb poz domain-containing protein 10 isoform x1	0.0825182	0.391866	0.570069	Unchanged	0.220435	0.0147156	0.0187222	Slightly up
509	Bag1	80.0082	74.9355	86.9614	bag family molecular chaperone regulator 1	-0.160331	0.148732	0.216369	Unchanged	0.219714	0.00288788	0.00367414	Slightly up
510	Ttc1	31.7322	33.6425	39.0255	tetratricopeptide repeat protein 1	0.0157346	0.629233	0.915381	Unchanged	0.218706	0.0181909	0.0231437	Slightly up
511	Stub1	51.1729	46.3431	53.6427	e3 ubiquitin-protein ligase chip	-0.211421	0.087792	0.127716	Unchanged	0.216316	0.0116931	0.0148768	Slightly up
512	Egln1	115.98	123.836	143.321	egl nine homolog 1	0.02807	0.576236	0.838284	Unchanged	0.215636	0.0142118	0.0180812	Slightly up
513	Kmt2c	4.19513	4.29116	4.96325	histone-lysine n-methyltransferase 2c	-0.0412733	0.561495	0.816839	Unchanged	0.214587	0.0201837	0.025679	Slightly up
514	Tmem259	53.8698	67.2432	77.7293	membralin isoform x2	0.252165	0.0426123	0.0619905	Unchanged	0.214307	0.00716873	0.00912052	Slightly up
515	Rab6a	68.2608	77.0828	89.0792	ras-related protein rab-6a isoform x2	0.104663	0.319439	0.464706	Unchanged	0.21368	0.00304728	0.00387695	Slightly up
516	Lamb1	56.5845	50.3378	58.1643	laminin subunit beta-1 isoform x1	-0.234995	0.0486482	0.0707714	Unchanged	0.21349	0.00317419	0.00403841	Slightly up
517	Pak1ip1	23.444	24.8145	28.6349	p21-activated protein kinase-interacting protein 1	0.0193466	0.616639	0.897059	Unchanged	0.211682	0.0125187	0.0159271	Slightly up
518	Rcc2	76.4371	85.3701	98.5082	protein rcc2	0.100799	0.374684	0.545074	Unchanged	0.211528	0.00682462	0.00868272	Slightly up
519	Lmf2	57.1702	64.6299	74.5508	lipase maturation factor 2	0.106038	0.319704	0.465091	Unchanged	0.211058	0.00558935	0.00711113	Slightly up
520	Ncapg	37.5977	33.4546	38.5818	condensin complex subunit 3	-0.234962	0.0487549	0.0709266	Unchanged	0.210826	0.0098992	0.0125944	Slightly up
521	Git1	41.7187	46.0308	53.0576	arf gtpase-activating protein git1 isoform x1	0.0665848	0.481895	0.70104	Unchanged	0.21005	0.00481467	0.00612553	Slightly up
522	Leo1	23.2563	27.0633	31.1735	rna polymerase-associated protein leo1 isoform x2	0.149978	0.201526	0.293171	Unchanged	0.209086	0.0150321	0.0191248	Slightly up
523	Socs5	9.30826	10.1355	11.6709	suppressor of cytokine signaling 5	0.0541891	0.500288	0.727798	Unchanged	0.208626	0.0177226	0.0225479	Slightly up
524	Pknox1	8.52443	9.69145	11.1565	homeobox protein pknox1 isoform x1	0.122402	0.289236	0.420768	Unchanged	0.208257	0.0169058	0.0215087	Slightly up
525	Nfatc1	11.3726	14.0346	16.1462	nuclear factor of activated t- cytoplasmic 1 isoform x1	0.225442	0.17537	0.255121	Unchanged	0.207129	0.00888933	0.0113096	Slightly up
526	Tle3	29.8309	33.3452	38.3512	transducin-like enhancer protein 3 isoform x3	0.0885684	0.381383	0.554819	Unchanged	0.206668	0.00520479	0.00662187	Slightly up
527	Cep192	14.7204	16.0801	18.4821	centrosomal protein of 192 kda isoform x1	0.0548307	0.497549	0.723813	Unchanged	0.205606	0.00721146	0.00917489	Slightly up
528	Gnl2	27.1797	32.2231	37.0328	nucleolar gtp-binding protein 2	0.172595	0.188794	0.274649	Unchanged	0.205599	0.00718335	0.00913913	Slightly up
529	Adam15	52.7671	51.4973	59.1406	disintegrin and metalloproteinase domain-containing protein 15 isoform x1	-0.100061	0.309341	0.450016	Unchanged	0.204798	0.0100929	0.0128409	Slightly up
530	Tbc1d20	31.0472	34.6171	39.7502	tbc1 domain family member 20	0.0944541	0.347901	0.506112	Unchanged	0.20446	0.0095915	0.0122029	Slightly up
531	Prdx6	55.1289	61.5948	70.7186	peroxiredoxin-6	0.0973395	0.330128	0.480256	Unchanged	0.2042	0.00851152	0.0108289	Slightly up
532	Atad2	55.3251	53.6084	61.5409	atpase family aaa domain-containing protein 2	-0.116441	0.290464	0.422554	Unchanged	0.203983	0.00700224	0.00890871	Slightly up
533	Tbc1d16	8.71577	9.72521	11.1619	tbc1 domain family member 16 isoform x2	0.0977811	0.363091	0.52821	Unchanged	0.203891	0.0164533	0.0209329	Slightly up
534	Zfp62	10.5125	12.6517	14.5105	zinc finger protein 62 homolog isoform x1	0.197074	0.132774	0.193154	Unchanged	0.202939	0.0228161	0.0290281	Slightly up
535	Kdm6a	16.2996	18.1419	20.8051	lysine-specific demethylase 6a isoform x3	0.0838606	0.385936	0.561443	Unchanged	0.202391	0.011688	0.0148702	Slightly up
536	Pdk1	104.014	107.825	123.597	pyruvate dehydrogenase (acetyl-transferring) kinase isozyme mitochondrial isoform x1	-0.012305	0.636212	0.925534	Unchanged	0.201991	0.00423851	0.00539251	Slightly up
537	Crtap	47.1655	49.4193	56.6312	cartilage-associated protein	0.0058704	0.667145	0.970534	Unchanged	0.201752	0.0168942	0.0214939	Slightly up
538	Spty2d1	14.2558	15.7604	18.0663	protein spt2 homolog	0.0728374	0.444243	0.646265	Unchanged	0.201712	0.0202516	0.0257654	Slightly up
539	Nup155	39.5511	38.4543	44.0523	nuclear pore complex protein nup155	-0.110886	0.297435	0.432695	Unchanged	0.20098	0.00780538	0.00993051	Slightly up
540	Smyd2	30.4168	26.4785	30.3131	n-lysine methyltransferase smyd2	-0.264825	0.0440406	0.0640684	Unchanged	0.200232	0.0279841	0.0356032	Slightly up
541	Kif1b	21.0244	19.103	21.874	kinesin-like protein kif1b isoform x6	-0.208216	0.111863	0.162734	Unchanged	0.200076	0.0202666	0.0257845	Slightly up
542	Ppp3cb	27.8442	32.2503	36.9215	serine threonine-protein phosphatase 2b catalytic subunit beta isoform isoform x2	0.14577	0.1898	0.276113	Unchanged	0.199976	0.0107319	0.0136538	Slightly up
543	Naa35	31.5823	33.3971	38.187	n-alpha-acetyltransferase auxiliary subunit isoform x1	0.0108368	0.645138	0.93852	Unchanged	0.198183	0.0105848	0.0134667	Slightly up
544	Relb	14.9051	19.0617	21.7617	transcription factor isoform x1	0.294728	0.0594345	0.0864628	Unchanged	0.196137	0.0324626	0.041301	Slightly up
545	Cramp1l	7.00883	7.77297	8.87111	protein cramped-like isoform x1	0.0781054	0.41213	0.599549	Unchanged	0.195887	0.0164346	0.0209092	Slightly up
546	Ccdc25	17.0412	17.4675	19.941	coiled-coil domain-containing protein 25 isoform x1	-0.0298916	0.577296	0.839826	Unchanged	0.195873	0.0334484	0.0425552	Slightly up
547	Uba5	19.9988	20.8825	23.8374	ubiquitin-like modifier-activating enzyme 5	-4.32804e-05	0.6874	1	Unchanged	0.195694	0.0277845	0.0353492	Slightly up
548	Setd3	40.9104	48.5816	55.425	histone-lysine n-methyltransferase setd3	0.180728	0.115576	0.168135	Unchanged	0.195187	0.00744222	0.00946847	Slightly up
549	Lin54	17.5633	17.8883	20.4098	protein lin-54 homolog isoform x3	-0.0490528	0.540928	0.786919	Unchanged	0.195139	0.0246013	0.0312994	Slightly up
550	Tada2b	13.3584	11.9005	13.5718	transcriptional adapter 2-beta	-0.236388	0.0688879	0.100215	Unchanged	0.194649	0.018063	0.0229809	Slightly up
551	Gtf3c4	16.1736	16.6545	18.9789	general transcription factor 3c polypeptide 4	-0.0210839	0.602679	0.876751	Unchanged	0.193285	0.011662	0.0148372	Slightly up
552	Tfdp1	129.257	161.6	184.003	transcription factor dp-1 isoform x1	0.254215	0.0372073	0.0541276	Unchanged	0.192439	0.00617934	0.00786176	Slightly up
553	Sik2	8.31464	10.7193	12.2063	serine threonine-protein kinase sik2	0.294316	0.0465988	0.0677899	Unchanged	0.192235	0.0267797	0.0340709	Slightly up
554	Atp1b3	19.7943	21.493	24.4725	sodium potassium-transporting atpase subunit beta-3	0.0550004	0.468127	0.681012	Unchanged	0.192168	0.0103725	0.0131965	Slightly up
555	Gna13	80.3202	90.2864	102.785	guanine nucleotide-binding protein subunit alpha-13 isoform x1	0.105021	0.308449	0.448719	Unchanged	0.191726	0.0201175	0.0255948	Slightly up
556	Map4k4	76.948	95.9928	109.048	mitogen-activated protein kinase kinase kinase kinase 4 isoform x2	0.249239	0.0497857	0.0724261	Unchanged	0.189012	0.00535526	0.00681331	Slightly up
557	Mfsd14a	28.2438	31.1798	35.398	hippocampus abundant transcript 1 protein	0.0795788	0.393359	0.572242	Unchanged	0.188145	0.0204587	0.0260289	Slightly up
558	Kat6a	20.0939	19.5801	22.2243	histone acetyltransferase kat6a	-0.113725	0.375464	0.546209	Unchanged	0.18755	0.0181057	0.0230353	Slightly up
559	Ctnnal1	18.9321	22.9777	26.0733	alpha-catulin	0.210978	0.0838667	0.122006	Unchanged	0.187266	0.018351	0.0233473	Slightly up
560	Ago2	20.4882	20.585	23.3357	protein argonaute-2	-0.0673883	0.481734	0.700806	Unchanged	0.1856	0.0283005	0.0360057	Slightly up
561	Wdr43	23.2664	25.8214	29.2675	wd repeat-containing protein 43	0.0804912	0.401047	0.583426	Unchanged	0.185534	0.0368562	0.0468908	Slightly up
562	Ubr4	23.4981	28.4332	32.2374	e3 ubiquitin-protein ligase ubr4	0.204034	0.128314	0.186666	Unchanged	0.185379	0.0330936	0.0421038	Slightly up
563	Dync1li1	42.4237	38.1463	43.2132	cytoplasmic dynein 1 light intermediate chain 1	-0.223304	0.0792465	0.115284	Unchanged	0.184983	0.0171243	0.0217866	Slightly up
564	Rpl22	59.3224	59.5744	67.3528	60s ribosomal protein l22	-0.0513759	0.530697	0.772035	Unchanged	0.182029	0.0106322	0.013527	Slightly up
565	Snx18	16.316	16.182	18.2808	sorting nexin-18	-0.0785748	0.379433	0.551982	Unchanged	0.181129	0.0213141	0.0271172	Slightly up
566	Rheb	56.7747	60.025	67.8223	gtp-binding protein rheb	0.0187859	0.620006	0.901958	Unchanged	0.181127	0.0232134	0.0295336	Slightly up
567	Celsr2	24.3969	24.3503	27.498	cadherin egf lag seven-pass g-type receptor 2	-0.0741318	0.429085	0.624214	Unchanged	0.180119	0.0177665	0.0226037	Slightly up
568	Fbxo45	10.9048	10.7463	12.1263	f-box spry domain-containing protein 1	-0.0847575	0.38289	0.557012	Unchanged	0.179503	0.0342172	0.0435333	Slightly up
569	Smad4	23.8487	27.0804	30.5539	mothers against decapentaplegic homolog 4 isoform x2	0.116452	0.254962	0.370908	Unchanged	0.178909	0.0148432	0.0188845	Slightly up
570	Sh3glb1	103.12	95.8855	108.059	endophilin-b1 isoform x3	-0.177152	0.17308	0.25179	Unchanged	0.177322	0.0151187	0.019235	Slightly up
571	Large	23.1193	22.7619	25.6239	glycosyltransferase-like protein large1 isoform x1	-0.0898156	0.345444	0.502538	Unchanged	0.175948	0.0262043	0.0333388	Slightly up
572	Usp15	19.3609	20.1386	22.6633	ubiquitin carboxyl-terminal hydrolase 15 isoform x2	-0.0132668	0.636284	0.925639	Unchanged	0.175386	0.0157563	0.0200462	Slightly up
573	Sipa1l3	13.5576	11.4445	12.8738	signal-induced proliferation-associated 1-like protein 3 isoform x1	-0.323107	0.0783354	0.113959	Unchanged	0.174838	0.0210218	0.0267453	Slightly up
574	Aida	21.1649	21.555	24.2333	axin dorsalization-associated protein	-0.0457458	0.528159	0.768343	Unchanged	0.173896	0.0367576	0.0467654	Slightly up
575	Prpf38b	48.1498	47.7114	53.6235	pre-mrna-splicing factor 38b	-0.085172	0.39723	0.577874	Unchanged	0.173821	0.0375106	0.0477234	Slightly up
576	Rhot1	18.0456	19.5392	21.9659	mitochondrial rho gtpase 1 isoform x1	0.0458907	0.508007	0.739027	Unchanged	0.173788	0.0237306	0.0301916	Slightly up
577	Hnrnpf	182.346	195.558	219.597	heterogeneous nuclear ribonucleoprotein f	0.0376032	0.53709	0.781336	Unchanged	0.172474	0.0130402	0.0165906	Slightly up
578	Shoc2	43.1202	49.712	55.8207	leucine-rich repeat protein shoc-2	0.13006	0.313701	0.456359	Unchanged	0.172285	0.0252475	0.0321215	Slightly up
579	Ss18	39.5481	42.348	47.5501	protein ssxt isoform x3	0.0281153	0.579615	0.843199	Unchanged	0.172092	0.0196928	0.0250545	Slightly up
580	Nipbl	24.6734	24.5689	27.5835	nipped-b-like protein isoform x1	-0.0807519	0.442877	0.644278	Unchanged	0.171631	0.0322103	0.04098	Slightly up
581	Prpf40a	38.1769	31.8698	35.7486	pre-mrna-processing factor 40 homolog a isoform x1	-0.335084	0.0353519	0.0514284	Unchanged	0.170684	0.0293058	0.0372847	Slightly up
582	Stard7	27.3411	34.3226	38.4753	star-related lipid transfer protein mitochondrial	0.268356	0.0563111	0.081919	Unchanged	0.169606	0.024353	0.0309835	Slightly up
583	Cdk2ap2	55.3111	58.6735	65.7288	cyclin-dependent kinase 2-associated protein 2 isoform x1	0.023429	0.600236	0.873197	Unchanged	0.169038	0.0382807	0.0487032	Slightly up
584	Pacsin2	60.8005	76.0594	85.1874	protein kinase c and casein kinase substrate in neurons protein 2 isoform x1	0.254793	0.0367645	0.0534834	Unchanged	0.168605	0.0152709	0.0194286	Slightly up
585	Bcr	22.8535	24.3133	27.2261	breakpoint cluster region protein	0.0170025	0.628465	0.914264	Unchanged	0.168233	0.0390296	0.0496559	Slightly up
586	Nfic	47.0575	39.2164	43.7615	nuclear factor 1 c-type isoform x3	-0.338256	0.0422548	0.0614704	Unchanged	0.163105	0.0342785	0.0436114	Slightly up
587	Brd7	35.2527	33.5297	37.3953	bromodomain-containing protein 7 isoform x1	-0.14399	0.231236	0.336392	Unchanged	0.162604	0.0357101	0.0454327	Slightly up
588	Galnt10	30.7048	27.3085	30.4594	polypeptide n-acetylgalactosaminyltransferase 10	-0.233862	0.0519886	0.0756307	Unchanged	0.162555	0.029789	0.0378995	Slightly up
589	Aqr	23.77	24.0083	26.7755	intron-binding protein aquarius	-0.0598626	0.498995	0.725917	Unchanged	0.162188	0.0308062	0.0391936	Slightly up
590	Gatad2a	69.7738	64.0237	71.3624	transcriptional repressor p66 alpha isoform x1	-0.197294	0.14811	0.215464	Unchanged	0.16139	0.0264909	0.0337035	Slightly up
591	Iqgap1	70.6519	85.7431	95.5628	ras gtpase-activating-like protein iqgap1	0.206971	0.120826	0.175773	Unchanged	0.161327	0.0192405	0.024479	Slightly up
592	H2afy	63.765	56.1642	62.5596	core histone macro- isoform x4	-0.247702	0.0415074	0.0603832	Unchanged	0.160579	0.0329216	0.041885	Slightly up
593	Derl1	44.7172	50.2654	55.9785	derlin-1	0.108274	0.330159	0.480302	Unchanged	0.160314	0.0253358	0.0322338	Slightly up
594	Ets2	20.1398	25.6185	28.4804	protein c-ets-2	0.275592	0.0441105	0.06417	Unchanged	0.157668	0.035041	0.0445815	Slightly up
595	Aif1l	39.5679	43.0725	47.8513	allograft inflammatory factor 1-like	0.0568925	0.460851	0.670427	Unchanged	0.156867	0.0326699	0.0415647	Slightly up
596	Raly	84.3717	73.9161	82.025	rna-binding protein raly isoform x1	-0.252556	0.0570579	0.0830054	Unchanged	0.155353	0.0337456	0.0429334	Slightly up
597	Arhgap10	38.4685	43.4127	48.1567	rho gtpase-activating protein 10 isoform x2	0.102693	0.334771	0.487011	Unchanged	0.154568	0.029222	0.0371781	Slightly up
598	Gpi1	425.693	524.724	580.959	glucose-6-phosphate isomerase	0.233935	0.0527861	0.076791	Unchanged	0.15188	0.0323898	0.0412084	Slightly up
Notes:
a. Up/down, |log2FC| > 0.5, p-value < 0.05; Slightly up/down, |log2FC| >0.1, p-value < 0.05; Unchanged, p-value > 0.05
b. Filter method of level 1 genes was as follows: 1) ADM vs. NC: ADM up; 2) W1CC vs. ADM: W1CC down
c. Filter method of level 2 genes was as follows: 1) ADM vs. NC: ADM up/slight up; 2) W1CC vs. ADM: W1CC down/slightly down
d. Filter method of level 3 genes was as follows: 1) ADM vs. NC: ADM unchanged; 2) W1CC vs. ADM: W1CC down/slightly down

## Sheet: W1CC_S2_定位
Hist2h2aa1	GO:0000786//nucleosome			GO:0000786//nucleosome	1
Hist2h2aa1	GO:0000790//nuclear chromatin			GO:0000790//nuclear chromatin	1
Hist2h2aa1	GO:0000794//condensed nuclear chromosome			GO:0000794//condensed nuclear chromosome	1
Hist2h2aa1	GO:0001673//male germ cell nucleus			GO:0001673//male germ cell nucleus	1
Hist2h2aa1	GO:0001741//XY body			GO:0001741//XY body	1
Flrt3	GO:0005615//extracellular space			GO:0005615//extracellular space	5
Vwa2	GO:0005615//extracellular space			GO:0005634//nucleus	5
Ang2	GO:0005615//extracellular space			GO:0005635//nuclear envelope	1
2010005H15Rik	GO:0005615//extracellular space			GO:0005654//nucleoplasm	7
Comp	GO:0005615//extracellular space			GO:0005657//replication fork	1
Hist1h3c	GO:0005634//nucleus			GO:0005667//transcription factor complex	2
Hist1h3i	GO:0005634//nucleus			GO:0005694//chromosome	1
Hist1h4i	GO:0005634//nucleus			GO:0005730//nucleolus	6
Ang2	GO:0005634//nucleus			GO:0005737//cytoplasm	15
2010005H15Rik	GO:0005634//nucleus			GO:0005739//mitochondrion	4
Ptgs1	GO:0005635//nuclear envelope			GO:0005743//mitochondrial inner membrane	1
Hist2h2aa1	GO:0005654//nucleoplasm			GO:0005769//early endosome	1
Wdr46	GO:0005654//nucleoplasm			GO:0005770//late endosome	2
Ccnd2	GO:0005654//nucleoplasm			GO:0005777//peroxisome	2
Csn3	GO:0005654//nucleoplasm			GO:0005783//endoplasmic reticulum	6
Hist2h2bb	GO:0005654//nucleoplasm			GO:0005789//endoplasmic reticulum membrane	4
Gabpb1	GO:0005654//nucleoplasm			GO:0005794//Golgi apparatus	5
Nthl1	GO:0005654//nucleoplasm			GO:0005802//trans-Golgi network	2
Hist2h2aa1	GO:0005657//replication fork			GO:0005811//lipid particle	1
Lbx1	GO:0005667//transcription factor complex			GO:0005813//centrosome	1
Pou3f1	GO:0005667//transcription factor complex			GO:0005829//cytosol	12
Recql4	GO:0005694//chromosome			GO:0005834//heterotrimeric G-protein complex	1
Etv4	GO:0005730//nucleolus			GO:0005840//ribosome	2
Ccdc106	GO:0005730//nucleolus			GO:0005844//polysome	1
Ccdc137	GO:0005730//nucleolus			GO:0005856//cytoskeleton	4
Rasl10a	GO:0005730//nucleolus			GO:0005874//microtubule	1
Wdr46	GO:0005730//nucleolus			GO:0005875//microtubule associated complex	1
Ccnd2	GO:0005730//nucleolus			GO:0005884//actin filament	1
2010005H15Rik	GO:0005737//cytoplasm			GO:0005886//plasma membrane	17
Ubash3b	GO:0005737//cytoplasm			GO:0005887//integral component of plasma membrane	5
Ube2v2	GO:0005737//cytoplasm			GO:0005891//voltage-gated calcium channel complex	1
Strn4	GO:0005737//cytoplasm			GO:0005901//caveola	1
Krt14	GO:0005737//cytoplasm			GO:0005911//cell-cell junction	1
Tnfsf13	GO:0005737//cytoplasm			GO:0005914//spot adherens junction	1
Ick	GO:0005737//cytoplasm			GO:0005923//bicellular tight junction	1
Cdkl1	GO:0005737//cytoplasm			GO:0005925//focal adhesion	2
Cdkl3	GO:0005737//cytoplasm			GO:0005930//axoneme	1
Gas7	GO:0005737//cytoplasm			GO:0005942//phosphatidylinositol 3-kinase complex	1
Rgcc	GO:0005737//cytoplasm			GO:0008076//voltage-gated potassium channel complex	1
Csn3	GO:0005737//cytoplasm			GO:0008180//COP9 signalosome	1
Recql4	GO:0005737//cytoplasm			GO:0009897//external side of plasma membrane	3
Hist2h2bb	GO:0005737//cytoplasm			GO:0009986//cell surface	5
Ccdc106	GO:0005737//cytoplasm			GO:0012505//endomembrane system	1
Pth2	GO:0005739//mitochondrion			GO:0014069//postsynaptic density	2
Maff	GO:0005739//mitochondrion			GO:0015629//actin cytoskeleton	1
Mecr	GO:0005739//mitochondrion			GO:0016010//dystrophin-associated glycoprotein complex	1
Nthl1	GO:0005739//mitochondrion			GO:0016020//membrane	9
Slc25a27	GO:0005743//mitochondrial inner membrane			GO:0016021//integral component of membrane	24
Ankrd13b	GO:0005769//early endosome			GO:0016323//basolateral plasma membrane	2
Ddit3	GO:0005770//late endosome			GO:0016324//apical plasma membrane	2
Ankrd13b	GO:0005770//late endosome			GO:0016327//apicolateral plasma membrane	1
Urah	GO:0005777//peroxisome			GO:0016363//nuclear matrix	1
Tirap	GO:0005777//peroxisome			GO:0016581//NuRD complex	1
Atp8a1	GO:0005783//endoplasmic reticulum			GO:0016604//nuclear body	1
Hsd17b6	GO:0005783//endoplasmic reticulum			GO:0016605//PML body	1
Pld4	GO:0005783//endoplasmic reticulum			GO:0019898//extrinsic component of membrane	1
Crabp2	GO:0005783//endoplasmic reticulum			GO:0022627//cytosolic small ribosomal subunit	1
Kctd17	GO:0005783//endoplasmic reticulum			GO:0030018//Z disc	2
Prl2c2	GO:0005783//endoplasmic reticulum			GO:0030027//lamellipodium	1
Ptgs2	GO:0005789//endoplasmic reticulum membrane			GO:0030054//cell junction	1
Flrt3	GO:0005789//endoplasmic reticulum membrane			GO:0030057//desmosome	1
Hsd17b6	GO:0005789//endoplasmic reticulum membrane			GO:0030139//endocytic vesicle	2
Ptgs1	GO:0005789//endoplasmic reticulum membrane			GO:0030141//secretory granule	2
Ptgs1	GO:0005794//Golgi apparatus			GO:0030175//filopodium	1
Ust	GO:0005794//Golgi apparatus			GO:0030176//integral component of endoplasmic reticulum membrane	2
Dusp10	GO:0005794//Golgi apparatus			GO:0030424//axon	2
Cbfa2t3	GO:0005794//Golgi apparatus			GO:0030425//dendrite	5
Klf5	GO:0005794//Golgi apparatus			GO:0030426//growth cone	1
Atp9a	GO:0005802//trans-Golgi network			GO:0030529//ribonucleoprotein complex	1
Atp8a1	GO:0005802//trans-Golgi network			GO:0030686//90S preribosome	1
Hilpda	GO:0005811//lipid particle			GO:0031012//extracellular matrix	1
Rgcc	GO:0005813//centrosome			GO:0031090//organelle membrane	3
Ccnd2	GO:0005829//cytosol			GO:0031225//anchored component of membrane	2
Hmga1-rs1	GO:0005829//cytosol			GO:0031252//cell leading edge	1
Jmjd6	GO:0005829//cytosol			GO:0031372//UBC13-MMS2 complex	1
Pip5k1b	GO:0005829//cytosol			GO:0031410//cytoplasmic vesicle	2
Myb	GO:0005829//cytosol			GO:0031463//Cul3-RING ubiquitin ligase complex	2
Cth	GO:0005829//cytosol			GO:0031680//G-protein beta/gamma-subunit complex	1
Nt5dc3	GO:0005829//cytosol			GO:0031901//early endosome membrane	2
Tirap	GO:0005829//cytosol			GO:0031965//nuclear membrane	2
Krt14	GO:0005829//cytosol			GO:0031982//vesicle	1
Pth2	GO:0005829//cytosol			GO:0032040//small-subunit processome	2
Crabp2	GO:0005829//cytosol			GO:0032311//angiogenin-PRI complex	1
Mecr	GO:0005829//cytosol			GO:0032444//activin responsive factor complex	1
Gm15776	GO:0005834//heterotrimeric G-protein complex			GO:0032580//Golgi cisterna membrane	1
Wdr46	GO:0005840//ribosome			GO:0032587//ruffle membrane	1
Nle1	GO:0005840//ribosome			GO:0032588//trans-Golgi network membrane	1
Ddit3	GO:0005844//polysome			GO:0032993//protein-DNA complex	1
Raph1	GO:0005856//cytoskeleton			GO:0033180//proton-transporting V-type ATPase, V1 domain	1
Epb41l4a	GO:0005856//cytoskeleton			GO:0033391//chromatoid body	1
Gan	GO:0005856//cytoskeleton			GO:0034399//nuclear periphery	1
Pstpip2	GO:0005856//cytoskeleton			GO:0035861//site of double-strand break	1
Mapt	GO:0005874//microtubule			GO:0035869//ciliary transition zone	1
Mapt	GO:0005875//microtubule associated complex			GO:0035976//AP1 complex	1
Gas7	GO:0005884//actin filament			GO:0035985//senescence-associated heterochromatin focus	1
Mapt	GO:0005886//plasma membrane			GO:0036064//ciliary basal body	1
Atp8a1	GO:0005886//plasma membrane			GO:0036464//cytoplasmic ribonucleoprotein granule	1
Ankrd13b	GO:0005886//plasma membrane			GO:0036488//CHOP-C/EBP complex	1
Plxdc1	GO:0005886//plasma membrane			GO:0042383//sarcolemma	1
Slc1a5	GO:0005886//plasma membrane			GO:0042470//melanosome	1
Pkp3	GO:0005886//plasma membrane			GO:0042584//chromaffin granule membrane	1
Tnfsf12	GO:0005886//plasma membrane			GO:0042587//glycogen granule	1
Fam126a	GO:0005886//plasma membrane			GO:0042629//mast cell granule	1
Lrrc8b	GO:0005886//plasma membrane			GO:0042734//presynaptic membrane	1
Mmp17	GO:0005886//plasma membrane			GO:0042995//cell projection	1
Plcl1	GO:0005886//plasma membrane			GO:0043005//neuron projection	6
Rasd2	GO:0005886//plasma membrane			GO:0043025//neuronal cell body	5
Raph1	GO:0005886//plasma membrane			GO:0043034//costamere	1
Atp9a	GO:0005886//plasma membrane			GO:0043197//dendritic spine	1
Jmjd6	GO:0005886//plasma membrane			GO:0043204//perikaryon	1
Klf5	GO:0005886//plasma membrane			GO:0043231//intracellular membrane-bounded organelle	2
Rasl10a	GO:0005886//plasma membrane			GO:0043234//protein complex	2
Flrt3	GO:0005887//integral component of plasma membrane			GO:0043235//receptor complex	3
Ramp3	GO:0005887//integral component of plasma membrane			GO:0043679//axon terminus	1
Plxna2	GO:0005887//integral component of plasma membrane			GO:0044295//axonal growth cone	2
Tnfrsf9	GO:0005887//integral component of plasma membrane			GO:0044297//cell body	1
Slc1a5	GO:0005887//integral component of plasma membrane			GO:0044304//main axon	1
Cacng1	GO:0005891//voltage-gated calcium channel complex			GO:0044316//cone cell pedicle	1
Ptgs2	GO:0005901//caveola			GO:0044327//dendritic spine head	1
Flrt3	GO:0005911//cell-cell junction			GO:0044422//organelle part	1
Pkp3	GO:0005914//spot adherens junction			GO:0044452//nucleolar part	1
Plxdc1	GO:0005923//bicellular tight junction			GO:0045095//keratin filament	3
Flrt3	GO:0005925//focal adhesion			GO:0045121//membrane raft	1
Hmga1-rs1	GO:0005925//focal adhesion			GO:0045171//intercellular bridge	2
Mapt	GO:0005930//axoneme			GO:0045177//apical part of cell	1
Pik3c2b	GO:0005942//phosphatidylinositol 3-kinase complex			GO:0045178//basal part of cell	1
Kcnh2	GO:0008076//voltage-gated potassium channel complex			GO:0045211//postsynaptic membrane	1
Csn3	GO:0008180//COP9 signalosome			GO:0045298//tubulin complex	1
Icosl	GO:0009897//external side of plasma membrane			GO:0045335//phagocytic vesicle	1
Tnfsf13	GO:0009897//external side of plasma membrane			GO:0048471//perinuclear region of cytoplasm	4
Tnfrsf9	GO:0009897//external side of plasma membrane			GO:0055037//recycling endosome	1
Epo	GO:0009986//cell surface			GO:0070062//extracellular exosome	28
Cdh17	GO:0009986//cell surface			GO:0071944//cell periphery	2
Hilpda	GO:0009986//cell surface			GO:0090575//RNA polymerase II transcription factor complex	1
Ramp3	GO:0009986//cell surface			GO:0097129//cyclin D2-CDK4 complex	1
Kcnh2	GO:0009986//cell surface			GO:0000123//histone acetyltransferase complex	1
Pip5k1b	GO:0012505//endomembrane system			GO:0000139//Golgi membrane	4
Mapt	GO:0014069//postsynaptic density			GO:0000159//protein phosphatase type 2A complex	1
Flrt3	GO:0014069//postsynaptic density			GO:0000164//protein phosphatase type 1 complex	1
Onecut2	GO:0015629//actin cytoskeleton			GO:0000502//proteasome complex	1
Krt19	GO:0016010//dystrophin-associated glycoprotein complex			GO:0000781//chromosome, telomeric region	1
Pip5k1b	GO:0016020//membrane			GO:0000785//chromatin	1
Pth2	GO:0016020//membrane			GO:0000786//nucleosome	3
Recql4	GO:0016020//membrane			GO:0000788//nuclear nucleosome	1
Fermt3	GO:0016020//membrane			GO:0000790//nuclear chromatin	1
AU021092	GO:0016020//membrane			GO:0000792//heterochromatin	1
Chd5	GO:0016020//membrane			GO:0001533//cornified envelope	1
Strn4	GO:0016020//membrane			GO:0001726//ruffle	1
Cbfa2t3	GO:0016020//membrane			GO:0001750//photoreceptor outer segment	1
Pstpip2	GO:0016020//membrane			GO:0001931//uropod	1
Hilpda	GO:0016021//integral component of membrane			GO:0002102//podosome	1
Plxdc1	GO:0016021//integral component of membrane			GO:0002116//semaphorin receptor complex	1
Hsd17b6	GO:0016021//integral component of membrane			GO:0005576//extracellular region	6
Atp9a	GO:0016021//integral component of membrane			GO:0005578//proteinaceous extracellular matrix	4
Hmga1-rs1	GO:0016021//integral component of membrane			GO:0005581//collagen trimer	1
Slc1a5	GO:0016021//integral component of membrane			GO:0005604//basement membrane	1
Tnfsf13	GO:0016021//integral component of membrane			GO:0005605//basal lamina	1
Atp8a1	GO:0016021//integral component of membrane			GO:0005615//extracellular space	11
B3gnt8	GO:0016021//integral component of membrane			GO:0005622//intracellular	4
3110001I22Rik	GO:0016021//integral component of membrane			GO:0005634//nucleus	27
Bdkrb1	GO:0016021//integral component of membrane			GO:0005635//nuclear envelope	1
Dram1	GO:0016021//integral component of membrane			GO:0005654//nucleoplasm	14
Foxh1	GO:0016021//integral component of membrane			GO:0005667//transcription factor complex	1
Galnt18	GO:0016021//integral component of membrane			GO:0005681//spliceosomal complex	1
Hgsnat	GO:0016021//integral component of membrane			GO:0005694//chromosome	1
Ptprcap	GO:0016021//integral component of membrane			GO:0005730//nucleolus	1
Tlcd2	GO:0016021//integral component of membrane			GO:0005737//cytoplasm	11
Tmem206	GO:0016021//integral component of membrane			GO:0005739//mitochondrion	5
Ust	GO:0016021//integral component of membrane			GO:0005759//mitochondrial matrix	2
Slc25a27	GO:0016021//integral component of membrane			GO:0005764//lysosome	2
Pld4	GO:0016021//integral component of membrane			GO:0005765//lysosomal membrane	1
Myb	GO:0016021//integral component of membrane			GO:0005768//endosome	2
Tnfsf12	GO:0016021//integral component of membrane			GO:0005769//early endosome	1
Lrrc8b	GO:0016021//integral component of membrane			GO:0005788//endoplasmic reticulum lumen	1
Lat2	GO:0016323//basolateral plasma membrane			GO:0005789//endoplasmic reticulum membrane	2
Cdh17	GO:0016323//basolateral plasma membrane			GO:0005794//Golgi apparatus	1
Plet1	GO:0016324//apical plasma membrane			GO:0005829//cytosol	6
Prkg2	GO:0016324//apical plasma membrane			GO:0005882//intermediate filament	1
Krt19	GO:0016327//apicolateral plasma membrane			GO:0005886//plasma membrane	3
Myb	GO:0016363//nuclear matrix			GO:0005887//integral component of plasma membrane	8
Chd5	GO:0016581//NuRD complex			GO:0009897//external side of plasma membrane	1
Aire	GO:0016604//nuclear body			GO:0009986//cell surface	1
Arntl	GO:0016605//PML body			GO:0015629//actin cytoskeleton	1
Epb41l4a	GO:0019898//extrinsic component of membrane			GO:0016020//membrane	1
Rps27rt	GO:0022627//cytosolic small ribosomal subunit			GO:0016021//integral component of membrane	11
Krt19	GO:0030018//Z disc			GO:0016529//sarcoplasmic reticulum	1
Pygm	GO:0030018//Z disc			GO:0031428//box C/D snoRNP complex	1
Raph1	GO:0030027//lamellipodium			GO:0032783//ELL-EAF complex	1
Fermt3	GO:0030054//cell junction			GO:0055038//recycling endosome membrane	1
Pkp3	GO:0030057//desmosome			GO:0070062//extracellular exosome	2
Tirap	GO:0030139//endocytic vesicle
Pik3c2b	GO:0030139//endocytic vesicle
Ang2	GO:0030141//secretory granule
Hilpda	GO:0030141//secretory granule
Raph1	GO:0030175//filopodium
Wfs1	GO:0030176//integral component of endoplasmic reticulum membrane
Ero1l	GO:0030176//integral component of endoplasmic reticulum membrane
Hcn3	GO:0030424//axon
Nrtn	GO:0030424//axon
Plxdc1	GO:0030425//dendrite
Mapt	GO:0030425//dendrite
Flrt3	GO:0030425//dendrite
Hcn3	GO:0030425//dendrite
Ero1l	GO:0030425//dendrite
Ang2	GO:0030426//growth cone
Jmjd6	GO:0030529//ribonucleoprotein complex
Wdr46	GO:0030686//90S preribosome
2010005H15Rik	GO:0031012//extracellular matrix
Ptgs2	GO:0031090//organelle membrane
Hsd17b6	GO:0031090//organelle membrane
Ptgs1	GO:0031090//organelle membrane
Mmp17	GO:0031225//anchored component of membrane
Plet1	GO:0031225//anchored component of membrane
Raph1	GO:0031252//cell leading edge
Ube2v2	GO:0031372//UBC13-MMS2 complex
Atp8a1	GO:0031410//cytoplasmic vesicle
Flrt3	GO:0031410//cytoplasmic vesicle
Gan	GO:0031463//Cul3-RING ubiquitin ligase complex
Kctd17	GO:0031463//Cul3-RING ubiquitin ligase complex
Gm15776	GO:0031680//G-protein beta/gamma-subunit complex
Atp9a	GO:0031901//early endosome membrane
Epha8	GO:0031901//early endosome membrane
Ccnd2	GO:0031965//nuclear membrane
Prkg2	GO:0031965//nuclear membrane
A3galt2	GO:0031982//vesicle
Wdr46	GO:0032040//small-subunit processome
Rrp9	GO:0032040//small-subunit processome
Ang2	GO:0032311//angiogenin-PRI complex
Foxh1	GO:0032444//activin responsive factor complex
A3galt2	GO:0032580//Golgi cisterna membrane
Tirap	GO:0032587//ruffle membrane
Pld4	GO:0032588//trans-Golgi network membrane
Ddit3	GO:0032993//protein-DNA complex
Ang2	GO:0033180//proton-transporting V-type ATPase, V1 domain
Arntl	GO:0033391//chromatoid body
Mapt	GO:0034399//nuclear periphery
Hist2h2aa1	GO:0035861//site of double-strand break
2410089E03Rik	GO:0035869//ciliary transition zone
Ddit3	GO:0035976//AP1 complex
Hmga1-rs1	GO:0035985//senescence-associated heterochromatin focus
Ick	GO:0036064//ciliary basal body
Mapt	GO:0036464//cytoplasmic ribonucleoprotein granule
Ddit3	GO:0036488//CHOP-C/EBP complex
Krt19	GO:0042383//sarcolemma
Slc1a5	GO:0042470//melanosome
Atp8a1	GO:0042584//chromaffin granule membrane
Ppp1r3b	GO:0042587//glycogen granule
Lat2	GO:0042629//mast cell granule
Flrt3	GO:0042734//presynaptic membrane
Fermt3	GO:0042995//cell projection
Ptgs2	GO:0043005//neuron projection
Nmb	GO:0043005//neuron projection
Slc6a12	GO:0043005//neuron projection
Bdkrb1	GO:0043005//neuron projection
Epha8	GO:0043005//neuron projection
Fam126a	GO:0043005//neuron projection
Hcn3	GO:0043025//neuronal cell body
Slc25a27	GO:0043025//neuronal cell body
Plxdc1	GO:0043025//neuronal cell body
Ang2	GO:0043025//neuronal cell body
Mapt	GO:0043025//neuronal cell body
Krt19	GO:0043034//costamere
Strn4	GO:0043197//dendritic spine
Ddit3	GO:0043204//perikaryon
Ankrd13b	GO:0043231//intracellular membrane-bounded organelle
Ppp1r3b	GO:0043231//intracellular membrane-bounded organelle
Strn4	GO:0043234//protein complex
Ptgs2	GO:0043234//protein complex
Ramp3	GO:0043235//receptor complex
Plxdc1	GO:0043235//receptor complex
Nt5dc3	GO:0043235//receptor complex
Flrt3	GO:0043679//axon terminus
Flrt3	GO:0044295//axonal growth cone
Mapt	GO:0044295//axonal growth cone
Epo	GO:0044297//cell body
Mapt	GO:0044304//main axon
Hcn3	GO:0044316//cone cell pedicle
Ddit3	GO:0044327//dendritic spine head
Hsd17b6	GO:0044422//organelle part
Jmjd6	GO:0044452//nucleolar part
Krt14	GO:0045095//keratin filament
Krt17	GO:0045095//keratin filament
Krt15	GO:0045095//keratin filament
Lat2	GO:0045121//membrane raft
Tirap	GO:0045171//intercellular bridge
Eaf1	GO:0045171//intercellular bridge
Slc25a27	GO:0045177//apical part of cell
Krt14	GO:0045178//basal part of cell
Flrt3	GO:0045211//postsynaptic membrane
Mapt	GO:0045298//tubulin complex
Pld4	GO:0045335//phagocytic vesicle
Kcnh2	GO:0048471//perinuclear region of cytoplasm
Tnfsf12	GO:0048471//perinuclear region of cytoplasm
Atp9a	GO:0048471//perinuclear region of cytoplasm
Ddit3	GO:0048471//perinuclear region of cytoplasm
Atp9a	GO:0055037//recycling endosome
Ube2v2	GO:0070062//extracellular exosome
Epo	GO:0070062//extracellular exosome
Crabp2	GO:0070062//extracellular exosome
Gm15776	GO:0070062//extracellular exosome
Hist2h2bb	GO:0070062//extracellular exosome
Fermt3	GO:0070062//extracellular exosome
Lat2	GO:0070062//extracellular exosome
Tnfsf13	GO:0070062//extracellular exosome
Krt14	GO:0070062//extracellular exosome
Krt19	GO:0070062//extracellular exosome
Atp8a1	GO:0070062//extracellular exosome
Ang2	GO:0070062//extracellular exosome
Hist2h2aa1	GO:0070062//extracellular exosome
Ptgs1	GO:0070062//extracellular exosome
Slc1a5	GO:0070062//extracellular exosome
Islr	GO:0070062//extracellular exosome
Psca	GO:0070062//extracellular exosome
Sema3c	GO:0070062//extracellular exosome
Vwa2	GO:0070062//extracellular exosome
Krt17	GO:0070062//extracellular exosome
AU021092	GO:0070062//extracellular exosome
B3gnt8	GO:0070062//extracellular exosome
Cdkl1	GO:0070062//extracellular exosome
Comp	GO:0070062//extracellular exosome
Cth	GO:0070062//extracellular exosome
Icosl	GO:0070062//extracellular exosome
Krt15	GO:0070062//extracellular exosome
Pygm	GO:0070062//extracellular exosome
Krt17	GO:0071944//cell periphery
Krt14	GO:0071944//cell periphery
Hmga1-rs1	GO:0090575//RNA polymerase II transcription factor complex
Ccnd2	GO:0097129//cyclin D2-CDK4 complex
Jade3	GO:0000123//histone acetyltransferase complex
Ust	GO:0000139//Golgi membrane
Atp8a1	GO:0000139//Golgi membrane
B3gnt8	GO:0000139//Golgi membrane
Galnt18	GO:0000139//Golgi membrane
Strn4	GO:0000159//protein phosphatase type 2A complex
Ppp1r3b	GO:0000164//protein phosphatase type 1 complex
Wfs1	GO:0000502//proteasome complex
Hist2h2aa1	GO:0000781//chromosome, telomeric region
Ccnd2	GO:0000785//chromatin
Hist1h3c	GO:0000786//nucleosome
Hist1h3i	GO:0000786//nucleosome
Hist1h4i	GO:0000786//nucleosome
Hist2h2bb	GO:0000788//nuclear nucleosome
Foxh1	GO:0000790//nuclear chromatin
Chd5	GO:0000792//heterochromatin
2010005H15Rik	GO:0001533//cornified envelope
Gas7	GO:0001726//ruffle
Ptgs1	GO:0001750//photoreceptor outer segment
Pip5k1b	GO:0001931//uropod
Fermt3	GO:0002102//podosome
Plxna2	GO:0002116//semaphorin receptor complex
Pth2	GO:0005576//extracellular region
2300009A05Rik	GO:0005576//extracellular region
Dkkl1	GO:0005576//extracellular region
Nmb	GO:0005576//extracellular region
Nrtn	GO:0005576//extracellular region
Scgb1c1	GO:0005576//extracellular region
Flrt3	GO:0005578//proteinaceous extracellular matrix
Adamts14	GO:0005578//proteinaceous extracellular matrix
Comp	GO:0005578//proteinaceous extracellular matrix
Mmp17	GO:0005578//proteinaceous extracellular matrix
Wdr46	GO:0005581//collagen trimer
Vwa2	GO:0005604//basement membrane
Ang2	GO:0005605//basal lamina
Hilpda	GO:0005615//extracellular space
Tnfsf13	GO:0005615//extracellular space
Csn3	GO:0005615//extracellular space
Tnfsf12	GO:0005615//extracellular space
Epo	GO:0005615//extracellular space
Csf2	GO:0005615//extracellular space
Islr	GO:0005615//extracellular space
Prl2c2	GO:0005615//extracellular space
Sema3c	GO:0005615//extracellular space
Sema3e	GO:0005615//extracellular space
Tnfrsf9	GO:0005615//extracellular space
Arl5c	GO:0005622//intracellular
Arl9	GO:0005622//intracellular
Cacng1	GO:0005622//intracellular
Rasd2	GO:0005622//intracellular
Ubash3b	GO:0005634//nucleus			Ubash3b
Ptgs2	GO:0005634//nucleus			Ptgs2
Krt14	GO:0005634//nucleus			Krt14
Pld4	GO:0005634//nucleus			Pld4
Ick	GO:0005634//nucleus			Ick
Recql4	GO:0005634//nucleus			Recql4
Myb	GO:0005634//nucleus			Myb
Pkp3	GO:0005634//nucleus			Pkp3
Batf3	GO:0005634//nucleus			Batf3
Ebf1	GO:0005634//nucleus			Ebf1
Cbfa2t3	GO:0005634//nucleus			Cbfa2t3
Cdkl1	GO:0005634//nucleus			Cdkl1
Cdkl3	GO:0005634//nucleus			Cdkl3
Cth	GO:0005634//nucleus			Cth
Det1	GO:0005634//nucleus			Det1
Gabpb1	GO:0005634//nucleus			Gabpb1
Glis1	GO:0005634//nucleus			Glis1
Gm5751	GO:0005634//nucleus			Gm5751
Krt15	GO:0005634//nucleus			Krt15
Lbx1	GO:0005634//nucleus			Lbx1
Maff	GO:0005634//nucleus			Maff
Mecr	GO:0005634//nucleus			Mecr
Npas1	GO:0005634//nucleus			Npas1
Nthl1	GO:0005634//nucleus			Nthl1
Pou3f1	GO:0005634//nucleus			Pou3f1
Rasl10a	GO:0005634//nucleus			Rasl10a
Rgcc	GO:0005634//nucleus			Rgcc
Kcnh2	GO:0005635//nuclear envelope			Kcnh2
Tox2	GO:0005654//nucleoplasm			Tox2
Ube2v2	GO:0005654//nucleoplasm			Ube2v2
Tirap	GO:0005654//nucleoplasm			Tirap
Ddit3	GO:0005654//nucleoplasm			Ddit3
Hmga1-rs1	GO:0005654//nucleoplasm			Hmga1-rs1
Jmjd6	GO:0005654//nucleoplasm			Jmjd6
Crabp2	GO:0005654//nucleoplasm			Crabp2
Dusp10	GO:0005654//nucleoplasm			Dusp10
Etv4	GO:0005654//nucleoplasm			Etv4
Ccdc106	GO:0005654//nucleoplasm			Ccdc106
Cebpg	GO:0005654//nucleoplasm			Cebpg
Klf5	GO:0005654//nucleoplasm			Klf5
Onecut2	GO:0005654//nucleoplasm			Onecut2
Rps27rt	GO:0005654//nucleoplasm			Rps27rt
Arntl	GO:0005667//transcription factor complex
Tlcd2	GO:0005681//spliceosomal complex
Ccdc137	GO:0005694//chromosome
Nle1	GO:0005730//nucleolus
Raph1	GO:0005737//cytoplasm
Plxdc1	GO:0005737//cytoplasm
Krt17	GO:0005737//cytoplasm
Dusp9	GO:0005737//cytoplasm
Aire	GO:0005737//cytoplasm
Arhgap8	GO:0005737//cytoplasm
Epb41l4a	GO:0005737//cytoplasm
Gan	GO:0005737//cytoplasm
Kctd17	GO:0005737//cytoplasm
Plcl1	GO:0005737//cytoplasm
Ptrhd1	GO:0005737//cytoplasm
Urah	GO:0005739//mitochondrion
Slc25a27	GO:0005739//mitochondrion
Gm15776	GO:0005739//mitochondrion
8430408G22Rik	GO:0005739//mitochondrion
Nt5dc3	GO:0005739//mitochondrion
Gls2	GO:0005759//mitochondrial matrix
Iba57	GO:0005759//mitochondrial matrix
Ramp3	GO:0005764//lysosome
Dram1	GO:0005764//lysosome
Hgsnat	GO:0005765//lysosomal membrane
Hsd17b6	GO:0005768//endosome
Ankrd13b	GO:0005768//endosome
Atp9a	GO:0005769//early endosome
Ero1l	GO:0005788//endoplasmic reticulum lumen
3110001I22Rik	GO:0005789//endoplasmic reticulum membrane
Lrrc8b	GO:0005789//endoplasmic reticulum membrane
Slc1a5	GO:0005794//Golgi apparatus
Mapt	GO:0005829//cytosol
AU021092	GO:0005829//cytosol
Fam126a	GO:0005829//cytosol
Guk1	GO:0005829//cytosol
Prkg2	GO:0005829//cytosol
Pstpip2	GO:0005829//cytosol
Krt19	GO:0005882//intermediate filament
Bdkrb1	GO:0005886//plasma membrane
Pik3c2b	GO:0005886//plasma membrane
Ptprcap	GO:0005886//plasma membrane
Hcn3	GO:0005887//integral component of plasma membrane
Lat2	GO:0005887//integral component of plasma membrane
Epha8	GO:0005887//integral component of plasma membrane
Cdh17	GO:0005887//integral component of plasma membrane
Fxyd5	GO:0005887//integral component of plasma membrane
Hcrtr1	GO:0005887//integral component of plasma membrane
Icosl	GO:0005887//integral component of plasma membrane
Slc6a12	GO:0005887//integral component of plasma membrane
Plet1	GO:0009897//external side of plasma membrane
Tmem206	GO:0009986//cell surface
Coro6	GO:0015629//actin cytoskeleton
Psca	GO:0016020//membrane
2410089E03Rik	GO:0016021//integral component of membrane
A3galt2	GO:0016021//integral component of membrane
Fads6	GO:0016021//integral component of membrane
Gm11100	GO:0016021//integral component of membrane
Gpr137b	GO:0016021//integral component of membrane
Lrrn4cl	GO:0016021//integral component of membrane
Nat14	GO:0016021//integral component of membrane
Pqlc1	GO:0016021//integral component of membrane
Rnf225	GO:0016021//integral component of membrane
Tmem158	GO:0016021//integral component of membrane
Tmem252	GO:0016021//integral component of membrane
Pygm	GO:0016529//sarcoplasmic reticulum
Rrp9	GO:0031428//box C/D snoRNP complex
Eaf1	GO:0032783//ELL-EAF complex
Acap1	GO:0055038//recycling endosome membrane
Ccdc30	GO:0070062//extracellular exosome
Gareml	GO:0070062//extracellular exosome

## Sheet: W5CC_S2
FPKM>1
ADMvsNC unchange, Log2FC≠0
W5CCvsADM up, Log2FC>0.5, pv<0.05
218 common elements in "ADMvsNC unchange" and "HCCvsADM up 0.5":	GeneID	NC	ADM	W5CC	Description	Biological Process	Cellular Component	Molecular Function	KEGG AnnotInfo	GeneID	KO num	KO Anno	KEGG url	ADMvsNC.logFC	ADMvsNC.Pvalue	ADMvsNC.q	ADMvsNC.signaficant	W5-CCvsNC.logFC	W5-CCvsNC.Pvalue	W5-CCvsNC.q	W5-CCvsNC.signaficant	Chr	Start	End	W5-CCvsADM.logFC	W5-CCvsADM.Pvalue	W5-CCvsADM.q	W5-CCvsADM.signaficant
1700017B05Rik	1700017B05Rik	16.8131	16.8959	23.8156	uncharacterized protein c15orf39 homolog isoform x1	-	GO:0005737//cytoplasm	-	no KO assigned | (RefSeq) 1700017B05Rik, AA682102, D9Ertd278e; RIKEN cDNA 1700017B05 gene	1700017B05Rik	-	-	http://www.genome.jp/dbget-bin/www_bget?mmu:74211	-0.0663705	0.72307	0.786366	FALSE	0.456852	0.0436095	0.0781106	FALSE	chr9	57252322	57262599	0.521674	0.00533005	0.0628212	FALSE
1700056E22Rik	1700056E22Rik	2.2323	2.09425	3.29629	-	-	-	-	no KO assigned | (RefSeq) 1700056E22Rik; RIKEN cDNA 1700056E22 gene	1700056E22Rik	-	-	http://www.genome.jp/dbget-bin/www_bget?mmu:73363	-0.157211	0.617631	0.689797	FALSE	0.515764	0.0818658	0.133487	FALSE	chr1	184033032	184033998	0.672027	0.0362939	0.207924	FALSE
1700088E04Rik	1700088E04Rik	1.61355	2.23972	4.07599	upf0193 protein evg1 isoform x2	-	-	GO:0005515//protein binding	no KO assigned | (RefSeq) 1700088E04Rik, ESTJ0827E04; RIKEN cDNA 1700088E04 gene	1700088E04Rik	-	-	http://www.genome.jp/dbget-bin/www_bget?mmu:27660	0.412294	0.182251	0.262894	FALSE	1.30293	1.40749e-05	5.73748e-05	UP	chr15	79134655	79141251	0.888184	0.00386376	0.0512863	FALSE
2410089E03Rik	2410089E03Rik	14.7193	13.1334	21.2439	uncharacterized protein c5orf42 homolog isoform x1	GO:0001736//establishment of planar polarity; GO:0001822//kidney development; GO:0003281//ventricular septum development; GO:0021549//cerebellum development; GO:0042733//embryonic digit morphogenesis; GO:0060021//palate development; GO:0060271//cilium morphogenesis; GO:0060976//coronary vasculature development; GO:1904491//protein localization to ciliary transition zone	GO:0016021//integral component of membrane; GO:0035869//ciliary transition zone	-	K22859 protein JBTS17 | (RefSeq) Cplane1, 2410089E03Rik, 4732468D17Rik, Hug, Jbts17, b2b012Clo; cili	2410089E03Rik	K22859	protein JBTS17 | (RefSeq) Cplane1, 2410089E03Rik, 4732468D17Rik, Hug, Jbts17, b2b012Clo; cili	http://www.genome.jp/dbget-bin/www_bget?mmu:73692	-0.234685	0.0947929	0.151616	FALSE	0.486003	0.0133568	0.027729	FALSE	chr15	8169026	8271158	0.719407	4.6538e-06	0.000334814	FALSE
8430408G22Rik	8430408G22Rik	0.413253	0.760837	1.27583	protein depp	-	GO:0005739//mitochondrion	-	no KO assigned | (RefSeq) Depp1, 8430408G22Rik, Depp, Fseg; DEPP1 autophagy regulator	8430408G22Rik	-	-	http://www.genome.jp/dbget-bin/www_bget?mmu:213393	0.787235	0.0539571	0.0932873	FALSE	1.55637	0.00049649	0.00146153	UP	chr6	116650684	116652847	0.767323	0.0349489	0.204217	FALSE
9430020K01Rik	9430020K01Rik	7.26811	7.81528	11.4225	junctional protein associated with coronary artery disease isoform x1	GO:0007155//cell adhesion	GO:0005911//cell-cell junction	-	no KO assigned | (RefSeq) Jcad, 1110056P05Rik, 9430020K01Rik, Gm328, mKIAA1462; junctional cadherin	9430020K01Rik	-	-	http://www.genome.jp/dbget-bin/www_bget?mmu:240185	0.0333725	0.832682	0.878029	FALSE	0.60654	0.00255389	0.00641582	FALSE	chr18	4590792	4682869	0.572023	0.000481012	0.0114867	FALSE
9930021J03Rik	9930021J03Rik	16.4947	17.2794	26.4578	-	-	-	-	no KO assigned | (RefSeq) 9930021J03Rik, Gm9832, mKIAA2026; RIKEN cDNA 9930021J03 gene	9930021J03Rik	-	-	http://www.genome.jp/dbget-bin/www_bget?mmu:240613	-0.0108245	0.957607	0.982884	FALSE	0.637764	0.0416353	0.074934	FALSE	chr19	29714402	29808053	0.649148	0.0112424	0.103061	FALSE
A3galt2	A3galt2	0.406672	0.698696	2.36704	alpha -galactosyltransferase 2	GO:0005975//carbohydrate metabolic process; GO:0006688//glycosphingolipid biosynthetic process; GO:0030259//lipid glycosylation; GO:0033580//protein galactosylation at cell surface	GO:0016021//integral component of membrane; GO:0031982//vesicle; GO:0032580//Golgi cisterna membrane	GO:0001962//alpha-1,3-galactosyltransferase activity; GO:0046872//metal ion binding; GO:0047276//N-acetyllactosaminide 3-alpha-galactosyltransferase activity	K20736 alpha-1,3-galactosyltransferase 2 [EC:2.4.1.87] | (RefSeq) A3galt2, Gm433, iGb3, iGb3S; alpha	A3galt2	K20736	alpha-1,3-galactosyltransferase 2 [EC:2.4.1.87] | (RefSeq) A3galt2, Gm433, iGb3, iGb3S; alpha	http://www.genome.jp/dbget-bin/www_bget?mmu:215493	0.698458	0.0676859	0.113587	FALSE	2.47892	2.6752e-12	3.02101e-11	UP	chr4	128759258	128770201	1.78261	1.20841e-07	1.61863e-05	UP
Acap1	Acap1	1.73509	2.14219	3.7733	arf-gap with coiled- ank repeat and ph domain-containing protein 1	GO:0007165//signal transduction; GO:0015031//protein transport; GO:0016042//lipid catabolic process; GO:0043547//positive regulation of GTPase activity	GO:0055038//recycling endosome membrane	GO:0004871//signal transducer activity; GO:0005096//GTPase activator activity; GO:0005515//protein binding; GO:0016787//hydrolase activity; GO:0046872//metal ion binding	K12489 Arf-GAP with coiled-coil, ANK repeat and PH domain-containing protein | (RefSeq) Acap1, Centb	Acap1	K12489	Arf-GAP with coiled-coil, ANK repeat and PH domain-containing protein | (RefSeq) Acap1, Centb	http://www.genome.jp/dbget-bin/www_bget?mmu:216859	0.241215	0.337377	0.436079	FALSE	1.08277	8.89022e-05	0.000308933	UP	chr11	69881567	69895570	0.837779	0.00132848	0.0240198	FALSE
Adamts14	Adamts14	0.282341	0.422761	1.37552	a disintegrin and metalloproteinase with thrombospondin motifs 14 isoform x1	GO:0006508//proteolysis; GO:0030199//collagen fibril organization	GO:0005578//proteinaceous extracellular matrix	GO:0004222//metalloendopeptidase activity; GO:0008270//zinc ion binding	K08628 a disintegrin and metalloproteinase with thrombospondin motifs 14 [EC:3.4.24.-] | (RefSeq) Ad	Adamts14	K08628	a disintegrin and metalloproteinase with thrombospondin motifs 14 [EC:3.4.24.-] | (RefSeq) Ad	http://www.genome.jp/dbget-bin/www_bget?mmu:237360	0.515545	0.0528714	0.0916538	FALSE	2.2445	1.10546e-13	1.47379e-12	UP	chr10	61197112	61273438	1.72653	8.01389e-11	3.2311e-08	UP
Aire	Aire	0.873266	1.21902	2.72986	autoimmune regulator isoform x1	GO:0002458//peripheral T cell tolerance induction; GO:0002509//central tolerance induction to self antigen; GO:0006417//regulation of translation; GO:0006959//humoral immune response; GO:0032602//chemokine production; GO:0045060//negative thymic T cell selection; GO:0045944//positive regulation of transcription from RNA polymerase II promoter; GO:0097536//thymus epithelium morphogenesis; GO:20004…	GO:0005737//cytoplasm; GO:0016604//nuclear body	GO:0000977//RNA polymerase II regulatory region sequence-specific DNA binding; GO:0003682//chromatin binding; GO:0003712//transcription cofactor activity; GO:0008270//zinc ion binding; GO:0042393//histone binding; GO:0042802//identical protein binding; GO:0045182//translation regulator activity	K10603 autoimmune regulator | (RefSeq) Aire; autoimmune regulator (autoimmune polyendocrinopathy can	Aire	K10603	autoimmune regulator | (RefSeq) Aire; autoimmune regulator (autoimmune polyendocrinopathy can	http://www.genome.jp/dbget-bin/www_bget?mmu:11634	0.398553	0.208339	0.295233	FALSE	1.58478	3.07489e-06	1.42196e-05	UP	chr10	78030022	78043610	1.18493	1.96427e-05	0.00104149	UP
Akna	Akna	1.6949	1.34459	1.95627	at-hook-containing transcription factor isoform x1	GO:0045944//positive regulation of transcription from RNA polymerase II promoter	GO:0005634//nucleus; GO:0016020//membrane	GO:0000978//RNA polymerase II core promoter proximal region sequence-specific DNA binding; GO:0001077//transcriptional activator activity, RNA polymerase II core promoter proximal region sequence-specific binding	K21404 AT-hook-containing transcription factor | (RefSeq) Akna, AI597013; AT-hook transcription fact	Akna	K21404	AT-hook-containing transcription factor | (RefSeq) Akna, AI597013; AT-hook transcription fact	http://www.genome.jp/dbget-bin/www_bget?mmu:100182	-0.401529	0.0813967	0.132952	FALSE	0.168631	0.56774	0.667816	FALSE	chr4	63367123	63410758	0.568978	0.0204441	0.148519	FALSE
Ankrd13b	Ankrd13b	10.407	13.3445	22.3926	ankyrin repeat domain-containing protein 13b	-	GO:0005768//endosome; GO:0005769//early endosome; GO:0005770//late endosome; GO:0005886//plasma membrane; GO:0043231//intracellular membrane-bounded organelle	-	K21437 ankyrin repeat domain-containing protein 13 | (RefSeq) Ankrd13b, AW124583, B930093C12Rik; ank	Ankrd13b	K21437	ankyrin repeat domain-containing protein 13 | (RefSeq) Ankrd13b, AW124583, B930093C12Rik; ank	http://www.genome.jp/dbget-bin/www_bget?mmu:268445	0.284308	0.111734	0.174432	FALSE	1.0585	2.20592e-06	1.04389e-05	UP	chr11	77470485	77489678	0.773009	8.76946e-06	0.000545709	FALSE
Ankrd33b	Ankrd33b	8.33182	7.55074	11.9268	ankyrin repeat domain-containing protein 33b	-	-	GO:0003677//DNA binding	no KO assigned | (RefSeq) Ankrd33b, 0610012A05Rik, 3021401C12Rik, 5730557B15Rik; ankyrin repeat doma	Ankrd33b	-	-	http://www.genome.jp/dbget-bin/www_bget?mmu:67434	-0.207952	0.185288	0.266642	FALSE	0.474191	0.0194192	0.0383904	FALSE	chr15	31291479	31368095	0.679838	0.000198556	0.0060419	FALSE
Arhgap44	Arhgap44	2.52102	3.47746	5.13076	rho gtpase-activating protein 44 isoform x1	GO:0006887//exocytosis; GO:0007165//signal transduction; GO:0043547//positive regulation of GTPase activity	GO:0030054//cell junction; GO:0031256//leading edge membrane; GO:0043197//dendritic spine; GO:0055037//recycling endosome	GO:0005096//GTPase activator activity; GO:0005543//phospholipid binding	K21067 Rho GTPase-activating protein 44 | (RefSeq) Arhgap44, 6330543G20, AI840762, AU040829, AW49373	Arhgap44	K21067	Rho GTPase-activating protein 44 | (RefSeq) Arhgap44, 6330543G20, AI840762, AU040829, AW49373	http://www.genome.jp/dbget-bin/www_bget?mmu:216831	0.388097	0.0738602	0.122305	FALSE	0.975852	0.000121959	0.000410292	FALSE	chr11	65002039	65163124	0.586276	0.0022082	0.0344338	FALSE
Arhgap8	Arhgap8	0.105995	0.29866	1.01353	rho gtpase-activating protein 8 isoform x1	GO:0043087//regulation of GTPase activity; GO:0070374//positive regulation of ERK1 and ERK2 cascade	GO:0005737//cytoplasm	GO:0005096//GTPase activator activity	K20633 Rho GTPase-activating protein 8 | (RefSeq) Arhgap8, 3110043J09Rik; Rho GTPase activating prot	Arhgap8	K20633	Rho GTPase-activating protein 8 | (RefSeq) Arhgap8, 3110043J09Rik; Rho GTPase activating prot	http://www.genome.jp/dbget-bin/www_bget?mmu:73167	1.33842	0.137906	0.208679	FALSE	3.09908	0.000116717	0.000394078	UP	chr15	84720034	84772857	1.77148	1.73927e-06	0.000148283	UP
Arl5c	Arl5c	0.167445	0.317524	1.0676	adp-ribosylation factor-like protein 5c	GO:0007264//small GTPase mediated signal transduction	GO:0005622//intracellular	GO:0005525//GTP binding	K07960 ADP-ribosylation factor-like protein 12 | (RefSeq) Arl5c, Arl12, BC065791; ADP-ribosylation f	Arl5c	K07960	ADP-ribosylation factor-like protein 12 | (RefSeq) Arl5c, Arl12, BC065791; ADP-ribosylation f	http://www.genome.jp/dbget-bin/www_bget?mmu:217151	0.824727	0.261458	0.354099	FALSE	2.5862	1.57654e-07	9.13923e-07	UP	chr11	97989578	97996278	1.76398	0.000896393	0.0180519	UP
Arl9	Arl9	0.568372	0.772047	3.09379	adp-ribosylation factor-like protein 9	GO:0007264//small GTPase mediated signal transduction	GO:0005622//intracellular	GO:0005525//GTP binding; GO:0016874//ligase activity	K07957 ADP-ribosylation factor-like protein 9 | (RefSeq) Arl9, 1700110A09Rik; ADP-ribosylation facto	Arl9	K07957	ADP-ribosylation factor-like protein 9 | (RefSeq) Arl9, 1700110A09Rik; ADP-ribosylation facto	http://www.genome.jp/dbget-bin/www_bget?mmu:384185	0.331391	0.509943	0.610101	FALSE	2.35769	1.71698e-06	8.26836e-06	UP	chr5	77002271	77010959	2.03021	2.41221e-09	6.14256e-07	UP
Arntl	Arntl	10.7892	11.6206	18.5105	aryl hydrocarbon receptor nuclear translocator-like protein 1 isoform x2	GO:0000060//protein import into nucleus, translocation; GO:0007283//spermatogenesis; GO:0032007//negative regulation of TOR signaling; GO:0032922//circadian regulation of gene expression; GO:0042176//regulation of protein catabolic process; GO:0042634//regulation of hair cycle; GO:0042753//positive regulation of circadian rhythm; GO:0043161//proteasome-mediated ubiquitin-dependent protein catabol…	GO:0005667//transcription factor complex; GO:0016605//PML body; GO:0033391//chromatoid body	GO:0001046//core promoter sequence-specific DNA binding; GO:0001077//transcriptional activator activity, RNA polymerase II core promoter proximal region sequence-specific binding; GO:0001190//transcriptional activator activity, RNA polymerase II transcription factor binding; GO:0017162//aryl hydrocarbon receptor binding; GO:0043425//bHLH transcription factor binding; GO:0046982//protein heterodim…	K02296 aryl hydrocarbon receptor nuclear translocator-like protein 1 | (RefSeq) Arntl, Arnt3, BMAL1b	Arntl	K02296	aryl hydrocarbon receptor nuclear translocator-like protein 1 | (RefSeq) Arntl, Arnt3, BMAL1b	http://www.genome.jp/dbget-bin/www_bget?mmu:11865	0.0322514	0.862722	0.90299	FALSE	0.727865	0.000961256	0.00266583	FALSE	chr7	113178470	113314126	0.695427	3.73117e-05	0.0017358	FALSE
Atp8a1	Atp8a1	2.01255	1.64361	2.78822	phospholipid-transporting atpase ia isoform x3	GO:0007612//learning; GO:0030335//positive regulation of cell migration; GO:0048194//Golgi vesicle budding; GO:0061092//positive regulation of phospholipid translocation; GO:0098655//cation transmembrane transport	GO:0000139//Golgi membrane; GO:0005783//endoplasmic reticulum; GO:0005802//trans-Golgi network; GO:0005886//plasma membrane; GO:0016021//integral component of membrane; GO:0031410//cytoplasmic vesicle; GO:0042584//chromaffin granule membrane; GO:0070062//extracellular exosome	GO:0000287//magnesium ion binding; GO:0004012//phospholipid-translocating ATPase activity; GO:0005515//protein binding; GO:0005524//ATP binding; GO:0019829//cation-transporting ATPase activity	K14802 phospholipid-transporting ATPase [EC:7.6.2.1] | (RefSeq) Atp8a1, AI481521, AI853962, APLT, AW	Atp8a1	K14802	phospholipid-transporting ATPase [EC:7.6.2.1] | (RefSeq) Atp8a1, AI481521, AI853962, APLT, AW	http://www.genome.jp/dbget-bin/www_bget?mmu:11980	-0.361088	0.0654954	0.110629	FALSE	0.426489	0.0514075	0.0898128	FALSE	chr5	67618139	67847483	0.786089	0.000102494	0.00374967	FALSE
Atp9a	Atp9a	0.82758	1.01929	1.4221	probable phospholipid-transporting atpase iia isoform x2	GO:0006890//retrograde vesicle-mediated transport, Golgi to ER; GO:0006897//endocytosis; GO:0015914//phospholipid transport; GO:0045332//phospholipid translocation	GO:0005769//early endosome; GO:0005802//trans-Golgi network; GO:0005886//plasma membrane; GO:0016021//integral component of membrane; GO:0031901//early endosome membrane; GO:0048471//perinuclear region of cytoplasm; GO:0055037//recycling endosome	GO:0000287//magnesium ion binding; GO:0004012//phospholipid-translocating ATPase activity; GO:0005524//ATP binding	K01530 phospholipid-translocating ATPase [EC:7.6.2.1] | (RefSeq) Atp9a, IIa; ATPase, class II, type	Atp9a	K01530	phospholipid-translocating ATPase [EC:7.6.2.1] | (RefSeq) Atp9a, IIa; ATPase, class II, type	http://www.genome.jp/dbget-bin/www_bget?mmu:11981	0.245063	0.350505	0.44919	FALSE	0.749821	0.0111297	0.0236389	FALSE	chr2	168634438	168742370	0.502186	0.0365264	0.208708	FALSE
Atxn2	Atxn2	40.7526	37.016	58.5026	ataxin-2 isoform x5	GO:0002091//negative regulation of receptor internalization; GO:0006417//regulation of translation; GO:0010603//regulation of cytoplasmic mRNA processing body assembly; GO:0016070//RNA metabolic process; GO:0021702//cerebellar Purkinje cell differentiation; GO:0034063//stress granule assembly; GO:0040015//negative regulation of multicellular organism growth; GO:0048812//neuron projection morphoge…	GO:0005654//nucleoplasm; GO:0005802//trans-Golgi network; GO:0005844//polysome; GO:0010494//cytoplasmic stress granule; GO:0016020//membrane; GO:0048471//perinuclear region of cytoplasm	GO:0005154//epidermal growth factor receptor binding; GO:0008022//protein C-terminus binding; GO:0044822//poly(A) RNA binding; GO:0050692//DBD domain binding	K23625 ataxin 2/2L | (RefSeq) Atxn2, 9630045M23Rik, ATX2, AW544490, Sca2; ataxin 2	Atxn2	K23625	ataxin 2/2L | (RefSeq) Atxn2, 9630045M23Rik, ATX2, AW544490, Sca2; ataxin 2	http://www.genome.jp/dbget-bin/www_bget?mmu:20239	-0.216838	0.281118	0.377339	FALSE	0.478746	0.143084	0.214695	FALSE	chr5	121711609	121814950	0.695763	0.00953042	0.0929363	FALSE
B3gnt8	B3gnt8	1.37799	1.17961	3.06507	udp- c:betagal beta- -n-acetylglucosaminyltransferase 8	GO:0006486//protein glycosylation; GO:0030311//poly-N-acetyllactosamine biosynthetic process	GO:0000139//Golgi membrane; GO:0016021//integral component of membrane; GO:0070062//extracellular exosome	GO:0008378//galactosyltransferase activity; GO:0016262//protein N-acetylglucosaminyltransferase activity	K09665 beta-1,3-N-acetylglucosaminyltransferase 8 [EC:2.4.1.-] | (RefSeq) B3gnt8, B3galt7, B7galt7,	B3gnt8	K09665	beta-1,3-N-acetylglucosaminyltransferase 8 [EC:2.4.1.-] | (RefSeq) B3gnt8, B3galt7, B7galt7,	http://www.genome.jp/dbget-bin/www_bget?mmu:232984	-0.300463	0.300978	0.395985	FALSE	1.09689	0.0003245	0.000997041	UP	chr7	25627588	25629492	1.39618	9.7589e-08	1.36858e-05	UP
Bach2	Bach2	3.00898	2.74617	3.91858	transcription regulator protein bach2 isoform x1	GO:0000122//negative regulation of transcription from RNA polymerase II promoter; GO:0016567//protein ubiquitination; GO:1902593//single-organism nuclear import	GO:0005634//nucleus; GO:0005737//cytoplasm; GO:0031463//Cul3-RING ubiquitin ligase complex	GO:0000980//RNA polymerase II distal enhancer sequence-specific DNA binding; GO:0001206//transcriptional repressor activity, RNA polymerase II distal enhancer sequence-specific binding; GO:0004842//ubiquitin-protein transferase activity; GO:0005515//protein binding	K09042 transcription regulator BACH | (RefSeq) Bach2, E030004N02Rik; BTB and CNC homology, basic leu	Bach2	K09042	transcription regulator BACH | (RefSeq) Bach2, E030004N02Rik; BTB and CNC homology, basic leu	http://www.genome.jp/dbget-bin/www_bget?mmu:12014	-0.206774	0.287693	0.384904	FALSE	0.335054	0.196242	0.280295	FALSE	chr4	32238574	32586109	0.54185	0.00966269	0.0937823	FALSE
Bag3	Bag3	35.6755	34.8467	49.7866	bag family molecular chaperone regulator 3 isoform x1	GO:0007420//brain development; GO:0008625//extrinsic apoptotic signaling pathway via death domain receptors; GO:0010664//negative regulation of striated muscle cell apoptotic process; GO:0021510//spinal cord development; GO:0050790//regulation of catalytic activity; GO:0050821//protein stabilization; GO:0071260//cellular response to mechanical stimulus; GO:0097192//extrinsic apoptotic signaling p…	GO:0005829//cytosol; GO:0005886//plasma membrane; GO:0005913//cell-cell adherens junction; GO:0030018//Z disc; GO:0043005//neuron projection	GO:0000774//adenyl-nucleotide exchange factor activity; GO:0032403//protein complex binding; GO:0051087//chaperone binding; GO:0098641//cadherin binding involved in cell-cell adhesion	K09557 BCL2-associated athanogene 3 | (RefSeq) Bag3, AA407278, Bis, mg638; BCL2-associated athanogen	Bag3	K09557	BCL2-associated athanogene 3 | (RefSeq) Bag3, AA407278, Bis, mg638; BCL2-associated athanogen	http://www.genome.jp/dbget-bin/www_bget?mmu:29810	-0.110563	0.54951	0.649182	FALSE	0.440178	0.165201	0.242276	FALSE	chr7	128523583	128546981	0.550362	0.0417939	0.225492	FALSE
C530008M17Rik	C530008M17Rik	0.977993	1.0012	1.58268	-	-	-	-	no KO assigned | (RefSeq) C530008M17Rik, 2810489J07Rik, 4930529A19Rik, 4931405B09Rik, Crad, mKIAA121	C530008M17Rik	-	-	http://www.genome.jp/dbget-bin/www_bget?mmu:320827	-0.0393543	0.869644	0.908666	FALSE	0.649708	0.0184176	0.0366391	FALSE	chr5	76657779	76873554	0.687436	0.00400981	0.0526077	FALSE
Cacng1	Cacng1	0.892465	1.52144	4.39949	voltage-dependent calcium channel gamma-1 subunit	GO:0034765//regulation of ion transmembrane transport; GO:0070296//sarcoplasmic reticulum calcium ion transport; GO:0070588//calcium ion transmembrane transport	GO:0005622//intracellular; GO:0005891//voltage-gated calcium channel complex	GO:0005245//voltage-gated calcium channel activity	K04866 voltage-dependent calcium channel gamma-1 | (RefSeq) Cacng1; calcium channel, voltage-depende	Cacng1	K04866	voltage-dependent calcium channel gamma-1 | (RefSeq) Cacng1; calcium channel, voltage-depende	http://www.genome.jp/dbget-bin/www_bget?mmu:12299	0.676114	0.0678826	0.113876	FALSE	2.23665	8.41784e-08	5.14155e-07	UP	chr11	107703218	107716476	1.56064	2.67193e-07	3.27277e-05	UP
Cbfa2t3	Cbfa2t3	0.247262	0.369014	1.02259	protein cbfa2t3 isoform x4	GO:0000122//negative regulation of transcription from RNA polymerase II promoter; GO:0001666//response to hypoxia; GO:0008285//negative regulation of cell proliferation; GO:0030851//granulocyte differentiation; GO:0032436//positive regulation of proteasomal ubiquitin-dependent protein catabolic process; GO:0045820//negative regulation of glycolytic process; GO:1903715//regulation of aerobic respi…	GO:0005634//nucleus; GO:0005794//Golgi apparatus; GO:0016020//membrane	GO:0003682//chromatin binding; GO:0003700//transcription factor activity, sequence-specific DNA binding; GO:0003714//transcription corepressor activity; GO:0005515//protein binding; GO:0046872//metal ion binding	K22752 CBFA2/RUNX1 translocation partner 3 | (RefSeq) Cbfa2t3, A630044F12Rik, AI465270, AW229127, Cb	Cbfa2t3	K22752	CBFA2/RUNX1 translocation partner 3 | (RefSeq) Cbfa2t3, A630044F12Rik, AI465270, AW229127, Cb	http://www.genome.jp/dbget-bin/www_bget?mmu:12398	0.475364	0.316916	0.413728	FALSE	1.96866	7.67017e-05	0.000269799	UP	chr8	122625136	122699780	1.49655	2.77429e-08	4.55006e-06	UP
Cbll1	Cbll1	6.71914	5.89339	9.87099	e3 ubiquitin-protein ligase hakai isoform x3	GO:0007162//negative regulation of cell adhesion; GO:0016337//single organismal cell-cell adhesion; GO:0016567//protein ubiquitination; GO:0030335//positive regulation of cell migration; GO:0045807//positive regulation of endocytosis	GO:0005634//nucleus	GO:0003676//nucleic acid binding; GO:0008270//zinc ion binding; GO:0016874//ligase activity; GO:0042802//identical protein binding; GO:0061630//ubiquitin protein ligase activity	K15685 E3 ubiquitin-protein ligase Hakai [EC:2.3.2.27] | (RefSeq) Cbll1, AI467391, Hakai, c-Cbl-like	Cbll1	K15685	E3 ubiquitin-protein ligase Hakai [EC:2.3.2.27] | (RefSeq) Cbll1, AI467391, Hakai, c-Cbl-like	http://www.genome.jp/dbget-bin/www_bget?mmu:104836	-0.267054	0.211903	0.299324	FALSE	0.515783	0.162384	0.238763	FALSE	chr12	31484829	31500543	0.781877	0.0150433	0.123954	FALSE
Ccdc106	Ccdc106	2.50773	2.64884	4.32554	coiled-coil domain-containing protein 106 isoform x1	-	GO:0005654//nucleoplasm; GO:0005730//nucleolus; GO:0005737//cytoplasm	-	no KO assigned | (RefSeq) Ccdc106, BC018462; coiled-coil domain containing 106	Ccdc106	-	-	http://www.genome.jp/dbget-bin/www_bget?mmu:232821	0.000393708	1	1	FALSE	0.731529	0.0151917	0.0310042	FALSE	chr7	5053823	5060785	0.731432	0.0012765	0.0231746	FALSE
Ccdc137	Ccdc137	11.4148	14.0689	23.6252	coiled-coil domain-containing protein 137	-	GO:0005694//chromosome; GO:0005730//nucleolus	GO:0044822//poly(A) RNA binding	no KO assigned | (RefSeq) Ccdc137, 3110023B02Rik; coiled-coil domain containing 137	Ccdc137	-	-	http://www.genome.jp/dbget-bin/www_bget?mmu:67291	0.234523	0.128211	0.196073	FALSE	1.00406	1.38134e-06	6.75235e-06	UP	chr11	120458129	120464358	0.767087	3.98776e-05	0.00181588	FALSE
Ccdc30	Ccdc30	0.81781	0.919507	2.02702	coiled-coil domain-containing protein 30 isoform x2	-	GO:0070062//extracellular exosome	-	no KO assigned | (RefSeq) Ccdc30, 1700001O02Rik, 1700041C02Rik, 1700111D19Rik, 4930445I03Rik; coiled	Ccdc30	-	-	http://www.genome.jp/dbget-bin/www_bget?mmu:73332	0.0969365	0.749475	0.80911	FALSE	1.26333	6.55313e-05	0.000233587	UP	chr4	119322893	119415521	1.16555	7.68023e-06	0.000493805	UP
Ccdc34	Ccdc34	26.9828	22.657	34.3591	-	-	-	-	K16753 coiled-coil domain-containing protein 34 | (RefSeq) Ccdc34, 2810027O19Rik, 4930522P10Rik, AI5	Ccdc34	K16753	coiled-coil domain-containing protein 34 | (RefSeq) Ccdc34, 2810027O19Rik, 4930522P10Rik, AI5	http://www.genome.jp/dbget-bin/www_bget?mmu:68201	-0.326089	0.0669389	0.112523	FALSE	0.306685	0.264951	0.359152	FALSE	chr2	110017499	110174555	0.632781	0.00659994	0.0729045	FALSE
Ccdc57	Ccdc57	4.13037	3.59656	5.08577	-	-	-	-	no KO assigned | (RefSeq) Ccdc57, 4933434G05Rik; coiled-coil domain containing 57	Ccdc57	-	-	http://www.genome.jp/dbget-bin/www_bget?mmu:71276	-0.270101	0.153744	0.227891	FALSE	0.256567	0.26002	0.35355	FALSE	chr11	120826529	120932902	0.524516	0.00862078	0.0869401	FALSE
Ccnk	Ccnk	20.7942	18.0683	27.7449	cyclin-k	GO:0001701//in utero embryonic development; GO:0006974//cellular response to DNA damage stimulus; GO:0007067//mitotic nuclear division; GO:0044828//negative regulation by host of viral genome replication; GO:0045737//positive regulation of cyclin-dependent protein serine/threonine kinase activity; GO:0045944//positive regulation of transcription from RNA polymerase II promoter; GO:0051301//cell d…	GO:0002944//cyclin K-CDK12 complex; GO:0002945//cyclin K-CDK13 complex; GO:0005654//nucleoplasm	GO:0004693//cyclin-dependent protein serine/threonine kinase activity; GO:0008353//RNA polymerase II carboxy-terminal domain kinase activity; GO:0016538//cyclin-dependent protein serine/threonine kinase regulator activity; GO:0019901//protein kinase binding	K23326 cyclin K | (RefSeq) Ccnk, AW123198, AW413594, CPR4, CycK; cyclin K	Ccnk	K23326	cyclin K | (RefSeq) Ccnk, AW123198, AW413594, CPR4, CycK; cyclin K	http://www.genome.jp/dbget-bin/www_bget?mmu:12454	-0.277384	0.109852	0.172238	FALSE	0.379146	0.256403	0.34939	FALSE	chr12	108179465	108203359	0.656321	0.0291739	0.184233	FALSE
Cd83	Cd83	0.714295	0.746961	1.25187	cd83 antigen	GO:0006952//defense response; GO:0006959//humoral immune response; GO:0007165//signal transduction; GO:0014070//response to organic cyclic compound; GO:0032713//negative regulation of interleukin-4 production; GO:0032733//positive regulation of interleukin-10 production; GO:0032743//positive regulation of interleukin-2 production; GO:0043372//positive regulation of CD4-positive, alpha-beta T cell…	GO:0009897//external side of plasma membrane; GO:0016021//integral component of membrane	-	K06510 CD83 antigen | (RefSeq) Cd83; CD83 antigen	Cd83	K06510	CD83 antigen | (RefSeq) Cd83; CD83 antigen	http://www.genome.jp/dbget-bin/www_bget?mmu:12522	-0.00412642	1	1	FALSE	0.761347	0.014931	0.0305723	FALSE	chr13	43785112	43803133	0.764361	0.00878148	0.0880103	FALSE
Cdh17	Cdh17	1.65186	1.63907	3.30521	cadherin-17 isoform x1	GO:0002314//germinal center B cell differentiation; GO:0002315//marginal zone B cell differentiation; GO:0002456//T cell mediated immunity; GO:0007156//homophilic cell adhesion via plasma membrane adhesion molecules; GO:0007229//integrin-mediated signaling pathway; GO:0016339//calcium-dependent cell-cell adhesion via plasma membrane cell adhesion molecules; GO:0033626//positive regulation of inte…	GO:0005887//integral component of plasma membrane; GO:0009986//cell surface; GO:0016323//basolateral plasma membrane	GO:0005178//integrin binding; GO:0005427//proton-dependent oligopeptide secondary active transmembrane transporter activity; GO:0005509//calcium ion binding	K06811 cadherin 17, LI cadherin | (RefSeq) Cdh17, HPT-1, HPT-1/LI; cadherin 17	Cdh17	K06811	cadherin 17, LI cadherin | (RefSeq) Cdh17, HPT-1, HPT-1/LI; cadherin 17	http://www.genome.jp/dbget-bin/www_bget?mmu:12557	-0.0843617	0.732553	0.794785	FALSE	0.956336	0.000899194	0.00250487	FALSE	chr4	11758157	11817905	1.03935	7.62896e-05	0.00294697	UP
Cdkl1	Cdkl1	0.999465	1.16177	2.52155	cyclin-dependent kinase-like 1 isoform x1	GO:0006468//protein phosphorylation; GO:0007507//heart development; GO:0051726//regulation of cell cycle	GO:0005634//nucleus; GO:0005737//cytoplasm; GO:0070062//extracellular exosome	GO:0004693//cyclin-dependent protein serine/threonine kinase activity; GO:0005524//ATP binding	K08824 cyclin-dependent kinase-like [EC:2.7.11.22] | (RefSeq) Cdkl1, 4933411O17Rik; cyclin-dependent	Cdkl1	K08824	cyclin-dependent kinase-like [EC:2.7.11.22] | (RefSeq) Cdkl1, 4933411O17Rik; cyclin-dependent	http://www.genome.jp/dbget-bin/www_bget?mmu:71091	0.159967	0.689602	0.755809	FALSE	1.30551	0.00139227	0.00370915	UP	chr12	69746846	69791267	1.13954	0.000164221	0.0052445	UP
Cdkl3	Cdkl3	2.20226	2.90806	4.48325	cyclin-dependent kinase-like 3 isoform x4	GO:0006468//protein phosphorylation; GO:0030517//negative regulation of axon extension; GO:0050775//positive regulation of dendrite morphogenesis; GO:0051726//regulation of cell cycle; GO:0097484//dendrite extension	GO:0005634//nucleus; GO:0005737//cytoplasm	GO:0004693//cyclin-dependent protein serine/threonine kinase activity; GO:0005524//ATP binding	K08824 cyclin-dependent kinase-like [EC:2.7.11.22] | (RefSeq) Cdkl3, AI852479, B230379H01Rik; cyclin	Cdkl3	K08824	cyclin-dependent kinase-like [EC:2.7.11.22] | (RefSeq) Cdkl3, AI852479, B230379H01Rik; cyclin	http://www.genome.jp/dbget-bin/www_bget?mmu:213084	0.327739	0.138377	0.209236	FALSE	0.980538	0.00052908	0.00154747	FALSE	chr11	52000822	52089778	0.651725	0.00321754	0.0448625	FALSE
Cdr2l	Cdr2l	23.4522	25.1438	35.4794	-	-	-	-	no KO assigned | (RefSeq) Cdr2l, D030068L24Rik, Gm21; cerebellar degeneration-related protein 2-like	Cdr2l	-	-	http://www.genome.jp/dbget-bin/www_bget?mmu:237988	0.0297451	0.840201	0.884178	FALSE	0.555491	0.00976827	0.0210976	FALSE	chr11	115381916	115396132	0.52482	0.00286354	0.0414495	FALSE
Chd5	Chd5	1.28358	1.51156	3.80777	chromodomain-helicase-dna-binding protein 5 isoform x6	GO:0008285//negative regulation of cell proliferation; GO:0021895//cerebral cortex neuron differentiation; GO:0035093//spermatogenesis, exchange of chromosomal proteins; GO:0043967//histone H4 acetylation; GO:0045595//regulation of cell differentiation; GO:0060850//regulation of transcription involved in cell fate commitment; GO:0098532//histone H3-K27 trimethylation; GO:1901798//positive regulat…	GO:0000792//heterochromatin; GO:0016020//membrane; GO:0016581//NuRD complex	GO:0003677//DNA binding; GO:0003682//chromatin binding; GO:0005524//ATP binding; GO:0008026//ATP-dependent helicase activity; GO:0008270//zinc ion binding; GO:0042826//histone deacetylase binding; GO:0061628//H3K27me3 modified histone binding	K14435 chromodomain-helicase-DNA-binding protein 5 [EC:3.6.4.12] | (RefSeq) Chd5, 4930532L22Rik, AW0	Chd5	K14435	chromodomain-helicase-DNA-binding protein 5 [EC:3.6.4.12] | (RefSeq) Chd5, 4930532L22Rik, AW0	http://www.genome.jp/dbget-bin/www_bget?mmu:269610	0.16543	0.362776	0.460545	FALSE	1.52221	4.82436e-12	5.2634e-11	UP	chr4	152338651	152390194	1.35558	9.22019e-15	1.16768e-11	UP
Cherp	Cherp	49.3762	40.8988	61.2958	calcium homeostasis endoplasmic reticulum protein isoform x1	GO:0006396//RNA processing; GO:0008285//negative regulation of cell proliferation; GO:0051209//release of sequestered calcium ion into cytosol; GO:0051533//positive regulation of NFAT protein import into nucleus	GO:0033017//sarcoplasmic reticulum membrane; GO:0048471//perinuclear region of cytoplasm	GO:0044325//ion channel binding; GO:0044822//poly(A) RNA binding	K12841 calcium homeostasis endoplasmic reticulum protein | (RefSeq) Cherp, 5730408I11Rik, D8Wsu96e,	Cherp	K12841	calcium homeostasis endoplasmic reticulum protein | (RefSeq) Cherp, 5730408I11Rik, D8Wsu96e,	http://www.genome.jp/dbget-bin/www_bget?mmu:27967	-0.347553	0.0509411	0.0887318	FALSE	0.274655	0.426933	0.52677	FALSE	chr8	72460482	72475682	0.621814	0.0422745	0.226953	FALSE
Cmip	Cmip	55.1664	74.4443	112.292	c-maf-inducing protein isoform x1	-	GO:0005634//nucleus; GO:0005737//cytoplasm	GO:0005515//protein binding	no KO assigned | (RefSeq) Cmip, 4933407C03Rik, 5830471E12Rik, AI314065, AI464126; c-Maf inducing pro	Cmip	-	-	http://www.genome.jp/dbget-bin/www_bget?mmu:74440	0.355708	0.0581562	0.0995252	FALSE	0.982323	0.0011468	0.00312016	FALSE	chr8	117257019	117461506	0.626718	0.0103035	0.0978432	FALSE
Comp	Comp	0.310455	0.415458	1.21579	cartilage oligomeric matrix protein	GO:0003417//growth plate cartilage development; GO:0007155//cell adhesion; GO:0030198//extracellular matrix organization; GO:0043066//negative regulation of apoptotic process; GO:0060173//limb development	GO:0005578//proteinaceous extracellular matrix; GO:0005615//extracellular space; GO:0070062//extracellular exosome	GO:0001968//fibronectin binding; GO:0002020//protease binding; GO:0005201//extracellular matrix structural constituent; GO:0005499//vitamin D binding; GO:0005509//calcium ion binding; GO:0005518//collagen binding; GO:0008201//heparin binding; GO:0043395//heparan sulfate proteoglycan binding	K04659 thrombospondin 2/3/4/5 | (RefSeq) Comp, TSP5; cartilage oligomeric matrix protein	Comp	K04659	thrombospondin 2/3/4/5 | (RefSeq) Comp, TSP5; cartilage oligomeric matrix protein	http://www.genome.jp/dbget-bin/www_bget?mmu:12845	0.36253	0.37581	0.475218	FALSE	1.94156	2.01477e-05	7.9881e-05	UP	chr8	70373548	70382066	1.57708	3.84654e-05	0.00177666	UP
Coro6	Coro6	0.5629	0.904628	1.64819	coronin-6 isoform x1	GO:0030036//actin cytoskeleton organization	GO:0015629//actin cytoskeleton	GO:0051015//actin filament binding	K13886 coronin-1B/1C/6 | (RefSeq) Coro6; coronin 6	Coro6	K13886	coronin-1B/1C/6 | (RefSeq) Coro6; coronin 6	http://www.genome.jp/dbget-bin/www_bget?mmu:216961	0.601208	0.0562533	0.0967163	FALSE	1.48925	1.24634e-05	5.12418e-05	UP	chr11	77462320	77470484	0.886779	0.000823518	0.016991	FALSE
Csf2	Csf2	7.78645	10.0267	23.1568	granulocyte-macrophage colony-stimulating factor	GO:0001821//histamine secretion; GO:0001892//embryonic placenta development; GO:0006955//immune response; GO:0008284//positive regulation of cell proliferation; GO:0010628//positive regulation of gene expression; GO:0010744//positive regulation of macrophage derived foam cell differentiation; GO:0030223//neutrophil differentiation; GO:0030224//monocyte differentiation; GO:0032747//positive regula…	GO:0005615//extracellular space	GO:0005125//cytokine activity; GO:0005129//granulocyte macrophage colony-stimulating factor receptor binding; GO:0008083//growth factor activity	K05427 granulocyte-macrophage colony-stimulating factor | (RefSeq) Csf2, CSF, Csfgm, GMCSF, Gm-CSf,	Csf2	K05427	granulocyte-macrophage colony-stimulating factor | (RefSeq) Csf2, CSF, Csfgm, GMCSF, Gm-CSf,	http://www.genome.jp/dbget-bin/www_bget?mmu:12981	0.273682	0.482028	0.582913	FALSE	1.51281	0.000669159	0.00191666	UP	chr11	54247270	54249899	1.2399	4.79475e-06	0.000343677	UP
Csn3	Csn3	0.940829	1.04467	3.78798	kappa-casein precursor	GO:0001701//in utero embryonic development; GO:0006511//ubiquitin-dependent protein catabolic process; GO:0007595//lactation; GO:0010388//cullin deneddylation; GO:0050821//protein stabilization	GO:0005615//extracellular space; GO:0005654//nucleoplasm; GO:0005737//cytoplasm; GO:0008180//COP9 signalosome	-	K17282 kappa-casein | (RefSeq) Csn3, AW208918, CSN10, Csnk; casein kappa	Csn3	K17282	kappa-casein | (RefSeq) Csn3, AW208918, CSN10, Csnk; casein kappa	http://www.genome.jp/dbget-bin/www_bget?mmu:12994	0.0961255	0.825119	0.871955	FALSE	1.98811	0.000179642	0.000582424	UP	chr5	87925575	87932545	1.89415	0.000137244	0.00469281	UP
D8Ertd82e	D8Ertd82e	6.01695	6.63056	9.4169	tyrosine-protein kinase 223	GO:0006468//protein phosphorylation	-	GO:0004715//non-membrane spanning protein tyrosine kinase activity; GO:0005524//ATP binding	K17537 tyrosine-protein kinase SgK223 [EC:2.7.10.2] | (RefSeq) Prag1, 9830148H23, D8Ertd82e, NACK, S	D8Ertd82e	K17537	tyrosine-protein kinase SgK223 [EC:2.7.10.2] | (RefSeq) Prag1, 9830148H23, D8Ertd82e, NACK, S	http://www.genome.jp/dbget-bin/www_bget?mmu:244418	0.063684	0.746953	0.80699	FALSE	0.603025	0.0388199	0.0705192	FALSE	chr8	36094625	36147787	0.539331	0.0285259	0.181934	FALSE
Dagla	Dagla	1.8006	2.02054	2.81319	sn1-specific diacylglycerol lipase alpha	GO:0007405//neuroblast proliferation; GO:0019369//arachidonic acid metabolic process; GO:0042136//neurotransmitter biosynthetic process; GO:0046340//diacylglycerol catabolic process; GO:0071926//endocannabinoid signaling pathway	GO:0005886//plasma membrane; GO:0016021//integral component of membrane; GO:0043196//varicosity	GO:0016787//hydrolase activity; GO:0046872//metal ion binding	K13806 sn1-specific diacylglycerol lipase [EC:3.1.1.-] | (RefSeq) Dagla, Nsddr; diacylglycerol lipas	Dagla	K13806	sn1-specific diacylglycerol lipase [EC:3.1.1.-] | (RefSeq) Dagla, Nsddr; diacylglycerol lipas	http://www.genome.jp/dbget-bin/www_bget?mmu:269060	0.0947695	0.629327	0.700205	FALSE	0.603023	0.0225789	0.0438206	FALSE	chr19	10245265	10304877	0.505707	0.0239788	0.164096	FALSE
Ddi2	Ddi2	7.19584	6.92481	10.2655	protein ddi1 homolog 2 isoform x3	GO:0006508//proteolysis; GO:0050892//intestinal absorption; GO:0051051//negative regulation of transport	GO:0005654//nucleoplasm; GO:0005794//Golgi apparatus; GO:0005886//plasma membrane; GO:0005903//brush border; GO:0030054//cell junction	GO:0004190//aspartic-type endopeptidase activity; GO:0005515//protein binding; GO:0008200//ion channel inhibitor activity	no KO assigned | (RefSeq) Rsc1a1, 1700027M01Rik, Rs1; regulatory solute carrier protein, family 1, m	Ddi2	-	-	http://www.genome.jp/dbget-bin/www_bget?mmu:69994	-0.13318	0.535127	0.635154	FALSE	0.465457	0.100504	0.158683	FALSE	chr4	141683563	141723419	0.59794	0.00634297	0.0711626	FALSE
Diaph2	Diaph2	4.91235	4.9071	7.97582	protein diaphanous homolog 2 isoform x1	GO:0007275//multicellular organismal development; GO:0030041//actin filament polymerization; GO:0048477//oogenesis	GO:0005730//nucleolus; GO:0005739//mitochondrion; GO:0005794//Golgi apparatus; GO:0016021//integral component of membrane	GO:0003779//actin binding; GO:0017048//Rho GTPase binding	K05741 diaphanous 2 | (RefSeq) Diaph2, Dia3, Diap2, Drf2, E430022I22Rik; diaphanous related formin 2	Diaph2	K05741	diaphanous 2 | (RefSeq) Diaph2, Dia3, Diap2, Drf2, E430022I22Rik; diaphanous related formin 2	http://www.genome.jp/dbget-bin/www_bget?mmu:54004	-0.0803872	0.709178	0.773578	FALSE	0.654928	0.0426452	0.0765817	FALSE	chrX	129749665	130465834	0.735759	0.00611624	0.0691803	FALSE
Dkkl1	Dkkl1	0.245008	0.41852	1.06448	dickkopf-like protein 1	GO:0002230//positive regulation of defense response to virus by host; GO:0045600//positive regulation of fat cell differentiation; GO:0098779//mitophagy in response to mitochondrial depolarization; GO:0098792//xenophagy	GO:0005576//extracellular region	GO:0005515//protein binding	no KO assigned | (RefSeq) Dkkl1, AI414495, SGY, SGY-1, SGY1, Soggy, mSgy; dickkopf-like 1	Dkkl1	-	-	http://www.genome.jp/dbget-bin/www_bget?mmu:50722	0.725923	0.129052	0.197117	FALSE	2.09148	2.73185e-06	1.2766e-05	UP	chr7	45207525	45212604	1.36321	0.000205129	0.00619322	UP
Dlgap4	Dlgap4	30.7443	41.5907	72.9499	large homolog-associated protein 4	GO:0023052//signaling	GO:0005886//plasma membrane; GO:0030425//dendrite; GO:0043025//neuronal cell body; GO:0045202//synapse	GO:0019904//protein domain specific binding	no KO assigned | (RefSeq) Dlgap4, AI225853, BC024558, DAP-4, DAP4, SAPAP-4, Sapap4, WBP16; DLG assoc	Dlgap4	-	-	http://www.genome.jp/dbget-bin/www_bget?mmu:228836	0.357799	0.0786642	0.129126	FALSE	1.20113	0.000129663	0.00043449	UP	chr2	156613639	156764363	0.844317	0.000607627	0.0136737	FALSE
Dpf1	Dpf1	12.013	10.0604	15.784	zinc finger protein neuro-d4 isoform x8	GO:0006355//regulation of transcription, DNA-templated; GO:0006915//apoptotic process; GO:0007399//nervous system development	GO:0005737//cytoplasm; GO:0071565//nBAF complex	GO:0003676//nucleic acid binding; GO:0008270//zinc ion binding	K22198 BRG1-associated factor 45B/C | (RefSeq) Dpf1, Neud4; D4, zinc and double PHD fingers family 1	Dpf1	K22198	BRG1-associated factor 45B/C | (RefSeq) Dpf1, Neud4; D4, zinc and double PHD fingers family 1	http://www.genome.jp/dbget-bin/www_bget?mmu:29861	-0.328081	0.121809	0.187573	FALSE	0.346784	0.104638	0.163866	FALSE	chr7	29303959	29317592	0.673002	0.000904028	0.0181679	FALSE
Dram1	Dram1	2.522	2.18167	4.39856	dna damage-regulated autophagy modulator protein 1	GO:0010506//regulation of autophagy	GO:0005764//lysosome; GO:0016021//integral component of membrane	-	K21955 DNA damage-regulated autophagy modulator protein 1 | (RefSeq) Dram1, 1200002N14Rik, Dram; DNA	Dram1	K21955	DNA damage-regulated autophagy modulator protein 1 | (RefSeq) Dram1, 1200002N14Rik, Dram; DNA	http://www.genome.jp/dbget-bin/www_bget?mmu:71712	-0.285935	0.232892	0.321248	FALSE	0.756214	0.0147561	0.030264	FALSE	chr10	88322801	88364383	1.04102	5.89801e-05	0.00243898	UP
Dusp10	Dusp10	7.63195	7.02735	11.2799	dual specificity protein phosphatase 10	GO:0000188//inactivation of MAPK activity; GO:0002819//regulation of adaptive immune response; GO:0032496//response to lipopolysaccharide; GO:0035335//peptidyl-tyrosine dephosphorylation; GO:0043508//negative regulation of JUN kinase activity; GO:0044387//negative regulation of protein kinase activity by regulation of protein phosphorylation; GO:0048715//negative regulation of oligodendrocyte dif…	GO:0005654//nucleoplasm; GO:0005794//Golgi apparatus	GO:0004725//protein tyrosine phosphatase activity; GO:0017017//MAP kinase tyrosine/serine/threonine phosphatase activity	K20216 dual specificity phosphatase 10 [EC:3.1.3.16 3.1.3.48] | (RefSeq) Dusp10, 2610306G15Rik, AI15	Dusp10	K20216	dual specificity phosphatase 10 [EC:3.1.3.16 3.1.3.48] | (RefSeq) Dusp10, 2610306G15Rik, AI15	http://www.genome.jp/dbget-bin/www_bget?mmu:63953	-0.197674	0.442267	0.541592	FALSE	0.516401	0.087435	0.141322	FALSE	chr1	184034461	184075636	0.714972	0.00796233	0.082492	FALSE
Dusp9	Dusp9	0.130474	0.132776	1.49875	dual specificity protein phosphatase 9	GO:0000188//inactivation of MAPK activity; GO:0035335//peptidyl-tyrosine dephosphorylation	GO:0005737//cytoplasm	GO:0004725//protein tyrosine phosphatase activity; GO:0017017//MAP kinase tyrosine/serine/threonine phosphatase activity	K18498 dual specificity phosphatase 9 [EC:3.1.3.16 3.1.3.48] | (RefSeq) Dusp9, Dusp4, Mpk4, Pyst3; d	Dusp9	K18498	dual specificity phosphatase 9 [EC:3.1.3.16 3.1.3.48] | (RefSeq) Dusp9, Dusp4, Mpk4, Pyst3; d	http://www.genome.jp/dbget-bin/www_bget?mmu:75590	-0.02081	1	1	FALSE	3.49435	1.99047e-15	3.29713e-14	UP	chrX	73639389	73643514	3.50804	1.26583e-18	3.06221e-15	UP
Eaf1	Eaf1	19.551	24.4373	33.998	ell-associated factor 1	GO:0045944//positive regulation of transcription from RNA polymerase II promoter	GO:0032783//ELL-EAF complex; GO:0045171//intercellular bridge	GO:0008134//transcription factor binding	K15186 ELL-associated factor | (RefSeq) Eaf1, 4933403C17Rik, AI666536; ELL associated factor 1	Eaf1	K15186	ELL-associated factor | (RefSeq) Eaf1, 4933403C17Rik, AI666536; ELL associated factor 1	http://www.genome.jp/dbget-bin/www_bget?mmu:74427	0.252818	0.0638759	0.108251	FALSE	0.755122	5.80414e-05	0.000209447	FALSE	chr14	31495079	31509858	0.500586	0.00102251	0.0199684	FALSE
Ebf1	Ebf1	2.60832	2.0067	4.34657	transcription factor coe1 isoform x2	GO:0007275//multicellular organismal development; GO:0045944//positive regulation of transcription from RNA polymerase II promoter	GO:0005634//nucleus	GO:0000978//RNA polymerase II core promoter proximal region sequence-specific DNA binding; GO:0001077//transcriptional activator activity, RNA polymerase II core promoter proximal region sequence-specific binding; GO:0046872//metal ion binding; GO:0070742//C2H2 zinc finger domain binding	K09103 early B-cell factor | (RefSeq) Ebf1, Ebf, O/E-1, OE-1, Olf-1, Olf1; early B cell factor 1	Ebf1	K09103	early B-cell factor | (RefSeq) Ebf1, Ebf, O/E-1, OE-1, Olf-1, Olf1; early B cell factor 1	http://www.genome.jp/dbget-bin/www_bget?mmu:13591	-0.457209	0.0811578	0.13263	FALSE	0.69627	0.0899784	0.144906	FALSE	chr11	44618100	45008096	1.15426	0.00172409	0.028903	UP
Eea1	Eea1	9.29616	8.92488	12.7226	early endosome antigen 1 isoform x1	GO:0006897//endocytosis; GO:0006906//vesicle fusion; GO:0039694//viral RNA genome replication	GO:0005769//early endosome; GO:0005829//cytosol; GO:0005969//serine-pyruvate aminotransferase complex; GO:0019897//extrinsic component of plasma membrane; GO:0044308//axonal spine; GO:0055037//recycling endosome; GO:0070062//extracellular exosome	GO:0005545//1-phosphatidylinositol binding; GO:0030742//GTP-dependent protein binding; GO:0042803//protein homodimerization activity; GO:0046872//metal ion binding	K12478 early endosome antigen 1 | (RefSeq) Eea1, A430109M19Rik, B230358H09Rik, ZFYVE2; early endosom	Eea1	K12478	early endosome antigen 1 | (RefSeq) Eea1, A430109M19Rik, B230358H09Rik, ZFYVE2; early endosom	http://www.genome.jp/dbget-bin/www_bget?mmu:216238	-0.132609	0.438797	0.538019	FALSE	0.409637	0.100476	0.158682	FALSE	chr10	95940661	96045518	0.542162	0.00904034	0.0897467	FALSE
Ell2	Ell2	6.89264	6.70536	10.5928	rna polymerase ii elongation factor ell2	GO:0006414//translational elongation; GO:0032968//positive regulation of transcription elongation from RNA polymerase II promoter; GO:0042795//snRNA transcription from RNA polymerase II promoter	GO:0005737//cytoplasm; GO:0005813//centrosome; GO:0008023//transcription elongation factor complex	GO:0003746//translation elongation factor activity	K15183 RNA polymerase II elongation factor ELL | (RefSeq) Ell2; elongation factor RNA polymerase II	Ell2	K15183	RNA polymerase II elongation factor ELL | (RefSeq) Ell2; elongation factor RNA polymerase II	http://www.genome.jp/dbget-bin/www_bget?mmu:192657	-0.117525	0.581176	0.677801	FALSE	0.578275	0.0851494	0.138117	FALSE	chr13	75707484	75772361	0.695775	0.0166263	0.131603	FALSE
Epb41l4a	Epb41l4a	1.93755	1.81411	3.48891	band -like protein 4a	GO:0031032//actomyosin structure organization	GO:0005737//cytoplasm; GO:0005856//cytoskeleton; GO:0019898//extrinsic component of membrane	GO:0005200//structural constituent of cytoskeleton; GO:0008092//cytoskeletal protein binding	no KO assigned | (RefSeq) Epb41l4a, Epb4.1l4, Epb4.1l4a, NBL4; erythrocyte membrane protein band 4.1	Epb41l4a	-	-	http://www.genome.jp/dbget-bin/www_bget?mmu:13824	-0.163606	0.40068	0.501488	FALSE	0.808486	0.00105724	0.00289973	FALSE	chr18	33796327	34007676	0.969492	6.32054e-06	0.000426207	FALSE
Epha8	Epha8	0.112686	0.244208	1.24213	ephrin type-a receptor 8 isoform x1	GO:0006929//substrate-dependent cell migration; GO:0007411//axon guidance; GO:0016322//neuron remodeling; GO:0018108//peptidyl-tyrosine phosphorylation; GO:0033628//regulation of cell adhesion mediated by integrin; GO:0043410//positive regulation of MAPK cascade; GO:0043552//positive regulation of phosphatidylinositol 3-kinase activity; GO:0046777//protein autophosphorylation; GO:0048013//ephrin …	GO:0005887//integral component of plasma membrane; GO:0031901//early endosome membrane; GO:0043005//neuron projection	GO:0005004//GPI-linked ephrin receptor activity; GO:0005515//protein binding; GO:0005524//ATP binding	K05109 Eph receptor A8 [EC:2.7.10.1] | (RefSeq) Epha8, AW047546, Eek, Hek3, mKIAA1459; Eph receptor	Epha8	K05109	Eph receptor A8 [EC:2.7.10.1] | (RefSeq) Epha8, AW047546, Eek, Hek3, mKIAA1459; Eph receptor	http://www.genome.jp/dbget-bin/www_bget?mmu:13842	0.989674	0.0740237	0.122543	FALSE	3.34808	6.77194e-13	8.22407e-12	UP	chr4	136929419	136956816	2.3735	8.30444e-14	7.65314e-11	UP
Epo	Epo	0.958634	1.2575	9.43064	erythropoietin	GO:0000122//negative regulation of transcription from RNA polymerase II promoter; GO:0001525//angiogenesis; GO:0001666//response to hypoxia; GO:0002215//defense response to nematode; GO:0006953//acute-phase response; GO:0006979//response to oxidative stress; GO:0007566//embryo implantation; GO:0007568//aging; GO:0009651//response to salt stress; GO:0010523//negative regulation of calcium ion tran…	GO:0005615//extracellular space; GO:0009986//cell surface; GO:0044297//cell body; GO:0070062//extracellular exosome	GO:0004601//peroxidase activity; GO:0005128//erythropoietin receptor binding; GO:0005179//hormone activity; GO:0020037//heme binding; GO:0030295//protein kinase activator activity; GO:0046872//metal ion binding	K05437 erythropoietin | (RefSeq) Epo; erythropoietin	Epo	K05437	erythropoietin | (RefSeq) Epo; erythropoietin	http://www.genome.jp/dbget-bin/www_bget?mmu:13856	0.301744	0.502621	0.602717	FALSE	3.2304	9.25553e-15	1.40663e-13	UP	chr5	137483020	137485816	2.93147	3.57402e-18	7.68533e-15	UP
Etv4	Etv4	3.3485	4.55381	8.04322	ets translocation variant 4 isoform x1	GO:0008045//motor neuron axon guidance; GO:0033600//negative regulation of mammary gland epithelial cell proliferation; GO:0045944//positive regulation of transcription from RNA polymerase II promoter; GO:0048863//stem cell differentiation; GO:0060762//regulation of branching involved in mammary gland duct morphogenesis	GO:0005654//nucleoplasm; GO:0005730//nucleolus	GO:0000978//RNA polymerase II core promoter proximal region sequence-specific DNA binding; GO:0000981//RNA polymerase II transcription factor activity, sequence-specific DNA binding; GO:0001077//transcriptional activator activity, RNA polymerase II core promoter proximal region sequence-specific binding; GO:0005515//protein binding	K15592 ets translocation variant 4 | (RefSeq) Etv4, AW414408, Pea-3, Pea3; ets variant 4	Etv4	K15592	ets translocation variant 4 | (RefSeq) Etv4, AW414408, Pea-3, Pea3; ets variant 4	http://www.genome.jp/dbget-bin/www_bget?mmu:18612	0.377735	0.052738	0.0914562	FALSE	1.2278	8.92283e-07	4.52022e-06	UP	chr11	101769747	101785310	0.84815	0.00011179	0.00399166	FALSE
Fads6	Fads6	0.459632	0.563992	1.01122	fatty acid desaturase 6	GO:0006633//fatty acid biosynthetic process; GO:0055114//oxidation-reduction process	GO:0016021//integral component of membrane	GO:0016491//oxidoreductase activity	K12419 fatty acid desaturase 6 [EC:1.14.19.-] | (RefSeq) Fads6, BC044804; fatty acid desaturase doma	Fads6	K12419	fatty acid desaturase 6 [EC:1.14.19.-] | (RefSeq) Fads6, BC044804; fatty acid desaturase doma	http://www.genome.jp/dbget-bin/www_bget?mmu:328035	0.221341	0.495637	0.595971	FALSE	1.08376	0.000591983	0.00171395	UP	chr11	115278626	115297818	0.860916	0.00305245	0.0433412	FALSE
Fam126a	Fam126a	17.8791	17.1026	26.3065	hyccin isoform x3	GO:0007165//signal transduction; GO:0042552//myelination; GO:0046854//phosphatidylinositol phosphorylation; GO:0090002//establishment of protein localization to plasma membrane	GO:0005829//cytosol; GO:0005886//plasma membrane; GO:0043005//neuron projection	GO:0004871//signal transducer activity; GO:0005515//protein binding	K21844 protein FAM126 | (RefSeq) Fam126a, AB030242, Drctnnb1a; family with sequence similarity 126,	Fam126a	K21844	protein FAM126 | (RefSeq) Fam126a, AB030242, Drctnnb1a; family with sequence similarity 126,	http://www.genome.jp/dbget-bin/www_bget?mmu:84652	-0.129796	0.350639	0.44919	FALSE	0.513525	0.00916159	0.0199209	FALSE	chr5	23915276	24030780	0.641328	0.000157437	0.00505572	FALSE
Fam222b	Fam222b	8.41449	7.20283	10.125	protein fam222b isoform x1	-	GO:0005654//nucleoplasm	-	no KO assigned | (RefSeq) Fam222b, 9630020I17Rik; family with sequence similarity 222, member B	Fam222b	-	-	http://www.genome.jp/dbget-bin/www_bget?mmu:216971	-0.301796	0.147007	0.220084	FALSE	0.219067	0.412873	0.512742	FALSE	chr11	78094666	78157339	0.520412	0.0100859	0.096467	FALSE
Fermt3	Fermt3	1.38752	1.24039	2.30267	fermitin family homolog 3	GO:0007159//leukocyte cell-cell adhesion; GO:0007229//integrin-mediated signaling pathway; GO:0030335//positive regulation of cell migration; GO:0033622//integrin activation; GO:0033632//regulation of cell-cell adhesion mediated by integrin; GO:0034446//substrate adhesion-dependent cell spreading; GO:0070527//platelet aggregation	GO:0002102//podosome; GO:0016020//membrane; GO:0030054//cell junction; GO:0042995//cell projection; GO:0070062//extracellular exosome	GO:0005178//integrin binding	K17084 kindlin 3 | (RefSeq) Fermt3, C79673, Kindlin3; fermitin family member 3	Fermt3	K17084	kindlin 3 | (RefSeq) Fermt3, C79673, Kindlin3; fermitin family member 3	http://www.genome.jp/dbget-bin/www_bget?mmu:108101	-0.219251	0.394726	0.495252	FALSE	0.695608	0.0158679	0.0322012	FALSE	chr19	6998958	7019469	0.912933	0.000289843	0.00802304	FALSE
Fgd6	Fgd6	1.7905	1.91722	2.80086	and ph domain-containing protein 6	GO:0035023//regulation of Rho protein signal transduction; GO:0043547//positive regulation of GTPase activity	GO:0005737//cytoplasm; GO:0005856//cytoskeleton	GO:0005089//Rho guanyl-nucleotide exchange factor activity; GO:0046872//metal ion binding	K05724 FYVE, RhoGEF and PH domain containing 5/6 | (RefSeq) Fgd6, AA123052, Etohd4, ZFYVE24; FYVE, R	Fgd6	K05724	FYVE, RhoGEF and PH domain containing 5/6 | (RefSeq) Fgd6, AA123052, Etohd4, ZFYVE24; FYVE, R	http://www.genome.jp/dbget-bin/www_bget?mmu:13998	0.022903	0.920523	0.950824	FALSE	0.59596	0.0223404	0.0434209	FALSE	chr10	94036001	94145339	0.571662	0.00569524	0.0658524	FALSE
Fip1l1	Fip1l1	44.4915	48.2771	72.4628	pre-mrna 3 -end-processing factor fip1 isoform x2	GO:0000398//mRNA splicing, via spliceosome; GO:0006369//termination of RNA polymerase II transcription; GO:0006378//mRNA polyadenylation; GO:0006406//mRNA export from nucleus; GO:0098789//pre-mRNA cleavage required for polyadenylation	GO:0005847//mRNA cleavage and polyadenylation specificity factor complex; GO:0016021//integral component of membrane	GO:0005515//protein binding; GO:0044822//poly(A) RNA binding	K14405 pre-mRNA 3'-end-processing factor FIP1 | (RefSeq) Fip1l1, 1300019H17Rik, Rje; FIP1 like 1 (S.	Fip1l1	K14405	pre-mRNA 3'-end-processing factor FIP1 | (RefSeq) Fip1l1, 1300019H17Rik, Rje; FIP1 like 1 (S.	http://www.genome.jp/dbget-bin/www_bget?mmu:66899	0.043246	0.797973	0.849744	FALSE	0.66367	0.0219257	0.042717	FALSE	chr5	74535353	74598790	0.620302	0.0124909	0.110174	FALSE
Flrt3	Flrt3	1.0924	1.62487	2.83614	leucine-rich repeat transmembrane protein flrt3	GO:0003345//proepicardium cell migration involved in pericardium morphogenesis; GO:0006469//negative regulation of protein kinase activity; GO:0007411//axon guidance; GO:0008543//fibroblast growth factor receptor signaling pathway; GO:0019221//cytokine-mediated signaling pathway; GO:0046426//negative regulation of JAK-STAT cascade; GO:0048678//response to axon injury; GO:0050919//negative chemota…	GO:0005578//proteinaceous extracellular matrix; GO:0005615//extracellular space; GO:0005789//endoplasmic reticulum membrane; GO:0005887//integral component of plasma membrane; GO:0005911//cell-cell junction; GO:0005925//focal adhesion; GO:0014069//postsynaptic density; GO:0030425//dendrite; GO:0031410//cytoplasmic vesicle; GO:0042734//presynaptic membrane; GO:0043679//axon terminus; GO:0044295//a…	GO:0004860//protein kinase inhibitor activity; GO:0005057//receptor signaling protein activity; GO:0005104//fibroblast growth factor receptor binding; GO:0030674//protein binding, bridging; GO:0042803//protein homodimerization activity; GO:0045499//chemorepellent activity	K16362 leucine-rich repeat transmembrane protein FLRT | (RefSeq) Flrt3, 5530600M07Rik, C430047I10Rik	Flrt3	K16362	leucine-rich repeat transmembrane protein FLRT | (RefSeq) Flrt3, 5530600M07Rik, C430047I10Rik	http://www.genome.jp/dbget-bin/www_bget?mmu:71436	0.490727	0.0983452	0.15658	FALSE	1.32847	0.000976598	0.00270476	UP	chr2	140658198	140671476	0.83795	0.0136413	0.116478	FALSE
Foxh1	Foxh1	0.396597	0.556943	2.25106	forkhead box protein h1	GO:0000122//negative regulation of transcription from RNA polymerase II promoter; GO:0001947//heart looping; GO:0003139//secondary heart field specification; GO:0003151//outflow tract morphogenesis; GO:0003215//cardiac right ventricle morphogenesis; GO:0003222//ventricular trabecula myocardium morphogenesis; GO:0007179//transforming growth factor beta receptor signaling pathway; GO:0033147//negat…	GO:0000790//nuclear chromatin; GO:0016021//integral component of membrane; GO:0032444//activin responsive factor complex	GO:0001104//RNA polymerase II transcription cofactor activity; GO:0001190//transcriptional activator activity, RNA polymerase II transcription factor binding; GO:0001205//transcriptional activator activity, RNA polymerase II distal enhancer sequence-specific binding; GO:0019904//protein domain specific binding; GO:0043425//bHLH transcription factor binding; GO:0043565//sequence-specific DNA bindi…	K09400 forkhead box protein H | (RefSeq) Foxh1, Fast1, Fast2, fast-1, fast-2; forkhead box H1	Foxh1	K09400	forkhead box protein H | (RefSeq) Foxh1, Fast1, Fast2, fast-1, fast-2; forkhead box H1	http://www.genome.jp/dbget-bin/www_bget?mmu:14106	0.387523	0.540044	0.640225	FALSE	2.43277	0.000664052	0.0019032	UP	chr15	76667829	76671545	2.04976	7.16043e-06	0.000471346	UP
Foxj1	Foxj1	6.62922	9.14702	13.0372	forkhead box protein j1	GO:0000122//negative regulation of transcription from RNA polymerase II promoter; GO:0002635//negative regulation of germinal center formation; GO:0002897//positive regulation of central B cell tolerance induction; GO:0002924//negative regulation of humoral immune response mediated by circulating immunoglobulin; GO:0007283//spermatogenesis; GO:0007368//determination of left/right symmetry; GO:000…	GO:0005634//nucleus	GO:0000978//RNA polymerase II core promoter proximal region sequence-specific DNA binding; GO:0001077//transcriptional activator activity, RNA polymerase II core promoter proximal region sequence-specific binding	K09402 forkhead box protein J1 | (RefSeq) Foxj1, FKHL-13, HFH-4, Hfh4; forkhead box J1	Foxj1	K09402	forkhead box protein J1 | (RefSeq) Foxj1, FKHL-13, HFH-4, Hfh4; forkhead box J1	http://www.genome.jp/dbget-bin/www_bget?mmu:15223	0.387901	0.11445	0.17753	FALSE	0.929262	0.00141144	0.00375753	FALSE	chr11	116330704	116335516	0.541287	0.038043	0.213714	FALSE
Foxj3	Foxj3	13.7994	17.1272	25.6786	forkhead box protein j3 isoform x1	GO:0006355//regulation of transcription, DNA-templated	GO:0005634//nucleus	GO:0000981//RNA polymerase II transcription factor activity, sequence-specific DNA binding; GO:0043565//sequence-specific DNA binding	K09403 forkhead box protein J2/3 | (RefSeq) Foxj3, C330039G02Rik, Fhd6; forkhead box J3	Foxj3	K09403	forkhead box protein J2/3 | (RefSeq) Foxj3, C330039G02Rik, Fhd6; forkhead box J3	http://www.genome.jp/dbget-bin/www_bget?mmu:230700	0.238842	0.145048	0.217549	FALSE	0.854664	0.000860173	0.00240766	FALSE	chr4	119539661	119629119	0.615743	0.00371466	0.0500482	FALSE
Fxyd5	Fxyd5	5.33675	4.51567	10.5586	fxyd domain-containing ion transport regulator 5	GO:2000649//regulation of sodium ion transmembrane transporter activity	GO:0005887//integral component of plasma membrane	GO:0003779//actin binding; GO:0005216//ion channel activity; GO:0017080//sodium channel regulator activity; GO:0045296//cadherin binding	K13362 FXYD domain-containing ion transport regulator 5 | (RefSeq) Fxyd5, EF-8, Oit2, RIC; FXYD doma	Fxyd5	K13362	FXYD domain-containing ion transport regulator 5 | (RefSeq) Fxyd5, EF-8, Oit2, RIC; FXYD doma	http://www.genome.jp/dbget-bin/www_bget?mmu:18301	-0.317594	0.204505	0.290616	FALSE	0.944332	0.0161193	0.0326475	FALSE	chr7	31032723	31042331	1.26102	0.0003336	0.00890499	UP
Gabpb1	Gabpb1	22.5104	24.6926	40.9922	ga-binding protein subunit beta-1	GO:0007005//mitochondrion organization; GO:0045944//positive regulation of transcription from RNA polymerase II promoter	GO:0005634//nucleus; GO:0005654//nucleoplasm	GO:0003700//transcription factor activity, sequence-specific DNA binding; GO:0044212//transcription regulatory region DNA binding; GO:0046982//protein heterodimerization activity	K09454 GA-binding protein transcription factor, beta | (RefSeq) Gabpb1, BABPB2, E4TF1, E4TF1-47, E4T	Gabpb1	K09454	GA-binding protein transcription factor, beta | (RefSeq) Gabpb1, BABPB2, E4TF1, E4TF1-47, E4T	http://www.genome.jp/dbget-bin/www_bget?mmu:14391	0.060792	0.715864	0.779744	FALSE	0.821513	0.000356393	0.00108486	FALSE	chr2	126628907	126676551	0.760311	8.29853e-05	0.00316144	FALSE
Gareml	Gareml	1.46727	2.30329	9.62079	grb2-associated and regulator of mapk	-	GO:0070062//extracellular exosome	-	no KO assigned | (RefSeq) Garem2, Fam59b, Gareml, Gm444; GRB2 associated regulator of MAPK1 subtype	Gareml	-	-	http://www.genome.jp/dbget-bin/www_bget?mmu:242915	0.568566	0.0540869	0.0934774	FALSE	2.65476	1.81323e-16	3.3106e-15	UP	chr5	30105196	30118380	2.08835	5.95578e-26	5.76312e-22	UP
Gas7	Gas7	0.380338	0.560308	1.15276	growth arrest-specific protein 7 isoform x1	GO:0006355//regulation of transcription, DNA-templated; GO:0007050//cell cycle arrest; GO:0008360//regulation of cell shape; GO:0030041//actin filament polymerization; GO:0048812//neuron projection morphogenesis; GO:0051017//actin filament bundle assembly	GO:0001726//ruffle; GO:0005737//cytoplasm; GO:0005884//actin filament	GO:0003700//transcription factor activity, sequence-specific DNA binding; GO:0051015//actin filament binding	K18618 growth arrest-specific protein 7 | (RefSeq) Gas7, AW124766, B230343A10Rik, Gas7-cb; growth ar	Gas7	K18618	growth arrest-specific protein 7 | (RefSeq) Gas7, AW124766, B230343A10Rik, Gas7-cb; growth ar	http://www.genome.jp/dbget-bin/www_bget?mmu:14457	0.48191	0.0811324	0.132612	FALSE	1.54854	1.29787e-06	6.38607e-06	UP	chr11	67455024	67688992	1.0657	1.75874e-05	0.000954584	UP
Gcfc2	Gcfc2	5.71004	4.71222	7.08486	gc-rich sequence dna-binding factor 2	GO:0000122//negative regulation of transcription from RNA polymerase II promoter; GO:0000245//spliceosomal complex assembly	GO:0005730//nucleolus; GO:0071008//U2-type post-mRNA release spliceosomal complex	GO:0000978//RNA polymerase II core promoter proximal region sequence-specific DNA binding; GO:0001078//transcriptional repressor activity, RNA polymerase II core promoter proximal region sequence-specific binding	K09061 GC-rich sequence DNA-binding factor | (RefSeq) Gcfc2, A130099G21, AW146020, GCF2, Tcf9; GC-ri	Gcfc2	K09061	GC-rich sequence DNA-binding factor | (RefSeq) Gcfc2, A130099G21, AW146020, GCF2, Tcf9; GC-ri	http://www.genome.jp/dbget-bin/www_bget?mmu:330361	-0.351292	0.0884835	0.142649	FALSE	0.261596	0.276539	0.372616	FALSE	chr6	81923635	81959098	0.611772	0.00124079	0.0226833	FALSE
Git1	Git1	41.7187	46.0308	70.6487	arf gtpase-activating protein git1 isoform x1	GO:0001771//immunological synapse formation; GO:0008277//regulation of G-protein coupled receptor protein signaling pathway; GO:0016310//phosphorylation; GO:0032013//negative regulation of ARF protein signal transduction; GO:0032465//regulation of cytokinesis; GO:0043547//positive regulation of GTPase activity; GO:0048013//ephrin receptor signaling pathway; GO:0060996//dendritic spine development	GO:0005829//cytosol; GO:0005925//focal adhesion; GO:0016020//membrane; GO:0016235//aggresome; GO:0043005//neuron projection; GO:0045202//synapse	GO:0005096//GTPase activator activity; GO:0016301//kinase activity; GO:0031267//small GTPase binding; GO:0032403//protein complex binding; GO:0042803//protein homodimerization activity; GO:0046872//metal ion binding	K05737 G protein-coupled receptor kinase interactor 1 | (RefSeq) Git1, Cat-1, p95Cat; GIT ArfGAP 1	Git1	K05737	G protein-coupled receptor kinase interactor 1 | (RefSeq) Git1, Cat-1, p95Cat; GIT ArfGAP 1	http://www.genome.jp/dbget-bin/www_bget?mmu:216963	0.0665848	0.70104	0.766207	FALSE	0.715127	0.00477952	0.0111783	FALSE	chr11	77493412	77507775	0.648289	0.00108214	0.0208384	FALSE
Glis1	Glis1	1.16642	1.35867	4.00829	zinc finger protein glis1	GO:0000122//negative regulation of transcription from RNA polymerase II promoter; GO:0045944//positive regulation of transcription from RNA polymerase II promoter	GO:0005634//nucleus	GO:0000977//RNA polymerase II regulatory region sequence-specific DNA binding; GO:0001227//transcriptional repressor activity, RNA polymerase II transcription regulatory region sequence-specific binding; GO:0001228//transcriptional activator activity, RNA polymerase II transcription regulatory region sequence-specific binding; GO:0046872//metal ion binding	K09232 zinc finger protein GLIS1/3 | (RefSeq) Glis1, Gli5, Gli6, GliH1; GLIS family zinc finger 1	Glis1	K09232	zinc finger protein GLIS1/3 | (RefSeq) Glis1, Gli5, Gli6, GliH1; GLIS family zinc finger 1	http://www.genome.jp/dbget-bin/www_bget?mmu:230587	0.139855	0.633939	0.704547	FALSE	1.73356	9.85523e-06	4.13933e-05	UP	chr4	107426637	107635061	1.59336	3.07774e-07	3.67675e-05	UP
Gls2	Gls2	2.24433	3.28122	6.39997	glutaminase liver mitochondrial isoform x1	GO:0006537//glutamate biosynthetic process; GO:0006543//glutamine catabolic process; GO:0014047//glutamate secretion; GO:0042981//regulation of apoptotic process; GO:0072593//reactive oxygen species metabolic process; GO:1903955//positive regulation of protein targeting to mitochondrion	GO:0005759//mitochondrial matrix	GO:0004359//glutaminase activity; GO:0005515//protein binding	K01425 glutaminase [EC:3.5.1.2] | (RefSeq) Gls2, A330074B06Rik, AI195532, GA, GLS, Lga; glutaminase	Gls2	K01425	glutaminase [EC:3.5.1.2] | (RefSeq) Gls2, A330074B06Rik, AI195532, GA, GLS, Lga; glutaminase	http://www.genome.jp/dbget-bin/www_bget?mmu:216456	0.477391	0.0696619	0.116478	FALSE	1.4641	2.53525e-08	1.67385e-07	UP	chr10	128194635	128210004	0.983989	0.000138456	0.00472582	FALSE
Gm11100	Gm11100	0.419623	0.21015	1.09165	uncharacterized protein c3orf49	GO:0016192//vesicle-mediated transport	GO:0016021//integral component of membrane	-	no KO assigned | (RefSeq) Gm11100; predicted gene 11100	Gm11100	-	-	http://www.genome.jp/dbget-bin/www_bget?mmu:102633458	-1.03731	0.173302	0.252559	FALSE	1.32236	0.00852111	0.0187068	UP	chr14	13935386	13948495	2.35658	4.67792e-05	0.00207107	UP
Gm21811	Gm21811	4.49021	4.3897	6.48846	cadherin-11	GO:0001501//skeletal system development; GO:0001503//ossification; GO:0007156//homophilic cell adhesion via plasma membrane adhesion molecules; GO:0021957//corticospinal tract morphogenesis; GO:0034332//adherens junction organization	GO:0005737//cytoplasm; GO:0005886//plasma membrane; GO:0016021//integral component of membrane; GO:0070062//extracellular exosome	GO:0005509//calcium ion binding	-	Gm21811	-	-	-	-0.108913	0.614595	0.686921	FALSE	0.487738	0.101483	0.160034	FALSE	chr8	20122251	20151448	0.596518	0.0211043	0.151495	FALSE
Gm2237	Gm2237	1.23922	0.943054	3.14121	uncharacterized protein gm2237 isoform x2	GO:0001933//negative regulation of protein phosphorylation; GO:0007416//synapse assembly; GO:0010821//regulation of mitochondrion organization; GO:0060025//regulation of synaptic activity	-	GO:0005515//protein binding	no KO assigned | (RefSeq) Gm3173, 100041162; predicted gene 3173	Gm2237	-	-	http://www.genome.jp/dbget-bin/www_bget?mmu:100169868	-0.459961	0.150225	0.223978	FALSE	1.29038	0.000166551	0.000543949	UP	chr14	19564906	19585736	1.74908	8.1359e-08	1.15775e-05	UP
Gm2573	Gm2573	5.55547	4.03925	7.21019	protein asterix	GO:0006013//mannose metabolic process	GO:0016021//integral component of membrane	GO:0004559//alpha-mannosidase activity; GO:0008270//zinc ion binding; GO:0030246//carbohydrate binding	-	Gm2573	-	-	-	-0.540778	0.0572488	0.0982219	FALSE	0.330005	0.425898	0.525598	FALSE	chr15	12180959	12181795	0.869132	0.0143474	0.120306	FALSE
Gm38469	Gm38469	1.42618	1.02254	1.7721	at-rich interactive domain-containing protein 2	GO:0006337//nucleosome disassembly; GO:0006355//regulation of transcription, DNA-templated	GO:0005654//nucleoplasm; GO:0005886//plasma membrane; GO:0090544//BAF-type complex	GO:0003677//DNA binding; GO:0046872//metal ion binding	no KO assigned | (RefSeq) Gm38469; predicted gene, 38469	Gm38469	-	-	http://www.genome.jp/dbget-bin/www_bget?mmu:102634841	-0.566558	0.0907109	0.145866	FALSE	0.261151	0.546034	0.647628	FALSE	chr15	96134823	96287396	0.825641	0.0230582	0.160335	FALSE
Gm5751	Gm5751	0.328642	0.528044	2.28833	synovial x member breakpoint 1	GO:1903507//negative regulation of nucleic acid-templated transcription	GO:0005634//nucleus	GO:0003714//transcription corepressor activity	no KO assigned | (RefSeq) Gm5751, EG436188; predicted gene 5751	Gm5751	-	-	http://www.genome.jp/dbget-bin/www_bget?mmu:436188	0.617601	0.341618	0.440609	FALSE	2.74781	6.17588e-06	2.70613e-05	UP	chrX	8871568	8875407	2.12732	5.47292e-05	0.00229756	UP
[truncated: 129 more rows]

## Sheet: W5CC
#	Symbol	Expression			Description	ADM vs. NC				W5CC vs. ADM
		NC	ADM	W5CC		Log2FC	p-value	FDR	Trenda	Log2FC	p-value	FDR	Trenda
Level 1b
1	Clca3b	3.26592	1.26837	4.73244	chloride channel calcium activated 1	-1.44172	1.06082e-05	2.42197e-05	Down	1.93797	8.01485e-08	5.82153e-06	Up
2	Adm	2.36949	0.512048	1.22967	adm	-2.28579	3.10453e-05	7.08796e-05	Down	1.27909	0.00747614	0.0425459	Up
3	Podxl	9.40692	1.70416	3.93058	podocalyxin	-2.53585	1.57952e-47	3.60622e-47	Down	1.23659	1.13154e-08	1.12364e-06	Up
4	Celf4	2.47579	0.825449	1.89538	cugbp elav-like family member 4 isoform x15	-1.66458	1.64662e-07	3.75941e-07	Down	1.23264	4.5656e-05	0.000958613	Up
5	Hist1h2bc	9.16358	4.7156	10.7317	histone h2b type 1-like	-1.01859	0.000969029	0.00221239	Down	1.20839	1.14283e-05	0.000326269	Up
6	Trib3	15.2606	4.88377	9.8509	tribbles homolog 3	-1.6973	3.62644e-09	8.27954e-09	Down	1.0297	4.4366e-06	0.000153271	Up
[truncated: 616 more rows]

## Sheet: HCC_S2
FPKM>1
ADMvsNC unchange, Log2FC≠0
HCCvsADM up, Log2FC>0.5, pv<0.05
[truncated: 13 more rows]
