# Supplementary material for: RNA-Seq-Based Transcriptome Analysis of Chinese Cordyceps Aqueous Extracts Protective Effect against Adriamycin-Induced mpc5 Cell Injury
Source: Int J Mol Sci. 2024 Sep 26;25(19):10352. doi: 10.3390/ijms251910352 (PMC11476491; doi:10.3390/ijms251910352)
Supplement: Supplementary file 1 [file ijms-25-10352-s001.zip › supplementary materials/Table S4.xlsx]

## Sheet: W1CC
Table S4. Genes potential participated in alleviating ADM-induced mpc5 cell injury after W1CC and W5CC treatments (Down)
#	Symbol	Expression			Description	ADM vs. NC				W1CC vs. ADM
		NC	ADM	W1CC		Log2FC	p-value	FDR	Trenda	Log2FC	p-value	FDR	Trenda
Level 1b
1	Gpnmb	0.21555	4.02568	1.91814	transmembrane glycoprotein nmb	4.13409	5.27635e-49	1.20465e-48	Up	-1.06191	1.72612e-12	8.96598e-11	Down
2	Gbp5	0.34624	2.39178	0.645423	guanylate-binding protein 5	2.72723	2.21545e-28	5.05812e-28	Up	-1.8842	1.14976e-24	4.12081e-22	Down
3	1700023F06Rik	0.310961	1.15156	0.382237	spermatogenesis-associated protein 21-like	1.81619	5.48913e-07	1.25322e-06	Up	-1.57737	3.65362e-07	6.13821e-06	Down
4	Gbp2	2.78269	6.46299	2.70165	guanylate-binding protein 1-like isoform x2	1.1547	3.38161e-10	7.72058e-10	Up	-1.25042	4.73962e-21	9.80029e-19	Down
5	Enpp2	0.909955	2.07196	0.98321	ectonucleotide pyrophosphatase phosphodiesterase family member 2 isoform x2	1.11825	1.16055e-06	2.64966e-06	Up	-1.0698	9.52424e-10	2.99435e-08	Down
6	2210011C24Rik	0.585453	1.14724	0.541894	-	0.887675	0.006321	0.0144315	Up	-1.09897	0.00631642	0.0255418	Down
7	Uba7	7.33968	10.8504	5.38186	ubiquitin-like modifier-activating enzyme 7	0.505274	0.00230547	0.00526364	Up	-1.00649	7.98141e-23	2.09312e-20	Down
8	C2	2.85781	6.13949	3.06478	complement c2	1.04783	3.81631e-06	8.71304e-06	Up	-0.996515	5.62602e-15	4.78199e-13	Down
9	Igfbp2	3.46213	6.94641	3.50145	insulin-like growth factor-binding protein 2	0.950443	0.000144432	0.000329754	Up	-0.981876	1.89665e-09	5.63348e-08	Down
10	Svep1	0.76047	1.26974	0.652314	von willebrand factor type egf and pentraxin domain-containing protein 1	0.669871	0.000892732	0.0020382	Up	-0.956346	1.04843e-08	2.65559e-07	Down
11	Zbp1	0.832541	2.14175	1.10038	z-dna-binding protein 1	1.29445	1.30854e-07	2.98754e-07	Up	-0.955366	8.61979e-07	1.29807e-05	Down
12	Oas3	4.52465	8.22592	4.24631	2 -5 -oligoadenylate synthase 3	0.796962	3.72681e-08	8.50869e-08	Up	-0.947461	2.33869e-22	5.78073e-20	Down
13	Xdh	3.1885	33.8986	17.7119	xanthine dehydrogenase oxidase	3.34182	2.42341e-109	5.5329e-109	Up	-0.931605	9.86972e-32	8.48971e-29	Down
14	Sh3rf2	1.33156	2.98717	1.60888	e3 ubiquitin-protein ligase sh3rf2 isoform x1	1.08478	9.17055e-06	2.09373e-05	Up	-0.884225	1.01407e-09	3.16963e-08	Down
15	Plcd4	0.321759	1.74595	0.943475	1-phosphatidylinositol -bisphosphate phosphodiesterase delta-4 isoform x1	2.34445	1.15418e-11	2.63511e-11	Up	-0.87791	7.34799e-08	1.49352e-06	Down
16	Dhx58	0.939814	3.68718	2.00625	probable atp-dependent rna helicase dhx58	1.91221	5.828e-16	1.33059e-15	Up	-0.871473	2.20005e-10	7.93805e-09	Down
17	Lor	0.418937	1.78867	0.988875	PREDICTED: loricrin [Bubalus bubalis]	2.02472	1.76363e-12	4.02655e-12	Up	-0.850709	1.26802e-05	0.000137371	Down
18	Gla	4.82818	9.07402	5.09925	alpha-galactosidase a	0.849255	3.14836e-06	7.18805e-06	Up	-0.826575	6.32664e-12	3.05047e-10	Down
19	Oas1a	8.72783	15.1018	8.6833	2 -5 -oligoadenylate synthase 1a isoform x1	0.735698	0.000319846	0.000730242	Up	-0.793687	2.75729e-12	1.39844e-10	Down
20	Fam132a	9.13669	26.7156	15.4765	adipolin	1.49037	1.27225e-13	2.90468e-13	Up	-0.780893	1.13011e-14	8.77341e-13	Down
21	Ttc30b	3.14222	4.8523	2.81084	tetratricopeptide repeat protein 30b	0.557554	0.00113435	0.00258983	Up	-0.779501	3.65447e-08	8.06851e-07	Down
22	Insl3	0.986904	10.153	5.89631	insulin-like 3	3.31633	3.94766e-29	9.01293e-29	Up	-0.774108	6.32384e-07	9.95539e-06	Down
23	Ccl8	0.337805	2.35982	1.36516	c-c motif chemokine 8	2.76987	9.76704e-09	2.22992e-08	Up	-0.772013	0.00330227	0.0151464	Down
24	Slc6a13	0.078377	1.12449	0.656174	sodium- and chloride-dependent gaba transporter 2	3.76654	2.78443e-18	6.35715e-18	Up	-0.768174	0.000672429	0.00403241	Down
25	Gbp9	4.59707	11.9102	7.00706	isoform cra_a	1.30228	1.15916e-15	2.64649e-15	Up	-0.760273	3.90043e-15	3.39581e-13	Down
26	Gsdmd	32.2885	61.5865	36.5074	gasdermin-d isoform x1	0.873016	7.92811e-08	1.81007e-07	Up	-0.749146	2.50151e-23	7.07302e-21	Down
27	Bphl	9.1734	14.0536	8.46961	valacyclovir hydrolase	0.563229	0.0192725	0.044001	Up	-0.724659	1.48814e-08	3.63241e-07	Down
28	Wbscr27	3.3738	9.2797	5.69204	williams-beuren syndrome chromosomal region 27 protein isoform x1	1.39673	1.21095e-13	2.76473e-13	Up	-0.700758	1.38574e-11	6.14422e-10	Down
29	Cxcl16	0.891072	2.17477	1.33887	c-x-c motif chemokine 16	1.22963	1.88655e-06	4.30718e-06	Up	-0.698317	0.000743881	0.00437787	Down
30	Gbp7	1.26809	4.28913	2.63983	guanylate-binding protein 4 isoform x1	1.68043	1.96165e-15	4.47866e-15	Up	-0.696226	1.2784e-10	4.82303e-09	Down
31	Akr1b8	39.6385	66.0584	40.7338	aldose reductase-related protein 2	0.670315	7.62433e-07	1.74071e-06	Up	-0.693077	3.24315e-17	3.94024e-15	Down
32	Inhbb	1.5618	8.14943	5.03915	inhibin beta b chain	2.32585	3.44003e-31	7.85395e-31	Up	-0.687451	1.45472e-10	5.42165e-09	Down
33	Dkk3	9.12778	19.5837	12.1258	dickkopf-related protein 3	1.03569	9.57617e-14	2.18634e-13	Up	-0.686924	1.60375e-15	1.51928e-13	Down
34	Ybx2	1.0072	3.38058	2.09934	y-box-binding protein 2	1.67694	2.22434e-13	5.07841e-13	Up	-0.686592	7.0369e-06	8.25107e-05	Down
35	Uap1l1	23.7261	52.5785	32.5715	udp-n-acetylhexosamine pyrophosphorylase-like protein 1	1.09402	3.09264e-07	7.06082e-07	Up	-0.685983	1.12912e-15	1.08398e-13	Down
36	Mgst1	1.19696	2.01064	1.24964	microsomal glutathione s-transferase 1	0.678366	0.0120961	0.0276167	Up	-0.685783	0.00341791	0.0155589	Down
37	Oas1g	1.46743	2.70908	1.69372	2 -5 -oligoadenylate synthase 1a isoform x1	0.828856	0.000346555	0.000791222	Up	-0.670249	7.44309e-06	8.64719e-05	Down
38	Fam180a	0.762158	6.78382	4.26003	protein fam180a	3.08609	9.26881e-34	2.11617e-33	Up	-0.66586	2.04587e-07	3.69754e-06	Down
39	Hexa	22.7396	35.4078	22.3292	beta-hexosaminidase subunit alpha	0.575467	2.37024e-05	5.41151e-05	Up	-0.659834	9.15856e-15	7.32157e-13	Down
40	Trem2	0.030899	2.10579	1.3224	triggering receptor expressed on myeloid cells 2	5.8283	5.1865e-30	1.18413e-29	Up	-0.654445	0.00149319	0.00785826	Down
41	Arl6ip1	64.4556	117.837	75.6756	adp-ribosylation factor-like protein 6-interacting protein 1	0.813742	7.09545e-06	1.61997e-05	Up	-0.63392	2.55732e-17	3.1425e-15	Down
42	Fbxo32	1.55087	2.72843	1.76095	f-box only protein 32	0.754712	5.6816e-05	0.000129717	Up	-0.627036	1.45615e-06	2.06283e-05	Down
43	Lgals3bp	46.7609	94.1157	60.8675	galectin-3-binding protein	0.940901	1.62504e-12	3.71014e-12	Up	-0.623695	1.30807e-17	1.64499e-15	Down
44	Nid2	4.92889	15.1306	9.84746	nidogen-2 precursor	1.55079	5.8693e-27	1.34002e-26	Up	-0.614008	4.596e-14	3.16777e-12	Down
45	Serpinb8	1.07921	1.81666	1.1865	serpin b8	0.673552	0.00166248	0.00379561	Up	-0.612909	0.000482686	0.00305921	Down
46	Gm15433	0.217796	1.16019	0.759586	proteinase-activated receptor 1-like	2.36958	9.93872e-14	2.26911e-13	Up	-0.603094	0.000666793	0.00400682	Down
47	Masp1	1.17015	6.25897	4.13096	mannan-binding lectin serine protease 1 isoform x2	2.3393	3.26672e-26	7.45826e-26	Up	-0.595675	4.75813e-08	1.00944e-06	Down
48	1810010H24Rik	0.68395	1.39781	0.917	-	0.977199	0.000264566	0.000604031	Up	-0.593568	0.00459997	0.0198276	Down
49	Mthfsl	2.1468	3.30864	2.17797	5-formyltetrahydrofolate cyclo-ligase isoform x1	0.567895	0.0176461	0.0402879	Up	-0.590444	0.000881367	0.00504346	Down
50	Mmp14	27.5814	52.9565	35.316	matrix metalloproteinase-14	0.87452	1.30837e-11	2.98715e-11	Up	-0.579464	3.47229e-15	3.06023e-13	Down
51	Klrg2	6.90277	13.8843	9.2583	killer cell lectin-like receptor subfamily g member 2	0.934704	1.57725e-07	3.60102e-07	Up	-0.578765	1.48239e-08	3.6225e-07	Down
52	Trim34a	0.532614	1.25793	0.844087	tripartite motif-containing protein 34a isoform x1	1.1631	2.08617e-06	4.76294e-06	Up	-0.575692	0.000704777	0.00418901	Down
53	Klhdc8b	0.476211	1.73936	1.16169	kelch domain-containing protein 8b isoform x1	1.80187	3.04437e-10	6.95061e-10	Up	-0.575592	0.000344235	0.00230467	Down
54	Xaf1	5.6717	12.0461	8.05774	xiap-associated factor 1	1.02017	3.25498e-09	7.43146e-09	Up	-0.574836	1.11744e-07	2.16681e-06	Down
55	Dnase1	1.70723	2.65752	1.77652	deoxyribonuclease-1	0.564132	0.00662725	0.0151307	Up	-0.574529	0.000763174	0.00447549	Down
56	Cln3	4.20692	8.10532	5.42367	battenin isoform x1	0.88078	1.64777e-06	3.76204e-06	Up	-0.573232	2.47873e-06	3.28629e-05	Down
57	Gm42031	1.36312	3.02994	2.04273	gag-pro-pol polyprotein	1.08368	1.23701e-06	2.82423e-06	Up	-0.568114	0.000195662	0.00142149	Down
58	Dpp7	5.53431	8.90125	5.99744	dipeptidyl peptidase 2	0.62932	0.001785	0.00407534	Up	-0.566375	1.15562e-05	0.000126532	Down
59	Exoc3l4	1.09038	2.45777	1.65388	exocyst complex component 3-like protein 4	1.11352	7.32797e-07	1.67305e-06	Up	-0.565237	0.000432659	0.00279052	Down
60	Fzd7	30.5047	53.837	36.3266	low quality protein: frizzled-7	0.753224	1.44695e-07	3.30354e-07	Up	-0.562648	4.46324e-08	9.5788e-07	Down
61	Apol9b	15.2292	37.2217	25.1217	apolipoprotein l 9a	1.22873	1.87506e-14	4.28096e-14	Up	-0.561956	6.31987e-10	2.04985e-08	Down
62	Tap2	12.1997	23.9708	16.1845	antigen peptide transporter 2	0.916462	1.04257e-07	2.38031e-07	Up	-0.561255	7.89386e-12	3.72265e-10	Down
63	Ing4	18.166	29.3347	19.8282	inhibitor of growth protein 4 isoform x2	0.632479	0.000110286	0.000251794	Up	-0.560456	2.60752e-10	9.26829e-09	Down
64	Tprn	6.89043	10.6879	7.22839	taperin	0.562664	0.000300695	0.000686517	Up	-0.55801	2.73456e-07	4.76927e-06	Down
65	Cenpw	13.7033	21.0258	14.2737	centromere protein w	0.563799	0.0105323	0.0240463	Up	-0.55547	9.20008e-06	0.000103745	Down
66	Cenpa	67.9059	107.998	73.2427	histone h3-like centromeric protein a	0.610047	7.45688e-05	0.000170248	Up	-0.555226	7.60649e-15	6.26718e-13	Down
67	Oas1c	2.2746	6.60255	4.47272	2 -5 oligoadenylate synthetase 1e	1.47561	1.63906e-14	3.74214e-14	Up	-0.554675	1.43002e-06	2.0352e-05	Down
68	Gnpda1	6.82534	11.0856	7.53311	glucosamine-6-phosphate isomerase 1	0.634703	0.000217842	0.000497357	Up	-0.551405	1.27127e-05	0.000137584	Down
69	S100a13	11.4282	19.3211	13.2036	protein s100-a13	0.705134	0.0030208	0.0068968	Up	-0.546047	4.73233e-05	0.000421392	Down
70	Ass1	4.27417	64.0016	44.0292	argininosuccinate synthase isoform x1	3.82861	3.2075e-60	7.32305e-60	Up	-0.534839	1.6754e-12	8.72362e-11	Down
71	Spaca9	1.45253	4.45552	3.0599	uncharacterized protein c9orf9 homolog isoform x2	1.54761	2.79129e-08	6.37281e-08	Up	-0.529138	0.00425312	0.0186313	Down
72	Fbxo2	6.8989	12.5674	8.68885	f-box only protein 2	0.810694	0.000269339	0.00061493	Up	-0.527991	3.84396e-06	4.84538e-05	Down
73	Ddx60	0.899303	2.78128	1.91948	probable atp-dependent rna helicase ddx60	1.5591	3.15896e-15	7.21223e-15	Up	-0.527448	1.53916e-05	0.000160518	Down
74	Mppe1	4.11234	8.46909	5.8823	metallophosphoesterase 1	0.982582	1.92513e-07	4.39528e-07	Up	-0.5203	7.46772e-06	8.67112e-05	Down
75	Abcb4	1.09205	3.82064	2.66435	multidrug resistance protein 3 isoform x1	1.73263	4.31601e-18	9.8539e-18	Up	-0.515047	5.60038e-06	6.77352e-05	Down
76	Mgst2	5.91167	18.6238	13.0256	microsomal glutathione s-transferase 2	1.60215	3.34444e-11	7.6357e-11	Up	-0.514218	0.000109999	0.000870555	Down
77	Ccnb1	73.5052	121.597	85.1193	g2 mitotic-specific cyclin-b1	0.662197	2.59419e-07	5.92281e-07	Up	-0.509684	9.99711e-13	5.4564e-11	Down
78	Acaa1b	0.124828	4.83757	3.38705	3-ketoacyl- thiolase peroxisomal isoform x1	5.20022	8.39913e-24	1.91761e-23	Up	-0.508778	7.14033e-05	0.000602558	Down
79	Fry	0.694694	1.83702	1.2935	protein furry homolog isoform x3	1.32567	3.7296e-08	8.51507e-08	Up	-0.501312	0.000545186	0.00339332	Down
level 2c
1	Ccnb2	56.7616	72.691	37.9335	g2 mitotic-specific cyclin-b2	0.293868	0.0147633	0.0301293	Slightly up	-0.933379	4.14142e-35	4.68732e-32	Down
2	Tgtp1	1.82665	2.5577	1.62299	interferon-inducible gtpase 1 isoform x1	0.419353	0.0242297	0.0494484	Slightly up	-0.65237	1.74632e-05	0.000179339	Down
3	Tgtp2	1.2153	1.76542	1.12208	interferon-inducible gtpase 1 isoform x1	0.481775	0.0241875	0.0493623	Slightly up	-0.647465	1.19031e-05	0.000129868	Down
4	Vwa5a	12.8367	18.2258	11.6493	von willebrand factor a domain-containing protein 5a isoform x4	0.44003	0.000645285	0.000977705	Slightly up	-0.641035	3.65245e-16	3.75808e-14	Down
5	Ppox	14.3029	19.4711	13.1691	protoporphyrinogen oxidase isoform x1	0.381367	0.0123744	0.0187491	Slightly up	-0.558697	9.8509e-08	1.94347e-06	Down
6	Col4a5	39.4913	51.702	35.1678	collagen alpha-5 chain isoform x1	0.323783	0.00857701	0.0129955	Slightly up	-0.550906	3.2608e-16	3.42057e-14	Down
7	Yipf2	6.13753	8.66723	5.93611	protein yipf2	0.430557	0.00473407	0.0112716	Slightly up	-0.542532	8.99772e-07	1.34931e-05	Down
8	Aldh16a1	19.807	28.3489	19.6548	aldehyde dehydrogenase family 16 member a1	0.458365	0.00266539	0.00634617	Slightly up	-0.523208	2.23446e-10	8.04873e-09	Down
9	Ckmt1	0.162434	15.6651	11.0686	creatine kinase u- mitochondrial	6.47719	2.2411e-106	5.11666e-106	Up	-0.495776	3.49699e-06	5.29847e-06	Slightly down
10	Uckl1	8.37907	18.8101	13.2935	uridine-cytidine kinase-like 1 isoform x3	1.10545	1.5982e-11	3.64886e-11	Up	-0.495455	9.76705e-07	1.47986e-06	Slightly down
11	Irf7	12.8635	19.7224	13.9729	interferon regulatory factor 7	0.552195	0.000198609	0.000453446	Up	-0.492047	2.47097e-05	3.74389e-05	Slightly down
12	Dyrk1b	10.4422	15.6707	11.1073	dual specificity tyrosine-phosphorylation-regulated kinase 1b isoform x3	0.515871	0.000202645	0.000462661	Up	-0.491438	7.29745e-07	1.10567e-06	Slightly down
13	Anxa8	11.5689	78.0944	55.413	annexin a8	2.68076	4.94676e-46	1.1294e-45	Up	-0.48963	8.22288e-09	1.24589e-08	Slightly down
14	Sp100	3.69239	14.7475	10.4782	nuclear autoantigen sp-100 isoform 1	1.92342	1.52703e-27	3.48636e-27	Up	-0.487955	2.15742e-06	3.26881e-06	Slightly down
15	Tubb4b	298.644	551.185	391.906	tubulin beta-4b chain	0.821156	6.89978e-10	1.57529e-09	Up	-0.48681	4.99176e-10	7.56327e-10	Slightly down
16	Cd55	1.55365	13.2518	9.45759	complement decay-accelerating gpi-anchored isoform x5	3.01109	2.97315e-38	6.78801e-38	Up	-0.481963	2.78575e-07	4.22084e-07	Slightly down
17	Gbp3	6.9747	16.4615	11.7909	isoform cra_a	1.17018	1.46703e-14	3.34938e-14	Up	-0.477064	3.41724e-07	5.17763e-07	Slightly down
18	Fancg	9.45852	14.6093	10.4681	fanconi anemia group g protein isoform x2	0.564321	0.000117534	0.000268344	Up	-0.474655	4.0146e-06	6.08272e-06	Slightly down
19	Katnal2	2.41964	4.07498	2.94862	katanin p60 atpase-containing subunit a-like 2 isoform x3	0.687048	0.000447213	0.00102103	Up	-0.463616	0.00099577	0.00150874	Slightly down
20	2010315B03Rik	2.94327	4.63318	3.35056	Zinc finger protein 791	0.586085	0.000587535	0.0013414	Up	-0.462248	0.00031156	0.00047206	Slightly down
21	Dcp1b	0.863165	1.41697	1.02627	mrna-decapping enzyme 1b isoform x1	0.633621	0.0102036	0.0232959	Up	-0.46003	0.00788164	0.0119419	Slightly down
22	H2-Q7	29.9843	93.188	67.6671	mhc h-2dr	1.57258	4.72032e-22	1.0777e-21	Up	-0.456424	3.7905e-05	5.74319e-05	Slightly down
23	Pak6	1.48237	4.06661	2.95202	serine threonine-protein kinase pak 6	1.38097	2.03564e-12	4.64757e-12	Up	-0.456125	0.000501173	0.000759353	Slightly down
24	Synpo	27.8192	44.7381	32.5064	synaptopodin isoform x1	0.615856	5.41131e-06	1.23546e-05	Up	-0.455915	7.48791e-09	1.13453e-08	Slightly down
25	Peli2	1.22667	2.45565	1.78381	e3 ubiquitin-protein ligase pellino homolog 2	0.927349	4.37805e-06	9.99554e-06	Up	-0.454694	0.00225887	0.00342254	Slightly down
26	Abtb1	6.39882	11.0468	8.04254	ankyrin repeat and btb poz domain-containing protein 1	0.732155	0.000573359	0.00130904	Up	-0.453489	0.000396061	0.000600093	Slightly down
27	Isoc2b	1.18334	3.1982	2.32094	isochorismatase domain-containing protein mitochondrial	1.36299	1.97531e-07	4.50984e-07	Up	-0.452082	0.0173433	0.0262777	Slightly down
28	Stxbp2	60.249	103.607	75.4935	syntaxin-binding protein 2	0.713851	8.04885e-08	1.83764e-07	Up	-0.451588	1.89731e-09	2.87471e-09	Slightly down
29	Hsd17b11	15.8748	25.8425	18.8467	estradiol 17-beta-dehydrogenase 11	0.630922	3.12241e-05	7.12878e-05	Up	-0.450655	7.99601e-07	1.21152e-06	Slightly down
30	Naaladl1	3.10141	4.82634	3.52155	n-acetylated-alpha-linked acidic dipeptidase-like protein	0.574552	0.00174863	0.00399231	Up	-0.449856	0.00092509	0.00140165	Slightly down
31	Ifi27	85.0013	184.448	134.9	isg12a protein	1.06551	7.41741e-06	1.69347e-05	Up	-0.44611	3.83827e-07	5.81556e-07	Slightly down
32	Adamtsl4	16.4164	56.7723	41.5532	adamts-like protein 4 isoform x1	1.72129	6.2318e-35	1.42278e-34	Up	-0.445153	1.18771e-07	1.79956e-07	Slightly down
33	Trim12c	5.80266	11.9293	8.7345	tripartite motif-containing protein 30a-like	0.974756	1.38738e-11	3.16754e-11	Up	-0.444401	6.37384e-07	9.65734e-07	Slightly down
34	Usp18	5.45345	17.7762	13.0437	ubl carboxyl-terminal hydrolase 18	1.6463	4.90744e-18	1.12042e-17	Up	-0.44281	0.000495923	0.000751399	Slightly down
35	Ifi35	11.9386	43.5803	31.9808	interferon-induced 35 kda protein	1.80941	2.90134e-26	6.62407e-26	Up	-0.441379	7.41354e-07	1.12326e-06	Slightly down
36	Fam83d	17.4103	79.1048	58.0626	protein fam83d	2.11849	8.75815e-51	1.99958e-50	Up	-0.44123	1.50744e-07	2.284e-07	Slightly down
37	Lgals9	38.1396	60.5451	44.4834	galectin-9 isoform x1	0.599279	6.69846e-06	1.52933e-05	Up	-0.439709	2.29975e-06	3.48447e-06	Slightly down
38	Stra6	4.02862	19.9476	14.6715	stimulated by retinoic acid gene 6 protein homolog isoform x1	2.24327	9.57753e-44	2.18665e-43	Up	-0.438007	3.29122e-06	4.9867e-06	Slightly down
39	Nhej1	2.1636	4.55793	3.35026	non-homologous end-joining factor 1	1.01892	0.000147594	0.000336973	Up	-0.436982	0.0320839	0.048612	Slightly down
40	Gm13212	1.12035	1.91543	1.40709	uncharacterized protein loc433801 isoform x1	0.693016	0.00295856	0.00675469	Up	-0.436222	0.0295569	0.0447832	Slightly down
41	Hoxc6	9.46038	15.7923	11.6288	homeobox protein hox-c6 isoform x1	0.667287	3.12022e-05	7.1238e-05	Up	-0.436076	9.01379e-05	0.000136573	Slightly down
42	Tcea3	0.538424	3.86857	2.85117	transcription elongation factor a protein 3 isoform x2	2.74153	1.19547e-14	2.72939e-14	Up	-0.434415	0.0071321	0.0108062	Slightly down
43	Slc25a40	5.31084	12.7114	9.38444	solute carrier family 25 member 40 isoform x1	1.19638	1.33567e-13	3.04948e-13	Up	-0.434075	5.48631e-05	8.31259e-05	Slightly down
44	Grn	101.311	163.83	120.862	isoform cra_e	0.62867	1.08075e-06	2.46746e-06	Up	-0.433841	5.96321e-09	9.03516e-09	Slightly down
45	Gigyf1	12.1618	18.5252	13.6912	perq amino acid-rich with gyf domain-containing protein 1 isoform x1	0.541936	4.02216e-05	9.18301e-05	Up	-0.430774	2.22412e-06	3.36988e-06	Slightly down
46	Ccdc191	3.34464	5.33773	3.96199	---	0.60947	0.00028403	0.000648471	Up	-0.423468	0.00130093	0.00197111	Slightly down
47	Cnnm2	6.22171	12.5866	9.40322	metal transporter cnnm2 isoform x1	0.944525	3.82187e-08	8.72573e-08	Up	-0.416029	0.000322652	0.000488866	Slightly down
48	Vnn1	0.925321	11.7019	8.7526	vanin 1	3.5641	3.56789e-30	8.14586e-30	Up	-0.414783	0.000178939	0.00027112	Slightly down
49	Sirt5	2.57375	4.42669	3.29882	nad-dependent protein deacylase sirtuin- mitochondrial isoform x1	0.727052	0.00185882	0.00424389	Up	-0.414314	0.0128494	0.0194688	Slightly down
50	Wdr45	8.18601	13.4408	10.0608	wd repeat domain phosphoinositide-interacting protein 4	0.65286	4.08363e-05	9.32336e-05	Up	-0.412324	0.000294129	0.000445649	Slightly down
51	Myh15	0.114285	1.56681	1.17722	low quality protein: myosin-15	3.71622	2.64485e-37	6.03847e-37	Up	-0.409601	0.00184379	0.00279363	Slightly down
52	Pde5a	1.10934	2.3767	1.78684	cgmp-specific 3 -cyclic phosphodiesterase isoform x1	1.02327	5.08027e-06	1.15988e-05	Up	-0.408196	0.00232317	0.00351996	Slightly down
53	Ly6a	10.3378	34.0991	25.6443	lymphocyte antigen 6a-2 6e-1 precursor	1.66915	2.72456e-12	6.22047e-12	Up	-0.406886	5.78546e-05	8.76585e-05	Slightly down
54	Sap25	4.89923	10.1693	7.65825	histone deacetylase complex subunit sap25 isoform x1	0.987058	2.45237e-06	5.59902e-06	Up	-0.403461	0.0132203	0.0200308	Slightly down
55	Ccdc157	5.40408	8.23287	6.20866	coiled-coil domain-containing protein 157 isoform x1	0.544944	0.000118876	0.000271407	Up	-0.402021	2.54279e-05	3.85271e-05	Slightly down
56	H2-T23	8.66971	18.9962	14.3118	mhc class ib	1.0779	1.26498e-06	2.88808e-06	Up	-0.401973	0.000807723	0.00122382	Slightly down
57	Taz	15.3858	39.7858	30.0973	tafazzin isoform x4	1.31076	1.48317e-15	3.38624e-15	Up	-0.397414	4.10819e-06	6.22453e-06	Slightly down
58	Pttg1	22.2315	36.5103	27.6435	securin isoform x1	0.6594	0.000631133	0.00144094	Up	-0.397072	0.000233774	0.000354204	Slightly down
59	Cpe	99.7762	249.356	188.73	carboxypeptidase e	1.2572	3.97235e-19	9.06929e-19	Up	-0.396547	1.09229e-06	1.65499e-06	Slightly down
60	Nit1	13.891	26.6685	20.2049	nitrilase homolog 1 isoform x1	0.877382	2.44934e-08	5.59209e-08	Up	-0.395352	9.76806e-05	0.000148001	Slightly down
61	Serpine2	29.688	311.653	237.377	glia-derived nexin	3.31849	6.23011e-76	1.4224e-75	Up	-0.387728	1.59094e-08	2.41052e-08	Slightly down
62	Rnf213	11.8833	31.5496	24.0684	e3 ubiquitin-protein ligase rnf213 isoform x1	1.33625	3.50262e-15	7.99684e-15	Up	-0.386301	6.40223e-05	9.70034e-05	Slightly down
63	Ogdhl	4.2514	17.3664	13.2559	2-oxoglutarate dehydrogenase- mitochondrial isoform x1	1.97095	4.64858e-31	1.06132e-30	Up	-0.384299	1.32798e-05	2.01209e-05	Slightly down
64	Ccl2	107.975	160.93	122.862	c-c motif chemokine 2	0.513639	0.001673	0.00381963	Up	-0.383729	0.0015825	0.00239773	Slightly down
65	Serpinb9b	1.90904	4.44613	3.39356	serine (or cysteine) proteinase clade member 9 isoform x1	1.15832	6.58245e-07	1.50284e-06	Up	-0.382454	0.014576	0.0220848	Slightly down
66	Wdpcp	2.27558	5.0132	3.84231	wd repeat-containing and planar cell polarity effector protein fritz homolog isoform x1	1.06918	3.28549e-09	7.50112e-09	Up	-0.379956	0.00286468	0.00434042	Slightly down
67	H2-T22	17.6935	31.9604	24.4762	isoform cra_a	0.791251	1.17251e-07	2.67696e-07	Up	-0.3796	2.30542e-05	3.49306e-05	Slightly down
68	Krtcap3	4.10723	6.38088	4.88516	keratinocyte-associated protein 3	0.555601	0.0179218	0.0409174	Up	-0.379432	0.024606	0.0372819	Slightly down
69	Pyroxd2	0.905665	5.50264	4.21757	pyridine nucleotide-disulfide oxidoreductase domain-containing protein 2	2.5351	6.11698e-26	1.39657e-25	Up	-0.378165	0.0110033	0.0166716	Slightly down
70	Slc25a17	50.6701	124.845	96.0435	peroxisomal membrane protein pmp34	1.23737	1.89854e-20	4.33456e-20	Up	-0.373392	1.50886e-06	2.28615e-06	Slightly down
71	Homez	3.49035	11.0461	8.52118	homeobox and leucine zipper protein homez	1.59144	1.00871e-20	2.30299e-20	Up	-0.369694	0.000859269	0.00130192	Slightly down
72	Cmbl	7.04948	13.9593	10.7666	carboxymethylenebutenolidase homolog isoform x1	0.930084	8.94764e-06	2.04284e-05	Up	-0.369429	0.0013688	0.00207394	Slightly down
73	Cuedc2	79.5141	119.412	92.2213	cue domain-containing protein 2 isoform x1	0.528269	0.000748359	0.00170858	Up	-0.367727	2.29452e-06	3.47654e-06	Slightly down
74	Plxdc2	0.708137	9.94634	7.68627	plexin domain-containing protein 2 isoform x1	3.72548	1.65094e-37	3.76926e-37	Up	-0.367187	5.67343e-06	8.59611e-06	Slightly down
75	Ttc12	3.31666	5.28436	4.07954	tetratricopeptide repeat protein 12	0.605469	0.000612138	0.00139758	Up	-0.366711	0.00409257	0.00620087	Slightly down
76	Glod4	22.7297	38.1217	29.5082	glyoxalase domain-containing protein 4	0.685423	2.71705e-06	6.20331e-06	Up	-0.364451	7.34039e-06	1.11218e-05	Slightly down
77	Rnf128	7.26038	16.2554	12.5958	e3 ubiquitin-protein ligase rnf128 isoform x2	1.09261	1.0752e-12	2.45478e-12	Up	-0.362308	5.31687e-05	8.05587e-05	Slightly down
78	Rnf167	9.14894	17.7677	13.7898	e3 ubiquitin-protein ligase rnf167 isoform x2	0.88853	5.97871e-08	1.365e-07	Up	-0.360783	0.000865385	0.00131119	Slightly down
79	Unc119	24.9824	38.1644	29.8389	protein unc-119 homolog a isoform x1	0.550844	0.000610385	0.00139357	Up	-0.349952	0.001704	0.00258181	Slightly down
80	Surf1	10.6073	17.0988	13.355	surfeit locus protein 1 isoform x1	0.630123	0.000463029	0.00105714	Up	-0.349454	0.00375341	0.00568699	Slightly down
81	Wtip	15.721	25.8642	20.2501	wilms tumor protein 1-interacting protein	0.6636	0.00096915	0.00221267	Up	-0.347804	0.000249919	0.000378665	Slightly down
82	Glb1l	1.65484	4.12243	3.22679	beta-galactosidase-1-like protein isoform x1	1.25541	4.9654e-12	1.13365e-11	Up	-0.347545	0.00393463	0.00596155	Slightly down
83	Coro7	5.93691	34.1131	26.7478	coronin-7 isoform x2	2.44388	2.70911e-31	6.18519e-31	Up	-0.345801	8.08599e-05	0.000122515	Slightly down
84	Borcs8	8.47383	15.4627	12.1281	protein mef2bnb	0.801399	6.35525e-07	1.45097e-06	Up	-0.344274	0.00231714	0.00351081	Slightly down
85	Zxdb	2.30673	3.58817	2.81876	zinc finger x-linked protein zxdb	0.570904	0.000512021	0.001169	Up	-0.34339	0.001628	0.00246667	Slightly down
86	Acaa2	18.9152	30.1421	23.6851	3-ketoacyl- mitochondrial	0.61416	0.00025208	0.000575526	Up	-0.343268	0.00057771	0.000875318	Slightly down
87	Dusp28	3.27151	26.8282	21.1155	dual specificity phosphatase 28	2.97884	3.99228e-55	9.11479e-55	Up	-0.340685	0.000231298	0.000350451	Slightly down
88	Dapk1	1.20504	6.76066	5.3203	death-associated protein kinase 1 isoform x1	2.4061	2.91424e-26	6.65351e-26	Up	-0.340639	0.000256363	0.00038843	Slightly down
89	2610020H08Rik	1.53783	3.01264	2.37331	rna exonuclease nef-sp isoform x2	0.909281	2.40891e-06	5.4998e-06	Up	-0.340452	0.0142252	0.0215533	Slightly down
90	Lace1	2.86398	4.28868	3.3762	lactation elevated protein 1	0.512283	0.00285561	0.00651965	Up	-0.338864	0.00893785	0.0135422	Slightly down
91	Ephb6	0.555485	2.71944	2.13861	ephrin type-b receptor 6	2.23266	3.58015e-15	8.17385e-15	Up	-0.338135	0.024126	0.0365546	Slightly down
92	Pros1	13.8994	45.8617	36.1607	vitamin k-dependent protein s	1.65591	3.58196e-33	8.17799e-33	Up	-0.338096	1.29568e-05	1.96315e-05	Slightly down
93	Col4a6	0.0593602	2.52284	1.9877	collagen alpha-6 chain	5.32626	5.17987e-75	1.18262e-74	Up	-0.337777	0.0177962	0.0269639	Slightly down
94	Gtf2ird2	5.29169	7.94948	6.2796	general transcription factor ii-i repeat domain-containing protein 2b isoform x2	0.52314	0.000403595	0.00092145	Up	-0.335406	0.000758876	0.00114981	Slightly down
95	Arhgef40	14.0611	22.325	17.6467	rho guanine nucleotide exchange factor 40 isoform x1	0.600682	2.38302e-06	5.44069e-06	Up	-0.334158	2.60183e-05	3.94217e-05	Slightly down
96	Wdr35	15.632	68.672	54.296	wd repeat-containing protein 35 isoform x1	2.06824	3.27837e-51	7.48487e-51	Up	-0.334108	1.3669e-05	2.07106e-05	Slightly down
97	Pik3r3	8.99695	21.4398	16.9645	phosphatidylinositol 3-kinase regulatory subunit gamma isoform x1	1.18502	5.78226e-18	1.32015e-17	Up	-0.333033	2.44368e-05	3.70255e-05	Slightly down
98	Tpra1	10.7445	18.5178	14.6522	transmembrane protein adipocyte-associated 1 isoform x1	0.724547	5.25688e-06	1.2002e-05	Up	-0.331984	0.00123393	0.00186959	Slightly down
99	Trim30a	1.81146	8.35051	6.61085	tripartite motif-containing protein 30a-like	2.13224	8.09735e-33	1.84871e-32	Up	-0.331152	0.0013107	0.0019859	Slightly down
100	Sp140	4.14653	11.2021	8.87659	sp140 nuclear body protein	1.36792	6.04263e-16	1.3796e-15	Up	-0.331041	0.00219432	0.00332473	Slightly down
101	Rin2	2.12988	8.38411	6.64832	ras and rab interactor 2 isoform x1	1.91059	5.6702e-24	1.29457e-23	Up	-0.33069	0.00122317	0.00185329	Slightly down
102	N4bp2l1	1.54142	5.54563	4.39798	NEDD4-binding protein 2-like 1	1.77917	2.06718e-12	4.71959e-12	Up	-0.329544	0.00750367	0.0113692	Slightly down
103	Hpgds	0.532685	2.95821	2.34424	hematopoietic prostaglandin d synthase	2.36798	2.09322e-09	4.77904e-09	Up	-0.32915	0.0202001	0.0306063	Slightly down
104	Rai2	0.414869	10.3805	8.241	-	4.5289	7.27977e-35	1.66205e-34	Up	-0.328351	0.00422847	0.00640678	Slightly down
105	Ypel5	10.0715	16.8809	13.4009	protein yippee-like 5	0.684193	0.000106777	0.000243783	Up	-0.327891	0.00394762	0.00598124	Slightly down
106	Parp11	4.89915	15.1999	12.0752	poly	1.56855	7.23328e-25	1.65143e-24	Up	-0.326877	0.000646661	0.000979789	Slightly down
107	Fbxw9	32.8054	132.765	105.511	F-box/WD repeat-containing protein 9	1.95511	7.39087e-41	1.68741e-40	Up	-0.326457	3.26254e-05	4.94324e-05	Slightly down
108	Tmem79	3.40018	5.42726	4.31464	transmembrane protein 79	0.612124	0.000899832	0.00205441	Up	-0.326224	0.0141943	0.0215065	Slightly down
109	Ptgr1	9.96602	20.675	16.4687	prostaglandin reductase 1	0.99756	1.00262e-06	2.28908e-06	Up	-0.323427	0.00116383	0.00176338	Slightly down
110	Igtp	10.6135	18.4848	14.7231	interferon gamma induced gtpase	0.733953	4.03531e-07	9.21305e-07	Up	-0.322879	0.000545282	0.000826185	Slightly down
111	9030617O03Rik	9.67189	40.5257	32.2866	upf0317 protein c14orf159 mitochondrial	1.99904	2.60946e-46	5.95767e-46	Up	-0.322875	2.35268e-05	3.56467e-05	Slightly down
112	Zmym6	5.75497	12.8591	10.2599	zinc finger mym-type protein 6	1.09033	1.87718e-13	4.28579e-13	Up	-0.320957	0.000195307	0.00029592	Slightly down
113	Sytl1	2.05064	67.9594	54.2214	synaptotagmin-like protein 1 isoform x1	4.97305	1.03119e-87	2.3543e-87	Up	-0.320926	2.064e-05	3.12728e-05	Slightly down
114	Adcy6	29.4273	43.5725	34.784	adenylate cyclase type 6 isoform x2	0.501207	0.000152175	0.000347431	Up	-0.319879	0.000516934	0.000783234	Slightly down
115	Cndp2	26.3431	76.144	60.8097	cytosolic non-specific dipeptidase	1.47372	2.21894e-17	5.06608e-17	Up	-0.319505	3.83505e-05	5.81069e-05	Slightly down
116	Sorl1	6.40989	10.2852	8.23146	sortilin-related receptor	0.612182	1.6506e-05	3.76849e-05	Up	-0.316789	0.000381209	0.00057759	Slightly down
117	Mxd4	31.4642	172.645	138.21	max dimerization protein 4	2.3911	1.27234e-57	2.9049e-57	Up	-0.315887	0.000856927	0.00129837	Slightly down
118	Pltp	11.3317	253.273	202.842	phospholipid transfer protein	4.41792	8.97879e-163	2.04995e-162	Up	-0.31539	1.60407e-05	2.43041e-05	Slightly down
119	Prcp	7.45939	13.683	10.9678	lysosomal pro-x carboxypeptidase	0.805555	8.87989e-08	2.02737e-07	Up	-0.314775	0.00100559	0.00152362	Slightly down
120	Mgll	2.10564	5.68046	4.55963	monoglyceride lipase isoform x1	1.36254	2.86965e-14	6.55172e-14	Up	-0.31314	0.00677751	0.010269	Slightly down
121	Nubpl	6.26484	10.1767	8.18386	iron-sulfur protein nubpl isoform x3	0.649406	0.0162632	0.0371306	Up	-0.311302	0.0206546	0.0312949	Slightly down
122	Slc9a8	3.96321	7.02961	5.64727	sodium hydrogen exchanger 8	0.75891	3.26812e-07	7.46146e-07	Up	-0.310777	0.00106017	0.00160631	Slightly down
123	Sf3b5	97.0906	181.342	145.763	splicing factor 3b subunit 5	0.842479	1.22125e-07	2.78824e-07	Up	-0.309966	0.000696886	0.00105589	Slightly down
124	Reep2	2.28427	20.4966	16.479	receptor expression-enhancing protein 2 isoform x1	3.08816	1.11565e-49	2.54714e-49	Up	-0.309428	0.000508123	0.000769883	Slightly down
125	Slc38a6	5.23073	10.6446	8.5648	probable sodium-coupled neutral amino acid transporter 6 isoform x1	0.957423	1.35653e-08	3.09711e-08	Up	-0.30931	0.0057215	0.00866894	Slightly down
126	Atg16l2	5.20024	9.36188	7.52473	autophagy-related protein 16-2 isoform x1	0.786102	3.02308e-06	6.90201e-06	Up	-0.309255	0.030835	0.0467197	Slightly down
127	Pik3ip1	1.6493	4.8422	3.90029	phosphoinositide-3-kinase-interacting protein 1	1.4845	3.57541e-13	8.16305e-13	Up	-0.30731	0.0246173	0.0372989	Slightly down
128	Plxna3	10.8654	26.4209	21.2815	plexin-a3 isoform x2	1.21265	4.35529e-18	9.94358e-18	Up	-0.306887	4.901e-05	7.42576e-05	Slightly down
129	Msln	37.7586	61.5892	49.6256	mesothelin	0.641634	6.15185e-07	1.40453e-06	Up	-0.306517	3.22241e-05	4.88244e-05	Slightly down
130	Fam221a	3.40409	7.99163	6.44825	-	1.17281	6.96888e-09	1.59107e-08	Up	-0.306113	0.0297767	0.0451162	Slightly down
131	Zfand1	12.6789	45.5087	36.7039	an1-type zinc finger protein 1	1.77576	1.63154e-33	3.72498e-33	Up	-0.305775	0.00227259	0.00344332	Slightly down
132	Susd4	5.27728	8.57845	6.93213	sushi domain-containing protein 4 isoform x1	0.630152	0.000133351	0.000304454	Up	-0.303706	0.00395365	0.00599038	Slightly down
133	Trim6	1.59316	5.97756	4.8267	tripartite motif-containing protein 6 isoform x1	1.84069	4.72147e-20	1.07796e-19	Up	-0.303593	0.0202081	0.0306183	Slightly down
134	Scn1b	3.51369	42.8463	34.6474	sodium channel subunit beta-1	3.5368	4.30725e-69	9.8339e-69	Up	-0.301396	0.000227057	0.000344026	Slightly down
135	Gramd1a	13.8959	21.0065	16.9822	gram domain-containing protein 1a isoform x4	0.526857	0.000156454	0.000357202	Up	-0.301238	0.0010665	0.00161591	Slightly down
136	Prkd2	13.7313	21.3918	17.3108	serine threonine-protein kinase d2	0.572062	2.219e-05	5.06621e-05	Up	-0.300332	0.000837732	0.00126929	Slightly down
137	Lage3	29.878	67.5242	54.6422	ekc keops complex subunit lage3	1.11833	1.38531e-10	3.1628e-10	Up	-0.300222	0.000669909	0.00101501	Slightly down
138	Fam173a	26.6692	48.1124	38.9342	protein fam173a isoform x1	0.800364	0.00131351	0.00299889	Up	-0.299988	0.00274078	0.00415269	Slightly down
139	Pkn3	4.19257	11.7852	9.54247	serine threonine-protein kinase n3	1.42976	1.34939e-17	3.08081e-17	Up	-0.298415	0.00528511	0.00800774	Slightly down
140	Fam49a	0.952421	2.21743	1.79697	protein fam49a	1.14076	1.54072e-07	3.51764e-07	Up	-0.296507	0.0199479	0.0302241	Slightly down
141	Ctns	7.77322	13.2994	10.797	cystinosin isoform x1	0.705729	1.57521e-06	3.59637e-06	Up	-0.296381	0.00165897	0.00251359	Slightly down
142	Cyp46a1	2.5482	4.72919	3.83941	cholesterol 24-hydroxylase	0.826059	1.04635e-05	2.38893e-05	Up	-0.29561	0.0266359	0.0403574	Slightly down
143	Mcam	21.4678	62.6958	50.9034	cell surface glycoprotein muc18 isoform x1	1.47502	2.24771e-22	5.13177e-22	Up	-0.295526	0.000121625	0.00018428	Slightly down
144	Atp6v1a	47.8564	73.9497	60.0585	v-type proton atpase catalytic subunit a	0.563287	8.0968e-06	1.84858e-05	Up	-0.295341	4.1458e-05	6.28151e-05	Slightly down
145	Slc2a8	6.05307	11.7662	9.5578	solute carrier family facilitated glucose transporter member 8 isoform x1	0.903032	4.67708e-05	0.000106783	Up	-0.294213	0.0214752	0.0325382	Slightly down
146	D17H6S56E-5	77.0989	114.651	93.3058	-	0.503503	8.02021e-05	0.00018311	Up	-0.292274	4.93649e-05	7.47953e-05	Slightly down
147	Ccdc28a	4.22785	10.7134	8.74202	low quality protein: coiled-coil domain-containing protein 28a	1.27882	6.37749e-08	1.45605e-07	Up	-0.290554	0.0177249	0.0268559	Slightly down
148	Tmem14a	3.53039	16.2086	13.2254	transmembrane protein 14a isoform x1	2.1465	8.73276e-19	1.99378e-18	Up	-0.289695	0.0153733	0.0232928	Slightly down
149	Mfsd1	45.1845	101.699	82.9341	major facilitator superfamily domain-containing protein 1 isoform x1	1.11152	3.10617e-12	7.09171e-12	Up	-0.289473	9.67291e-05	0.000146559	Slightly down
150	Ap5z1	6.86288	13.042	10.6514	ap-5 complex subunit zeta-1 isoform x1	0.855958	2.29925e-08	5.24942e-08	Up	-0.286755	0.00678097	0.0102742	Slightly down
151	Rsph3b	6.18283	9.26513	7.56923	Radial spoke head protein 3 homolog	0.51666	0.00127726	0.00291611	Up	-0.28542	0.0142347	0.0215678	Slightly down
152	Cdkn1c	4.64214	9.96247	8.16802	cyclin-dependent kinase inhibitor 1c isoform x1	1.03743	7.04352e-10	1.60811e-09	Up	-0.281704	0.00699237	0.0105945	Slightly down
153	Tjp3	3.3601	16.4888	13.5346	tight junction protein zo-3 isoform x1	2.22655	1.24535e-36	2.84327e-36	Up	-0.279509	0.0143276	0.0217085	Slightly down
154	Tbc1d8	4.24247	51.2335	42.0611	tbc1 domain family member 8 isoform x2	3.51563	3.36361e-53	7.67948e-53	Up	-0.279463	0.000180949	0.000274166	Slightly down
155	Ngfr	0.458201	3.05506	2.51582	tumor necrosis factor receptor superfamily member 16	2.64139	2.86002e-16	6.52972e-16	Up	-0.277363	0.0322067	0.0487981	Slightly down
156	Capg	110.618	230.8	190.104	macrophage-capping protein	1.00013	5.46165e-12	1.24695e-11	Up	-0.274727	0.000250171	0.000379047	Slightly down
157	Phkb	5.01294	8.32232	6.85645	phosphorylase b kinase regulatory subunit beta isoform x2	0.662374	1.78312e-06	4.07106e-06	Up	-0.274664	0.00117666	0.00178282	Slightly down
158	Cenpt	34.4983	111.011	91.5223	centromere protein t	1.61897	2.51551e-33	5.74318e-33	Up	-0.273297	0.000242173	0.000366928	Slightly down
159	Ctso	3.00491	4.75071	3.92341	cathepsin o	0.60601	0.00313263	0.00715213	Up	-0.272486	0.0164495	0.0249235	Slightly down
160	Elmo3	1.74783	9.72008	8.0175	engulfment and cell motility protein 3 isoform x1	2.41526	6.43943e-34	1.47019e-33	Up	-0.272023	0.0118936	0.0180205	Slightly down
161	Gxylt2	4.79155	18.2771	15.1086	glucoside xylosyltransferase 2	1.86069	8.12131e-29	1.85418e-28	Up	-0.270465	0.00735115	0.0111381	Slightly down
162	Zfp697	3.50918	5.82397	4.81382	zinc finger protein 697 isoform x2	0.66366	1.3196e-05	3.01278e-05	Up	-0.269203	0.00675522	0.0102352	Slightly down
163	Eva1c	1.43863	7.94715	6.57359	protein eva-1 homolog c isoform x1	2.3868	1.8114e-28	4.13561e-28	Up	-0.269185	0.0132029	0.0200044	Slightly down
164	Vps36	35.9665	59.558	49.2696	vacuolar protein-sorting-associated protein 36 isoform x1	0.66069	8.214e-07	1.87534e-06	Up	-0.268747	0.00131104	0.00198643	Slightly down
165	Osbpl2	12.6657	19.2031	15.886	oxysterol-binding protein 2 isoform x1	0.529847	0.000170229	0.000388651	Up	-0.268085	0.00173045	0.0026219	Slightly down
166	Kdsr	5.29165	12.6936	10.51	3-ketodihydrosphingosine reductase	1.19807	1.76292e-15	4.02494e-15	Up	-0.266953	0.0033873	0.00513227	Slightly down
167	Hoxa5	9.54407	16.5613	13.715	homeobox protein hox-a5	0.723013	1.31123e-05	2.99369e-05	Up	-0.26675	0.0245205	0.0371522	Slightly down
168	Fbxo25	18.2746	30.8733	25.5798	f-box only protein 25 isoform x1	0.691251	2.08007e-07	4.74902e-07	Up	-0.266289	0.000964902	0.00146197	Slightly down
169	B930041F14Rik	4.01278	10.3721	8.59874	fibronectin type-iii domain-containing transmembrane protein c1orf233 homolog	1.30206	4.22417e-13	9.64423e-13	Up	-0.264119	0.0285294	0.0432264	Slightly down
170	Tcn2	21.6104	56.9679	47.3428	transcobalamin-2 isoform x1	1.3253	2.10288e-16	4.8011e-16	Up	-0.261924	0.00138381	0.00209668	Slightly down
171	Ralgds	9.56889	16.6725	13.8738	ral guanine nucleotide dissociation stimulator isoform x3	0.730106	8.40996e-06	1.92008e-05	Up	-0.260044	0.0307231	0.0465501	Slightly down
172	Slc4a2	61.2003	123.606	102.915	anion exchange protein 2 isoform x1	0.949589	2.05336e-12	4.68803e-12	Up	-0.259404	0.00123423	0.00187004	Slightly down
173	Sh3bgrl3	85.3429	211.063	175.856	sh3 domain-binding glutamic acid-rich-like protein 3	1.23531	5.51814e-17	1.25985e-16	Up	-0.25823	0.00139826	0.00211858	Slightly down
174	Itm2b	179.377	434.976	363.004	integral membrane protein 2b	1.21277	5.69741e-20	1.30078e-19	Up	-0.25579	0.000196986	0.000298463	Slightly down
175	Nrbp2	3.92021	7.39064	6.17911	nuclear receptor-binding protein 2	0.842711	3.0049e-05	6.86051e-05	Up	-0.253821	0.0301272	0.0456473	Slightly down
176	Rnf166	16.71	25.8815	21.62	ring finger protein 166	0.561951	0.000109585	0.000250194	Up	-0.253779	0.0137196	0.0207872	Slightly down
177	S100a3	4.52397	21.6627	18.1138	protein s100-a3 isoform x1	2.19496	9.04661e-34	2.06544e-33	Up	-0.253766	0.0163516	0.0247752	Slightly down
178	Mocs1	4.80515	11.0745	9.25293	molybdenum cofactor biosynthesis protein 1 isoform x1	1.14402	2.00155e-09	4.56975e-09	Up	-0.253738	0.0178271	0.0270108	Slightly down
179	Pex7	7.82919	12.1305	10.1549	peroxisomal biogenesis factor 7	0.573532	0.00152052	0.00347152	Up	-0.25272	0.0244692	0.0370745	Slightly down
180	Rnpepl1	18.3909	41.007	34.3034	arginyl aminopeptidase-like 1	1.08471	1.67502e-12	3.82424e-12	Up	-0.252419	0.0029593	0.00448378	Slightly down
181	Ankrd35	2.08558	14.045	11.7856	-	2.68031	1.25026e-55	2.85447e-55	Up	-0.247643	0.00812805	0.0123152	Slightly down
182	Tyro3	6.58482	25.4226	21.3508	tyrosine-protein kinase receptor tyro3 isoform x1	1.88719	3.15325e-35	7.19919e-35	Up	-0.246781	0.0031065	0.00470682	Slightly down
183	Glipr1	6.41384	29.465	24.7707	glioma pathogenesis-related protein 1	2.1179	6.39419e-15	1.45986e-14	Up	-0.245833	0.0136806	0.0207282	Slightly down
184	D030056L22Rik	44.5791	90.5194	76.0849	-	0.961332	1.03474e-08	2.36243e-08	Up	-0.245171	0.0119269	0.018071	Slightly down
185	Galm	7.29191	12.1577	10.2186	aldose 1-epimerase	0.666362	8.52525e-05	0.000194641	Up	-0.244589	0.0266193	0.0403322	Slightly down
186	Ccnd1	18.4455	44.8476	37.7325	g1 s-specific cyclin-d1	1.21291	1.66067e-19	3.79149e-19	Up	-0.24405	0.00122879	0.0018618	Slightly down
187	Lrrc45	26.9862	46.2516	38.9397	leucine-rich repeat-containing protein 45 isoform x1	0.7156	1.18082e-06	2.69594e-06	Up	-0.243053	0.0119628	0.0181255	Slightly down
188	Abca1	0.622298	5.11477	4.30962	atp-binding cassette sub-family a member 1	2.95952	3.36533e-44	7.68339e-44	Up	-0.242801	0.0125812	0.0190625	Slightly down
189	Klhl42	6.67675	17.2669	14.5487	kelch-like protein 42	1.30508	8.88368e-19	2.02824e-18	Up	-0.241997	0.0126738	0.0192028	Slightly down
190	Tm7sf3	11.1806	23.691	19.965	transmembrane 7 superfamily member 3	1.01766	3.64194e-13	8.31493e-13	Up	-0.241956	0.00305553	0.00462959	Slightly down
191	Bbc3	13.6854	35.564	29.969	bcl-2-binding component 3 isoform x2	1.31676	6.70811e-15	1.53153e-14	Up	-0.241282	0.0112631	0.0170653	Slightly down
192	Prkar2b	29.1094	61.2734	51.6708	camp-dependent protein kinase type ii-beta regulatory subunit	1.00407	7.77964e-13	1.77617e-12	Up	-0.240785	0.00233779	0.00354211	Slightly down
193	Rhpn1	7.11064	18.6287	15.7033	rhophilin-1 isoform x1	1.32117	1.60309e-15	3.66002e-15	Up	-0.240775	0.0202481	0.0306789	Slightly down
194	Lamtor3	32.31	51.9307	43.8666	ragulator complex protein lamtor3	0.619663	7.17195e-06	1.63743e-05	Up	-0.238401	0.00680295	0.0103075	Slightly down
195	Creb3l1	8.92101	16.6294	14.0425	cyclic amp-responsive element-binding protein 3-like protein 1	0.822249	5.02085e-06	1.14631e-05	Up	-0.238138	0.0133244	0.0201884	Slightly down
196	Dalrd3	7.99632	24.2979	20.5375	dalr anticodon-binding domain-containing protein 3 isoform x1	1.53902	6.85649e-26	1.56541e-25	Up	-0.237156	0.00798745	0.0121022	Slightly down
197	Rnase4	4.13027	18.7312	15.8544	ribonuclease 4	2.10248	1.69422e-22	3.86808e-22	Up	-0.236301	0.0129653	0.0196443	Slightly down
198	Sh2b1	24.1678	56.5657	47.8506	sh2b adapter protein 1 isoform x4	1.15764	1.28014e-17	2.9227e-17	Up	-0.236254	0.00158275	0.00239811	Slightly down
199	Top3b	14.0245	42.5919	36.0641	dna topoisomerase 3-beta-1 isoform x1	1.53368	3.88594e-26	8.87202e-26	Up	-0.234924	0.00219669	0.00332831	Slightly down
200	Slc50a1	22.4558	41.1887	34.875	sugar transporter sweet1 isoform x1	0.811683	6.32509e-08	1.44408e-07	Up	-0.23445	0.0183874	0.0278598	Slightly down
201	Rpap1	11.3598	40.1272	33.9949	rna polymerase ii-associated protein 1 isoform x1	1.75057	6.591e-35	1.50479e-34	Up	-0.234171	0.00140446	0.00212796	Slightly down
202	Nedd9	2.78919	5.80651	4.92189	enhancer of filamentation 1 isoform x1	0.984517	1.37067e-08	3.12939e-08	Up	-0.233424	0.0142399	0.0215755	Slightly down
203	Gga2	12.2997	36.6968	31.1309	adp-ribosylation factor-binding protein gga2	1.51616	2.92977e-23	6.68896e-23	Up	-0.232404	0.00214411	0.00324866	Slightly down
204	Pdcd6ip	56.4054	96.6138	82.0253	programmed cell death 6-interacting protein isoform x1	0.70432	1.27935e-06	2.92089e-06	Up	-0.231196	0.000663895	0.0010059	Slightly down
205	Arap1	9.38877	32.5928	27.707	arf-gap with rho-gap ank repeat and ph domain-containing protein 1 isoform x1	1.72277	2.00792e-26	4.58429e-26	Up	-0.229423	0.0053386	0.00808879	Slightly down
206	Ptk7	26.1472	56.2922	47.8817	inactive tyrosine-protein kinase 7	1.03994	3.70727e-15	8.4641e-15	Up	-0.228408	0.00357724	0.00542006	Slightly down
207	Sesn1	8.56979	13.7587	11.7126	sestrin-1 isoform x1	0.615994	1.34838e-05	3.0785e-05	Up	-0.227567	0.0098943	0.0149914	Slightly down
208	Cpt1c	21.1265	125.882	107.135	carnitine o-palmitoyltransferase brain isoform isoform x1	2.50526	3.03719e-63	6.93423e-63	Up	-0.227208	0.00527555	0.00799326	Slightly down
209	Mapre3	28.1934	74.4098	63.373	microtubule-associated protein rp eb family member 3 isoform x1	1.32697	9.34295e-17	2.13309e-16	Up	-0.226652	0.00402219	0.00609423	Slightly down
210	Nacc2	5.94333	11.7854	10.0456	nucleus accumbens-associated protein 2	0.922903	2.19296e-11	5.00676e-11	Up	-0.225643	0.00335665	0.00508583	Slightly down
211	Exoc7	48.6982	128.356	109.412	exocyst complex component 7 isoform x8	1.32863	3.83605e-20	8.7581e-20	Up	-0.225605	0.00413801	0.00626971	Slightly down
212	Myd88	10.5682	21.7918	18.5983	myeloid differentiation primary response protein 88	0.97848	1.75598e-11	4.00909e-11	Up	-0.223377	0.00887712	0.0134502	Slightly down
213	Ccnf	17.7872	32.5347	27.7721	cyclin f	0.805157	1.37997e-08	3.15062e-08	Up	-0.223149	0.0215845	0.0327037	Slightly down
214	Coro1b	193.979	354.272	303.045	coronin-1b	0.805046	1.15591e-09	2.63906e-09	Up	-0.220256	0.00193345	0.00292947	Slightly down
215	Zfp651	4.2353	14.0267	12.0021	zinc finger and btb domain-containing protein 47 isoform x2	1.6575	1.58758e-25	3.62461e-25	Up	-0.219932	0.0235768	0.0357224	Slightly down
216	Bmp1	25.7101	56.1553	48.0933	bone morphogenetic protein 1 isoform x1	1.06054	1.95264e-15	4.45807e-15	Up	-0.218405	0.00532641	0.00807032	Slightly down
217	Sat1	82.6496	239.554	205.195	diamine acetyltransferase 1	1.47949	1.26744e-13	2.89369e-13	Up	-0.218103	0.00331518	0.00502299	Slightly down
218	Smc1b	6.07659	14.9584	12.8291	structural maintenance of chromosomes protein 1b	1.23012	2.26533e-15	5.17198e-15	Up	-0.21641	0.0166565	0.0252371	Slightly down
219	Arhgap17	13.8924	21.1179	18.1427	rho gtpase activating protein isoform partial	0.531677	0.000344757	0.000787116	Up	-0.214058	0.00902424	0.0136731	Slightly down
220	Dgka	4.592	13.5033	11.6064	diacylglycerol kinase alpha isoform x1	1.48684	5.83363e-21	1.33188e-20	Up	-0.213356	0.0204972	0.0310564	Slightly down
221	Iffo1	7.82938	57.0359	49.0497	riken cdna isoform partial	2.79561	8.40576e-69	1.91912e-68	Up	-0.212716	0.00962649	0.0145856	Slightly down
222	Adh5	102.782	177.331	152.528	alcohol dehydrogenase class-3	0.726554	7.72108e-07	1.7628e-06	Up	-0.212283	0.00657753	0.00996595	Slightly down
223	Dnajc18	7.26522	12.2475	10.5411	dnaj homolog subfamily c member 18 isoform x1	0.690418	1.00191e-06	2.28747e-06	Up	-0.21152	0.00836479	0.0204019	Slightly down
224	Them6	45.1287	73.3407	63.1688	protein them6	0.638358	1.25842e-05	2.8731e-05	Up	-0.21057	0.0116565	0.0284305	Slightly down
225	Ppm1f	12.4448	25.1968	21.7192	protein phosphatase 1f	0.958278	4.03347e-10	9.20883e-10	Up	-0.20934	0.00217613	0.00530764	Slightly down
226	Pink1	15.0405	32.2101	27.7912	serine threonine-protein kinase mitochondrial	1.04399	3.79681e-07	8.6685e-07	Up	-0.207644	0.00846531	0.0206471	Slightly down
227	Pias3	34.4762	58.2442	50.3187	e3 sumo-protein ligase pias3 isoform x1	0.687329	5.43129e-07	1.24002e-06	Up	-0.205972	0.00896538	0.0218668	Slightly down
228	Ankrd44	4.01436	11.6012	10.0358	serine threonine-protein phosphatase 6 regulatory ankyrin repeat subunit b isoform x1	1.46026	1.08709e-22	2.48195e-22	Up	-0.204095	0.00913235	0.022274	Slightly down
229	Rbm43	11.8281	29.452	25.4856	rna-binding protein 43	1.24664	8.21829e-16	1.87632e-15	Up	-0.203924	0.00651987	0.0159021	Slightly down
230	Fam122b	9.97997	37.2966	32.2769	-	1.82886	4.1018e-26	9.36485e-26	Up	-0.203838	0.0093343	0.0227666	Slightly down
231	Sptlc1	14.2105	25.6168	22.2053	serine palmitoyltransferase 1	0.785627	1.37258e-08	3.13375e-08	Up	-0.201529	0.0102145	0.0249133	Slightly down
232	Atp13a2	18.1451	60.2382	52.2253	probable cation-transporting atpase 13a2 isoform x1	1.6667	4.36084e-29	9.95625e-29	Up	-0.201197	0.0152964	0.0373082	Slightly down
233	Atp6v0d1	57.5839	127.008	110.18	v-type proton atpase subunit d 1	1.07738	4.55681e-15	1.04037e-14	Up	-0.20013	0.00325945	0.00794989	Slightly down
234	H2-K1	247.146	515.158	446.977	mhc class i heavy chain precursor	1.0025	5.43169e-08	1.24011e-07	Up	-0.199447	0.0043483	0.0106056	Slightly down
235	H2-Q4	36.104	88.1703	76.6968	isoform cra_b	1.22795	4.60628e-14	1.05166e-13	Up	-0.195875	0.00526762	0.0128479	Slightly down
236	Plau	32.3968	70.2444	61.1174	urokinase-type plasminogen activator	1.04397	5.04459e-10	1.15173e-09	Up	-0.195756	0.0116413	0.0283935	Slightly down
237	Fuca1	27.7833	110.672	96.3622	tissue alpha-l-fucosidase	1.92876	2.88437e-46	6.58533e-46	Up	-0.194582	0.00393196	0.00959015	Slightly down
238	Abcb1a	1.16664	16.0601	13.9887	multidrug resistance protein 1	3.70357	2.20876e-71	5.04282e-71	Up	-0.194501	0.0086563	0.0211129	Slightly down
239	1600014C10Rik	4.84819	16.9414	14.7668	protein c19orf12 homolog	1.74741	7.72752e-23	1.76427e-22	Up	-0.193266	0.0111176	0.0271161	Slightly down
240	AI837181	37.3264	61.6941	53.7881	upf0696 protein c11orf68 homolog	0.66244	2.60748e-06	5.95316e-06	Up	-0.192534	0.0188759	0.0460387	Slightly down
241	Npc2	44.0022	73.8408	64.4771	epididymal secretory protein e1	0.689794	6.97768e-05	0.000159308	Up	-0.190674	0.00440626	0.010747	Slightly down
242	Psap	283.797	470.532	410.893	psap protein	0.664824	1.83044e-07	4.17908e-07	Up	-0.190512	0.00279838	0.00682531	Slightly down
243	Plekhg4	7.03583	22.963	20.0821	puratrophin-1 isoform x1	1.64146	3.61773e-30	8.25966e-30	Up	-0.188115	0.0129738	0.0316433	Slightly down
244	Mkrn1	16.4047	25.1433	22.0089	e3 ubiquitin-protein ligase makorin-1 isoform x1	0.556394	0.000369616	0.000843873	Up	-0.18718	0.0165522	0.0403713	Slightly down
245	Laptm4b	28.6162	52.4213	45.9224	lysosomal-associated transmembrane protein 4b	0.803372	4.04716e-09	9.24009e-09	Up	-0.186102	0.00733649	0.0178939	Slightly down
246	Atp6v0b	68.2424	102.934	90.3569	v-type proton atpase 21 kda proteolipid subunit	0.534932	0.000990995	0.00226255	Up	-0.182659	0.0138557	0.0337945	Slightly down
247	Arhgef19	12.1899	20.9434	18.4216	rho guanine nucleotide exchange factor 19 isoform x1	0.717495	2.02967e-07	4.63395e-07	Up	-0.180071	0.0196372	0.0478957	Slightly down
248	Tbc1d2	2.94942	17.1211	15.0624	tbc1 domain family member 2a isoform x1	2.46763	9.16652e-55	2.09281e-54	Up	-0.179722	0.0127259	0.0310389	Slightly down
249	Atxn10	89.4564	139.648	122.982	ataxin 10	0.575014	5.42153e-06	1.23779e-05	Up	-0.178359	0.00588594	0.014356	Slightly down
250	Inf2	36.795	79.1003	69.7885	inverted formin-2 isoform x1	1.03589	3.88407e-14	8.86775e-14	Up	-0.175701	0.00977782	0.0238483	Slightly down
251	Nucb1	81.0617	157.073	138.632	nucleobindin-1 isoform x2	0.884231	2.6503e-10	6.05091e-10	Up	-0.175219	0.0109171	0.026627	Slightly down
252	Dpyd	0.718359	15.5953	13.7684	dihydropyrimidine dehydrogenase	4.36171	1.77161e-118	4.04477e-118	Up	-0.174922	0.0188455	0.0459645	Slightly down
253	Zswim8	49.138	74.4845	65.8073	zinc finger swim domain-containing protein 8 isoform x5	0.531742	2.84128e-05	6.48694e-05	Up	-0.173753	0.00575398	0.0140341	Slightly down
254	Zfyve1	14.2372	24.4554	21.6143	zinc finger fyve domain-containing protein 1 isoform x1	0.715336	9.6403e-08	2.20098e-07	Up	-0.172899	0.0139462	0.034015	Slightly down
255	H2-Q6	41.7702	149.129	131.845	isoform cra_b	1.7777	1.01675e-24	2.32135e-24	Up	-0.172692	0.0132508	0.032319	Slightly down
256	Maged2	39.6844	59.0826	52.5388	melanoma-associated antigen d2	0.508499	4.40842e-05	0.000100649	Up	-0.164404	0.013067	0.0318708	Slightly down
257	Gpr107	16.2637	31.9847	28.4848	protein gpr107	0.911691	7.37921e-12	1.68475e-11	Up	-0.162293	0.0172521	0.0420784	Slightly down
258	Pik3r2	66.8217	103.703	92.4719	phosphatidylinositol 3-kinase regulatory subunit beta	0.569314	1.01148e-05	2.30932e-05	Up	-0.160538	0.0187205	0.0456596	Slightly down
259	Tpp1	43.3431	182.72	163.386	tripeptidyl-peptidase 1	2.0006	1.64344e-29	3.75214e-29	Up	-0.156331	0.0132445	0.0323037	Slightly down
260	H2-D1	132.446	281.869	252.07	mhc class i antigen	1.03079	4.40934e-10	1.0067e-09	Up	-0.155997	0.0128578	0.0313604	Slightly down
261	Jak3	12.7148	62.3202	55.8032	tyrosine-protein kinase jak3	2.22365	2.88738e-55	6.59219e-55	Up	-0.154	0.0203831	0.0497148	Slightly down
262	Abhd4	34.3823	190.572	170.756	abhydrolase domain-containing protein 4	2.40221	1.39537e-64	3.18579e-64	Up	-0.153305	0.014073	0.0343243	Slightly down
263	Serpinb6a	120.725	155.955	111.228	serpin b6 isoform x1	0.30772	0.0188731	0.0309396	Slightly up	-0.482894	2.8954e-10	7.06196e-10	Slightly down
264	Mtx3	6.7915	9.1574	6.54113	metaxin-3 isoform x2	0.366748	0.0260082	0.0426364	Slightly up	-0.479888	0.000462435	0.00112789	Slightly down
265	Ctsa	34.4596	47.219	34.3967	lysosomal protective protein	0.383477	0.00482536	0.00791043	Slightly up	-0.451956	3.97122e-08	9.68591e-08	Slightly down
266	Tagln	26.5239	37.2663	27.1691	transgelin	0.423493	0.00142945	0.00234336	Slightly up	-0.451305	3.48618e-07	8.50288e-07	Slightly down
267	Metap1d	9.63821	13.5947	10.003	methionine aminopeptidase mitochondrial	0.427274	0.0102501	0.0168035	Slightly up	-0.438226	2.0764e-05	5.06438e-05	Slightly down
268	Wrn	8.28505	10.5722	7.82547	werner syndrome atp-dependent helicase isoform x1	0.281831	0.0291551	0.0477952	Slightly up	-0.42881	1.02718e-07	2.50531e-07	Slightly down
269	Pcmtd2	3.84166	5.0952	3.77561	myelin transcription factor 1 isoform 2	0.344379	0.0159068	0.0260767	Slightly up	-0.426747	4.92192e-05	0.000120047	Slightly down
270	Tmub2	15.5679	21.8841	16.282	transmembrane and ubiquitin-like domain-containing protein 2 isoform x1	0.426033	0.00143979	0.00236031	Slightly up	-0.421933	1.92635e-06	4.69843e-06	Slightly down
271	Mmp2	15.8556	22.2709	16.5671	72 kda type iv collagenase	0.421871	0.00148183	0.00242923	Slightly up	-0.421414	2.95225e-07	7.20062e-07	Slightly down
272	Ccndbp1	23.8054	30.6573	22.9375	cyclin-d1-binding protein 1	0.298544	0.0251685	0.0412598	Slightly up	-0.413717	1.96218e-06	4.7858e-06	Slightly down
273	Tnfaip2	29.1985	37.2622	27.9317	tumor necrosis factor alpha-induced protein 2	0.287905	0.0207609	0.0340342	Slightly up	-0.410436	2.6355e-07	6.42805e-07	Slightly down
274	Iqce	5.74203	7.41823	5.56257	iq domain-containing protein e isoform x4	0.302867	0.023431	0.0384115	Slightly up	-0.409656	1.17562e-05	2.86735e-05	Slightly down
275	Cdkl2	7.40407	10.3065	7.77722	cyclin-dependent kinase-like 2 isoform x1	0.413757	0.00596429	0.00977752	Slightly up	-0.4005	6.17328e-05	0.000150568	Slightly down
276	Atp6ap1	81.5839	119.544	90.9044	v-type proton atpase subunit s1	0.482263	0.000207117	0.000339536	Slightly up	-0.390124	3.53248e-08	8.61581e-08	Slightly down
277	Cog7	13.8372	18.9106	14.4033	conserved oligomeric golgi complex subunit 7	0.385117	0.00322625	0.00528893	Slightly up	-0.388126	4.48093e-06	1.09291e-05	Slightly down
278	Dnal1	5.4225	7.59867	5.79168	dynein light chain axonemal	0.418082	0.00355679	0.00583081	Slightly up	-0.386566	9.07853e-05	0.000221428	Slightly down
279	Pnrc2	29.4273	38.7781	29.5842	proline-rich nuclear receptor coactivator 2	0.335589	0.0133067	0.0218143	Slightly up	-0.385454	7.90078e-06	1.92702e-05	Slightly down
280	Cops7b	13.4691	18.8458	14.4032	cop9 signalosome complex subunit 7b isoform x2	0.415935	0.00351242	0.00575807	Slightly up	-0.382419	8.81914e-05	0.000215101	Slightly down
281	Fzd8	4.44146	6.18409	4.7484	frizzled-8	0.412594	0.0109191	0.0179002	Slightly up	-0.376974	0.00244671	0.00596758	Slightly down
282	Mpv17	30.2641	39.4663	30.3298	protein mpv17 isoform x1	0.312096	0.0242044	0.0396794	Slightly up	-0.374782	1.28205e-05	3.12695e-05	Slightly down
283	Bcl2l1	31.0293	43.9916	34.0078	bcl-2-like protein 1 isoform x1	0.436481	0.000549697	0.000901142	Slightly up	-0.36615	1.28964e-06	3.14546e-06	Slightly down
284	Slc35b3	5.57853	7.96621	6.20049	adenosine 3 -phospho 5 -phosphosulfate transporter 2 isoform x2	0.456724	0.0203189	0.0333096	Slightly up	-0.357232	0.00320854	0.00782571	Slightly down
285	Apeh	37.8394	52.8019	41.1876	acylamino-acid-releasing enzyme	0.417493	0.00169573	0.00277989	Slightly up	-0.353172	1.52531e-05	3.72026e-05	Slightly down
286	Cdip1	14.3418	19.3338	15.0865	cell death-inducing p53-target protein 1	0.365605	0.0052058	0.0085341	Slightly up	-0.352595	7.53542e-05	0.000183791	Slightly down
287	Ip6k2	27.7112	36.1497	28.3457	inositol hexakisphosphate kinase 2 isoform x1	0.319152	0.0198033	0.0324644	Slightly up	-0.345525	0.000176685	0.000430938	Slightly down
288	Glmp	88.3276	129.773	102.05	glycosylated lysosomal membrane protein	0.488981	0.000151158	0.0002478	Slightly up	-0.341603	1.91779e-05	4.67754e-05	Slightly down
289	Zgpat	7.58661	11.0875	8.73007	zinc finger ccch-type with g patch domain-containing protein	0.477873	0.00548603	0.00899349	Slightly up	-0.33847	0.00294152	0.00717444	Slightly down
290	Tada1	8.02588	11.3111	8.92636	transcriptional adapter 1	0.43297	0.00818178	0.0134128	Slightly up	-0.33792	0.00178377	0.00435065	Slightly down
291	Use1	27.4917	36.6483	28.8896	vesicle transport protein use1	0.350614	0.0147877	0.0242422	Slightly up	-0.336973	0.00109411	0.00266857	Slightly down
292	Mcoln1	27.4859	39.6007	31.2479	mucolipin-1	0.456628	0.00158112	0.00259199	Slightly up	-0.336406	0.000185525	0.000452501	Slightly down
293	Siae	8.35125	11.524	9.09775	sialate o-acetylesterase	0.39533	0.00777842	0.0127515	Slightly up	-0.335984	0.000598218	0.00145907	Slightly down
294	Tmem70	12.3679	17.8587	14.205	transmembrane protein mitochondrial	0.468549	0.00225527	0.00369717	Slightly up	-0.32585	0.000702429	0.00171324	Slightly down
295	Rcbtb1	12.4827	17.8604	14.2007	rcc1 and btb domain-containing protein 1	0.455668	0.00122637	0.00201044	Slightly up	-0.325806	4.34776e-05	0.000106043	Slightly down
296	Wdr81	8.63946	11.995	9.53524	wd repeat-containing protein 81	0.40849	0.00219908	0.00360505	Slightly up	-0.325788	0.000171425	0.00041811	Slightly down
297	Birc2	10.0684	14.6572	11.6691	baculoviral iap repeat-containing protein 2 isoform x1	0.480165	0.00082478	0.0013521	Slightly up	-0.323836	0.00010081	0.000245878	Slightly down
298	Vipas39	13.959	18.0912	14.483	spermatogenesis-defective protein 39 homolog	0.304965	0.0236116	0.0387075	Slightly up	-0.316602	0.000377695	0.000921207	Slightly down
299	Ift52	19.229	26.6805	21.378	intraflagellar transport protein 52 homolog	0.407335	0.00222744	0.00365154	Slightly up	-0.314257	0.000224473	0.000547495	Slightly down
300	Magee1	13.5775	17.6716	14.1675	melanoma-associated antigen e1	0.31424	0.0139863	0.0229284	Slightly up	-0.314044	7.88658e-05	0.000192356	Slightly down
301	Nek9	24.5795	33.0746	26.5356	serine threonine-protein kinase nek9 isoform x1	0.365208	0.00424808	0.00696407	Slightly up	-0.312929	2.10841e-05	5.14247e-05	Slightly down
302	Dtx4	11.247	16.337	13.18	e3 ubiquitin-protein ligase dtx4	0.470167	0.000457249	0.000749588	Slightly up	-0.304868	0.000404981	0.000987758	Slightly down
303	Ttc33	13.3847	19.0407	15.4044	tetratricopeptide repeat protein 33	0.4452	0.00293965	0.00481909	Slightly up	-0.300664	0.00179049	0.00436704	Slightly down
304	Pnkp	11.8521	17.2135	14.0822	bifunctional polynucleotide phosphatase kinase	0.478066	0.0024968	0.00409311	Slightly up	-0.284687	0.00157706	0.00384649	Slightly down
305	Pitx2	9.36564	13.7173	11.2262	pituitary homeobox 2 isoform x3	0.48056	0.00576363	0.00944857	Slightly up	-0.284547	0.0121508	0.029636	Slightly down
306	Tgds	6.83245	9.81491	8.04599	dtdp-d-glucose -dehydratase isoform x1	0.462721	0.00641324	0.0105135	Slightly up	-0.281096	0.00489401	0.0119366	Slightly down
307	Rgl2	9.51509	13.0498	10.7408	ral guanine nucleotide dissociation stimulator-like 2	0.393124	0.0068777	0.0112749	Slightly up	-0.275922	0.00228347	0.00556945	Slightly down
308	Cnppd1	12.3195	15.9765	13.2645	protein cnppd1	0.310962	0.0265831	0.0435789	Slightly up	-0.263066	0.00364038	0.00887898	Slightly down
309	Trim3	21.8674	31.0836	25.8511	tripartite motif-containing protein 3 isoform x3	0.441171	0.00145844	0.00239089	Slightly up	-0.260518	0.00356029	0.00868364	Slightly down
310	Eif2d	12.972	18.5613	15.4472	eukaryotic translation initiation factor 2d isoform x2	0.451305	0.000659184	0.00108063	Slightly up	-0.259544	0.00180051	0.00439148	Slightly down
311	Rsrp1	59.8209	82.7558	68.8882	arginine serine-rich protein 1	0.401809	0.00476908	0.00781817	Slightly up	-0.258879	0.00995297	0.0242755	Slightly down
312	Usp19	35.372	47.1381	39.3853	ubiquitin carboxyl-terminal hydrolase 19 isoform x1	0.35024	0.00508821	0.00834133	Slightly up	-0.254209	0.000320565	0.000781865	Slightly down
313	Bckdha	16.2685	22.3434	18.6818	2-oxoisovalerate dehydrogenase subunit mitochondrial	0.39834	0.0121692	0.0199495	Slightly up	-0.252998	0.00407124	0.00992985	Slightly down
314	Mgat4b	35.3125	47.3937	39.6315	alpha- -mannosyl-glycoprotein 4-beta-n-acetylglucosaminyltransferase b	0.362313	0.00592391	0.00971134	Slightly up	-0.25297	0.00120765	0.00294549	Slightly down
315	Aplf	5.34267	7.55327	6.34832	aprataxin and pnk-like factor isoform x1	0.434836	0.00502425	0.00823648	Slightly up	-0.246432	0.0171025	0.0417135	Slightly down
316	Serhl	9.2435	13.1958	11.1169	serine hydrolase-like protein 2 isoform x1	0.450785	0.00434843	0.00712857	Slightly up	-0.241764	0.0142055	0.0346476	Slightly down
317	Dstyk	7.4326	10.8806	9.17897	dual serine threonine and tyrosine protein kinase	0.487351	0.000499202	0.000818364	Slightly up	-0.240944	0.0029844	0.00727902	Slightly down
318	Creb3	19.3292	26.2149	22.118	cyclic amp-responsive element-binding protein 3	0.378952	0.0173375	0.0284221	Slightly up	-0.239659	0.0106542	0.025986	Slightly down
319	Scp2	23.1886	33.1309	27.998	non-specific lipid-transfer protein	0.453755	0.00148172	0.00242905	Slightly up	-0.23799	0.00122523	0.00298837	Slightly down
320	Msrb1	36.8866	49.782	42.1287	methionine-r-sulfoxide reductase b1	0.373643	0.0255383	0.041866	Slightly up	-0.236135	0.0154776	0.0377503	Slightly down
321	A830010M20Rik	2.92077	3.97858	3.36737	-	0.372562	0.0240506	0.0394272	Slightly up	-0.234877	0.0128399	0.0313167	Slightly down
322	Ndufa6	56.9372	76.8233	65.0943	nadh dehydrogenase	0.3734	0.0210201	0.0344592	Slightly up	-0.233689	0.0113556	0.0276965	Slightly down
323	Stk11ip	8.03562	11.2853	9.59709	serine threonine-protein kinase 11-interacting protein isoform x1	0.423792	0.00280017	0.00459044	Slightly up	-0.228817	0.00540978	0.0131946	Slightly down
324	Uevld	8.62315	12.4393	10.5911	ubiquitin-conjugating enzyme e2 variant 3 isoform x1	0.460939	0.00160758	0.00263537	Slightly up	-0.227832	0.0091724	0.0223717	Slightly down
325	Mau2	24.8417	36.5585	31.1697	mau2 chromatid cohesion factor homolog isoform x2	0.492366	0.000131448	0.000215488	Slightly up	-0.225139	0.00215224	0.00524936	Slightly down
326	9430016H08Rik	11.6987	16.2934	13.9207	uncharacterized protein c2orf47 mitochondrial	0.416478	0.0100188	0.0164242	Slightly up	-0.223229	0.0172683	0.0421177	Slightly down
327	Scx	54.908	75.9016	64.8359	basic helix-loop-helix transcription factor scleraxis	0.40387	0.00267262	0.00438135	Slightly up	-0.222105	0.00637752	0.0155549	Slightly down
328	Impa1	29.5602	39.696	33.9276	inositol monophosphatase 1	0.36479	0.00945781	0.0155046	Slightly up	-0.22161	0.00242826	0.00592258	Slightly down
329	Ube2b	47.8241	68.6942	58.9065	ubiquitin-conjugating enzyme e2 b	0.456041	0.000377802	0.000619348	Slightly up	-0.216672	0.00220973	0.00538958	Slightly down
330	Fbxo18	15.8884	22.1186	18.9705	f-box dna helicase 1 isoform x2	0.416262	0.00352814	0.00578384	Slightly up	-0.216302	0.00512288	0.0124948	Slightly down
331	Agrn	121.047	168.007	144.25	agrin isoform x7	0.408376	0.00134966	0.00221256	Slightly up	-0.214837	0.00176477	0.00430433	Slightly down
332	Fam178a	68.7601	90.0168	77.3987	protein fam178a isoform x2	0.323451	0.00850823	0.0139479	Slightly up	-0.212961	0.00170298	0.00415361	Slightly down
333	Cdk5rap3	21.0904	28.6537	24.7604	cdk5 regulatory subunit-associated protein 3	0.383576	0.0138328	0.0226768	Slightly up	-0.205142	0.00781625	0.019064	Slightly down
334	Tubb6	194.016	250.836	216.892	tubulin beta-6 chain	0.302024	0.0160957	0.0263863	Slightly up	-0.204726	0.00323423	0.00788836	Slightly down
335	Arpin	20.3481	27.3404	23.6391	arpin	0.360277	0.00580605	0.00951811	Slightly up	-0.204553	0.00851834	0.0207765	Slightly down
336	Szt2	7.56361	9.80096	8.48507	protein szt2	0.303097	0.022122	0.0362656	Slightly up	-0.203097	0.0050755	0.0123793	Slightly down
337	Zfyve27	13.27	19.0443	16.5094	protrudin isoform x1	0.459154	0.000768513	0.00125986	Slightly up	-0.201044	0.00366393	0.00893642	Slightly down
338	Ezh1	8.51591	11.0405	9.6115	histone-lysine n-methyltransferase ezh1 isoform x1	0.309861	0.0196652	0.032238	Slightly up	-0.195094	0.0161937	0.0394967	Slightly down
339	Eif2ak3	13.2871	17.2033	15.0028	eukaryotic translation initiation factor 2-alpha kinase 3 isoform x1	0.308054	0.0153378	0.025144	Slightly up	-0.192914	0.0132878	0.0324092	Slightly down
340	Cdk19	13.2068	18.087	15.8246	cyclin-dependent kinase 19 isoform x2	0.387675	0.00330717	0.00542158	Slightly up	-0.18788	0.0118614	0.0289302	Slightly down
341	Dhx38	26.0494	34.7069	30.4519	pre-mrna-splicing factor atp-dependent rna helicase prp16	0.344488	0.00744976	0.0122127	Slightly up	-0.183663	0.00636722	0.0155298	Slightly down
342	Cdc42se1	48.4727	61.3934	54.1061	cdc42 small effector protein 1	0.27581	0.0208856	0.0342387	Slightly up	-0.177209	0.00747493	0.0182315	Slightly down
343	Ptpn23	35.8291	47.5125	41.9347	tyrosine-protein phosphatase non-receptor type 23	0.336244	0.0141064	0.0231253	Slightly up	-0.174886	0.013065	0.0318659	Slightly down
344	Hif1an	21.4886	27.87	24.6634	hypoxia-inducible factor 1-alpha inhibitor	0.31354	0.0170282	0.027915	Slightly up	-0.171451	0.010844	0.0264488	Slightly down
345	Ap3s2	9.47301	12.0734	10.6893	ap-3 complex subunit sigma-2	0.284305	0.0203832	0.0334151	Slightly up	-0.170895	0.0153148	0.0373532	Slightly down
346	Fam32a	59.007	80.6983	71.9373	protein fam32a	0.388565	0.00260042	0.00426298	Slightly up	-0.160801	0.0123323	0.0300788	Slightly down
347	Gpx1	76.9056	110.261	98.2936	glutathione peroxidase 1	0.45489	0.000315099	0.000516556	Slightly up	-0.16072	0.016649	0.0406072	Slightly down
348	Ctsb	99.429	144.585	130.466	cathepsin b	0.47919	0.000687553	0.00112714	Slightly up	-0.143161	0.0196439	0.047912	Slightly down
Level 3d
1	Nanp	0.966977	2.03154	0.571033	n-acylneuraminate-9-phosphatase	1.02323	0.0869212	0.170434	Unchanged	-1.81968	5.6329e-05	0.000489622	Down
2	Ifit3	2.86293	3.32218	0.999765	interferon-induced protein with tetratricopeptide repeats 3	0.158451	0.287166	0.56307	Unchanged	-1.71932	3.71993e-24	1.21205e-21	Down
3	Tacstd2	3.76922	4.50352	1.63773	tumor-associated calcium signal transducer 2	0.198427	0.181924	0.356715	Unchanged	-1.44615	2.64609e-15	2.39087e-13	Down
4	Ifit3b	0.959444	1.01882	0.398308	interferon-induced protein with tetratricopeptide repeats 3	0.0423383	0.474019	0.929449	Unchanged	-1.3521	4.01692e-09	1.12184e-07	Down
5	Ccl20	6.96092	6.32449	2.56734	c-c motif chemokine 20 isoform x1	-0.207618	0.273593	0.536457	Unchanged	-1.2959	2.0908e-05	0.000209318	Down
6	Parp3	12.7368	15.9319	7.59407	poly	0.251601	0.0542203	0.106314	Unchanged	-1.06201	2.34574e-24	8.00696e-22	Down
7	Frat2	2.6212	2.04398	1.00607	gsk-3-binding protein frat2	-0.413352	0.0617743	0.121126	Unchanged	-1.01961	4.46113e-05	0.000399559	Down
8	Morn2	2.2466	3.27506	1.65097	morn repeat-containing protein 2	0.486084	0.0367341	0.0720277	Unchanged	-0.987134	1.08867e-05	0.00012049	Down
9	Fcgrt	10.438	9.47168	4.85272	receptor n large subunit p51 isoform x1	-0.194815	0.214665	0.420912	Unchanged	-0.958841	3.44977e-16	3.58383e-14	Down
10	Psmb10	17.0562	12.5246	6.48551	proteasome subunit beta type-10	-0.496634	0.0372625	0.0730636	Unchanged	-0.944386	2.64933e-12	1.35006e-10	Down
11	Rragb	3.52501	3.88998	2.01925	ras-related gtp-binding protein b isoform x2	0.0803328	0.349249	0.684803	Unchanged	-0.942823	6.0367e-11	2.404e-09	Down
12	Tnfaip8l1	2.72375	3.37691	1.79082	tumor necrosis factor alpha-induced protein 8-like protein 1	0.249075	0.126354	0.247753	Unchanged	-0.907327	3.46898e-10	1.19167e-08	Down
13	Usp11	9.53632	10.8902	5.83158	ubiquitin carboxyl-terminal hydrolase 11	0.127933	0.195679	0.383684	Unchanged	-0.896072	8.00015e-21	1.59295e-18	Down
14	Oasl2	13.9446	12.0157	6.48901	2 -5 -oligoadenylate synthase-like protein 2	-0.285304	0.0357794	0.0701557	Unchanged	-0.882929	3.94895e-14	2.74822e-12	Down
15	Tagap1	7.60016	9.8669	5.33421	t-cell activation rho gtpase-activating protein	0.310127	0.0340037	0.0666739	Unchanged	-0.881577	4.10198e-13	2.40356e-11	Down
16	Rasgrp3	2.34499	1.95026	1.07285	ras guanyl-releasing protein 3 isoform x1	-0.336056	0.044332	0.0869254	Unchanged	-0.860322	2.34692e-09	6.82017e-08	Down
17	Ifih1	4.95358	5.46678	3.03413	interferon-induced helicase c domain-containing protein 1	0.0722793	0.332776	0.652502	Unchanged	-0.845811	3.01645e-16	3.21124e-14	Down
18	Nek2	21.935	22.8408	12.734	serine threonine-protein kinase nek2	-0.00639778	0.49076	0.962274	Unchanged	-0.837859	1.55467e-23	4.51787e-21	Down
19	2700094K13Rik	35.2473	26.6761	14.9042	selenoprotein h	-0.455456	0.0291324	0.0571224	Unchanged	-0.834776	4.26046e-12	2.10235e-10	Down
20	Csad	8.49447	8.39191	4.69951	cysteine sulfinic acid decarboxylase isoform x2	-0.0741359	0.363661	0.71306	Unchanged	-0.830029	1.5286e-13	9.67979e-12	Down
21	Zcchc3	1.25046	0.871996	0.495202	zinc finger cchc domain-containing protein 3	-0.572082	0.0316682	0.0620945	Unchanged	-0.812853	#N/A	0.00902866	Down
22	Bst2	102.77	107.187	61.1505	bone marrow stromal antigen 2	0.0085788	0.496064	0.972674	Unchanged	-0.804578	1.35186e-18	1.99116e-16	Down
23	Slit2	1.6675	1.68892	0.971337	slit homolog 2 protein isoform x1	-0.0506452	0.401032	0.786336	Unchanged	-0.793419	8.08255e-10	2.57879e-08	Down
24	Dtx3	21.6312	22.1712	12.818	probable e3 ubiquitin-protein ligase dtx3 isoform x2	-0.0276091	0.436245	0.855381	Unchanged	-0.78585	3.39517e-16	3.54424e-14	Down
25	Rtp4	7.42265	7.88728	4.56095	receptor-transporting protein 4	0.0215779	0.461476	0.904855	Unchanged	-0.785609	9.74441e-11	3.75534e-09	Down
26	Ifi44	2.5088	2.45771	1.42398	interferon-induced protein 44	-0.0952858	0.32607	0.639354	Unchanged	-0.77915	1.04093e-06	1.53452e-05	Down
27	Pdzk1ip1	1.68344	2.26508	1.3032	pdzk1-interacting protein 1	0.36772	0.11591	0.227275	Unchanged	-0.77867	0.00743205	0.0291487	Down
28	Dnaaf3	1.16448	0.939614	0.540713	dynein assembly factor axonemal	-0.38108	0.085388	0.167428	Unchanged	-0.775185	#N/A	0.00435946	Down
29	Svip	1.73496	1.41667	0.824213	small vcp p97-interacting protein	-0.355073	0.0694721	0.13622	Unchanged	-0.774343	7.14827e-05	0.000602893	Down
30	Zbed3	12.6782	13.0267	7.63612	zinc finger bed domain-containing protein 3	-0.0327653	0.434737	0.852426	Unchanged	-0.764033	3.87917e-12	1.92654e-10	Down
31	Miip	6.65583	8.89073	5.26083	migration and invasion-inhibitory protein	0.35856	0.049299	0.0966648	Unchanged	-0.753567	1.14413e-08	2.87094e-07	Down
32	Fes	2.28452	2.37506	1.40753	tyrosine-protein kinase fes fps isoform x1	-0.0155375	0.486553	0.954026	Unchanged	-0.748835	7.69544e-07	1.17616e-05	Down
33	Mast1	1.2181	1.01903	0.605956	microtubule-associated serine threonine-protein kinase 1	-0.322304	0.0835962	0.163914	Unchanged	-0.743409	0.000315545	0.00213519	Down
34	Fgfr1op	8.67641	8.82071	5.26074	fgfr1 oncogene partner isoform x1	-0.0373518	0.426474	0.836223	Unchanged	-0.740353	2.2209e-09	6.49785e-08	Down
35	Atp6ap2	26.9461	31.7978	19.0141	renin receptor	0.177623	0.126081	0.247217	Unchanged	-0.736772	1.10346e-16	1.24237e-14	Down
36	Casp4	3.44132	4.64734	2.79246	caspase-4 isoform x1	0.368199	0.0741106	0.145315	Unchanged	-0.734638	0.000113177	0.000890468	Down
37	Cnpy2	32.4402	31.7314	19.0002	protein canopy homolog 2	-0.0901103	0.319063	0.625614	Unchanged	-0.734039	6.62294e-13	3.73813e-11	Down
38	Renbp	44.6238	58.1039	34.8325	n-acylglucosamine 2-epimerase isoform x1	0.325047	0.0492754	0.0966184	Unchanged	-0.733128	5.14632e-18	7.00435e-16	Down
39	Parp9	12.2516	12.8738	7.76406	poly	0.00812985	0.488507	0.957857	Unchanged	-0.723536	1.87199e-15	1.75791e-13	Down
40	Isg15	32.6927	25.7414	15.5393	ubiquitin-like protein isg15	-0.399369	0.0415118	0.0813957	Unchanged	-0.722404	4.44679e-10	1.49415e-08	Down
41	LOC108168162	5.3535	6.72438	4.0636	gag-pro-pol polyprotein	0.253888	0.120589	0.23645	Unchanged	-0.721552	4.01621e-08	8.77708e-07	Down
42	Rsad2	2.09297	1.5891	0.962348	radical s-adenosyl methionine domain-containing protein 2	-0.457011	0.0510369	0.100072	Unchanged	-0.720901	0.0014548	0.00768288	Down
43	Ndn	1.39039	1.1178	0.676526	necdin	-0.382644	0.0805668	0.157974	Unchanged	-0.712656	0.00218245	0.0107742	Down
44	Gsn	147.719	151.652	92.3525	gelsolin isoform x2	-0.0249271	0.436971	0.856806	Unchanged	-0.710465	5.19587e-23	1.39668e-20	Down
45	Crb3	1.1742	1.4133	0.863434	denn domain-containing protein 1c	0.200878	0.278057	0.545209	Unchanged	-0.705231	0.00439493	0.0191278	Down
46	Ddx58	11.0719	11.3963	6.97795	probable atp-dependent rna helicase ddx58	-0.0297242	0.431023	0.845143	Unchanged	-0.702461	8.51403e-18	1.1164e-15	Down
47	Tmem62	4.80991	4.94841	3.04375	transmembrane protein 62	-0.023788	0.459253	0.900496	Unchanged	-0.698509	1.76802e-06	2.44051e-05	Down
48	Tmem160	19.5527	14.039	8.64112	transmembrane protein 160	-0.525967	0.0638435	0.125183	Unchanged	-0.692668	5.69274e-07	9.08154e-06	Down
49	Tmem221	1.87643	1.13828	0.70155	transmembrane protein 221 isoform x2	-0.766052	0.0344188	0.0674879	Unchanged	-0.691596	0.00880816	0.0333242	Down
50	Hfe	1.94002	1.5186	0.94034	isoform cra_a	-0.410233	0.0484236	0.0949482	Unchanged	-0.690815	0.000234933	0.00166681	Down
51	Sat2	2.57964	1.95221	1.2165	diamine acetyltransferase 2	-0.457399	0.0471059	0.0923646	Unchanged	-0.688208	0.00408204	0.0180251	Down
52	Snn	19.9414	20.1352	12.4687	stannin	-0.0460774	0.391856	0.768346	Unchanged	-0.686244	3.12045e-16	3.28939e-14	Down
53	Cers5	71.1564	63.8492	39.5856	ceramide synthase 5	-0.220283	0.0476745	0.0934794	Unchanged	-0.684918	1.75533e-20	3.40067e-18	Down
54	Ech1	37.6767	44.9768	27.8829	delta( )-delta( )-dienoyl- mitochondrial	0.195419	0.112724	0.221028	Unchanged	-0.684284	5.8658e-15	4.9467e-13	Down
55	Cep89	12.8833	11.089	6.88617	centrosomal protein of 89 kda isoform x2	-0.28835	0.0386922	0.075867	Unchanged	-0.682243	3.67786e-13	2.17035e-11	Down
56	Lamtor4	22.3986	21.3345	13.2959	ragulator complex protein lamtor4	-0.122141	0.329218	0.645525	Unchanged	-0.677341	1.80009e-09	5.36894e-08	Down
57	Apol9a	16.3637	18.2078	11.3428	apolipoprotein l 9a	0.0940596	0.30815	0.604217	Unchanged	-0.676469	6.02665e-09	1.61394e-07	Down
58	Hacd4	16.3047	20.6033	12.8607	very-long-chain -3-hydroxyacyl- dehydratase 4	0.270658	0.0281792	0.0552532	Unchanged	-0.674148	9.51903e-14	6.27919e-12	Down
59	Stat2	9.71777	8.04374	5.02425	signal transducer and activator of transcription 2	-0.337329	0.0314159	0.0615998	Unchanged	-0.672616	1.07564e-06	1.57676e-05	Down
60	Tatdn3	3.31332	4.323	2.70544	deoxyribonuclease tatdn3 isoform x2	0.319857	0.0720035	0.141183	Unchanged	-0.67231	0.000140156	0.00106803	Down
61	Polg2	2.13067	2.10232	1.31895	dna polymerase subunit gamma- mitochondrial	-0.0759066	0.385805	0.756481	Unchanged	-0.671901	9.11848e-05	0.000742757	Down
62	Ddt	41.3882	39.1908	24.5358	d-dopachrome decarboxylase	-0.132859	0.285556	0.559914	Unchanged	-0.67183	1.09049e-10	4.16527e-09	Down
63	Vamp1	1.00117	1.1326	0.711873	vesicle-associated membrane protein 1	0.119878	0.338203	0.663143	Unchanged	-0.670103	0.000308679	0.00209466	Down
64	Krt10	0.961154	1.16764	0.736148	type i cytoskeletal 10	0.222463	0.224357	0.439916	Unchanged	-0.668861	0.00202527	0.0101094	Down
65	Hdac6	53.9691	52.0011	32.6927	histone deacetylase 6	-0.119759	0.181528	0.355937	Unchanged	-0.664438	1.23214e-19	2.11971e-17	Down
66	Fam21	20.2986	19.026	12.0908	wash complex subunit fam21 isoform x1	-0.157853	0.120703	0.236672	Unchanged	-0.649217	8.13499e-17	9.35499e-15	Down
67	Pex5	16.5166	15.0675	9.61327	peroxisomal biogenesis factor 5 isoform x1	-0.187148	0.193133	0.378693	Unchanged	-0.643599	7.91719e-14	5.25478e-12	Down
68	Tmem218	7.43867	8.0643	5.16952	transmembrane protein 218	0.060593	0.407762	0.799534	Unchanged	-0.636414	8.74141e-07	1.31546e-05	Down
69	Naga	22.9066	23.9609	15.3775	alpha-n-acetylgalactosaminidase isoform x1	0.00228927	0.505353	0.990887	Unchanged	-0.635165	1.42624e-10	5.32476e-09	Down
70	Insl6	7.62864	5.76714	3.68324	insulin-like peptide insl6	-0.458468	0.0381157	0.0747367	Unchanged	-0.634064	0.000259355	0.00180963	Down
71	Nusap1	36.6601	42.3729	27.2535	nucleolar and spindle-associated protein 1 isoform x2	0.137691	0.192939	0.378311	Unchanged	-0.631564	9.3557e-13	5.1455e-11	Down
72	Tyw5	4.4357	4.52447	2.90657	trna wybutosine-synthesizing protein 5 isoform x1	-0.0358201	0.441011	0.864727	Unchanged	-0.630051	0.00010567	0.000839136	Down
73	Nudt13	4.61137	4.91936	3.16725	nucleoside diphosphate-linked moiety x motif 13 isoform x4	0.0318878	0.445082	0.87271	Unchanged	-0.629647	3.24656e-06	4.16809e-05	Down
74	Dhrs4	15.2989	12.6647	8.16151	dehydrogenase reductase sdr family member 4	-0.331614	0.0417823	0.0819262	Unchanged	-0.629121	2.16449e-07	3.88856e-06	Down
75	Thap3	6.52231	7.14506	4.60499	thap domain-containing protein 3	0.0783356	0.406956	0.797953	Unchanged	-0.626704	0.000115931	0.000909532	Down
76	Chchd1	37.2747	27.6218	17.8381	coiled-coil-helix-coiled-coil-helix domain-containing protein 1	-0.484592	0.028907	0.0566804	Unchanged	-0.626134	5.01153e-09	1.36938e-07	Down
77	Iqcb1	7.85492	7.27074	4.6952	iq calmodulin-binding motif-containing protein 1 isoform x2	-0.174665	0.147549	0.289312	Unchanged	-0.626028	2.72299e-07	4.75681e-06	Down
78	Knstrn	47.7104	46.7274	30.1716	small kinetochore-associated protein	-0.0978475	0.234388	0.459585	Unchanged	-0.625705	1.7993e-14	1.33885e-12	Down
79	Calcoco1	40.2387	49.7301	32.1369	calcium-binding and coiled-coil domain-containing protein 1	0.236475	0.0441732	0.0866141	Unchanged	-0.62479	2.1573e-16	2.31957e-14	Down
80	Reep4	27.3006	33.388	21.5822	receptor expression-enhancing protein 4	0.223071	0.0609577	0.119525	Unchanged	-0.623976	5.28751e-13	3.04839e-11	Down
81	Flad1	7.80931	9.36185	6.05798	fad synthase	0.202328	0.144295	0.282931	Unchanged	-0.62337	1.60195e-07	2.98002e-06	Down
82	Rcbtb2	6.33637	7.374	4.77133	rcc1 and btb domain-containing protein 2 isoform x1	0.15894	0.178657	0.350308	Unchanged	-0.622881	3.97081e-11	1.63582e-09	Down
83	Tlr3	4.53083	3.88151	2.51612	toll-like receptor 3	-0.298224	0.0674965	0.132346	Unchanged	-0.620412	1.07939e-08	2.72438e-07	Down
84	Trappc1	29.443	26.0309	16.8954	trafficking protein particle complex subunit 1	-0.239072	0.0872699	0.171117	Unchanged	-0.620178	1.94033e-07	3.53214e-06	Down
85	S100a6	815.779	789.9	513.112	protein s100-a6	-0.0956386	0.379022	0.74318	Unchanged	-0.617408	5.8594e-13	3.35115e-11	Down
86	Cenpf	16.4277	14.7583	9.60995	centromere protein f	-0.226738	0.0845942	0.165871	Unchanged	-0.614591	4.67466e-12	2.28989e-10	Down
87	Aldh6a1	4.93664	4.88599	3.182	methylmalonate-semialdehyde dehydrogenase	-0.0849686	0.321142	0.62969	Unchanged	-0.614203	6.09975e-08	1.26237e-06	Down
88	Cdkn3	15.8184	13.8439	9.02104	cyclin-dependent kinase inhibitor 3 isoform x1	-0.261835	0.0707437	0.138713	Unchanged	-0.614058	1.88257e-07	3.43955e-06	Down
89	Nap1l3	0.683877	1.00154	0.648399	nucleosome assembly protein 1-like 3	0.479587	0.0433042	0.0849103	Unchanged	-0.612569	0.00140843	0.00746916	Down
90	Amdhd2	9.89706	12.4219	8.08795	n-acetylglucosamine-6-phosphate deacetylase	0.267318	0.0820855	0.160952	Unchanged	-0.611968	5.11722e-07	8.26149e-06	Down
91	Loxl4	26.9236	25.662	16.7336	lysyl oxidase homolog 4 isoform x1	-0.138549	0.162345	0.318324	Unchanged	-0.611938	8.10207e-15	6.62474e-13	Down
92	Pdk2	3.46315	2.66055	1.74024	pyruvate dehydrogenase isozyme 2	-0.454752	0.027433	0.0537902	Unchanged	-0.606445	6.30553e-05	0.000541089	Down
93	LOC108169013	67.7434	72.0223	47.1414	gag-pro-pol polyprotein	0.0167932	0.465381	0.912512	Unchanged	-0.606381	6.7122e-14	4.52483e-12	Down
94	Sephs2	21.4128	19.3611	12.6995	water dikinase 2	-0.204532	0.116865	0.229147	Unchanged	-0.603984	2.47323e-10	8.83478e-09	Down
95	Abhd3	1.16174	1.51802	0.99736	phospholipase abhd3	0.329279	0.120355	0.23599	Unchanged	-0.603947	0.00157229	0.00819666	Down
96	Wdr6	52.0035	55.8479	36.6919	wd repeat-containing protein 6	0.0446952	0.405619	0.795331	Unchanged	-0.601179	3.63751e-14	2.57311e-12	Down
97	Rnasel	1.05703	1.10705	0.727049	2-5a-dependent ribonuclease isoform x1	0.00178289	0.51	1	Unchanged	-0.599312	0.00389935	0.0173616	Down
98	Pacrgl	7.33892	7.17478	4.73174	pacrg-like protein isoform x1	-0.09395	0.313456	0.614619	Unchanged	-0.597572	1.41494e-06	2.0164e-05	Down
99	Prrx2	4.85773	3.89873	2.57664	paired mesoderm homeobox protein 2	-0.389018	0.0422638	0.0828701	Unchanged	-0.594159	0.00059264	0.00362984	Down
100	Bche	1.01401	0.982902	0.651553	cholinesterase isoform x1	-0.118884	0.316374	0.620342	Unchanged	-0.592014	#N/A	0.000837722	Down
101	Dlgap5	37.7556	40.2058	26.607	disks large-associated protein 5 isoform x1	0.0222626	0.442656	0.867953	Unchanged	-0.590114	1.25993e-13	8.08779e-12	Down
102	Tcea2	1.01779	1.33051	0.884313	transcription elongation factor a protein 2 isoform x1	0.332263	0.180319	0.353566	Unchanged	-0.586291	0.0030836	0.0143035	Down
103	Wdr19	11.1547	12.0118	7.98629	wd repeat-containing protein 19	0.0385825	0.400322	0.784945	Unchanged	-0.584031	3.50795e-12	1.75434e-10	Down
104	Myl9	1.12716	1.56875	1.03842	myosin regulatory light polypeptide 9	0.389663	0.137484	0.269577	Unchanged	-0.580532	0.0103283	0.0378309	Down
105	Stat1	13.5039	16.9654	11.312	signal transducer and activator of transcription 1	0.259306	0.0367192	0.0719985	Unchanged	-0.579566	8.20741e-13	4.58431e-11	Down
106	Dynlt1b	6.91948	5.43095	3.62827	dynein light chain tctex-type 1	-0.399201	0.142426	0.279266	Unchanged	-0.579474	0.0102936	0.0377462	Down
107	Arsk	1.97574	1.33133	0.884426	arylsulfatase k	-0.654264	0.0266865	0.0523264	Unchanged	-0.578651	0.00477377	0.0204292	Down
108	Nudt15	1.53915	1.68673	1.13745	probable 8-oxo-dgtp diphosphatase nudt15	0.0666096	0.404529	0.793195	Unchanged	-0.566978	0.000869735	0.00498219	Down
109	Adat2	3.91615	3.71303	2.51409	trna-specific adenosine deaminase 2	-0.13916	0.311718	0.611212	Unchanged	-0.563235	0.00209828	0.0104113	Down
110	Ppt1	17.4667	19.214	12.9682	palmitoyl-protein thioesterase 1	0.067858	0.326661	0.640511	Unchanged	-0.562248	6.86843e-12	3.27498e-10	Down
111	Ifit1	5.28246	6.78896	4.59496	interferon-induced protein with tetratricopeptide repeats 1-like	0.292857	0.0531061	0.10413	Unchanged	-0.560289	3.2092e-06	4.12751e-05	Down
112	C1rl	0.919615	1.07964	0.732815	complement c1r subcomponent-like protein	0.15418	0.283895	0.556657	Unchanged	-0.558404	0.000824198	0.0047581	Down
113	Clcn5	12.3939	11.3365	7.67897	h(+) cl(-) exchange transporter 5 isoform x1	-0.196171	0.0823874	0.161544	Unchanged	-0.557181	2.36402e-10	8.48697e-09	Down
114	Polr3gl	16.3967	15.0335	10.2038	dna-directed rna polymerase iii subunit rpc7-like isoform x1	-0.192441	0.118182	0.231729	Unchanged	-0.554807	4.56232e-07	7.50078e-06	Down
115	Vps51	21.1803	21.4615	14.5741	vacuolar protein sorting-associated protein 51 homolog	-0.0416714	0.408253	0.800497	Unchanged	-0.552996	5.74169e-09	1.54533e-07	Down
116	Kif1bp	27.1431	25.2596	17.1755	kif1-binding protein	-0.174121	0.120539	0.236351	Unchanged	-0.550258	4.06403e-09	1.13352e-07	Down
117	Cmtm3	26.409	24.8126	16.8955	cklf-like marvel transmembrane domain-containing protein 3	-0.154576	0.145842	0.285965	Unchanged	-0.549497	1.36778e-09	4.18398e-08	Down
118	Zfp512b	15.7693	19.0733	12.9989	zinc finger protein 512b	0.206302	0.075172	0.147396	Unchanged	-0.548106	1.10436e-09	3.42693e-08	Down
119	Wbp1	28.1569	29.5412	20.1346	ww domain-binding protein 1 isoform x1	0.00564442	0.495927	0.972406	Unchanged	-0.547838	6.05012e-10	1.97427e-08	Down
120	Hexim2	5.14731	3.96736	2.70584	protein hexim2	-0.432299	0.0464355	0.0910499	Unchanged	-0.545348	0.00141562	0.0075014	Down
121	Mterf2	3.94081	3.22151	2.2076	transcription termination factor mitochondrial	-0.34914	0.0601131	0.117869	Unchanged	-0.543766	0.000652563	0.00393241	Down
122	Churc1	22.7297	33.0105	22.591	protein churchill isoform x2	0.491819	0.078754	0.15442	Unchanged	-0.542623	1.51864e-06	2.13728e-05	Down
123	Mfsd8	2.53376	2.6118	1.78189	major facilitator superfamily domain-containing protein 8	-0.0199757	0.471569	0.924646	Unchanged	-0.542008	9.91111e-05	0.000795569	Down
124	Manba	15.8439	16.1229	11.0619	beta lysosomal	-0.0352366	0.416645	0.816952	Unchanged	-0.538628	8.26529e-12	3.85554e-10	Down
125	Zfp956	2.15441	2.33722	1.59925	zinc finger protein 398-like	0.0556064	0.416571	0.816805	Unchanged	-0.538525	0.00121627	0.00660486	Down
126	Ube2c	145.986	181.265	124.372	ubiquitin-conjugating enzyme e2 c	0.238559	0.0701227	0.137495	Unchanged	-0.538245	8.38067e-13	4.65689e-11	Down
127	Nnmt	1.6649	1.40415	0.971518	nicotinamide n-methyltransferase	-0.289946	0.221238	0.4338	Unchanged	-0.537509	0.00777349	0.0301398	Down
128	Mrpl55	9.44573	8.63321	5.93502	39s ribosomal protein mitochondrial	-0.18435	0.247148	0.484604	Unchanged	-0.537329	4.92792e-05	0.00043592	Down
129	Kif20a	15.8422	13.7646	9.45604	kinesin-like protein kif20a	-0.267908	0.0262239	0.0514193	Unchanged	-0.536303	1.53447e-10	5.66976e-09	Down
130	Trpv4	32.72	40.9094	28.1464	transient receptor potential cation channel subfamily v member 4 isoform x1	0.253077	0.0392435	0.076948	Unchanged	-0.534341	3.16654e-09	9.01915e-08	Down
131	Klc4	11.3159	10.6686	7.33365	kinesin light chain 4	-0.148246	0.170927	0.33515	Unchanged	-0.534035	1.01971e-07	2.00258e-06	Down
132	Pdcd4	16.0537	16.8459	11.5939	programmed cell death protein 4	0.0060009	0.495802	0.97216	Unchanged	-0.533586	6.38501e-08	1.31519e-06	Down
133	Qpct	3.39925	3.8951	2.68015	glutaminyl-peptide cyclotransferase	0.128046	0.255167	0.500327	Unchanged	-0.533485	2.56158e-05	0.000248692	Down
134	Mvb12a	54.6367	46.6854	32.1763	multivesicular body subunit 12a	-0.287733	0.0381879	0.0748782	Unchanged	-0.530755	6.9033e-08	1.4098e-06	Down
135	Ssc4d	0.958102	1.32825	0.913811	scavenger receptor cysteine-rich domain-containing group b protein	0.399356	0.0498578	0.0977603	Unchanged	-0.529306	0.000831556	0.00479543	Down
136	Hars2	11.0946	10.1379	7.00973	probable histidine--trna mitochondrial isoform x2	-0.185099	0.207275	0.406421	Unchanged	-0.527531	8.4032e-08	1.68255e-06	Down
137	Sphk2	9.33394	8.38205	5.80746	sphingosine kinase 2 isoform x1	-0.222966	0.079601	0.15608	Unchanged	-0.524198	2.16234e-07	3.88663e-06	Down
138	Zfp110	5.81641	6.0729	4.20923	neurotrophin receptor-interacting factor homolog isoform x1	-0.00293515	0.504223	0.988673	Unchanged	-0.52311	3.29536e-07	5.61973e-06	Down
139	Scara5	11.938	10.6338	7.37638	scavenger receptor class a member 5	-0.22659	0.113774	0.223086	Unchanged	-0.522612	0.000158764	0.0011867	Down
140	Tep1	7.83473	7.50362	5.22925	telomerase protein component 1	-0.128963	0.180995	0.354892	Unchanged	-0.516062	4.60663e-08	9.84721e-07	Down
141	AA414768	7.34922	5.58184	3.89624	ubiquitin-conjugating enzyme e2 q2 isoform x1	-0.450973	0.0405804	0.0795693	Unchanged	-0.515264	0.00119573	0.00651141	Down
142	Hsd3b7	7.29445	8.98327	6.27561	3 beta-hydroxysteroid dehydrogenase type 7	0.244891	0.134945	0.264599	Unchanged	-0.513538	7.53718e-06	8.72819e-05	Down
143	Tbc1d7	10.5558	9.76842	6.81102	tbc1 domain family member 7	-0.171621	0.184922	0.362593	Unchanged	-0.51259	1.42939e-05	0.000151271	Down
144	Rfx5	7.25778	8.56478	5.98344	dna-binding protein rfx5 isoform x1	0.17045	0.129507	0.253936	Unchanged	-0.512201	5.04453e-09	1.37568e-07	Down
145	Sumf1	27.2723	30.35	21.222	sulfatase-modifying factor 1 isoform x1	0.0921599	0.269637	0.528701	Unchanged	-0.511632	5.85054e-10	1.91496e-08	Down
146	Psmb8	31.8307	30.2125	21.1165	proteasome subunit beta type-8	-0.131869	0.254473	0.498966	Unchanged	-0.511048	6.66983e-08	1.36862e-06	Down
147	Dmap1	15.9011	17.9268	12.5341	dna methyltransferase 1-associated protein 1	0.11112	0.253607	0.497269	Unchanged	-0.509743	1.19017e-06	1.72349e-05	Down
148	Ndufs2	97.4675	87.2553	61.0678	nadh dehydrogenase	-0.218659	0.0901285	0.176723	Unchanged	-0.509617	1.11954e-12	6.06425e-11	Down
149	Decr1	2.37635	3.14725	2.20536	-dienoyl- mitochondrial	0.345407	0.0413017	0.0809837	Unchanged	-0.509374	2.50456e-05	0.000244293	Down
150	Sytl4	4.04575	3.66747	2.57756	synaptotagmin-like protein 4 isoform x2	-0.208213	0.11312	0.221803	Unchanged	-0.506332	2.54796e-05	0.000247593	Down
151	Romo1	16.0665	14.2993	10.0698	reactive oxygen species modulator 1	-0.214419	0.289482	0.567612	Unchanged	-0.505069	0.00803228	0.030933	Down
152	Rit1	15.2793	13.3407	9.36729	gtp-binding protein rit1	-0.254445	0.0822106	0.161197	Unchanged	-0.505069	2.85074e-07	4.94782e-06	Down
153	Ctps2	13.2727	13.3088	9.35228	ctp synthase 2 isoform x2	-0.057756	0.352558	0.691291	Unchanged	-0.504439	2.7739e-10	9.81107e-09	Down
154	Usp40	10.9133	11.4894	8.07709	ubiquitin carboxyl-terminal hydrolase 40	0.00587283	0.493702	0.968044	Unchanged	-0.503634	6.39956e-10	2.07258e-08	Down
155	Vps52	18.062	20.5136	14.4215	vacuolar protein sorting-associated protein 52 homolog	0.115184	0.21201	0.415705	Unchanged	-0.503432	5.88781e-09	1.5807e-07	Down
156	Itfg2	6.14158	6.61913	4.65956	integrin-alpha fg-gap repeat-containing protein 2	0.0398305	0.420269	0.824057	Unchanged	-0.503245	3.99189e-05	0.000362667	Down
157	Uqcc3	12.3098	11.043	7.77245	ubiquinol-cytochrome-c reductase complex assembly factor 3	-0.214915	0.177201	0.347453	Unchanged	-0.502772	0.000940124	0.00531742	Down
158	Atp5e	48.9989	43.5224	30.6315	atp synthase subunit mitochondrial	-0.215436	0.300313	0.588848	Unchanged	-0.501873	1.53345e-05	0.0001601	Down
159	Commd4	28.5142	31.0272	21.8534	comm domain-containing protein 4	0.066595	0.385679	0.756232	Unchanged	-0.501236	1.24598e-07	2.3902e-06	Down
160	Bloc1s1	22.8564	25.8781	18.219	biogenesis of lysosome-related organelles complex 1 subunit 1	0.124169	0.305797	0.599602	Unchanged	-0.500436	3.62377e-05	0.000333879	Down
161	Herc6	5.40595	5.39883	3.80804	probable e3 ubiquitin-protein ligase herc6 isoform x1	-0.0671783	0.337594	0.661949	Unchanged	-0.498047	1.96379e-05	2.7237e-05	Slightly down
162	Fopnl	16.2191	17.1212	12.1041	lish domain-containing protein fopnl isoform x1	0.0203127	0.470429	0.92241	Unchanged	-0.494655	5.0496e-05	7.0036e-05	Slightly down
163	Nmi	7.20118	7.35097	5.19757	n-myc-interactor	-0.0234255	0.472528	0.926526	Unchanged	-0.493556	0.00191322	0.00265357	Slightly down
164	Uqcrh	69.3317	87.8394	62.2043	cytochrome b-c1 complex subunit mitochondrial	0.294167	0.192196	0.376856	Unchanged	-0.493358	7.95289e-08	1.10304e-07	Slightly down
165	Atp5g3	195.526	140.064	99.3117	atp synthase f complex subunit mitochondrial	-0.531087	0.0354511	0.069512	Unchanged	-0.491169	2.40282e-07	3.33262e-07	Slightly down
166	Gca	2.30938	1.91437	1.36026	grancalcin	-0.340593	0.0705516	0.138337	Unchanged	-0.490688	0.0101304	0.0140505	Slightly down
167	Ccdc18	4.33228	4.54523	3.21985	-	-0.00478164	0.502887	0.986053	Unchanged	-0.490128	0.000535521	0.000742747	Slightly down
168	Glt8d1	14.8894	14.7761	10.4785	glycosyltransferase 8 domain-containing protein 1	-0.0777625	0.311682	0.611141	Unchanged	-0.490061	2.86619e-06	3.97529e-06	Slightly down
169	Pygo1	5.48378	5.20931	3.69543	pygopus homolog 1	-0.149182	0.251173	0.492497	Unchanged	-0.489321	0.00110997	0.00153948	Slightly down
170	Nudt9	24.7532	23.7711	16.8814	adp-ribose mitochondrial	-0.123156	0.202823	0.397692	Unchanged	-0.488164	1.2765e-06	1.77046e-06	Slightly down
171	Dtx3l	7.11047	7.96848	5.66035	e3 ubiquitin-protein ligase dtx3l	0.0936705	0.285539	0.55988	Unchanged	-0.488152	1.11449e-05	1.54576e-05	Slightly down
172	Plac8	163.395	166.056	118.054	placenta-specific gene 8 protein	-0.0324316	0.444659	0.87188	Unchanged	-0.487076	2.25051e-10	3.12137e-10	Slightly down
173	Tmem176b	88.0589	72.1041	51.2872	transmembrane protein 176b	-0.345779	0.0279271	0.0547591	Unchanged	-0.486525	2.84976e-08	3.95251e-08	Slightly down
174	Tia1	15.198	15.906	11.3116	nucleolysin tia-1 isoform p40 isoform x1	-0.00328714	0.501144	0.982634	Unchanged	-0.485962	3.75154e-05	5.20325e-05	Slightly down
175	Commd9	15.5247	17.4698	12.4521	comm domain-containing protein 9	0.107338	0.2646	0.518824	Unchanged	-0.483747	1.30867e-05	1.81508e-05	Slightly down
176	Galns	10.8812	12.1595	8.66804	n-acetylgalactosamine-6-sulfatase	0.0907361	0.290405	0.569422	Unchanged	-0.481972	2.18267e-05	3.02728e-05	Slightly down
177	Tspan7	6.40354	7.25772	5.18492	tetraspanin-7	0.111343	0.285019	0.55886	Unchanged	-0.480856	0.00145835	0.00202268	Slightly down
178	Hacd3	31.8979	33.7941	24.144	very-long-chain -3-hydroxyacyl- dehydratase 3	0.0241757	0.449955	0.882264	Unchanged	-0.47994	5.05885e-09	7.01643e-09	Slightly down
179	Ehmt2	64.7579	67.3029	48.132	histone-lysine n-methyltransferase ehmt2 isoform x1	-0.00768911	0.487346	0.95558	Unchanged	-0.47867	5.79415e-10	8.03627e-10	Slightly down
180	Mroh1	35.9727	41.0185	29.3643	---	0.124557	0.181173	0.355242	Unchanged	-0.47722	1.28892e-08	1.78769e-08	Slightly down
181	Rab32	8.25741	9.36792	6.70482	ras-related protein rab-32	0.113109	0.266102	0.521769	Unchanged	-0.476929	0.000627881	0.000870847	Slightly down
182	Cfap36	13.3195	11.7369	8.41365	cilia- and flagella-associated protein 36	-0.248532	0.0429598	0.0842348	Unchanged	-0.476519	4.11509e-06	5.70748e-06	Slightly down
183	Cdk5	23.0901	22.7123	16.2708	cyclin-dependent-like kinase 5	-0.0858395	0.290619	0.569841	Unchanged	-0.476283	5.21019e-07	7.22633e-07	Slightly down
184	Rnf145	41.4897	41.0509	29.4102	ring finger protein 145 isoform x1	-0.0820375	0.329652	0.646377	Unchanged	-0.476159	0.000101395	0.000140631	Slightly down
185	Lrsam1	5.30753	4.46052	3.19258	e3 ubiquitin-protein ligase lrsam1 isoform x1	-0.323375	0.0345789	0.0678018	Unchanged	-0.475975	5.28101e-05	7.32456e-05	Slightly down
186	Fam69b	6.32558	4.61008	3.29997	protein fam69b isoform x2	-0.511117	0.0313766	0.0615227	Unchanged	-0.47586	0.00792057	0.0109855	Slightly down
187	Fam120c	4.72966	3.9428	2.82863	constitutive coactivator of ppar-gamma-like protein 2 isoform x1	-0.335514	0.0418549	0.0820684	Unchanged	-0.475283	0.00014279	0.000198044	Slightly down
188	Ddx41	22.498	22.4908	16.1352	probable atp-dependent rna helicase ddx41	-0.0619982	0.347811	0.681983	Unchanged	-0.473791	3.64889e-07	5.06088e-07	Slightly down
189	Lacc1	6.4356	5.68886	4.087	laccase domain-containing protein 1	-0.245709	0.0846044	0.165891	Unchanged	-0.473266	0.000157109	0.000217904	Slightly down
190	Zbtb2	4.70253	4.23105	3.04467	zinc finger and btb domain-containing protein 2	-0.225617	0.148019	0.290233	Unchanged	-0.470367	0.00680983	0.00944499	Slightly down
191	Klf9	12.9261	15.6692	11.2694	krueppel-like factor 9	0.207467	0.125286	0.245658	Unchanged	-0.47033	0.000327494	0.000454222	Slightly down
192	Enpp5	26.882	30.771	22.1414	ectonucleotide pyrophosphatase phosphodiesterase family member 5	0.126986	0.184635	0.36203	Unchanged	-0.469584	1.2778e-08	1.77226e-08	Slightly down
193	Aldh3b1	16.6527	18.374	13.2215	aldehyde dehydrogenase family 3 member b1 isoform x1	0.0795266	0.308654	0.605204	Unchanged	-0.469427	1.48558e-06	2.06044e-06	Slightly down
194	Blnk	23.3295	21.1433	15.2206	b-cell linker protein	-0.219976	0.1463	0.286863	Unchanged	-0.469384	1.47751e-05	2.04925e-05	Slightly down
195	2610524H06Rik	20.1141	16.6481	11.9934	-	-0.330422	0.0551875	0.108211	Unchanged	-0.46794	0.00013368	0.000185409	Slightly down
196	Hectd3	6.98104	6.40447	4.61486	e3 ubiquitin-protein ligase hectd3	-0.186307	0.121831	0.238884	Unchanged	-0.467592	6.79953e-06	9.43069e-06	Slightly down
197	Neil1	5.06163	5.27229	3.79942	endonuclease 8-like 1 isoform x1	0.00194064	0.509889	0.999783	Unchanged	-0.466981	0.00459379	0.00637141	Slightly down
198	Nelfb	27.2398	30.3649	21.8915	negative elongation factor b	0.0989445	0.294519	0.577487	Unchanged	-0.466667	1.06621e-06	1.4788e-06	Slightly down
199	Mief2	4.53846	4.26002	3.07264	mitochondrial dynamics protein mid49	-0.14564	0.285253	0.559319	Unchanged	-0.466368	0.00115966	0.0016084	Slightly down
200	Dcaf11	17.8337	15.5969	11.2566	ddb1- and cul4-associated factor 11 isoform x3	-0.25392	0.0594909	0.116649	Unchanged	-0.465051	2.54814e-06	3.53418e-06	Slightly down
201	Cox7a2	65.2684	76.6809	55.4787	cytochrome c oxidase subunit mitochondrial	0.18057	0.238932	0.468494	Unchanged	-0.46267	8.10026e-06	1.12348e-05	Slightly down
202	Mrps14	12.801	13.4544	9.74608	28s ribosomal protein mitochondrial	0.0198153	0.481267	0.94366	Unchanged	-0.461949	0.000207764	0.000288161	Slightly down
203	Bola3	12.4163	9.63656	6.95603	bola-like protein 3	-0.442648	0.0395846	0.0776169	Unchanged	-0.461411	0.0189105	0.0262282	Slightly down
204	Rmdn2	2.01751	2.18999	1.58893	regulator of microtubule dynamics protein 2	0.0579447	0.41345	0.810686	Unchanged	-0.460624	0.0125102	0.0173512	Slightly down
205	Prnp	31.5816	28.4326	20.6042	prion protein	-0.212216	0.0839269	0.164563	Unchanged	-0.459226	2.61538e-08	3.62743e-08	Slightly down
206	Gpx8	34.0054	31.0475	22.5178	probable glutathione peroxidase 8 isoform x3	-0.193561	0.105683	0.207222	Unchanged	-0.458539	1.11222e-05	1.54261e-05	Slightly down
207	Isca2	14.643	15.7558	11.4298	iron-sulfur cluster assembly 2 mitochondrial	0.0412143	0.416879	0.81741	Unchanged	-0.45788	0.000273476	0.000379301	Slightly down
208	Apobec3	15.8198	14.1412	10.2589	apolipoprotein b editing complex 3	-0.232938	0.0660653	0.12954	Unchanged	-0.457772	1.20906e-06	1.67691e-06	Slightly down
209	Man2c1	11.1884	11.4569	8.31575	alpha-mannosidase 2c1 isoform x2	-0.026639	0.442069	0.866801	Unchanged	-0.457086	8.14002e-06	1.12899e-05	Slightly down
210	Lpar6	3.62656	4.8771	3.5426	lysophosphatidic acid receptor 6	0.361936	0.0754551	0.147951	Unchanged	-0.456605	0.0285481	0.0395952	Slightly down
211	Tab1	13.6625	14.3542	10.4296	tgf-beta-activated kinase 1 and map3k7-binding protein 1	0.00944336	0.486876	0.95466	Unchanged	-0.455175	6.77766e-06	9.40036e-06	Slightly down
212	Athl1	9.80823	8.65644	6.2949	acid trehalase-like protein 1 isoform x4	-0.243886	0.0578381	0.113408	Unchanged	-0.455141	7.01908e-05	9.7352e-05	Slightly down
213	Qrsl1	4.3592	3.43768	2.4961	glutamyl-trna amidotransferase subunit mitochondrial	-0.400978	0.0374042	0.0733416	Unchanged	-0.45496	0.0050006	0.00693564	Slightly down
214	Arhgef25	11.0724	11.0677	8.05593	rho guanine nucleotide exchange factor 25 isoform x2	-0.0661589	0.343154	0.672851	Unchanged	-0.452322	4.69179e-05	6.50734e-05	Slightly down
215	Aspm	13.3453	15.3528	11.1871	abnormal spindle-like microcephaly-associated protein	0.131985	0.204309	0.400606	Unchanged	-0.452083	8.8499e-06	1.22745e-05	Slightly down
216	Sprr1b	31.3881	28.3605	20.6466	-	-0.218419	0.135048	0.264801	Unchanged	-0.451784	0.00181868	0.00252244	Slightly down
217	Wdr31	3.86582	3.44321	2.51172	-	-0.222345	0.174199	0.341566	Unchanged	-0.450537	0.00231232	0.0032071	Slightly down
218	Fzd6	32.0119	32.8402	23.9534	frizzled-6 isoform x1	-0.0295321	0.427598	0.838427	Unchanged	-0.450293	2.68392e-06	3.7225e-06	Slightly down
219	Egln2	22.137	18.1209	13.2173	egl nine homolog 2	-0.346915	0.0283857	0.0556582	Unchanged	-0.448686	5.21344e-05	7.23084e-05	Slightly down
220	1110051M20Rik	9.46748	8.43989	6.17009	upf0705 protein c11orf49 homolog isoform x2	-0.235655	0.0739027	0.144907	Unchanged	-0.448556	7.65879e-05	0.000106225	Slightly down
221	Oip5	7.5807	6.37748	4.658	protein mis18-beta	-0.312885	0.0648064	0.127071	Unchanged	-0.447634	0.00826752	0.0114667	Slightly down
222	Arhgef1	19.928	24.5045	17.901	rho guanine nucleotide exchange factor 1 isoform x1	0.23458	0.0469982	0.0921534	Unchanged	-0.447481	3.85858e-07	5.35171e-07	Slightly down
223	Gtpbp8	3.02876	3.75299	2.74088	gtp-binding protein 8	0.247429	0.136948	0.268525	Unchanged	-0.447115	0.00853086	0.011832	Slightly down
224	Hoxb6	24.1627	22.1345	16.174	homeobox protein hox-b6	-0.189946	0.132138	0.259095	Unchanged	-0.44667	0.000480388	0.00066628	Slightly down
225	Sec14l2	1.44863	2.02834	1.47928	sec14-like protein 2 isoform x1	0.410738	0.0430585	0.0844284	Unchanged	-0.446457	0.0122653	0.0170114	Slightly down
226	Cep70	4.19652	4.30612	3.15236	centrosomal protein of 70 kda	-0.0311828	0.44413	0.870843	Unchanged	-0.44586	0.00171834	0.00238327	Slightly down
227	Prc1	70.2209	61.9327	45.3142	protein regulator of cytokinesis 1 isoform x1	-0.249946	0.0319654	0.0626772	Unchanged	-0.44574	2.45646e-09	3.40702e-09	Slightly down
228	Zfp59	1.96776	1.81177	1.32394	zinc finger protein 59-like isoform x2	-0.184829	0.207797	0.407446	Unchanged	-0.445337	0.020027	0.0277767	Slightly down
229	Mdh1	79.9843	73.9754	54.1595	malate cytoplasmic	-0.169415	0.180058	0.353054	Unchanged	-0.44485	4.00239e-09	5.55116e-09	Slightly down
230	Qars	54.9456	51.0675	37.3891	glutamine--trna ligase	-0.169748	0.100517	0.197092	Unchanged	-0.444819	3.38728e-09	4.69803e-09	Slightly down
231	Ndufaf3	6.50211	8.70915	6.38148	nadh dehydrogenase	0.369488	0.0872623	0.171103	Unchanged	-0.442567	0.00144389	0.00200263	Slightly down
232	Fzr1	47.7393	41.3748	30.3391	fizzy-related protein homolog isoform x2	-0.273525	0.0255677	0.0501327	Unchanged	-0.442095	6.21423e-06	8.61891e-06	Slightly down
233	9030624J02Rik	25.7237	23.1097	16.9587	upf0505 protein c16orf62 homolog isoform x1	-0.221746	0.046232	0.0906509	Unchanged	-0.441402	3.38238e-08	4.69123e-08	Slightly down
234	Eml6	1.772	1.89402	1.39009	echinoderm microtubule-associated 6	0.027164	0.451527	0.885347	Unchanged	-0.441072	0.00157086	0.00217873	Slightly down
235	Ubb	482.523	457.73	336.037	uncharacterized protein isoform b	-0.14316	0.1425	0.279412	Unchanged	-0.440743	6.64316e-09	9.21382e-09	Slightly down
236	Polm	10.2698	10.5952	7.77954	dna-directed dna rna polymerase mu isoform x1	-0.0260059	0.452237	0.88674	Unchanged	-0.440702	0.000518601	0.00071928	Slightly down
237	Fam134a	30.6392	34.6701	25.4672	protein fam134a isoform x2	0.11489	0.210802	0.413337	Unchanged	-0.439796	4.02076e-07	5.57664e-07	Slightly down
238	Ndufa9	42.7876	40.4607	29.7561	nadh dehydrogenase	-0.135006	0.270578	0.530545	Unchanged	-0.438549	3.1716e-06	4.39889e-06	Slightly down
239	Chka	60.9533	53.5467	39.372	choline kinase alpha isoform x1	-0.251366	0.0774684	0.151899	Unchanged	-0.438421	0.00671678	0.00931592	Slightly down
240	Lrfn3	11.0325	13.3051	9.78189	leucine-rich repeat and fibronectin type-iii domain-containing protein 3	0.203823	0.090555	0.177559	Unchanged	-0.438031	6.83619e-05	9.48155e-05	Slightly down
241	Tsen34	90.3377	71.655	52.7139	trna-splicing endonuclease subunit sen34 isoform x1	-0.389706	0.0289788	0.0568212	Unchanged	-0.437841	8.82168e-08	1.22353e-07	Slightly down
242	Xrn1	7.90486	7.96755	5.86464	5 -3 exoribonuclease 1	-0.0562634	0.356133	0.6983	Unchanged	-0.437396	8.88334e-05	0.000123209	Slightly down
243	Mrpl48	12.6047	10.3658	7.64003	39s ribosomal protein mitochondrial	-0.347663	0.0311729	0.0611233	Unchanged	-0.437259	0.00374068	0.00518818	Slightly down
244	Mib2	11.0977	11.9508	8.80052	e3 ubiquitin-protein ligase mib2 isoform x4	0.0449352	0.395781	0.776041	Unchanged	-0.435857	0.000122792	0.000170308	Slightly down
245	Sardh	4.70043	4.01193	2.95517	sarcosine mitochondrial isoform x1	-0.284771	0.0934112	0.183159	Unchanged	-0.435365	0.00484997	0.00672673	Slightly down
246	Ift46	21.3882	19.4777	14.3583	intraflagellar transport protein 46 homolog isoform x3	-0.206186	0.0897046	0.175891	Unchanged	-0.434042	9.24666e-06	1.28248e-05	Slightly down
247	Adgre5	20.0356	24.7774	18.2761	cd97 antigen isoform x4	0.238093	0.0413214	0.0810223	Unchanged	-0.433964	6.00277e-07	8.32562e-07	Slightly down
248	Plgrkt	18.976	20.5393	15.1553	plasminogen receptor	0.0504673	0.372406	0.730207	Unchanged	-0.433238	6.38939e-06	8.86184e-06	Slightly down
249	Zfp157	2.9996	2.7301	2.01307	zinc finger protein 157 isoform x1	-0.200937	0.145535	0.285363	Unchanged	-0.4324	0.00959738	0.0133112	Slightly down
250	Haus5	20.274	20.6089	15.2136	haus augmin-like complex subunit 5	-0.0339776	0.436662	0.856199	Unchanged	-0.432341	6.26822e-05	8.69379e-05	Slightly down
251	Plin3	28.9766	29.3129	21.6419	mannose-6-phosphate receptor binding protein 1	-0.0458436	0.382561	0.75012	Unchanged	-0.432312	4.54623e-07	6.30546e-07	Slightly down
252	Birc3	2.54226	2.43319	1.79907	baculoviral iap repeat-containing protein 3	-0.12715	0.280007	0.549032	Unchanged	-0.431963	0.00335622	0.00465495	Slightly down
253	Acsl5	39.7101	34.8969	25.7931	long-chain-fatty-acid-- ligase 5	-0.248699	0.0381075	0.0747206	Unchanged	-0.431459	1.26517e-07	1.75475e-07	Slightly down
254	Ptpn9	19.1359	16.929	12.5094	tyrosine-protein phosphatase non-receptor type 9	-0.240676	0.0422941	0.0829296	Unchanged	-0.431287	1.89458e-06	2.62771e-06	Slightly down
255	Slc25a11	46.2333	40.7078	30.1112	mitochondrial 2-oxoglutarate malate carrier protein	-0.246773	0.0424589	0.0832527	Unchanged	-0.429874	1.8172e-06	2.52039e-06	Slightly down
256	Lin37	9.28341	8.72356	6.45537	protein lin-37 homolog	-0.14891	0.261863	0.513456	Unchanged	-0.429614	0.0115281	0.015989	Slightly down
257	Mdp1	9.10891	9.07878	6.7162	magnesium-dependent phosphatase 1	-0.0615055	0.39536	0.775215	Unchanged	-0.428537	0.00144502	0.00200419	Slightly down
258	Cyba	80.6835	110.449	81.8033	cytochrome b-245 light chain	0.397949	0.0281161	0.0551297	Unchanged	-0.427998	7.92888e-06	1.09971e-05	Slightly down
259	C330027C09Rik	313.63	278.053	206.029	protein cip2a	-0.242686	0.0389817	0.0764346	Unchanged	-0.427582	4.90912e-08	6.80876e-08	Slightly down
260	Coq7	15.3826	12.8428	9.52175	5-demethoxyubiquinone mitochondrial	-0.321861	0.0408096	0.0800187	Unchanged	-0.427573	0.000743248	0.00103086	Slightly down
261	Chchd2	338.705	289.923	214.951	coiled-coil-helix-coiled-coil-helix domain-containing protein 2	-0.272497	0.199798	0.391761	Unchanged	-0.426632	2.65096e-07	3.67678e-07	Slightly down
262	Zbed5	2.65192	2.36363	1.76095	scan domain-containing protein 3 isoform x1	-0.218806	0.213739	0.419096	Unchanged	-0.426346	0.0291789	0.0404701	Slightly down
263	Aurkaip1	30.2217	26.6167	19.7501	aurora kinase a-interacting protein	-0.241421	0.0926752	0.181716	Unchanged	-0.426288	3.1754e-05	4.40416e-05	Slightly down
264	Atpaf1	6.41209	7.89467	5.85534	atp synthase mitochondrial f1 complex assembly factor 1	0.239832	0.0935268	0.183386	Unchanged	-0.425896	0.000269004	0.000373098	Slightly down
265	Dus3l	13.0641	12.1695	9.02854	trna-dihydrouridine synthase	-0.168548	0.141191	0.276846	Unchanged	-0.425394	0.000102474	0.000142127	Slightly down
266	Ntn4	19.5288	22.3945	16.6295	netrin-4 isoform x1	0.130535	0.183293	0.359398	Unchanged	-0.424427	1.85752e-06	2.57631e-06	Slightly down
267	Zfp605	3.13445	2.80749	2.08251	zinc finger protein 605	-0.229517	0.110086	0.215855	Unchanged	-0.423166	0.0102934	0.0142766	Slightly down
268	Trappc2l	19.1303	25.3333	18.8159	trafficking protein particle complex subunit 2-like protein	0.347057	0.0409844	0.0803616	Unchanged	-0.422356	0.000437591	0.000606923	Slightly down
269	Abhd10	6.15207	6.19239	4.60577	mycophenolic acid acyl-glucuronide mitochondrial isoform x1	-0.0569745	0.378736	0.742621	Unchanged	-0.421688	0.000537651	0.000745701	Slightly down
270	Ptpmt1	9.19619	7.91888	5.89648	phosphatidylglycerophosphatase and protein-tyrosine phosphatase 1	-0.273949	0.107155	0.210108	Unchanged	-0.421619	0.0128888	0.0178763	Slightly down
271	Armt1	7.03065	6.03611	4.48512	protein-glutamate o-methyltransferase isoform x1	-0.283018	0.0594179	0.116506	Unchanged	-0.421184	0.00147811	0.00205009	Slightly down
272	Comtd1	0.936348	1.31827	0.976642	catechol o-methyltransferase domain-containing protein 1	0.431101	0.0413005	0.0809813	Unchanged	-0.420629	0.0304297	0.0422049	Slightly down
273	Armcx3	7.73602	8.15169	6.07068	armadillo repeat-containing x-linked protein 3	0.013453	0.477803	0.936869	Unchanged	-0.420281	4.3754e-05	6.06851e-05	Slightly down
274	Nagk	16.5733	20.486	15.2574	n-acetyl-d-glucosamine kinase	0.249096	0.105694	0.207243	Unchanged	-0.419712	3.82898e-05	5.31065e-05	Slightly down
275	Cgn	15.8066	15.0573	11.2154	cingulin	-0.136166	0.156455	0.306774	Unchanged	-0.419447	2.10935e-06	2.92559e-06	Slightly down
276	Tceanc2	5.02265	4.74583	3.539	transcription elongation factor a n-terminal and central domain-containing protein 2	-0.140043	0.244787	0.479974	Unchanged	-0.419127	0.000570323	0.000791016	Slightly down
277	Vps11	18.3092	19.9252	14.8527	vacuolar protein sorting-associated protein 11 homolog	0.0563105	0.345148	0.676762	Unchanged	-0.418712	1.63223e-06	2.26384e-06	Slightly down
278	Ppih	6.84539	6.88398	5.12653	peptidyl-prolyl cis-trans isomerase h	-0.0585675	0.420165	0.823853	Unchanged	-0.418552	0.00777501	0.0107836	Slightly down
279	Trappc6b	16.5392	15.986	11.9187	trafficking protein particle complex subunit 6b	-0.111763	0.248755	0.487756	Unchanged	-0.417886	0.000187603	0.000260199	Slightly down
280	Tmem179b	12.9145	13.4532	10.0214	transmembrane protein 179b	-0.00598573	0.499834	0.980066	Unchanged	-0.417731	0.00177636	0.00246375	Slightly down
281	Kctd1	7.76131	9.45566	7.06698	btb poz domain-containing protein kctd1 isoform x1	0.212091	0.111259	0.218154	Unchanged	-0.416487	0.000269519	0.000373813	Slightly down
282	Tmem101	10.561	8.63243	6.44285	transmembrane protein 101	-0.348915	0.0580807	0.113884	Unchanged	-0.415453	0.00629317	0.0087284	Slightly down
283	Tubd1	4.00159	4.25319	3.16997	tubulin delta chain isoform x2	0.0221578	0.470223	0.922006	Unchanged	-0.415	0.00966299	0.0134022	Slightly down
284	Hspb8	14.4083	15.6074	11.6803	heat shock protein beta-8	0.0498649	0.381383	0.747809	Unchanged	-0.414315	7.70053e-05	0.000106804	Slightly down
285	Dab2	26.642	24.1038	18.0348	disabled homolog 2 isoform x1	-0.221325	0.126908	0.24884	Unchanged	-0.413572	1.8313e-05	2.53995e-05	Slightly down
286	Kdm1a	46.3051	40.4143	30.2355	lysine-specific histone demethylase 1a isoform x3	-0.260048	0.0315554	0.0618734	Unchanged	-0.413499	7.67713e-07	1.06479e-06	Slightly down
287	Gmppb	8.31422	6.71537	5.0299	mannose-1-phosphate guanyltransferase beta	-0.361627	0.0869114	0.170414	Unchanged	-0.411625	0.0238975	0.033145	Slightly down
288	Ndufa3	18.2649	17.2184	12.9225	nadh dehydrogenase	-0.145007	0.250524	0.491224	Unchanged	-0.410171	0.0130951	0.0181625	Slightly down
289	Anapc2	47.9181	50.2675	37.7205	anaphase-promoting complex subunit 2	0.00697371	0.49043	0.961627	Unchanged	-0.409148	3.47437e-07	4.81882e-07	Slightly down
290	Slc37a1	3.7995	3.18602	2.38596	glycerol-3-phosphate transporter	-0.317256	0.0533368	0.104582	Unchanged	-0.409077	0.00711008	0.00986141	Slightly down
291	Ccdc32	11.5034	13.7975	10.3538	-	0.201357	0.130993	0.256849	Unchanged	-0.408618	0.000504102	0.00069917	Slightly down
292	Trim25	15.8815	15.3831	11.5675	e3 ubiquitin isg15 ligase trim25	-0.109046	0.214689	0.42096	Unchanged	-0.40665	8.94786e-07	1.24103e-06	Slightly down
293	Ska2	26.3181	25.3644	19.0566	spindle and kinetochore-associated protein 2	-0.119267	0.209061	0.409924	Unchanged	-0.406167	0.000106441	0.00014763	Slightly down
294	Ccdc136	10.9607	10.6274	7.99042	coiled-coil domain-containing protein 136 isoform x2	-0.11367	0.229979	0.450939	Unchanged	-0.405978	1.34852e-05	1.87035e-05	Slightly down
295	Dapk3	22.7598	20.7481	15.6111	death-associated protein kinase 3	-0.199621	0.101639	0.199293	Unchanged	-0.405391	0.00037066	0.000514091	Slightly down
296	Usp30	21.3257	24.0646	18.1098	ubiquitin carboxyl-terminal hydrolase 30 isoform x1	0.105116	0.236094	0.46293	Unchanged	-0.405083	3.0874e-06	4.28211e-06	Slightly down
297	Gprasp1	4.47577	4.13379	3.11475	g-protein coupled receptor-associated sorting protein 1	-0.179352	0.133363	0.261496	Unchanged	-0.404994	0.00200495	0.00278079	Slightly down
298	Zfp790	2.94395	2.49168	1.87363	Zinc finger protein 30 homolog	-0.308372	0.0656679	0.128761	Unchanged	-0.404601	0.0247104	0.0342725	Slightly down
299	Nxpe4	2.48881	2.15212	1.62213	nxpe family member 4	-0.277072	0.0744935	0.146066	Unchanged	-0.404041	0.00648905	0.00900007	Slightly down
300	Tspan13	1.91135	2.11421	1.59061	tetraspanin-13	0.0855036	0.391105	0.766872	Unchanged	-0.403915	0.0256731	0.0356076	Slightly down
301	Tmem159	8.29562	6.92531	5.21065	promethin	-0.314945	0.0973146	0.190813	Unchanged	-0.403837	0.00486386	0.00674599	Slightly down
302	Tmem126a	15.8119	12.9569	9.75812	transmembrane protein 126a	-0.343555	0.068639	0.134586	Unchanged	-0.403667	0.00607582	0.00842694	Slightly down
303	Raet1e	8.55759	7.3543	5.55119	retinoic acid early-inducible protein 1-epsilon isoform x1	-0.286989	0.0632448	0.124009	Unchanged	-0.402986	0.00581301	0.00806243	Slightly down
304	Rmnd1	8.71952	11.6485	8.78939	required for meiotic nuclear division protein 1 homolog isoform x1	0.346403	0.0255284	0.0500556	Unchanged	-0.401422	0.0013178	0.00182775	Slightly down
305	Mrpl18	59.4155	51.4769	38.8408	39s ribosomal protein mitochondrial	-0.266247	0.0554946	0.108813	Unchanged	-0.40064	1.93028e-05	2.67723e-05	Slightly down
306	Fbxo3	20.9117	26.2579	19.8242	f-box only protein 3 isoform x1	0.265355	0.0384715	0.0754344	Unchanged	-0.400501	4.22391e-05	5.85841e-05	Slightly down
307	Tpk1	2.00182	1.9443	1.46901	thiamin pyrophosphokinase 1 isoform x2	-0.106792	0.317195	0.621951	Unchanged	-0.400117	0.0174157	0.024155	Slightly down
308	Lyrm9	1.23031	1.45421	1.09758	---	0.17471	0.206036	0.403993	Unchanged	-0.399888	0.0134903	0.0187105	Slightly down
309	Vamp8	41.3956	49.7487	37.5817	vesicle-associated membrane protein 8	0.213299	0.212402	0.416475	Unchanged	-0.399624	0.000111381	0.000154482	Slightly down
310	Zfp142	5.51209	5.048	3.81235	zinc finger protein 142 isoform x1	-0.199198	0.11574	0.226942	Unchanged	-0.399122	0.000113904	0.000157981	Slightly down
311	Gstt3	4.21355	5.21608	3.93502	glutathione s-transferase theta-1-like	0.239789	0.112303	0.220201	Unchanged	-0.398995	0.0166145	0.0230436	Slightly down
312	Fsd1l	1.75656	1.74762	1.32174	fsd1-like protein isoform x2	-0.0762601	0.353522	0.69318	Unchanged	-0.398698	0.00582728	0.00808222	Slightly down
313	Pex11b	15.281	12.5171	9.46963	peroxisomal membrane protein 11b	-0.344634	0.0442962	0.0868553	Unchanged	-0.397667	0.00104814	0.00145374	Slightly down
314	Stx5a	45.2745	51.8382	39.2414	syntaxin-5 isoform x1	0.133864	0.185747	0.36421	Unchanged	-0.396563	1.19995e-06	1.66428e-06	Slightly down
315	Arf5	100.638	96.2545	72.8535	adp-ribosylation factor 5	-0.1229	0.241601	0.473727	Unchanged	-0.396468	9.73531e-06	1.35025e-05	Slightly down
316	Ift22	25.4406	22.0465	16.6909	intraflagellar transport protein 22 homolog	-0.276126	0.0393489	0.0771547	Unchanged	-0.396094	0.000178893	0.000248118	Slightly down
317	Prrg2	7.08032	7.00976	5.30995	transmembrane gamma-carboxyglutamic acid protein 2 isoform x1	-0.0733332	0.368954	0.72344	Unchanged	-0.396058	0.00428099	0.00593757	Slightly down
318	Snrnp25	18.9576	16.3182	12.3618	u11 u12 small nuclear ribonucleoprotein 25 kda protein	-0.272679	0.106133	0.208105	Unchanged	-0.395224	0.00196349	0.00272329	Slightly down
319	Gusb	27.5464	33.9668	25.742	beta-glucuronidase precursor	0.239267	0.0434248	0.0851467	Unchanged	-0.395019	1.72088e-06	2.38679e-06	Slightly down
320	Pacsin3	16.4904	14.4784	10.9772	protein kinase c and casein kinase substrate in neurons protein 3	-0.248687	0.0657893	0.128999	Unchanged	-0.394008	8.84272e-05	0.000122645	Slightly down
321	Timm44	37.6886	32.4607	24.6129	mitochondrial import inner membrane translocase subunit tim44	-0.27946	0.0268144	0.0525773	Unchanged	-0.393427	0.000105817	0.000146764	Slightly down
322	Trmu	4.39558	3.91136	2.9677	mitochondrial trna-specific 2-thiouridylase 1 isoform x1	-0.229681	0.166587	0.326641	Unchanged	-0.392754	0.0324523	0.0450101	Slightly down
323	Tpd52l2	16.5134	16.3515	12.4049	tumor protein d54 isoform x5	-0.0785431	0.291857	0.572269	Unchanged	-0.392647	4.13478e-05	5.73479e-05	Slightly down
324	Fundc2	20.5508	19.1391	14.5301	fun14 domain-containing protein 2	-0.158802	0.216069	0.423665	Unchanged	-0.392497	1.16211e-05	1.6118e-05	Slightly down
325	Hacl1	2.86823	3.98347	3.02344	2-hydroxyacyl- lyase 1 isoform x1	0.417214	0.0299644	0.0587536	Unchanged	-0.392306	0.00309111	0.00428726	Slightly down
326	Spns1	16.1621	17.5894	13.3638	protein spinster homolog 1	0.062277	0.361221	0.708276	Unchanged	-0.391583	0.00010967	0.000152108	Slightly down
327	Slc13a2	4.96239	4.46093	3.38341	solute carrier family 13 member 2	-0.225563	0.137918	0.270427	Unchanged	-0.391476	0.0102406	0.0142033	Slightly down
328	Cdc23	16.4066	18.6434	14.1619	cell division cycle protein 23 homolog	0.118717	0.196513	0.38532	Unchanged	-0.391446	1.9887e-06	2.75825e-06	Slightly down
329	Borcs5	3.63539	3.30778	2.51102	loss of heterozygosity 12 chromosomal region 1 protein	-0.197806	0.17026	0.333843	Unchanged	-0.390938	0.0145726	0.0202116	Slightly down
330	Rnh1	76.7632	90.8804	69.1383	ribonuclease inhibitor isoform x1	0.186266	0.153934	0.301831	Unchanged	-0.389521	2.39437e-06	3.3209e-06	Slightly down
331	Cdk10	15.9236	14.7545	11.2301	cyclin-dependent kinase 10 isoform x1	-0.16891	0.193783	0.379967	Unchanged	-0.389406	0.00168945	0.0023432	Slightly down
332	Acsf3	6.86595	7.94783	6.05336	acyl- synthetase family member mitochondrial	0.152015	0.212114	0.41591	Unchanged	-0.389034	0.000627186	0.000869884	Slightly down
333	Ndst1	44.2088	39.3297	29.9315	bifunctional heparan sulfate n-deacetylase n-sulfotransferase 1 isoform x1	-0.23685	0.037635	0.0737941	Unchanged	-0.38903	6.77241e-08	9.39308e-08	Slightly down
334	Cc2d1b	19.0491	20.8922	15.8955	coiled-coil and c2 domain-containing protein 1b	0.0704977	0.31549	0.618608	Unchanged	-0.388982	5.61269e-06	7.78459e-06	Slightly down
335	Timeless	18.7181	19.9976	15.2301	protein timeless homolog isoform x2	0.030825	0.417131	0.817905	Unchanged	-0.387697	2.11439e-06	2.93258e-06	Slightly down
336	2610008E11Rik	4.47271	4.2222	3.21256	zinc finger protein 883-like	-0.144666	0.208002	0.407847	Unchanged	-0.387611	0.00194915	0.0027034	Slightly down
337	Hoxc8	4.47487	3.84562	2.92586	homeobox protein hox-c8	-0.291279	0.0755735	0.148183	Unchanged	-0.386941	0.0055791	0.00773801	Slightly down
338	Sharpin	22.9292	25.5113	19.4754	sharpin isoform x1	0.0884169	0.281198	0.551369	Unchanged	-0.384728	0.000115504	0.0001602	Slightly down
339	Tfpt	7.09283	6.3561	4.85687	tcf3 fusion partner	-0.214029	0.1831	0.35902	Unchanged	-0.383705	0.0137696	0.0190979	Slightly down
340	Tmem80	4.377	6.44963	4.92976	transmembrane protein 80 isoform x1	0.504626	0.0336515	0.0659833	Unchanged	-0.383646	0.0138321	0.0191846	Slightly down
341	Get4	46.4607	37.2292	28.4496	golgi to er traffic protein 4 homolog isoform x1	-0.374393	0.0364572	0.0714847	Unchanged	-0.383089	1.81036e-06	2.5109e-06	Slightly down
342	Tuba1c	193.695	183.546	140.301	tubulin alpha-1c chain	-0.149319	0.160285	0.314285	Unchanged	-0.382445	4.01925e-06	5.57455e-06	Slightly down
343	Zfp784	2.33642	2.88639	2.21088	zinc finger protein 784	0.238499	0.139267	0.273073	Unchanged	-0.382325	0.0278151	0.0385785	Slightly down
344	Dnajc30	11.449	9.75418	7.45093	dnaj homolog subfamily c member 30	-0.301636	0.0482029	0.0945154	Unchanged	-0.381783	0.00454082	0.00629795	Slightly down
345	Map1lc3b	68.3907	79.6926	60.948	microtubule-associated proteins 1a 1b light chain 3b	0.158736	0.138236	0.271052	Unchanged	-0.38178	7.10971e-07	9.86091e-07	Slightly down
346	Slc35f5	12.8211	11.1705	8.54355	solute carrier family 35 member f5	-0.257414	0.0906632	0.177771	Unchanged	-0.381644	0.00111461	0.00154593	Slightly down
347	Lrrc49	9.6798	8.30805	6.35954	leucine-rich repeat-containing protein 49 isoform 3	-0.288723	0.0389817	0.0764346	Unchanged	-0.380648	0.00181639	0.00251926	Slightly down
348	Mbip	15.6801	16.409	12.5669	map3k12-binding inhibitory protein 1 isoform x2	-0.000559345	0.50911	0.998255	Unchanged	-0.380627	0.00662035	0.00918218	Slightly down
349	Dennd6a	7.8215	7.83569	5.99897	protein dennd6a	-0.0652054	0.33405	0.655001	Unchanged	-0.380234	7.65536e-05	0.000106177	Slightly down
350	Gpr108	16.6989	16.4869	12.6162	protein gpr108	-0.0888851	0.289713	0.568065	Unchanged	-0.380108	0.000204443	0.000283555	Slightly down
351	Tmem242	32.827	29.4576	22.5755	transmembrane protein 242	-0.208198	0.207334	0.406537	Unchanged	-0.379705	0.000249476	0.000346013	Slightly down
352	Chdh	1.95959	2.37664	1.81992	choline mitochondrial	0.207959	0.194942	0.382239	Unchanged	-0.379217	0.0195484	0.027113	Slightly down
353	Ccdc90b	9.32305	8.15226	6.25373	coiled-coil domain-containing protein mitochondrial	-0.257784	0.0727255	0.142599	Unchanged	-0.377452	0.0035522	0.00492677	Slightly down
354	Prmt9	9.40181	9.4043	7.21324	protein arginine n-methyltransferase 9 isoform x1	-0.0617603	0.3554	0.696862	Unchanged	-0.377112	0.00023011	0.000319154	Slightly down
355	Prr3	10.067	8.3765	6.41964	proline-rich protein 3 isoform b	-0.332796	0.0286657	0.0562072	Unchanged	-0.376717	0.00747582	0.0103687	Slightly down
356	Veph1	5.81528	5.06725	3.88965	ventricular zone-expressed ph domain-containing protein homolog 1 isoform x1	-0.272045	0.0681792	0.133685	Unchanged	-0.376035	0.00146684	0.00203445	Slightly down
357	Snapin	27.7771	30.2018	23.2171	snare-associated protein snapin	0.0510025	0.370006	0.725501	Unchanged	-0.374259	2.80886e-05	3.89578e-05	Slightly down
358	Lzts2	55.1464	47.6196	36.6071	leucine zipper tumor suppressor 2	-0.272312	0.0477152	0.0935592	Unchanged	-0.374156	6.27533e-05	8.70364e-05	Slightly down
359	Adar	18.7931	22.4063	17.2291	double-stranded rna-specific adenosine deaminase isoform x2	0.18838	0.0796162	0.15611	Unchanged	-0.373923	3.30572e-06	4.58491e-06	Slightly down
360	Ier5	29.669	33.725	25.934	immediate early response gene 5 protein	0.12545	0.248198	0.486662	Unchanged	-0.373467	0.00156691	0.00217325	Slightly down
361	Gba	45.2972	48.4105	37.2526	glucosylceramidase	0.0229403	0.451555	0.885403	Unchanged	-0.372733	1.01267e-05	1.40453e-05	Slightly down
362	Dnajc4	15.7602	17.8957	13.7648	dnaj homolog subfamily c member 4 isoform x1	0.11924	0.270871	0.531121	Unchanged	-0.372485	0.0097105	0.0134681	Slightly down
363	Fads2	267.174	258.162	198.783	fatty acid desaturase 2	-0.120241	0.217261	0.426003	Unchanged	-0.37233	1.1964e-05	1.65937e-05	Slightly down
364	Rab13	24.3744	26.6728	20.5449	ras-related protein rab-13	0.0709947	0.346455	0.679323	Unchanged	-0.371917	0.000154342	0.000214067	Slightly down
365	Tmem237	13.6345	15.8016	12.174	transmembrane protein 237 isoform x1	0.150417	0.180329	0.353587	Unchanged	-0.371507	0.000418396	0.000580299	Slightly down
366	Dgat1	13.6248	12.0837	9.31284	diacylglycerol o-acyltransferase 1	-0.231901	0.102746	0.201463	Unchanged	-0.371438	0.000486819	0.0006752	Slightly down
367	Fbxl15	12.5987	9.70877	7.47233	f-box lrr-repeat protein 15	-0.434302	0.0308318	0.0604545	Unchanged	-0.370773	0.0223298	0.0309706	Slightly down
368	Dbi	111.431	126.527	97.5695	acyl- -binding protein	0.126792	0.26839	0.526256	Unchanged	-0.370303	8.23096e-05	0.00011416	Slightly down
369	Fkbp1b	8.63071	7.04709	5.42337	peptidyl-prolyl cis-trans isomerase fkbp1b isoform x1	-0.356413	0.0477952	0.0937161	Unchanged	-0.370254	0.0274492	0.0380711	Slightly down
370	Cox6b1	93.5157	98.0915	75.68	cytochrome c oxidase subunit 6b1	0.0159003	0.483061	0.947179	Unchanged	-0.369863	0.000785369	0.00108928	Slightly down
371	Parpbp	8.61045	8.76893	6.76359	pcna-interacting partner	-0.0427933	0.408656	0.801286	Unchanged	-0.369257	0.00132804	0.00184195	Slightly down
372	Hoxb5	4.17933	3.5209	2.70758	homeobox protein hox-b5	-0.322295	0.0811827	0.159182	Unchanged	-0.369191	0.0325687	0.0451716	Slightly down
373	Kpna2	141.121	129.457	99.8897	importin subunit alpha-1	-0.189262	0.0779836	0.152909	Unchanged	-0.369099	8.18286e-06	1.13493e-05	Slightly down
374	1810026J23Rik	12.9439	14.0829	10.8736	uncharacterized protein c19orf52 homolog	0.0587765	0.355703	0.697457	Unchanged	-0.368458	0.000707758	0.000981634	Slightly down
375	Ndufa4	127.983	111.411	86.0659	cytochrome c oxidase subunit ndufa4	-0.259476	0.0561919	0.11018	Unchanged	-0.36761	0.000254744	0.00035332	Slightly down
376	Mlx	10.9003	12.4448	9.60869	max-like protein x isoform x1	0.120349	0.242442	0.475376	Unchanged	-0.367587	0.00128925	0.00178815	Slightly down
377	Ndufa1	25.873	36.1318	27.9151	nadh dehydrogenase	0.431561	0.0674077	0.132172	Unchanged	-0.367584	0.00128189	0.00177793	Slightly down
378	Ckap2l	36.9443	43.3379	33.4781	cytoskeleton-associated protein 2-like	0.156875	0.167649	0.328724	Unchanged	-0.36739	2.95288e-06	4.09554e-06	Slightly down
379	Tbc1d17	10.9331	13.3674	10.3272	tbc1 domain family member 17	0.2236	0.0658812	0.129179	Unchanged	-0.367112	9.35671e-05	0.000129774	Slightly down
380	Gm13157	5.33942	5.50187	4.25143	uncharacterized protein loc433801 isoform x1	-0.0317155	0.447992	0.878415	Unchanged	-0.366343	0.00144142	0.0019992	Slightly down
381	Lmna	272.857	306.401	236.886	lamin isoform x1	0.104912	0.229992	0.450964	Unchanged	-0.366337	5.49481e-07	7.62109e-07	Slightly down
382	Maf1	59.0041	54.588	42.2067	repressor of rna polymerase iii transcription maf1 homolog	-0.170335	0.173557	0.340308	Unchanged	-0.365925	7.40129e-05	0.000102653	Slightly down
383	Commd7	7.42498	6.29948	4.87354	comm domain-containing protein 7 isoform x1	-0.295087	0.0759856	0.148991	Unchanged	-0.365671	0.00415654	0.00576497	Slightly down
384	Evc2	16.9989	17.9038	13.8456	limbin isoform x1	0.00851599	0.484458	0.949917	Unchanged	-0.365526	9.76547e-06	1.35443e-05	Slightly down
385	Scube3	11.5368	13.2189	10.2283	signal cub and egf-like domain-containing protein 3 isoform x3	0.128346	0.184961	0.362668	Unchanged	-0.365071	7.53674e-05	0.000104532	Slightly down
386	Tbc1d19	8.09281	7.37062	5.70624	tbc1 domain family member 19 isoform x1	-0.20575	0.0919656	0.180325	Unchanged	-0.364595	0.000237324	0.000329159	Slightly down
387	Arfgap2	9.85068	10.61	8.21874	adp-ribosylation factor gtpase-activating protein 2 isoform x1	0.0420752	0.395178	0.774858	Unchanged	-0.363613	0.000106505	0.000147718	Slightly down
388	Timp2	124.559	129.096	99.9859	metalloproteinase inhibitor 2	-0.0206571	0.454717	0.891603	Unchanged	-0.363553	2.40753e-07	3.33915e-07	Slightly down
389	Zhx2	3.03493	3.79221	2.93674	zinc fingers and homeoboxes protein 2	0.248754	0.109667	0.215032	Unchanged	-0.362867	0.0076454	0.0106039	Slightly down
390	Wash1	12.6012	13.5991	10.5346	was protein family homolog 1	0.0441371	0.39346	0.771491	Unchanged	-0.362837	0.000398698	0.000552979	Slightly down
391	Dars2	9.01101	8.46331	6.56136	aspartate--trna mitochondrial	-0.155459	0.170227	0.333778	Unchanged	-0.362186	0.000562354	0.000779964	Slightly down
392	Papss2	3.12315	2.48454	1.92146	bifunctional 3 -phosphoadenosine 5 -phosphosulfate synthase 2 isoform x1	-0.406029	0.0346554	0.0679517	Unchanged	-0.361895	0.0226761	0.0314509	Slightly down
393	Crtc2	30.3138	29.9249	23.2057	creb-regulated transcription coactivator 2	-0.0945179	0.305129	0.598292	Unchanged	-0.361491	3.00456e-05	4.16721e-05	Slightly down
394	Ift122	7.13564	7.55281	5.85615	intraflagellar transport protein 122 homolog isoform x1	0.0196327	0.459707	0.901386	Unchanged	-0.360994	0.000381512	0.000529143	Slightly down
395	Cep44	10.335	13.3332	10.3513	centrosomal protein of 44 kda isoform x1	0.306434	0.0389409	0.0763547	Unchanged	-0.360534	0.0010175	0.00141123	Slightly down
396	Tpcn2	5.2041	4.92023	3.81781	two pore calcium channel protein 2 isoform x3	-0.147594	0.204962	0.401887	Unchanged	-0.360466	0.00594391	0.00824398	Slightly down
397	Txnl4b	5.1096	5.75801	4.45921	thioredoxin-like protein 4b	0.10601	0.290608	0.56982	Unchanged	-0.359847	0.0238918	0.0331371	Slightly down
398	Gns	37.1094	38.6179	30.003	glucosamine (n-acetyl)-6-sulfatase	-0.0109403	0.47766	0.936588	Unchanged	-0.359393	7.71426e-06	1.06994e-05	Slightly down
399	Myl12b	160.913	164.967	128.26	myosin regulatory light polypeptide 9 isoform x1	-0.0299116	0.41753	0.818686	Unchanged	-0.357873	1.98824e-05	2.75761e-05	Slightly down
400	Mtmr6	18.4433	18.0988	14.0753	myotubularin-related protein 6 isoform x1	-0.0930888	0.24858	0.487411	Unchanged	-0.357792	2.03465e-05	2.82199e-05	Slightly down
401	Irf5	3.63428	4.20028	3.2698	interferon regulatory factor 5	0.143562	0.262845	0.515382	Unchanged	-0.357428	0.0203761	0.0282608	Slightly down
402	Fgfr2	5.38571	5.24197	4.07922	fibroblast growth factor receptor 2 isoform x6	-0.102438	0.266344	0.522243	Unchanged	-0.3571	0.0010695	0.00148335	Slightly down
403	Atf7ip	4.82985	5.16006	4.01667	activating transcription factor 7-interacting protein 1 isoform x1	0.0187845	0.471394	0.924302	Unchanged	-0.356858	0.00598581	0.00830209	Slightly down
404	Vma21	21.6959	19.3875	15.0874	vacuolar atpase assembly integral membrane protein vma21 isoform x1	-0.235409	0.0951861	0.186639	Unchanged	-0.356697	0.00399255	0.00553751	Slightly down
405	Zranb3	6.90752	7.98021	6.21073	dna annealing helicase and endonuclease zranb3 isoform x2	0.141254	0.164351	0.322258	Unchanged	-0.356498	0.000105496	0.000146318	Slightly down
406	Ccz1	58.0423	57.7063	44.9396	vacuolar fusion protein ccz1 homolog	-0.0724764	0.298899	0.586076	Unchanged	-0.355766	3.30886e-06	4.58927e-06	Slightly down
407	Thtpa	8.19871	7.96961	6.20659	thiamine-triphosphatase isoform x2	-0.103338	0.263717	0.517092	Unchanged	-0.355256	0.000640755	0.000888704	Slightly down
408	Wdr7	7.30204	6.97443	5.43657	wd repeat-containing protein 7 isoform x1	-0.13561	0.18089	0.354685	Unchanged	-0.354729	5.90812e-05	8.19434e-05	Slightly down
409	Zfp276	5.80236	6.13388	4.78137	zinc finger protein 276	0.0137907	0.480187	0.941543	Unchanged	-0.354721	0.0119917	0.016632	Slightly down
410	E430018J23Rik	3.07467	2.84393	2.21861	uncharacterized protein loc101604 isoform x2	-0.180767	0.19646	0.385215	Unchanged	-0.35465	0.0307388	0.0426336	Slightly down
411	Pus10	9.16904	8.72465	6.80307	trna pseudouridine synthase pus10	-0.137482	0.178557	0.350112	Unchanged	-0.354441	0.000489938	0.000679526	Slightly down
412	Pigp	15.1565	13.6443	10.6584	phosphatidylinositol n-acetylglucosaminyltransferase subunit p isoform x1	-0.209879	0.158578	0.310937	Unchanged	-0.35385	0.0153481	0.0212873	Slightly down
413	Cox14	42.7018	41.2094	32.1531	cytochrome c oxidase assembly protein cox14	-0.0983662	0.398278	0.780938	Unchanged	-0.353526	0.00250965	0.0034808	Slightly down
414	4933434E20Rik	21.6717	18.4594	14.3956	uncharacterized protein c1orf43 homolog isoform x1	-0.289057	0.0540678	0.106015	Unchanged	-0.35326	0.000107237	0.000148733	Slightly down
415	Zfp408	4.28132	5.45878	4.25994	zinc finger protein 408	0.280973	0.067386	0.132129	Unchanged	-0.353226	0.01053	0.0146047	Slightly down
416	Tmem143	6.96761	7.00294	5.46097	transmembrane protein 143	-0.058308	0.393029	0.770645	Unchanged	-0.351292	0.0151576	0.0210231	Slightly down
417	Echdc1	4.04357	3.31338	2.58562	ethylmalonyl- decarboxylase	-0.3614	0.0372132	0.0729671	Unchanged	-0.351056	0.0128062	0.0177617	Slightly down
418	Nenf	23.2636	18.0027	14.0435	neudesin	-0.426053	0.0341204	0.0669028	Unchanged	-0.350883	0.0192703	0.0267272	Slightly down
419	Nt5c3	15.393	14.3765	11.2397	cytosolic 5 -nucleotidase 3a isoform x1	-0.161676	0.164302	0.322161	Unchanged	-0.350609	0.0025161	0.00348973	Slightly down
420	Nfs1	12.4141	12.3547	9.65126	cysteine mitochondrial	-0.0653669	0.370997	0.727445	Unchanged	-0.349885	0.00138635	0.00192281	Slightly down
421	Nphp1	16.2965	15.8014	12.3531	nephrocystin-1 isoform x1	-0.111484	0.227619	0.446313	Unchanged	-0.349878	0.000472526	0.000655376	Slightly down
422	Clstn1	83.4903	74.5738	58.3229	calsyntenin-1 isoform x2	-0.228553	0.040035	0.0785	Unchanged	-0.34954	1.31734e-06	1.8271e-06	Slightly down
423	Galnt11	12.0575	13.6773	10.7031	polypeptide n-acetylgalactosaminyltransferase 11	0.114824	0.222725	0.436716	Unchanged	-0.348286	0.000374684	0.000519672	Slightly down
424	Zfyve19	9.11889	10.1882	7.98521	abscission ut checkpoint regulator isoform x1	0.0935189	0.29525	0.578921	Unchanged	-0.347768	0.00270801	0.0037559	Slightly down
425	Ppp1r7	14.1778	13.7758	10.788	protein phosphatase 1 regulatory subunit 7 isoform x1	-0.108126	0.225021	0.441218	Unchanged	-0.347569	0.000128581	0.000178337	Slightly down
426	Fancd2	10.2387	10.1848	7.98348	fanconi anemia group d2 protein isoform x2	-0.0704496	0.320715	0.628854	Unchanged	-0.346971	0.000205603	0.000285163	Slightly down
427	Tbc1d32	3.89034	3.6039	2.82279	protein broad-minded	-0.1835	0.177752	0.348533	Unchanged	-0.34677	0.00429567	0.00595793	Slightly down
428	Psme2b	25.3517	21.7351	17.0362	proteasome activator complex subunit 2	-0.27881	0.0818502	0.160491	Unchanged	-0.346135	0.000859226	0.00119171	Slightly down
429	Snx17	74.8383	62.8002	49.2567	sorting nexin-17	-0.312117	0.027173	0.0532805	Unchanged	-0.345547	2.1178e-05	2.93731e-05	Slightly down
430	Uqcr11	33.203	22.4641	17.6385	cytochrome b-c1 complex subunit 10	-0.611466	0.0367309	0.0720213	Unchanged	-0.344573	0.0258912	0.0359101	Slightly down
431	Klhl12	9.70765	8.93808	7.01784	kelch-like protein 12 isoform x1	-0.175563	0.19027	0.373079	Unchanged	-0.34364	0.000531782	0.000737562	Slightly down
432	Gabarapl2	43.4851	53.5687	42.0937	gamma-aminobutyric acid receptor-associated 2	0.24616	0.123851	0.242845	Unchanged	-0.343332	0.000109555	0.000151949	Slightly down
433	Rexo1	15.9796	16.2809	12.7892	rna exonuclease 1 homolog	-0.0433604	0.389964	0.764636	Unchanged	-0.343051	7.24394e-05	0.000100471	Slightly down
434	Fcf1	31.2192	26.4567	20.8091	rrna-processing protein fcf1 homolog	-0.296999	0.0582534	0.114222	Unchanged	-0.341919	0.00475856	0.00659994	Slightly down
435	S100a1	23.8403	18.3577	14.4355	protein s100-a1	-0.43278	0.0305929	0.0599861	Unchanged	-0.341271	0.0108776	0.0150868	Slightly down
436	Spg11	7.85318	7.05529	5.55154	spatacsin isoform x1	-0.224443	0.0697019	0.13667	Unchanged	-0.341121	0.000276292	0.000383206	Slightly down
437	Tctex1d2	11.8568	9.69013	7.63349	tctex1 domain-containing protein 2	-0.344459	0.0997053	0.195501	Unchanged	-0.340772	0.0193751	0.0268726	Slightly down
438	Ttf2	12.6033	14.4001	11.3366	transcription termination factor 2	0.129479	0.191518	0.375526	Unchanged	-0.339853	4.02295e-05	5.57969e-05	Slightly down
439	Zfp768	11.0952	9.69998	7.63685	zinc finger protein 768	-0.263494	0.0537241	0.105341	Unchanged	-0.33978	0.00174722	0.00242332	Slightly down
440	Zc2hc1c	1.13614	1.31986	1.03809	zinc finger c2hc domain-containing protein 1c	0.155043	0.24755	0.485391	Unchanged	-0.339496	0.0214184	0.0297065	Slightly down
441	Osbpl7	3.74821	4.82157	3.79597	oxysterol-binding protein 7 isoform x1	0.297661	0.0419329	0.0822213	Unchanged	-0.339435	0.00541058	0.00750428	Slightly down
442	2210013O21Rik	19.0419	15.9317	12.5416	Putative uncharacterized protein LOC550643 homolog	-0.322326	0.0289136	0.0566933	Unchanged	-0.339383	0.00550101	0.00762969	Slightly down
443	Syf2	27.1732	33.5487	26.4411	pre-mrna-splicing factor syf2	0.242245	0.0585429	0.11479	Unchanged	-0.338422	0.000579535	0.000803794	Slightly down
444	Cds2	21.9009	22.3712	17.6369	cdp-diacylglycerol synthase (phosphatidate cytidylyltransferase) 2	-0.0303637	0.426959	0.837174	Unchanged	-0.338242	4.09155e-05	5.67483e-05	Slightly down
445	Tma7	49.5141	41.939	33.0878	coiled-coil domain-containing protein 72	-0.296646	0.0697933	0.13685	Unchanged	-0.338234	0.001394	0.00193342	Slightly down
446	Kmt2d	9.59631	10.1113	7.97639	histone-lysine n-methyltransferase 2d isoform x2	0.00378489	0.500827	0.982013	Unchanged	-0.33814	0.00112142	0.00155537	Slightly down
447	Micu2	37.8906	36.8429	29.0499	calcium uptake protein mitochondrial	-0.104949	0.219887	0.431151	Unchanged	-0.337958	2.85555e-05	3.96054e-05	Slightly down
448	Cog1	19.285	19.7158	15.5402	conserved oligomeric golgi complex subunit 1 isoform x2	-0.0377601	0.404422	0.792985	Unchanged	-0.33788	0.00014274	0.000197976	Slightly down
449	Ndrg3	16.2618	13.8721	10.9387	protein ndrg3 isoform x3	-0.298724	0.0284782	0.0558396	Unchanged	-0.3371	0.000781721	0.00108422	Slightly down
450	Cir1	8.58083	9.35492	7.37377	corepressor interacting with rbpj 1	0.0553327	0.389714	0.764145	Unchanged	-0.337086	0.0181165	0.0251269	Slightly down
451	Ndufv1	94.8316	90.1552	71.1335	nadh dehydrogenase	-0.12818	0.267103	0.523732	Unchanged	-0.336992	5.79509e-06	8.03757e-06	Slightly down
452	Mettl17	5.84521	6.41019	5.05438	methyltransferase-like protein mitochondrial	0.0743892	0.377708	0.740604	Unchanged	-0.336864	0.0169364	0.0234901	Slightly down
453	Cdkn2b	23.8024	23.9297	18.8828	cyclin-dependent kinase 4 inhibitor b	-0.056753	0.373249	0.731861	Unchanged	-0.336797	0.00489381	0.00678753	Slightly down
454	Rnft2	3.65637	3.25835	2.57318	ring finger and transmembrane domain-containing protein 2	-0.23567	0.091075	0.178578	Unchanged	-0.335592	0.0057036	0.00791068	Slightly down
455	Copa	102.904	95.0132	75.0808	coatomer subunit alpha	-0.180448	0.0829748	0.162696	Unchanged	-0.334819	2.27241e-06	3.15175e-06	Slightly down
456	Vps50	10.6303	9.51205	7.51459	coiled-coil domain-containing protein 132 isoform x1	-0.229683	0.060533	0.118692	Unchanged	-0.334464	0.000326599	0.000452981	Slightly down
457	Hp1bp3	46.7872	47.6733	37.6938	heterochromatin protein 1-binding protein 3 isoform x3	-0.038883	0.38984	0.764393	Unchanged	-0.333877	1.06282e-05	1.47409e-05	Slightly down
458	Gtf2a2	24.2544	21.8813	17.3201	unnamed protein product [Mus musculus]	-0.208632	0.115199	0.225881	Unchanged	-0.332721	0.00342003	0.00474346	Slightly down
459	Grcc10	34.101	42.9927	34.0172	protein c10	0.276219	0.0795036	0.155889	Unchanged	-0.332224	0.00164406	0.00228025	Slightly down
460	Otub1	115.868	114.392	90.5957	ubiquitin thioesterase otub1	-0.0850135	0.263263	0.516202	Unchanged	-0.331412	9.57846e-06	1.3285e-05	Slightly down
461	Fam73b	8.07942	8.89616	7.04235	protein fam73b	0.0791761	0.330012	0.647083	Unchanged	-0.331104	0.00245863	0.00341003	Slightly down
462	Fbxo7	6.85959	6.43952	5.10635	f-box only protein 7 isoform x1	-0.150475	0.224413	0.440026	Unchanged	-0.331028	0.00750098	0.0104036	Slightly down
463	Ap5s1	7.13838	7.87148	6.23445	ap-5 complex subunit sigma-1 isoform x1	0.0819656	0.360438	0.706741	Unchanged	-0.330184	0.01847	0.0256172	Slightly down
464	Smu1	28.0993	24.0556	19.0684	wd40 repeat-containing protein smu1	-0.285359	0.0257021	0.0503962	Unchanged	-0.330158	5.35802e-05	7.43138e-05	Slightly down
465	Slc30a6	7.76724	6.98773	5.54751	zinc transporter 6	-0.211365	0.152549	0.299116	Unchanged	-0.329555	0.0135779	0.018832	Slightly down
466	Rabep2	16.4576	15.7729	12.5081	rab gtpase-binding effector protein 2	-0.130777	0.20047	0.393079	Unchanged	-0.329222	0.0011003	0.00152607	Slightly down
467	Prkar1a	168.986	195.65	155.198	camp-dependent protein kinase type i-alpha regulatory subunit	0.14644	0.135686	0.266051	Unchanged	-0.329149	1.3301e-05	1.8448e-05	Slightly down
468	Hps5	9.95357	11.7523	9.32473	hermansky-pudlak syndrome 5 protein	0.176338	0.108922	0.213572	Unchanged	-0.329067	0.000116992	0.000162264	Slightly down
469	Tmem241	4.45542	5.30796	4.21531	transmembrane protein 241	0.189898	0.144589	0.283508	Unchanged	-0.328404	0.00742274	0.0102951	Slightly down
470	Aurka	39.2278	34.7245	27.5624	aurora kinase a	-0.24499	0.0415427	0.0814562	Unchanged	-0.328377	0.000205692	0.000285287	Slightly down
471	Pik3c3	13.1591	16.2426	12.8925	phosphatidylinositol 3-kinase catalytic subunit type 3 isoform x1	0.236979	0.0475392	0.0932141	Unchanged	-0.327883	0.000162008	0.000224699	Slightly down
472	Sdhaf4	10.0459	11.1245	8.82507	succinate dehydrogenase assembly factor mitochondrial	0.0986652	0.394643	0.773809	Unchanged	-0.327457	0.0244856	0.0339606	Slightly down
473	Brd8	17.4163	15.7105	12.4768	bromodomain-containing protein 8 isoform x4	-0.215507	0.0622637	0.122086	Unchanged	-0.327288	0.000167794	0.000232724	Slightly down
474	Pnpo	5.36859	5.41978	4.30159	pyridoxine-5 -phosphate oxidase isoform x1	-0.0461133	0.417674	0.818968	Unchanged	-0.327207	0.0090176	0.0125071	Slightly down
475	Ndufs5	48.0012	46.8802	37.2888	nadh dehydrogenase	-0.0914089	0.334416	0.655718	Unchanged	-0.326121	0.00389497	0.00540218	Slightly down
476	Ubl5	32.7525	30.0337	23.883	ubiquitin-like protein 5	-0.185339	0.138622	0.271807	Unchanged	-0.325968	0.00244197	0.00338693	Slightly down
477	Madd	5.22306	4.83766	3.84405	map kinase-activating death domain protein isoform x1	-0.176628	0.140813	0.276104	Unchanged	-0.325546	0.00405218	0.00562023	Slightly down
478	Ip6k1	20.3567	24.2822	19.3161	inositol hexakisphosphate kinase 1	0.195739	0.119211	0.233746	Unchanged	-0.325378	0.000100428	0.00013929	Slightly down
479	Dpm2	24.5079	22.2102	17.6884	dolichol phosphate-mannose biosynthesis regulatory protein	-0.199432	0.155229	0.30437	Unchanged	-0.324716	0.00454962	0.00631016	Slightly down
480	Zcchc8	26.7148	23.2983	18.5357	zinc finger cchc domain-containing protein 8	-0.267257	0.0301284	0.0590752	Unchanged	-0.324667	0.000173021	0.000239974	Slightly down
481	Gtpbp3	12.6741	12.3938	9.85818	gtp binding protein 3	-0.0886098	0.338383	0.663495	Unchanged	-0.32466	0.00215835	0.00299355	Slightly down
482	Man1c1	10.4156	8.97781	7.14576	mannosyl-oligosaccharide -alpha-mannosidase ic	-0.278143	0.0409206	0.0802365	Unchanged	-0.324586	0.00599762	0.00831848	Slightly down
483	Ccng2	120.479	102.407	81.4961	cyclin-g2	-0.295295	0.0350318	0.0686898	Unchanged	-0.324417	0.00675804	0.00937315	Slightly down
484	Nmral1	23.2034	20.7713	16.5504	nmra-like family domain-containing protein 1	-0.224451	0.0704426	0.138123	Unchanged	-0.322846	0.00135182	0.00187493	Slightly down
485	Mrpl16	41.1099	44.3808	35.3977	39s ribosomal protein mitochondrial	0.0520184	0.388445	0.761657	Unchanged	-0.322132	0.000554401	0.000768934	Slightly down
486	Klhl17	5.02303	5.47483	4.36225	kelch-like protein 17 isoform x2	0.0651559	0.373588	0.732525	Unchanged	-0.321716	0.00410633	0.00569532	Slightly down
487	Dffa	13.5545	12.5258	9.99174	dna fragmentation factor subunit alpha	-0.180899	0.133585	0.261931	Unchanged	-0.321588	0.0032832	0.00455368	Slightly down
488	Rnaseh2b	10.4831	13.3194	10.6284	ribonuclease h2 subunit b isoform x1	0.282976	0.0504126	0.0988481	Unchanged	-0.321468	0.00391161	0.00542526	Slightly down
489	Ap1b1	28.9698	28.1802	22.4732	ap-1 complex subunit beta-1 isoform x4	-0.107394	0.213493	0.418613	Unchanged	-0.321456	2.04278e-05	2.83326e-05	Slightly down
490	Trp53inp2	33.6951	39.9466	31.864	tumor protein p53-inducible nuclear protein 2 isoform x1	0.176633	0.108069	0.2119	Unchanged	-0.321169	9.63867e-06	1.33685e-05	Slightly down
491	Tbrg1	53.033	63.0561	50.3048	transforming growth factor beta regulator 1	0.188065	0.106275	0.208382	Unchanged	-0.321011	0.000229218	0.000317917	Slightly down
492	Prdm9	2.94016	2.88385	2.29657	prdm9	-0.094622	0.315332	0.618299	Unchanged	-0.320475	0.0286866	0.0397872	Slightly down
493	Nol7	43.1911	38.4139	30.6655	nucleolar protein 7	-0.230738	0.0549441	0.107734	Unchanged	-0.319773	8.29779e-05	0.000115087	Slightly down
494	Cdk7	4.929	6.06022	4.84335	cyclin-dependent kinase 7	0.236774	0.0699911	0.137238	Unchanged	-0.319039	0.00208202	0.00288769	Slightly down
495	Ndufb5	52.1379	43.8957	35.119	nadh dehydrogenase	-0.30637	0.0417489	0.0818606	Unchanged	-0.317246	0.000668118	0.000926654	Slightly down
496	Eif2a	44.0768	41.8333	33.4614	eukaryotic translation initiation factor 2a	-0.143346	0.143965	0.282284	Unchanged	-0.317204	8.13087e-05	0.000112772	Slightly down
497	Bfar	7.59792	9.01498	7.21006	bifunctional apoptosis regulator	0.1875	0.145958	0.286193	Unchanged	-0.317187	0.00261623	0.00362861	Slightly down
498	Tmem132a	101.119	114.936	91.9565	transmembrane protein 132a isoform x1	0.123753	0.209733	0.411241	Unchanged	-0.316798	5.41523e-05	7.51072e-05	Slightly down
499	Sirt2	35.7025	33.8702	27.096	nad-dependent protein deacetylase sirtuin-2 isoform x1	-0.14767	0.170133	0.333593	Unchanged	-0.316287	0.000648272	0.000899128	Slightly down
500	Gpsm2	21.8009	23.6409	18.9228	g-protein-signaling modulator 2 isoform x1	0.0470587	0.377195	0.739599	Unchanged	-0.315844	0.000597495	0.000828703	Slightly down
501	Pnisr	22.1602	23.2546	18.6167	arginine serine-rich protein pnisr	-0.00190194	0.505625	0.991421	Unchanged	-0.315441	0.000882138	0.00122349	Slightly down
502	Pih1d1	24.3568	31.8745	25.5449	pih1 domain-containing protein 1	0.330189	0.040354	0.0791255	Unchanged	-0.314767	0.00158524	0.00219867	Slightly down
503	Vwa8	10.3884	11.4507	9.17361	von willebrand factor a domain-containing protein 8	0.0680587	0.337798	0.662348	Unchanged	-0.314675	0.000179418	0.000248846	Slightly down
504	Hdhd2	11.9723	10.8338	8.67705	haloacid dehalogenase-like hydrolase domain-containing protein 2 isoform x1	-0.209725	0.100835	0.197716	Unchanged	-0.314176	0.00693955	0.00962489	Slightly down
505	Zfand6	60.6133	67.3348	53.9736	an1-type zinc finger protein 6 isoform x1	0.0940164	0.307727	0.603387	Unchanged	-0.314128	5.9414e-05	8.2405e-05	Slightly down
506	Zfp950	5.04645	6.0855	4.87599	zinc finger protein 431-like isoform x2	0.200177	0.131704	0.258242	Unchanged	-0.31395	0.00568802	0.00788908	Slightly down
507	Rmnd5b	12.7551	13.6099	10.913	protein rmd5 homolog b	0.0319864	0.432051	0.847159	Unchanged	-0.313785	0.00344838	0.00478278	Slightly down
508	Galk2	17.2413	21.6864	17.3919	n-acetylgalactosamine kinase isoform x1	0.267161	0.033677	0.0660333	Unchanged	-0.313607	0.000861068	0.00119427	Slightly down
509	Rnaseh2a	32.1296	27.7789	22.2713	ribonuclease h2 subunit a	-0.266833	0.0825037	0.161772	Unchanged	-0.313319	0.000745754	0.00103433	Slightly down
510	R3hdm2	34.2985	42.143	33.8097	r3h domain-containing protein 2 isoform x2	0.221793	0.101972	0.199945	Unchanged	-0.312822	2.57332e-05	3.5691e-05	Slightly down
511	Pex13	5.86082	7.18028	5.75996	peroxisome biogenesis factor 13	0.229489	0.0713307	0.139864	Unchanged	-0.311988	0.00186323	0.00258424	Slightly down
512	Smim10l1	19.3454	15.8021	12.6887	uncharacterized protein mgc39606	-0.367678	0.034094	0.0668509	Unchanged	-0.311547	0.0093249	0.0129333	Slightly down
513	Edem2	23.6305	30.0215	24.1061	er degradation-enhancing alpha-mannosidase-like protein 2 isoform x1	0.285017	0.0377897	0.0740975	Unchanged	-0.311297	0.000300762	0.000417146	Slightly down
514	Med30	31.7103	34.2082	27.4912	mediator of rna polymerase ii transcription subunit 30	0.0465468	0.391957	0.768544	Unchanged	-0.3102	0.00198045	0.00274681	Slightly down
515	Chfr	26.078	30.525	24.5497	e3 ubiquitin-protein ligase chfr isoform x1	0.162159	0.113752	0.223043	Unchanged	-0.309234	9.93621e-05	0.000137812	Slightly down
516	Wdr11	12.9859	14.0188	11.2807	wd repeat-containing protein 11 isoform x1	0.0461848	0.375128	0.735545	Unchanged	-0.309042	0.00028124	0.000390069	Slightly down
517	Aph1a	42.3996	39.2234	31.5492	gamma-secretase subunit aph-1a	-0.172597	0.131469	0.257783	Unchanged	-0.308993	6.06614e-05	8.41351e-05	Slightly down
518	Tprkb	10.3825	11.3128	9.09803	ekc keops complex subunit tprkb isoform x1	0.0610782	0.358638	0.703212	Unchanged	-0.308833	0.0020869	0.00289445	Slightly down
519	Mgrn1	32.9031	32.3655	26.042	e3 ubiquitin-protein ligase mgrn1 isoform x1	-0.093187	0.257107	0.504132	Unchanged	-0.308548	0.000119138	0.00016524	Slightly down
520	Nras	35.839	31.4557	25.3189	gtpase nras	-0.254449	0.0349265	0.0684832	Unchanged	-0.308258	0.0028058	0.00389154	Slightly down
521	Clpx	16.2173	14.8223	11.9312	atp-dependent clp protease atp-binding subunit clpx- mitochondrial	-0.194967	0.0813971	0.159602	Unchanged	-0.308236	0.000833152	0.00115555	Slightly down
522	Dhx40	29.168	26.1436	21.0482	probable atp-dependent rna helicase dhx40	-0.223218	0.0489066	0.0958952	Unchanged	-0.308053	0.000269888	0.000374324	Slightly down
523	Bcas3	5.17921	5.48917	4.42192	breast carcinoma-amplified sequence 3 homolog isoform b	0.0146982	0.473325	0.928087	Unchanged	-0.307974	0.00524361	0.00727269	Slightly down
524	Aldh3a2	17.8202	17.2886	13.9181	fatty aldehyde dehydrogenase isoform x1	-0.107162	0.222457	0.436191	Unchanged	-0.30792	0.000235272	0.000326314	Slightly down
525	Zfp933	3.33963	3.39844	2.73928	zinc finger protein 431-like isoform x1	-0.0467847	0.417484	0.818596	Unchanged	-0.307306	0.0242608	0.0336488	Slightly down
526	Rnf114	23.0882	22.8165	18.3723	e3 ubiquitin-protein ligase rnf114	-0.0810974	0.292945	0.574402	Unchanged	-0.306947	0.00125793	0.0017447	Slightly down
527	Smdt1	103.709	91.8126	73.9936	essential mcu mitochondrial	-0.230063	0.148383	0.290947	Unchanged	-0.306346	0.000491665	0.000681921	Slightly down
528	Cdk1	49.7904	45.2248	36.4473	cyclin-dependent kinase 1	-0.195541	0.150313	0.294732	Unchanged	-0.30633	0.000126994	0.000176136	Slightly down
529	Urm1	9.97719	12.4169	10.01	ubiquitin-related modifier 1	0.257691	0.084314	0.165322	Unchanged	-0.305447	0.0024842	0.0034455	Slightly down
530	Cks2	56.7525	48.265	38.9296	cyclin-dependent kinases regulatory subunit 2	-0.294344	0.0490543	0.0961848	Unchanged	-0.305006	0.0100603	0.0139533	Slightly down
531	Tomm22	88.1145	80.13	64.6589	mitochondrial import receptor subunit tom22 homolog	-0.191791	0.17948	0.351922	Unchanged	-0.304889	0.000239779	0.000332564	Slightly down
532	Itpa	29.5616	31.6012	25.4896	inosine triphosphate pyrophosphatase	0.0421135	0.432267	0.847582	Unchanged	-0.304876	0.000612565	0.000849604	Slightly down
533	Coq9	19.6806	18.1578	14.6418	ubiquinone biosynthesis protein mitochondrial	-0.180185	0.137206	0.26903	Unchanged	-0.304599	0.0140319	0.0194617	Slightly down
534	Zfp518a	4.31434	4.46189	3.60147	zinc finger protein 518a	-0.0226766	0.457889	0.897822	Unchanged	-0.304559	0.0231283	0.032078	Slightly down
535	0610009B22Rik	15.157	13.5426	10.9231	trafficking protein particle complex subunit 2	-0.223349	0.111403	0.218437	Unchanged	-0.304274	0.0327975	0.045489	Slightly down
536	Mvp	38.9251	36.5404	29.4984	major vault protein	-0.150954	0.168351	0.330101	Unchanged	-0.303871	6.37125e-05	8.83669e-05	Slightly down
537	Etfb	52.1744	42.4956	34.307	electron transfer flavoprotein subunit beta	-0.350846	0.04977	0.0975882	Unchanged	-0.303375	0.00159305	0.0022095	Slightly down
538	Rnf135	4.23283	5.92868	4.78913	e3 ubiquitin-protein ligase rnf135	0.430935	0.0362943	0.0711653	Unchanged	-0.302881	0.0270538	0.0375226	Slightly down
539	Aup1	41.0435	36.013	29.1068	ancient ubiquitous protein 1	-0.262163	0.054985	0.107814	Unchanged	-0.301579	0.000845911	0.00117325	Slightly down
540	Cox15	17.1713	19.3447	15.641	cytochrome c oxidase assembly protein cox15 homolog	0.105908	0.219365	0.430127	Unchanged	-0.301446	0.000257571	0.000357241	Slightly down
541	Trappc11	19.8255	20.3631	16.4685	trafficking protein particle complex subunit 11 isoform x1	-0.0272821	0.427785	0.838794	Unchanged	-0.301285	0.000365005	0.000506248	Slightly down
542	Stx2	38.2699	37.3215	30.189	syntaxin-2 isoform x2	-0.100972	0.225914	0.442969	Unchanged	-0.30106	8.26259e-05	0.000114599	Slightly down
543	Akr1a1	226.449	200.067	161.879	alcohol dehydrogenase	-0.238656	0.0632474	0.124014	Unchanged	-0.300577	5.39809e-05	7.48694e-05	Slightly down
544	H2-M3	5.47183	5.75987	4.66072	mhc class i protein	0.0203637	0.484017	0.949052	Unchanged	-0.300306	0.034912	0.0484217	Slightly down
545	Sdhd	65.3814	58.3834	47.2455	succinate dehydrogenase	-0.223508	0.0724842	0.142126	Unchanged	-0.300095	0.000327072	0.000453637	Slightly down
546	D130037M23Rik	2.61775	2.91158	2.35804	-	0.0928096	0.328008	0.643152	Unchanged	-0.299705	0.0347691	0.0482235	Slightly down
547	BC003965	3.74542	3.86311	3.12933	protein ccsmst1	-0.00865582	0.496445	0.973421	Unchanged	-0.299653	0.0192529	0.026703	Slightly down
548	C1qtnf6	22.707	27.5972	22.3547	complement c1q tumor necrosis factor-related protein 6	0.216104	0.0581025	0.113927	Unchanged	-0.299645	0.00141066	0.00195653	Slightly down
549	Slc36a1	7.74521	8.52825	6.91041	proton-coupled amino acid transporter 1	0.0701552	0.329192	0.645474	Unchanged	-0.298946	0.002112	0.00292927	Slightly down
550	Abca3	19.8975	17.4826	14.1618	atp-binding cassette sub-family a member 3	-0.254794	0.0298183	0.0584673	Unchanged	-0.298858	0.000246414	0.000341767	Slightly down
551	Trub2	7.24795	6.80226	5.51204	probable trna pseudouridine synthase 2 isoform x1	-0.154085	0.170523	0.334359	Unchanged	-0.298781	0.00408884	0.00567107	Slightly down
552	Arfgap3	23.8905	20.7896	16.8403	adp-ribosylation factor gtpase-activating protein 3 isoform x1	-0.264545	0.0424818	0.0832976	Unchanged	-0.298521	0.00586565	0.00813543	Slightly down
553	Ttc4	16.2745	15.7687	12.77	Tetratricopeptide repeat protein 4	-0.107164	0.253363	0.49679	Unchanged	-0.298336	0.00362647	0.00502977	Slightly down
554	Yipf6	6.94818	6.4482	5.22399	protein yipf6	-0.172976	0.121635	0.2385	Unchanged	-0.298274	0.00415601	0.00576422	Slightly down
555	Phka2	12.2859	13.9834	11.3323	phosphorylase b kinase regulatory subunit liver isoform isoform x1	0.119614	0.206247	0.404406	Unchanged	-0.297958	0.0020664	0.00286601	Slightly down
556	Enah	32.9474	29.6777	24.0611	protein enabled homolog isoform x8	-0.221869	0.0640247	0.125539	Unchanged	-0.297722	0.000151877	0.000210648	Slightly down
557	Anxa3	162.966	198.904	161.428	annexin a3	0.222965	0.0445076	0.0872697	Unchanged	-0.296169	8.1842e-05	0.000113512	Slightly down
558	Emc4	31.5961	28.9035	23.4658	er membrane protein complex subunit 4	-0.190856	0.117388	0.230174	Unchanged	-0.296079	0.00413437	0.00573421	Slightly down
559	Kat8	10.5251	8.75366	7.11223	histone acetyltransferase kat8	-0.326867	0.0390299	0.0765293	Unchanged	-0.295688	0.0224477	0.0311341	Slightly down
560	Chm	10.7457	9.05603	7.35431	rab proteins geranylgeranyltransferase component a 1	-0.321261	0.0403863	0.0791888	Unchanged	-0.295443	0.00716189	0.00993328	Slightly down
561	Rab24	38.0555	47.2561	38.3584	ras-related protein rab-24	0.247173	0.0409906	0.0803737	Unchanged	-0.29544	0.00226042	0.00313512	Slightly down
562	Gas2l3	9.965	9.03845	7.34276	gas2-like protein 3	-0.210346	0.10335	0.202646	Unchanged	-0.295112	0.0141135	0.0195748	Slightly down
563	Rfc2	93.1748	81.5061	66.1994	replication factor c subunit 2 isoform x1	-0.257176	0.0286292	0.0561357	Unchanged	-0.294963	0.000214318	0.000297251	Slightly down
564	Smim20	22.9847	31.4183	25.5397	small integral membrane protein 20	0.399066	0.0630199	0.123568	Unchanged	-0.294855	0.00477949	0.00662897	Slightly down
565	Wdfy1	14.1335	17.0974	13.8915	wd repeat and fyve domain-containing protein partial	0.211183	0.0779536	0.15285	Unchanged	-0.294776	0.00124936	0.00173281	Slightly down
566	Sec11c	14.2691	15.9244	12.9401	signal peptidase complex catalytic subunit sec11c	0.0999654	0.324361	0.636001	Unchanged	-0.294159	0.0352698	0.0489179	Slightly down
567	Asb6	14.7875	12.8311	10.422	ankyrin repeat and socs box protein 6	-0.267889	0.0446882	0.087624	Unchanged	-0.294077	0.00602488	0.00835628	Slightly down
568	Cwc15	56.3849	50.6219	41.1544	spliceosome-associated protein cwc15 homolog	-0.223379	0.0556052	0.10903	Unchanged	-0.293683	0.000720441	0.000999224	Slightly down
569	Supt7l	13.1301	13.3186	10.8347	staga complex 65 subunit gamma	-0.0491073	0.382812	0.750612	Unchanged	-0.293672	0.00398018	0.00552036	Slightly down
570	Irak1	33.311	30.6237	24.8996	interleukin-1 receptor-associated kinase 1 isoform x1	-0.191929	0.0900447	0.176558	Unchanged	-0.293388	0.00016563	0.000229723	Slightly down
571	Zfp57	5.02141	4.48061	3.63857	zinc finger protein 57	-0.225714	0.117956	0.231287	Unchanged	-0.29327	0.029814	0.0413509	Slightly down
572	Chpf2	8.2474	10.2488	8.334	chondroitin sulfate glucuronyltransferase	0.254082	0.0745615	0.146199	Unchanged	-0.293257	0.00458029	0.00635268	Slightly down
573	Lrrk2	6.71145	6.81362	5.54283	leucine-rich repeat serine threonine-protein kinase 2 isoform x1	-0.0483033	0.386878	0.758585	Unchanged	-0.29311	0.00320726	0.00444834	Slightly down
574	Map2k5	4.40047	4.32613	3.52317	dual specificity mitogen-activated protein kinase kinase 5 isoform x2	-0.089459	0.287553	0.56383	Unchanged	-0.292058	0.00664674	0.00921878	Slightly down
575	Rab3gap1	13.5912	16.0007	13.027	rab3 gtpase-activating protein catalytic subunit isoform x1	0.171197	0.108845	0.213422	Unchanged	-0.291871	0.000450826	0.000625278	Slightly down
576	Golga2	24.0247	21.5719	17.5636	isoform cra_c	-0.223733	0.0496937	0.0974386	Unchanged	-0.29141	0.000309826	0.000429717	Slightly down
577	Sdf4	27.0556	27.4049	22.3207	45 kda calcium-binding protein	-0.0447286	0.376867	0.738956	Unchanged	-0.29094	0.000129483	0.000179588	Slightly down
578	Ift81	13.8519	16.3988	13.3651	intraflagellar transport protein 81 homolog isoform x1	0.177107	0.107621	0.211021	Unchanged	-0.290466	0.00169869	0.00235602	Slightly down
579	Psma2	131.781	117.321	95.6025	proteasome subunit alpha type-2	-0.228345	0.06204	0.121647	Unchanged	-0.290244	0.000331198	0.00045936	Slightly down
580	Ssh3	27.524	32.9028	26.817	protein phosphatase slingshot homolog 3 isoform x1	0.19429	0.0870234	0.170634	Unchanged	-0.29003	0.000814829	0.00113014	Slightly down
581	Kctd2	24.6996	24.9194	20.3129	btb poz domain-containing protein partial	-0.0467805	0.402376	0.788973	Unchanged	-0.289761	0.00588723	0.00816536	Slightly down
582	Hook2	14.3712	15.3668	12.5258	hook homolog 2	0.0360902	0.418746	0.82107	Unchanged	-0.289742	0.00172336	0.00239024	Slightly down
583	Vps16	23.6293	28.2762	23.0546	vacuolar protein sorting-associated protein 16 homolog	0.194941	0.0779222	0.152789	Unchanged	-0.289401	0.000344047	0.000477181	Slightly down
584	Pex19	24.6716	24.036	19.6022	peroxisomal biogenesis factor 19 isoform x1	-0.100096	0.241955	0.474423	Unchanged	-0.289377	0.000306234	0.000424735	Slightly down
585	Aifm2	14.9675	17.4789	14.2592	apoptosis-inducing factor 2 isoform x1	0.162613	0.153386	0.300756	Unchanged	-0.288999	0.00142406	0.00197512	Slightly down
586	Nip7	12.6714	11.3503	9.26059	60s ribosome subunit biogenesis protein nip7 homolog	-0.215767	0.136282	0.267219	Unchanged	-0.288984	0.00735806	0.0102054	Slightly down
587	Zfpl1	31.5034	31.3162	25.5394	zinc finger 1	-0.079714	0.312793	0.61332	Unchanged	-0.288886	0.00579877	0.00804268	Slightly down
588	Cptp	8.87407	7.88781	6.43729	ceramide-1-phosphate transfer protein	-0.234818	0.0800232	0.156908	Unchanged	-0.288724	0.0191663	0.0265829	Slightly down
589	Prdx5	154.014	178.896	145.962	peroxiredoxin- mitochondrial	0.162479	0.237974	0.466617	Unchanged	-0.288611	0.000713	0.000988904	Slightly down
590	Tmem175	8.94326	10.5461	8.59732	endosomal lysomomal potassium channel tmem175 isoform x1	0.168792	0.153794	0.301558	Unchanged	-0.288386	0.00848297	0.0117656	Slightly down
591	2010107E04Rik	26.3484	25.8173	21.1051	kda mitochondrial proteolipid	-0.0847216	0.364235	0.714187	Unchanged	-0.287199	0.0283993	0.0393887	Slightly down
592	Mrpl27	8.72456	7.77243	6.35842	39s ribosomal protein mitochondrial	-0.221756	0.175129	0.343391	Unchanged	-0.287037	0.0309094	0.0428702	Slightly down
593	Nbr1	28.5293	34.1179	27.8738	next to brca1 gene 1 protein isoform x1	0.188237	0.0900804	0.176628	Unchanged	-0.286637	8.1813e-05	0.000113472	Slightly down
594	Gsr	57.664	56.5109	46.1683	glutathione mitochondrial	-0.0923783	0.252286	0.494679	Unchanged	-0.286634	0.000134693	0.000186814	Slightly down
595	Zhx1	23.4568	29.1787	23.8413	zinc fingers and homeoboxes protein 1	0.242575	0.0573885	0.112526	Unchanged	-0.286555	0.000181067	0.000251133	Slightly down
596	9530068E07Rik	103.23	102.806	84.0265	keratinocyte-associated transmembrane protein 2	-0.0702396	0.303753	0.595594	Unchanged	-0.285863	0.000113785	0.000157815	Slightly down
597	5730559C18Rik	8.69453	10.6442	8.70581	-	0.224329	0.069093	0.135477	Unchanged	-0.285769	0.00304408	0.00422203	Slightly down
598	Oaz2	49.1595	56.3905	46.0992	ornithine decarboxylase antizyme 2	0.140949	0.228986	0.448993	Unchanged	-0.285625	0.000213584	0.000296233	Slightly down
599	Tbc1d23	11.7302	14.5276	11.876	tbc1 domain family member 23 isoform x1	0.240096	0.0481774	0.0944655	Unchanged	-0.285352	0.00340553	0.00472335	Slightly down
600	Adal	4.91642	4.73185	3.86507	adenosine deaminase-like protein isoform x1	-0.120466	0.27574	0.540667	Unchanged	-0.285338	0.0305117	0.0423186	Slightly down
601	Tmem230	8.1064	11.0593	9.04529	transmembrane protein 230	0.37482	0.0265711	0.0521003	Unchanged	-0.285074	0.012219	0.0169473	Slightly down
602	Mum1	17.4677	14.9673	12.2358	pwwp domain-containing protein mum1	-0.281425	0.0566353	0.11105	Unchanged	-0.284995	0.00289148	0.00401037	Slightly down
603	Baz2a	21.0519	18.9142	15.4767	bromodomain adjacent to zinc finger domain protein 2a isoform x1	-0.225496	0.0613047	0.120205	Unchanged	-0.284374	0.000155114	0.000215137	Slightly down
604	Ube2q1	41.2984	48.1943	39.4328	ubiquitin-conjugating enzyme e2 q1	0.155533	0.120748	0.23676	Unchanged	-0.284331	0.000193763	0.000268743	Slightly down
605	Gmpr2	10.6177	8.95307	7.32108	gmp reductase 2 isoform x1	-0.309764	0.0349057	0.0684425	Unchanged	-0.284041	0.0174908	0.0242591	Slightly down
606	Parva	53.2644	55.3116	45.2848	alpha-parvin	-0.0142551	0.467639	0.91694	Unchanged	-0.283745	0.000118184	0.000163917	Slightly down
607	Rbm42	41.7883	40.6593	33.2876	rna-binding protein 42 isoform x1	-0.100234	0.263649	0.516959	Unchanged	-0.283622	0.000769923	0.00106785	Slightly down
608	Pcmtd1	6.08469	7.0494	5.77477	protein-l-isoaspartate o-methyltransferase domain-containing protein 1 isoform x1	0.140658	0.223043	0.437339	Unchanged	-0.283346	0.0116548	0.0161648	Slightly down
609	Elovl7	5.2149	5.19797	4.25715	elongation of very long chain fatty acids protein 7 isoform x1	-0.0663384	0.351723	0.689654	Unchanged	-0.283281	0.0111393	0.0154498	Slightly down
610	Hes6	15.7641	14.6388	11.9884	transcription cofactor hes-6 isoform x1	-0.163863	0.202827	0.397699	Unchanged	-0.283087	0.0108036	0.0149842	Slightly down
611	Dctn3	37.715	45.8027	37.5328	dynactin subunit 3	0.22268	0.113083	0.221731	Unchanged	-0.282456	0.00242962	0.00336979	Slightly down
612	Bet1	12.5003	11.6987	9.58172	bet1 homolog	-0.154087	0.216949	0.425391	Unchanged	-0.28241	0.0233482	0.032383	Slightly down
613	Cenpj	7.35613	6.42971	5.26707	centromere protein j	-0.264515	0.0460995	0.0903912	Unchanged	-0.281865	0.00686524	0.00952183	Slightly down
614	Spata7	6.67848	5.41531	4.44658	spermatogenesis-associated protein 7 isoform x1	-0.377037	0.0357636	0.0701248	Unchanged	-0.281493	0.034357	0.0476518	Slightly down
615	Kbtbd4	12.216	13.0329	10.6777	kelch repeat and btb domain-containing protein 4 isoform x1	0.030083	0.435345	0.853618	Unchanged	-0.281416	0.00888355	0.0123212	Slightly down
616	Zfp101	3.16906	3.76032	3.0819	zinc finger protein 101	0.181864	0.163256	0.320109	Unchanged	-0.281075	0.0268092	0.0371833	Slightly down
617	Gps2	18.8011	18.5781	15.2487	g protein pathway suppressor 2 isoform x1	-0.0907635	0.308866	0.60562	Unchanged	-0.280091	0.00669198	0.00928152	Slightly down
618	Ttc5	12.3346	11.1089	9.11516	tetratricopeptide repeat protein 5	-0.211019	0.112734	0.221046	Unchanged	-0.279434	0.00747356	0.0103655	Slightly down
619	Ddx39	65.3472	56.165	46.1737	atp-dependent rna helicase ddx39a isoform x1	-0.278178	0.0386647	0.0758132	Unchanged	-0.277676	0.000848793	0.00117724	Slightly down
620	Rps6kb2	30.9525	27.9638	22.9849	ribosomal protein s6 kinase beta-2 isoform x2	-0.214005	0.0735468	0.144209	Unchanged	-0.277633	0.00445212	0.00617492	Slightly down
621	Spint2	32.6365	31.0875	25.5694	serine protease kunitz type isoform partial	-0.130556	0.221709	0.434724	Unchanged	-0.276981	0.00531142	0.00736674	Slightly down
622	Eci2	35.5294	33.2984	27.405	enoyl- delta isomerase mitochondrial isoform x1	-0.156597	0.135884	0.26644	Unchanged	-0.276435	0.0015761	0.00218599	Slightly down
623	Mr1	6.24993	5.46256	4.49728	major histocompatibility complex class i-related gene protein isoform x1	-0.264574	0.0687662	0.134836	Unchanged	-0.276254	0.0198173	0.0274859	Slightly down
624	Supt4a	29.8446	34.0079	28.007	transcription elongation factor spt4	0.134185	0.296001	0.580395	Unchanged	-0.276112	0.0196495	0.0272532	Slightly down
625	Gtpbp2	16.2799	19.8254	16.3119	gtp-binding protein 2 isoform x1	0.220342	0.0794785	0.15584	Unchanged	-0.276032	0.00472553	0.00655413	Slightly down
626	Kif23	61.1372	59.2216	48.7399	kinesin-like protein kif23	-0.117128	0.215932	0.423397	Unchanged	-0.276014	0.00025322	0.000351206	Slightly down
627	Rab22a	28.5001	32.7124	26.9362	ras-related protein rab-22a	0.13794	0.18422	0.361215	Unchanged	-0.275791	0.00195417	0.00271036	Slightly down
628	Cox6c	166.027	180.727	148.823	cytochrome c oxidase subunit 6c	0.0652314	0.368227	0.722013	Unchanged	-0.275682	0.00357239	0.00495478	Slightly down
629	Acadsb	15.6676	14.5381	11.9721	short branched chain specific acyl- mitochondrial	-0.177978	0.11461	0.224726	Unchanged	-0.275431	0.0015577	0.00216048	Slightly down
630	2510039O18Rik	33.9578	31.5824	26.0078	uncharacterized protein kiaa2013 homolog	-0.167957	0.123858	0.242858	Unchanged	-0.274908	0.00253597	0.0035173	Slightly down
631	Uqcrc2	55.4337	51.014	42.0237	cytochrome b-c1 complex subunit mitochondrial	-0.181252	0.106308	0.208447	Unchanged	-0.274754	0.000504754	0.000700074	Slightly down
632	Smug1	6.50164	7.74108	6.37578	single-strand selective monofunctional uracil dna glycosylase isoform x1	0.192518	0.13944	0.273412	Unchanged	-0.274708	0.00377146	0.00523087	Slightly down
633	Snx11	5.37017	7.0018	5.77722	sorting nexin-11	0.328395	0.0744888	0.146057	Unchanged	-0.27441	0.0204842	0.0284108	Slightly down
634	Sap30l	8.45105	9.90605	8.15854	histone deacetylase complex subunit sap30l	0.166726	0.176904	0.346871	Unchanged	-0.274391	0.0164445	0.0228078	Slightly down
635	Megf8	19.3882	17.2954	14.2534	multiple epidermal growth factor-like domains protein 8 isoform x1	-0.227325	0.0542496	0.106372	Unchanged	-0.274107	0.000579249	0.000803397	Slightly down
636	Ndufc1	36.5393	29.8765	24.6568	nadh dehydrogenase	-0.34184	0.121591	0.238413	Unchanged	-0.273391	0.0258558	0.0358611	Slightly down
637	Obsl1	14.8082	15.5232	12.8045	obscurin-like protein 1 isoform x1	0.00611339	0.494232	0.969082	Unchanged	-0.272426	0.0109158	0.0151398	Slightly down
638	Hps6	10.5027	10.3699	8.55585	hermansky-pudlak syndrome 6 protein	-0.0725114	0.38796	0.760706	Unchanged	-0.271755	0.0177336	0.0245959	Slightly down
639	Fundc1	15.3987	16.3789	13.5191	fun14 domain-containing protein 1	0.0199363	0.458095	0.898225	Unchanged	-0.271552	0.00906298	0.01257	Slightly down
640	Fanca	19.6798	18.354	15.1601	fanconi anemia group a protein isoform x1	-0.170106	0.131835	0.2585	Unchanged	-0.270713	0.0075852	0.0105204	Slightly down
641	Slc35a2	12.0439	13.6908	11.3048	udp-galactose translocator isoform x4	0.129869	0.294469	0.577389	Unchanged	-0.270546	0.02501	0.0346879	Slightly down
642	Skiv2l	22.0724	22.3977	18.5016	helicase ski2w	-0.0423485	0.385501	0.755884	Unchanged	-0.270513	0.000582335	0.000807677	Slightly down
643	Rbm5	31.9086	32.8057	27.1	rna-binding protein 5	-0.0304784	0.425858	0.835016	Unchanged	-0.270349	0.00134576	0.00186652	Slightly down
644	Ints4	14.2542	13.9155	11.4978	integrator complex subunit 4	-0.104069	0.251246	0.492639	Unchanged	-0.270214	0.00218046	0.00302422	Slightly down
645	Skp1a	94.4918	78.8097	65.1428	s-phase kinase-associated protein 1	-0.319883	0.0316477	0.0620544	Unchanged	-0.27009	0.00163738	0.00227099	Slightly down
646	Nop9	15.3831	19.7427	16.3155	nucleolar protein 9	0.301204	0.0352141	0.0690473	Unchanged	-0.270027	0.00169561	0.00235175	Slightly down
647	Iscu	30.3575	28.8344	23.8394	iron-sulfur cluster assembly enzyme mitochondrial	-0.134088	0.229942	0.450866	Unchanged	-0.26945	0.00850843	0.0118009	Slightly down
648	Dhx16	24.9376	24.0853	19.9148	pre-mrna-splicing factor atp-dependent rna helicase dhx16	-0.116913	0.207364	0.406595	Unchanged	-0.269012	0.00296364	0.00411046	Slightly down
649	Cdkn2d	25.2533	18.8167	15.5608	cyclin-dependent kinase 4 inhibitor d	-0.477366	0.030909	0.060606	Unchanged	-0.268384	0.0310036	0.0430008	Slightly down
650	Btrc	10.7633	9.65454	7.99196	f-box wd repeat-containing protein 1a isoform x2	-0.222588	0.0560029	0.10981	Unchanged	-0.268284	0.00298889	0.00414547	Slightly down
651	Tbc1d13	10.3253	11.4569	9.47983	tbc1 domain family member 13 isoform x1	0.0835817	0.289401	0.567452	Unchanged	-0.26796	0.00314071	0.00435605	Slightly down
652	Nck1	12.2278	11.0746	9.16386	cytoplasmic protein nck1 isoform x2	-0.205973	0.100633	0.19732	Unchanged	-0.267753	0.0116203	0.0161169	Slightly down
653	Mrpl9	42.6714	44.1954	36.5839	39s ribosomal protein mitochondrial	-0.00467525	0.50062	0.981608	Unchanged	-0.267739	0.00129183	0.00179171	Slightly down
654	Actr1a	126.931	113.981	94.4305	alpha-centractin	-0.219751	0.0475192	0.093175	Unchanged	-0.266433	0.000150865	0.000209245	Slightly down
655	Eml3	27.3119	31.1067	25.7705	echinoderm microtubule-associated 3 isoform x1	0.129537	0.225369	0.441899	Unchanged	-0.266288	0.000539059	0.000747655	Slightly down
656	Tmem199	13.5714	15.539	12.8805	transmembrane protein 199	0.138788	0.2574	0.504707	Unchanged	-0.265952	0.0158236	0.0219468	Slightly down
657	Sap18b	31.764	26.7171	22.1481	histone deacetylase complex subunit sap18	-0.306145	0.0628055	0.123148	Unchanged	-0.265826	0.0297152	0.0412139	Slightly down
658	Csf1	151.1	188.348	156.124	macrophage colony-stimulating factor 1 isoform x3	0.244199	0.078435	0.153794	Unchanged	-0.265665	0.00208966	0.00289829	Slightly down
659	Dusp22	11.1733	13.8046	11.4554	dual specificity protein phosphatase 22 isoform x2	0.244206	0.0663378	0.130074	Unchanged	-0.265286	0.00783103	0.0108613	Slightly down
660	U2af1l4	14.7417	15.2505	12.649	splicing factor u2af 26 kda subunit isoform x1	-0.00804773	0.494569	0.969743	Unchanged	-0.264439	0.0216442	0.0300197	Slightly down
661	Jkamp	13.609	11.6076	9.63694	jnk1 mapk8-associated membrane protein isoform x1	-0.294407	0.0355834	0.0697714	Unchanged	-0.262975	0.0155699	0.0215949	Slightly down
662	9430015G10Rik	14.7242	14.9572	12.4185	uncharacterized protein c1orf159 homolog isoform x1	-0.0446914	0.390921	0.766512	Unchanged	-0.262729	0.00777747	0.0107871	Slightly down
663	Eif2b2	30.189	27.0679	22.4706	translation initiation factor eif-2b subunit beta	-0.220555	0.0653359	0.12811	Unchanged	-0.262701	0.00887311	0.0123067	Slightly down
664	Abcd1	8.86494	9.38883	7.79783	atp-binding cassette sub-family d member 1	0.0133476	0.474518	0.930428	Unchanged	-0.262566	0.00920651	0.0127691	Slightly down
665	Lztfl1	4.10156	4.91073	4.08055	leucine zipper transcription factor-like protein 1 isoform x2	0.189095	0.146954	0.288145	Unchanged	-0.2621	0.0360262	0.0499669	Slightly down
666	Slc25a16	8.93278	10.0933	8.3906	graves disease carrier protein	0.109841	0.235806	0.462365	Unchanged	-0.261451	0.00568551	0.0078856	Slightly down
667	Inpp5k	6.91243	8.66691	7.2083	inositol polyphosphate 5-phosphatase k isoform x1	0.260884	0.0469014	0.0919636	Unchanged	-0.260938	0.010514	0.0145826	Slightly down
668	Khk	7.57276	7.05011	5.86768	ketohexokinase isoform x2	-0.158841	0.248421	0.487101	Unchanged	-0.260802	0.0343093	0.0475858	Slightly down
669	Rhoq	22.2398	20.7193	17.2333	rho-related gtp-binding protein	-0.168627	0.109005	0.213735	Unchanged	-0.26055	0.0023136	0.00320888	Slightly down
670	Usp16	11.7547	12.493	10.3919	ubiquitin carboxyl-terminal hydrolase 16 isoform x1	0.0175106	0.467307	0.916288	Unchanged	-0.260429	0.0119604	0.0165886	Slightly down
671	Dctn2	78.3111	85.8132	71.4009	dynactin subunit 2 isoform x2	0.0700938	0.318264	0.624047	Unchanged	-0.260201	0.000380072	0.000527145	Slightly down
672	Yipf4	23.787	29.2968	24.3826	protein yipf4	0.241225	0.0720331	0.141241	Unchanged	-0.259842	0.00216035	0.00299632	Slightly down
673	Anapc16	20.0892	19.016	15.8276	anaphase-promoting complex subunit 16	-0.138683	0.226197	0.443523	Unchanged	-0.259239	0.0176374	0.0244624	Slightly down
674	Pts	15.4082	16.2825	13.5518	6-pyruvoyl tetrahydrobiopterin synthase	0.017886	0.471444	0.924401	Unchanged	-0.259113	0.0310241	0.0430292	Slightly down
675	Actr10	19.8567	17.8073	14.8336	actin-related protein 10	-0.219754	0.0655346	0.128499	Unchanged	-0.258597	0.00186997	0.00259358	Slightly down
676	Slc39a9	15.6516	14.7914	12.3286	zinc transporter zip9 isoform x1	-0.145803	0.142868	0.280132	Unchanged	-0.258107	0.00171046	0.00237234	Slightly down
677	Psmd10	26.3783	29.1105	24.256	26s proteasome non-atpase regulatory subunit 10 isoform x1	0.0794486	0.306116	0.600228	Unchanged	-0.257713	0.00462307	0.00641202	Slightly down
678	Rsph3a	11.8244	14.5986	12.1684	Radial spoke head protein 3 homolog	0.234819	0.065461	0.128355	Unchanged	-0.257302	0.00919588	0.0127543	Slightly down
679	Daxx	15.0514	16.3082	13.6015	death domain-associated protein 6 isoform x2	0.0542391	0.375021	0.735336	Unchanged	-0.256999	0.00755592	0.0104798	Slightly down
680	Evi5l	17.6579	20.4526	17.0549	evi5-like protein isoform x1	0.146421	0.154666	0.303266	Unchanged	-0.256555	0.00600597	0.00833006	Slightly down
681	Serf2	20.2513	18.4642	15.398	isoform cra_a	-0.186678	0.218859	0.429134	Unchanged	-0.256304	0.0102824	0.0142613	Slightly down
682	Ndufa7	49.3929	57.752	48.2223	nadh dehydrogenase	0.172398	0.241888	0.474291	Unchanged	-0.256187	0.00986956	0.0136887	Slightly down
683	Cyth2	25.3635	24.48	20.4239	cytohesin-2 isoform x1	-0.114663	0.210223	0.412203	Unchanged	-0.256056	0.00291655	0.00404514	Slightly down
684	Epg5	4.52844	4.90152	4.08851	ectopic p granules protein 5 homolog	0.0466729	0.387929	0.760646	Unchanged	-0.255937	0.00652602	0.00905135	Slightly down
685	Ppp1r26	4.36308	4.78486	3.98934	protein phosphatase 1 regulatory subunit 26	0.0685385	0.343556	0.67364	Unchanged	-0.25584	0.0333536	0.0462602	Slightly down
686	Chst12	23.5245	21.6978	18.1084	carbohydrate sulfotransferase 12	-0.190512	0.1426	0.279608	Unchanged	-0.255765	0.00824787	0.0114395	Slightly down
687	Vta1	25.1354	29.4655	24.5974	vacuolar protein sorting-associated protein vta1 homolog	0.167766	0.14337	0.281118	Unchanged	-0.2555	0.0240552	0.0333637	Slightly down
688	Stard3	11.9025	9.875	8.24696	star-related lipid transfer protein 3 isoform x1	-0.329416	0.0313311	0.0614335	Unchanged	-0.255467	0.0311844	0.0432516	Slightly down
689	Cog8	19.8078	24.1596	20.164	conserved oligomeric golgi complex subunit 8	0.215055	0.0936661	0.183659	Unchanged	-0.25534	0.0126035	0.0174806	Slightly down
690	Enox2	5.32152	5.79913	4.84501	ecto-nox disulfide-thiol exchanger 2 isoform x2	0.0595522	0.362545	0.710873	Unchanged	-0.255139	0.0112774	0.0156413	Slightly down
691	Cdk2ap1	128.693	122.956	102.732	cyclin-dependent kinase 2-associated protein 1	-0.128372	0.185392	0.363514	Unchanged	-0.254127	0.000493874	0.000684985	Slightly down
692	Slc35e2	3.69117	4.05303	3.38486	solute carrier family 35 member e2	0.0703681	0.32723	0.641628	Unchanged	-0.254025	0.00936271	0.0129857	Slightly down
693	Dnttip1	31.7674	31.0409	25.9365	deoxynucleotidyltransferase terminal-interacting protein 1	-0.0957523	0.273484	0.536243	Unchanged	-0.253549	0.00810962	0.0112477	Slightly down
694	Zcwpw1	64.3658	61.6555	51.5723	zinc finger cw-type pwwp domain protein 1	-0.127808	0.167235	0.327911	Unchanged	-0.252498	0.00080806	0.00112075	Slightly down
695	Tmem50a	52.0361	44.9761	37.6229	transmembrane protein 50a	-0.269832	0.0535346	0.10497	Unchanged	-0.252341	0.00585898	0.00812619	Slightly down
696	Epn1	55.4328	55.7313	46.6279	epsin-1 isoform x2	-0.0573121	0.340746	0.668129	Unchanged	-0.252201	0.00113065	0.00156817	Slightly down
697	Bin3	15.5983	16.3152	13.6621	bridging integrator 3	-0.00219931	0.505319	0.990821	Unchanged	-0.251798	0.0202539	0.0280914	Slightly down
698	Thumpd1	13.4231	13.5707	11.362	thump domain-containing protein 1	-0.0458929	0.3999	0.784118	Unchanged	-0.251577	0.0263255	0.0365126	Slightly down
699	Trappc12	14.9718	16.7016	13.9862	trafficking protein particle complex subunit 12	0.0902581	0.263904	0.517458	Unchanged	-0.251222	0.00598548	0.00830163	Slightly down
700	Cog2	12.1151	14.5055	12.1442	conserved oligomeric golgi complex subunit 2	0.197915	0.104698	0.205291	Unchanged	-0.251123	0.00994455	0.0137927	Slightly down
701	Dbnl	52.8242	49.2335	41.2376	drebrin-like protein isoform 1	-0.168977	0.108362	0.212474	Unchanged	-0.250624	0.0025031	0.00347171	Slightly down
702	Hmgxb4	17.5085	16.8645	14.1264	hmg domain-containing protein 4 isoform x1	-0.121635	0.195688	0.383703	Unchanged	-0.25061	0.00369461	0.00512429	Slightly down
703	Atxn1l	15.5232	18.2346	15.2769	ataxin-1-like	0.167376	0.101977	0.199954	Unchanged	-0.250328	0.00148602	0.00206106	Slightly down
704	Gabarap	137.511	155.805	130.638	gamma-aminobutyric acid receptor-associated protein	0.114093	0.203796	0.3996	Unchanged	-0.249139	0.00116851	0.00162068	Slightly down
705	Psmd6	65.5905	54.9333	46.0925	26s proteasome non-atpase regulatory subunit 6	-0.311432	0.0592197	0.116117	Unchanged	-0.248153	0.00338294	0.00469202	Slightly down
706	Dmwd	39.2994	40.0236	33.5949	dystrophia myotonica wd repeat-containing protein isoform x2	-0.0406014	0.388114	0.761007	Unchanged	-0.247498	0.00411086	0.00570161	Slightly down
707	Cacul1	31.8105	28.2408	23.711	cdk2-associated and cullin domain-containing protein 1 isoform x2	-0.239123	0.0350269	0.0686802	Unchanged	-0.247249	0.000999287	0.00138597	Slightly down
708	Ddx55	8.10315	7.72472	6.48991	atp-dependent rna helicase ddx55	-0.136301	0.198467	0.38915	Unchanged	-0.246614	0.0290289	0.040262	Slightly down
709	Poc1a	10.9463	10.9754	9.21471	poc1 centriolar protein homolog a isoform x1	-0.0568095	0.382418	0.74984	Unchanged	-0.246364	0.0265258	0.0367903	Slightly down
710	Zfp865	10.2863	12.3248	10.3527	zinc finger protein 865	0.191248	0.103411	0.202766	Unchanged	-0.245889	0.00958328	0.0132916	Slightly down
711	Ngdn	25.306	22.7101	19.1063	neuroguidin isoform x1	-0.214609	0.116116	0.227679	Unchanged	-0.245463	0.0143479	0.0199	Slightly down
712	Sec61a2	13.5277	12.6127	10.611	protein transport protein sec61 subunit alpha isoform 2	-0.167042	0.123879	0.2429	Unchanged	-0.244544	0.00908929	0.0126065	Slightly down
713	Rpl37a	119.806	126.747	106.654	60s ribosomal protein l37a	0.031701	0.464949	0.911664	Unchanged	-0.244515	0.0135579	0.0188043	Slightly down
714	Capn10	8.15881	8.24254	6.92891	calpain-10	-0.0468954	0.397985	0.780363	Unchanged	-0.244193	0.0279123	0.0387134	Slightly down
715	Tacc3	80.4383	97.5236	82.0521	transforming acidic coiled-coil-containing protein 3	0.213261	0.0539502	0.105785	Unchanged	-0.244185	0.000570073	0.000790671	Slightly down
716	Trpc4ap	52.8108	50.2436	42.2725	short transient receptor potential channel 4-associated protein isoform x2	-0.14025	0.149528	0.293192	Unchanged	-0.244131	0.000942226	0.00130683	Slightly down
717	Dnajc7	34.8806	32.0655	26.9841	dnaj homolog subfamily c member 7 isoform x2	-0.18884	0.0863535	0.169321	Unchanged	-0.243921	0.0045847	0.00635881	Slightly down
718	Limd1	27.2559	30.0958	25.3325	lim domain-containing protein 1	0.0793455	0.283027	0.554954	Unchanged	-0.243635	0.00201731	0.00279794	Slightly down
719	Rbms2	21.0671	18.3421	15.4427	rna-binding single-stranded-interacting protein 2 isoform x1	-0.267936	0.0281268	0.0551505	Unchanged	-0.243211	0.00599794	0.00831892	Slightly down
720	Lamp1	296.358	311.93	262.623	lysosome-associated membrane glycoprotein 1	0.0039893	0.498228	0.976918	Unchanged	-0.243201	0.000304538	0.000422382	Slightly down
721	Slc35b2	27.0579	23.7347	19.9826	adenosine 3 -phospho 5 -phosphosulfate transporter 1 isoform x1	-0.251468	0.0569725	0.111711	Unchanged	-0.243056	0.018222	0.0252732	Slightly down
722	Gsg2	9.15206	7.91746	6.65885	serine threonine-protein kinase haspin	-0.275736	0.0452271	0.0886806	Unchanged	-0.242918	0.0277464	0.0384832	Slightly down
723	Zfp362	11.4937	12.5285	10.5426	zinc finger protein 362	0.0525249	0.37768	0.740548	Unchanged	-0.242752	0.0183715	0.0254806	Slightly down
724	Rnf40	24.76	26.279	22.133	e3 ubiquitin-protein ligase bre1b	0.0186244	0.45363	0.889471	Unchanged	-0.242604	0.00275511	0.00382123	Slightly down
725	Cdc14b	8.59817	7.62594	6.42412	dual specificity protein phosphatase cdc14b isoform x4	-0.240927	0.0597803	0.117216	Unchanged	-0.242583	0.0170735	0.0236803	Slightly down
726	Cog4	23.5573	28.1351	23.7004	conserved oligomeric golgi complex subunit 4	0.195733	0.10478	0.205451	Unchanged	-0.242488	0.00446591	0.00619405	Slightly down
727	Chtf18	20.2986	18.9666	15.9774	chromosome transmission fidelity protein 18 homolog	-0.161451	0.128369	0.251704	Unchanged	-0.242292	0.00456749	0.00633494	Slightly down
728	Idh3b	53.5329	52.3985	44.1508	isocitrate dehydrogenase	-0.0955069	0.251578	0.49329	Unchanged	-0.241978	0.00551519	0.00764936	Slightly down
729	Atp6v1g1	85.8557	113.271	95.4607	v-type proton atpase subunit g 1	0.343264	0.036412	0.071396	Unchanged	-0.241839	0.00189813	0.00263263	Slightly down
730	Eif4g3	25.372	24.1671	20.3738	eukaryotic translation initiation factor 4 gamma 3 isoform x4	-0.145833	0.212884	0.417419	Unchanged	-0.241422	0.00168326	0.00233462	Slightly down
731	Ncbp2	40.7726	40.7074	34.3192	nuclear cap-binding protein subunit 2	-0.0640171	0.338855	0.664421	Unchanged	-0.241278	0.00194281	0.00269461	Slightly down
732	Fbxw8	41.8723	38.3478	32.34	f-box wd repeat-containing protein 8	-0.188748	0.0962116	0.18865	Unchanged	-0.241089	0.00292574	0.00405789	Slightly down
733	Smg8	11.1056	10.3464	8.72004	protein smg8	-0.171154	0.125848	0.246761	Unchanged	-0.241067	0.0106006	0.0147026	Slightly down
734	Cst3	131.869	147.495	124.407	cystatin c	0.106001	0.302882	0.593886	Unchanged	-0.240697	0.00339968	0.00471522	Slightly down
735	Copg1	91.4771	82.1905	69.3487	coatomer subunit gamma-1	-0.220549	0.0467961	0.0917571	Unchanged	-0.24002	0.0013915	0.00192996	Slightly down
736	Psme2	63.4289	66.3724	56.0532	proteasome activator complex subunit 2	0.0140844	0.48848	0.957804	Unchanged	-0.239512	0.00870644	0.0120755	Slightly down
737	Cryzl1	17.9604	16.3884	13.8277	quinone oxidoreductase-like protein 1 isoform x1	-0.189512	0.162254	0.318144	Unchanged	-0.239103	0.0178845	0.0248051	Slightly down
738	Skap2	24.927	29.2249	24.6855	src kinase-associated phosphoprotein 2	0.166051	0.12544	0.24596	Unchanged	-0.238452	0.00497071	0.00689419	Slightly down
739	Rps28	97.0243	118.287	99.9651	40s ribosomal protein s28	0.237586	0.228768	0.448565	Unchanged	-0.23799	0.0130561	0.0181084	Slightly down
740	Unk	15.6461	16.8467	14.2317	ring finger protein unkempt homolog isoform x1	0.0370124	0.405781	0.79565	Unchanged	-0.23794	0.0138425	0.019199	Slightly down
741	Mrpl2	32.6004	33.8997	28.6853	39s ribosomal protein mitochondrial	-0.000226442	0.509476	0.998974	Unchanged	-0.236462	0.0132324	0.0183529	Slightly down
742	Zfyve26	4.1825	4.23834	3.58783	zinc finger fyve domain-containing protein 26	-0.0507107	0.377896	0.740972	Unchanged	-0.235679	0.0142228	0.0197265	Slightly down
743	Ccdc120	8.88889	7.88824	6.67882	coiled-coil domain-containing protein 120	-0.239491	0.0654045	0.128244	Unchanged	-0.234687	0.0306457	0.0425045	Slightly down
744	Trmt2b	16.2964	17.2815	14.6385	trna (uracil -c )-methyltransferase homolog isoform x1	0.0207713	0.451074	0.884458	Unchanged	-0.234537	0.00641306	0.00889468	Slightly down
745	Gtf2h1	22.5213	21.6286	18.3262	general transcription factor iih subunit 1 isoform x1	-0.13089	0.20737	0.406607	Unchanged	-0.234355	0.00464761	0.00644606	Slightly down
746	Usf1	26.6943	24.6274	20.858	upstream stimulatory factor 1 isoform x1	-0.177318	0.130249	0.255389	Unchanged	-0.234335	0.012061	0.0167282	Slightly down
747	Lrrcc1	10.442	13.3904	11.342	leucine-rich repeat and coiled-coil domain-containing protein 1 isoform x1	0.284973	0.0510558	0.100109	Unchanged	-0.234277	0.0201877	0.0279996	Slightly down
748	Gpatch2	7.34252	8.75121	7.41758	g patch domain-containing protein 2 isoform x5	0.182892	0.127009	0.249037	Unchanged	-0.233465	0.0167926	0.0232908	Slightly down
749	Rab34	38.8078	34.436	29.1888	ras-related protein rab-34 isoform x1	-0.233689	0.0636534	0.124811	Unchanged	-0.233435	0.0122139	0.0169403	Slightly down
750	Atp6v0a2	20.4018	24.1491	20.4723	v-type proton atpase 116 kda subunit a isoform 2	0.176499	0.0931381	0.182624	Unchanged	-0.233134	0.00189395	0.00262683	Slightly down
751	Gtf3c2	40.0215	36.3983	30.8652	general transcription factor 3c polypeptide 2 isoform x2	-0.206549	0.0677886	0.132919	Unchanged	-0.232897	0.00154867	0.00214794	Slightly down
752	Trip11	8.06763	9.18153	7.78818	thyroid receptor-interacting protein 11 isoform x2	0.113794	0.244653	0.479711	Unchanged	-0.232822	0.0109636	0.0152062	Slightly down
753	Kank2	20.6197	19.4252	16.4764	kn motif and ankyrin repeat domain-containing protein 2 isoform x2	-0.154029	0.148161	0.290512	Unchanged	-0.232551	0.0168914	0.0234277	Slightly down
754	Pole3	77.4412	72.658	61.6315	dna polymerase epsilon subunit 3	-0.162537	0.149733	0.293595	Unchanged	-0.232323	0.0127877	0.017736	Slightly down
755	Timm22	10.7617	9.89856	8.40221	mitochondrial import inner membrane translocase subunit tim22	-0.173998	0.235994	0.462734	Unchanged	-0.232236	0.0171489	0.0237848	Slightly down
756	Fam63b	9.10581	9.95267	8.44622	protein fam63b isoform x1	0.0585746	0.36708	0.719765	Unchanged	-0.23202	0.0323634	0.0448868	Slightly down
757	Pfdn5	100.483	100.861	85.5739	prefoldin subunit 5	-0.0558864	0.363536	0.712816	Unchanged	-0.23186	0.00947267	0.0131382	Slightly down
758	Sacm1l	22.3237	23.7703	20.1779	phosphatidylinositide phosphatase sac1	0.0263436	0.434386	0.851737	Unchanged	-0.231372	0.00662181	0.0091842	Slightly down
759	Mrpl10	37.5495	38.1444	32.3774	39s ribosomal protein mitochondrial	-0.0446847	0.381246	0.747542	Unchanged	-0.231317	0.00642091	0.00890556	Slightly down
760	Bri3	21.2388	23.1492	19.6495	brain protein i3	0.0690207	0.384633	0.754183	Unchanged	-0.23131	0.0241755	0.0335305	Slightly down
761	Trappc9	16.0499	16.3355	13.8652	trafficking protein particle complex subunit 9 isoform x1	-0.0384776	0.405346	0.794797	Unchanged	-0.231299	0.014552	0.0201831	Slightly down
762	Snx1	38.1191	33.8541	28.742	sorting nexin-1	-0.234761	0.0446708	0.0875898	Unchanged	-0.230876	0.00441578	0.00612452	Slightly down
763	Sec24c	46.3294	43.5768	37.006	protein transport protein sec24c isoform x1	-0.155994	0.123488	0.242134	Unchanged	-0.230787	0.00217698	0.00301938	Slightly down
764	Edc3	14.4912	12.1853	10.3456	enhancer of mrna-decapping protein 3	-0.309656	0.029618	0.0580745	Unchanged	-0.230771	0.0109468	0.0151828	Slightly down
765	Cdan1	4.61987	4.40324	3.73813	codanin-1 isoform x1	-0.13016	0.230563	0.452084	Unchanged	-0.23068	0.0337494	0.0468092	Slightly down
766	Parp4	8.8949	8.86104	7.52737	poly	-0.075484	0.310623	0.609064	Unchanged	-0.230466	0.00956561	0.0132671	Slightly down
767	Ddx56	16.1984	15.8993	13.5076	probable atp-dependent rna helicase ddx56	-0.0880155	0.292557	0.573641	Unchanged	-0.230448	0.02616	0.036283	Slightly down
768	Prkra	22.6443	24.07	20.4636	interferon-inducible double-stranded rna-dependent protein kinase activator a	0.0240343	0.445676	0.873874	Unchanged	-0.229541	0.0150656	0.0208954	Slightly down
769	Ndufb11	48.051	53.1757	45.2271	nadh dehydrogenase	0.0962151	0.373463	0.73228	Unchanged	-0.229399	0.0148277	0.0205655	Slightly down
770	Psmd4	145.343	135.083	114.823	26s proteasome non-atpase regulatory subunit 4 isoform x2	-0.167081	0.130861	0.25659	Unchanged	-0.229193	0.00378122	0.0052444	Slightly down
771	Mis18a	25.6349	24.5178	20.8439	protein mis18-alpha	-0.124025	0.238958	0.468544	Unchanged	-0.22879	0.0219835	0.0304904	Slightly down
772	Pip4k2c	26.3072	31.8866	27.1325	phosphatidylinositol 5-phosphate 4-kinase type-2 gamma	0.2132	0.0546225	0.107103	Unchanged	-0.227927	0.00283153	0.00392723	Slightly down
773	Pi4ka	15.2589	14.5658	12.4126	phosphatidylinositol 4-kinase alpha	-0.137234	0.180618	0.354153	Unchanged	-0.225923	0.00829078	0.011499	Slightly down
774	Pip5k1a	33.4825	30.3566	25.8692	phosphatidylinositol 4-phosphate 5-kinase type-1 alpha isoform x1	-0.209453	0.0616604	0.120903	Unchanged	-0.225757	0.00454023	0.00629712	Slightly down
775	Clta	158.899	160.472	136.747	clathrin light chain a isoform x1	-0.0521924	0.355122	0.696317	Unchanged	-0.225708	0.00405597	0.00562548	Slightly down
776	Gmfb	25.4683	23.1028	19.6945	glia maturation factor beta isoform x2	-0.203982	0.0708546	0.138931	Unchanged	-0.225491	0.00689724	0.00956622	Slightly down
777	Anxa11	9.96035	12.0854	10.3074	annexin a11	0.214685	0.0842094	0.165117	Unchanged	-0.225189	0.0273862	0.0379837	Slightly down
778	Yipf5	26.3196	25.7966	21.9968	protein yipf5	-0.0956348	0.252464	0.495028	Unchanged	-0.225093	0.016032	0.0222358	Slightly down
779	Cdkn2c	56.5266	56.3568	48.0628	cyclin-dependent kinase 4 inhibitor c	-0.0657725	0.335891	0.65861	Unchanged	-0.224763	0.0062889	0.00872247	Slightly down
780	Tmem55b	28.0307	28.618	24.4116	type 1 phosphatidylinositol -bisphosphate 4-phosphatase isoform x2	-0.031902	0.430031	0.843198	Unchanged	-0.224391	0.0236875	0.0328537	Slightly down
781	Bub3	51.8049	63.6677	54.3332	mitotic checkpoint protein bub3 isoform x2	0.234601	0.0435818	0.0854545	Unchanged	-0.223843	0.00300168	0.00416322	Slightly down
782	Pold1	37.3698	34.5265	29.4628	dna polymerase delta catalytic subunit	-0.178117	0.1071	0.21	Unchanged	-0.223489	0.0160226	0.0222227	Slightly down
783	Casp6	37.6502	41.844	35.7222	caspase-6 isoform x1	0.088407	0.277252	0.54363	Unchanged	-0.223	0.0254289	0.035269	Slightly down
784	Fem1a	7.93662	7.85196	6.70216	protein fem-1 homolog a	-0.082036	0.299928	0.588095	Unchanged	-0.222874	0.0208429	0.0289083	Slightly down
785	Mark2	47.867	52.5195	44.8501	serine threonine-protein kinase mark2 isoform x6	0.0650007	0.321414	0.630224	Unchanged	-0.222754	0.00193593	0.00268507	Slightly down
786	Rnf185	14.3267	17.2878	14.7747	e3 ubiquitin-protein ligase rnf185	0.205457	0.0667257	0.130835	Unchanged	-0.222202	0.00850084	0.0117903	Slightly down
787	Phc3	11.326	12.1393	10.3774	polyhomeotic-like protein 3 isoform x2	0.028873	0.434432	0.851828	Unchanged	-0.22171	0.0160463	0.0222556	Slightly down
788	Itpripl1	8.52282	10.2615	8.77147	inositol -trisphosphate receptor-interacting 1	0.202684	0.0813755	0.15956	Unchanged	-0.2209	0.0137384	0.0190547	Slightly down
789	Poc5	6.96271	7.5499	6.45459	centrosomal protein poc5 isoform x1	0.048433	0.385396	0.755678	Unchanged	-0.22052	0.0251412	0.0348699	Slightly down
790	Zer1	6.77197	7.08057	6.05843	protein zer-1 homolog isoform x1	0.000233064	0.51	1	Unchanged	-0.220092	0.023494	0.0325853	Slightly down
791	Wee1	14.8083	16.0622	13.7391	wee1-like protein kinase	0.050298	0.372581	0.730552	Unchanged	-0.219919	0.0272462	0.0377894	Slightly down
792	Hsd17b4	32.8145	37.6171	32.1895	peroxisomal multifunctional enzyme type 2	0.133512	0.164388	0.322329	Unchanged	-0.219838	0.00345377	0.00479024	Slightly down
793	Trim59	36.9304	34.5264	29.5504	tripartite motif-containing protein 59	-0.161341	0.121348	0.237937	Unchanged	-0.219696	0.00888681	0.0123257	Slightly down
794	Hmmr	36.8411	40.7489	34.8855	hyaluronan mediated motility receptor isoform x2	0.0710529	0.344872	0.676219	Unchanged	-0.219306	0.00488208	0.00677127	Slightly down
795	Krcc1	26.0353	26.7377	22.8951	lysine-rich coiled-coil protein 1	-0.0357783	0.429491	0.84214	Unchanged	-0.218762	0.0308181	0.0427435	Slightly down
796	Ift43	12.9883	11.8283	10.1238	intraflagellar transport protein 43 homolog isoform x1	-0.195032	0.129443	0.253811	Unchanged	-0.218109	0.0329943	0.0457618	Slightly down
797	Rps13	252.069	213.713	183.31	40s ribosomal protein s13	-0.287997	0.1601	0.313921	Unchanged	-0.21678	0.0345145	0.0478704	Slightly down
798	Tnfaip8	19.0854	22.5486	19.3346	tumor necrosis factor alpha-induced protein 8 isoform x2	0.175515	0.108786	0.213306	Unchanged	-0.21668	0.0169534	0.0235138	Slightly down
799	Ivd	8.7607	7.86799	6.74617	isovaleryl- mitochondrial	-0.21544	0.103936	0.203797	Unchanged	-0.216646	0.032937	0.0456823	Slightly down
800	Cmtm6	19.4785	18.5679	15.9311	cklf-like marvel transmembrane domain-containing protein 6	-0.128496	0.225651	0.442454	Unchanged	-0.216208	0.00866429	0.012017	Slightly down
801	Psmc3	115.62	102.936	88.3278	26s protease regulatory subunit 6a	-0.234589	0.0369244	0.0724008	Unchanged	-0.215981	0.00323116	0.00448149	Slightly down
802	Ndufb9	83.1665	114.599	98.4212	nadh dehydrogenase	0.411341	0.0551595	0.108156	Unchanged	-0.21472	0.0057395	0.00796047	Slightly down
803	Wwp2	20.1236	24.5697	21.1195	nedd4-like e3 ubiquitin-protein ligase wwp2 isoform x1	0.221082	0.0482934	0.094693	Unchanged	-0.213647	0.00822399	0.0114064	Slightly down
804	Mbd1	15.7667	19.0848	16.3987	methyl- -binding domain protein 1 isoform x6	0.211743	0.0710194	0.139254	Unchanged	-0.213607	0.0144827	0.020087	Slightly down
805	Tmem134	39.3533	38.0362	32.6953	transmembrane protein 134 isoform x1	-0.108053	0.26309	0.515863	Unchanged	-0.212583	0.0157671	0.0218684	Slightly down
806	Edc4	33.1363	39.2851	33.7818	enhancer of mrna-decapping protein 4 isoform x3	0.178083	0.0907469	0.177935	Unchanged	-0.212582	0.00500339	0.00693951	Slightly down
807	Spag5	33.6734	37.4531	32.2165	sperm-associated antigen 5	0.0887019	0.255412	0.500808	Unchanged	-0.212309	0.00335224	0.00464943	Slightly down
808	Pbxip1	16.0783	17.9405	15.4322	pre-b-cell leukemia transcription factor-interacting protein 1 isoform x1	0.0944961	0.253606	0.497266	Unchanged	-0.212206	0.0104096	0.0144378	Slightly down
809	Prr12	17.7019	19.1465	16.4726	proline-rich protein 12	0.038137	0.42027	0.824059	Unchanged	-0.211968	0.00418809	0.00580872	Slightly down
810	Cpox	40.2295	44.9318	38.6629	oxygen-dependent coproporphyrinogen-iii mitochondrial	0.0900053	0.268053	0.525593	Unchanged	-0.211832	0.00799807	0.011093	Slightly down
811	Flot2	61.2998	68.6567	59.0846	flotillin-2 isoform x2	0.0943214	0.24734	0.48498	Unchanged	-0.211586	0.00374122	0.00518894	Slightly down
812	Dnajc14	23.9141	24.1268	20.7589	dnaj homolog subfamily c member 14	-0.0518922	0.354972	0.696024	Unchanged	-0.211557	0.00833208	0.0115563	Slightly down
813	Mbnl2	26.2969	22.817	19.6361	muscleblind-like protein 2 isoform x5	-0.280128	0.0570957	0.111952	Unchanged	-0.211527	0.00994466	0.0137929	Slightly down
814	Btbd9	4.7238	4.22275	3.63585	btb poz domain-containing protein 9	-0.223855	0.0746045	0.146283	Unchanged	-0.211221	0.0266417	0.0369511	Slightly down
815	E430025E21Rik	53.1372	56.5328	48.6951	wash complex subunit strumpellin	0.0162582	0.469454	0.920497	Unchanged	-0.210645	0.00555747	0.00770801	Slightly down
816	Kctd20	23.8944	23.8079	20.5098	btb poz domain-containing protein kctd20 isoform x1	-0.0656857	0.337039	0.660861	Unchanged	-0.210407	0.00677831	0.00940126	Slightly down
817	Atp13a1	31.9973	33.838	29.1452	manganese-transporting atpase 13a1	0.0086914	0.486924	0.954753	Unchanged	-0.21022	0.00839964	0.01165	Slightly down
818	N4bp2l2	10.9773	11.1887	9.64369	nedd4-binding protein 2-like 2 isoform x2	-0.0425266	0.39315	0.770882	Unchanged	-0.209326	0.0266678	0.0369873	Slightly down
819	Tdrd7	15.0952	17.8947	15.4281	tudor domain-containing protein 7	0.182611	0.0996366	0.195366	Unchanged	-0.20913	0.0106177	0.0147263	Slightly down
820	Twsg1	53.5661	59.9728	51.7025	twisted gastrulation protein homolog 1	0.0923055	0.26724	0.524	Unchanged	-0.209032	0.0052116	0.0072283	Slightly down
821	Fkbp8	108.658	98.1	84.5719	peptidyl-prolyl cis-trans isomerase fkbp8 isoform x1	-0.211451	0.0615209	0.120629	Unchanged	-0.208807	0.0125505	0.0174071	Slightly down
822	Cep68	8.41356	8.16721	7.04189	centrosomal protein of 68 kda isoform x1	-0.111766	0.222512	0.436299	Unchanged	-0.208567	0.0214843	0.0297979	Slightly down
823	Ndufs3	33.8019	27.5329	23.73	nadh dehydrogenase	-0.352298	0.0414265	0.0812285	Unchanged	-0.208522	0.03574	0.04957	Slightly down
824	Ube4a	14.1474	17.0023	14.6685	ubiquitin conjugation factor e4 a	0.193977	0.0931443	0.182636	Unchanged	-0.208064	0.00541926	0.00751631	Slightly down
825	Sde2	15.9664	20.1529	17.3888	protein sde2 homolog	0.272009	0.0270029	0.0529469	Unchanged	-0.207767	0.0138877	0.0192617	Slightly down
826	Chmp5	50.3559	57.4458	49.5795	charged multivesicular body protein 5	0.125567	0.186628	0.365938	Unchanged	-0.207489	0.0107324	0.0148855	Slightly down
827	Mtmr3	18.5534	17.1007	14.7639	myotubularin-related protein 3 isoform x1	-0.181615	0.0885988	0.173723	Unchanged	-0.207204	0.00997135	0.0138299	Slightly down
828	Lrrc40	28.7201	26.735	23.0815	leucine-rich repeat-containing protein 40	-0.171131	0.106575	0.208971	Unchanged	-0.206871	0.0185476	0.0257248	Slightly down
829	Bcas2	66.2034	64.5634	55.7633	pre-mrna-splicing factor spf27	-0.10227	0.226903	0.444908	Unchanged	-0.206859	0.0220207	0.0305419	Slightly down
830	Nup214	18.2561	16.8046	14.5139	nuclear pore complex protein nup214	-0.19359	0.120903	0.237065	Unchanged	-0.206595	0.0136625	0.0189494	Slightly down
831	Acss2	10.9008	14.1904	12.2552	acetyl-coenzyme a cytoplasmic isoform x1	0.323321	0.0479577	0.0940348	Unchanged	-0.206516	0.0359389	0.0498459	Slightly down
832	Chmp1a	42.9865	55.3838	47.8528	charged multivesicular body protein 1a	0.307793	0.0413969	0.0811704	Unchanged	-0.205928	0.0130521	0.0181028	Slightly down
833	Metap2	62.6805	55.2757	47.7697	methionine aminopeptidase 2 isoform x2	-0.24731	0.0301642	0.0591455	Unchanged	-0.205879	0.00803581	0.0111454	Slightly down
834	Htt	15.6245	16.6643	14.4049	huntingtin isoform x1	0.0237662	0.44354	0.869686	Unchanged	-0.205652	0.0139819	0.0193924	Slightly down
835	Lrch4	27.6526	27.5634	23.8263	leucine-rich repeat and calponin homology domain-containing protein 4 isoform x1	-0.0776515	0.32233	0.632019	Unchanged	-0.204926	0.0225659	0.031298	Slightly down
836	Samm50	61.4226	53.609	46.3605	sorting and assembly machinery component 50 homolog	-0.255071	0.060313	0.118261	Unchanged	-0.204888	0.0101179	0.0140331	Slightly down
837	Pdk3	79.5114	71.2629	61.6373	pyruvate dehydrogenase isozyme 3	-0.226182	0.0446266	0.0875032	Unchanged	-0.204419	0.00457399	0.00634395	Slightly down
838	Lmbrd1	5.63024	7.00572	6.05796	probable lysosomal cobalamin transporter	0.243811	0.0619563	0.121483	Unchanged	-0.204319	0.0202996	0.0281549	Slightly down
839	Mat2b	25.3314	32.3522	27.9895	methionine adenosyltransferase 2 subunit beta isoform x1	0.29561	0.0514869	0.100955	Unchanged	-0.203992	0.0140541	0.0194925	Slightly down
840	Rab14	50.8693	50.6114	43.7824	ras-related protein rab-14	-0.0732883	0.301474	0.591126	Unchanged	-0.203919	0.0159541	0.0221278	Slightly down
841	Ptdss2	16.0125	18.36	15.8826	phosphatidylserine synthase 2	0.138875	0.221546	0.434403	Unchanged	-0.203674	0.0316277	0.0438664	Slightly down
842	Spg21	54.7361	63.4164	54.8968	maspardin	0.151048	0.156635	0.307127	Unchanged	-0.203138	0.0133203	0.0184748	Slightly down
843	Rai1	16.694	15.4378	13.3633	retinoic acid-induced protein 1	-0.183987	0.111809	0.219234	Unchanged	-0.202967	0.0135531	0.0187976	Slightly down
844	Vps53	20.3038	24.0268	20.8022	vacuolar protein sorting-associated protein 53 homolog	0.176504	0.0981764	0.192503	Unchanged	-0.202924	0.0131952	0.0183013	Slightly down
845	Casp8	22.0126	23.1363	20.027	caspase-8	0.00818974	0.487981	0.956826	Unchanged	-0.202856	0.0153604	0.0213044	Slightly down
846	Tmem59	66.6166	71.9367	62.3049	transmembrane protein 59	0.0531039	0.390712	0.766103	Unchanged	-0.202542	0.0131854	0.0182877	Slightly down
847	Pmpca	48.6141	60.8422	52.7295	peptidase (mitochondrial processing) alpha	0.255304	0.028773	0.0564176	Unchanged	-0.201471	0.00826199	0.0114591	Slightly down
848	Brpf3	14.2567	13.1631	11.4075	bromodomain and phd finger-containing protein 3 isoform x2	-0.187693	0.120032	0.235358	Unchanged	-0.20091	0.0203193	0.0281821	Slightly down
849	Exoc3	9.75422	10.7283	9.30372	exocyst complex component 3	0.0713375	0.308544	0.604989	Unchanged	-0.200289	0.0151048	0.0209497	Slightly down
850	Rnf6	38.2277	37.229	32.3055	e3 ubiquitin-protein ligase rnf6	-0.104393	0.214804	0.421185	Unchanged	-0.199723	0.00712688	0.00988471	Slightly down
851	Faf2	36.3174	40.627	35.2538	fas-associated factor 2	0.0915664	0.262031	0.513787	Unchanged	-0.199412	0.00907997	0.0125936	Slightly down
852	Zdhhc20	23.3745	25.8254	22.4233	probable palmitoyltransferase zdhhc20 isoform x1	0.0757588	0.302933	0.593986	Unchanged	-0.198903	0.0195494	0.0271143	Slightly down
853	Clip2	17.6988	20.9796	18.2217	cap-gly domain-containing linker protein 2 isoform x1	0.178596	0.0951087	0.186488	Unchanged	-0.198105	0.0165552	0.0229615	Slightly down
854	Ikbkb	31.2329	33.2872	28.9143	inhibitor of nuclear factor kappa-b kinase subunit beta isoform x1	0.0229292	0.441841	0.866354	Unchanged	-0.197906	0.0110304	0.0152987	Slightly down
855	Ogfr	47.1113	58.1954	50.5755	opioid growth factor receptor	0.245758	0.0768174	0.150622	Unchanged	-0.197421	0.00823699	0.0114244	Slightly down
856	Tars2	16.4703	16.4388	14.2862	threonine--trna mitochondrial isoform x1	-0.0655411	0.337692	0.662142	Unchanged	-0.197228	0.0300181	0.041634	Slightly down
857	Hat1	81.2252	69.571	60.5144	histone acetyltransferase type b catalytic subunit	-0.283985	0.029534	0.0579098	Unchanged	-0.196003	0.00910044	0.012622	Slightly down
858	Pdhb	56.545	67.1793	58.4639	pyruvate dehydrogenase e1 component subunit mitochondrial	0.189807	0.124456	0.244032	Unchanged	-0.195673	0.0111044	0.0154015	Slightly down
859	Ppp1r2	35.1131	35.5197	30.9198	protein phosphatase inhibitor 2	-0.0538191	0.364394	0.714499	Unchanged	-0.194891	0.0229377	0.0318137	Slightly down
860	Zfp512	28.9502	31.8851	27.7682	zinc finger protein 512 isoform x2	0.0780022	0.303657	0.595405	Unchanged	-0.194437	0.0133967	0.0185808	Slightly down
861	Lig1	84.7529	87.4806	76.1871	dna ligase 1 isoform x1	-0.0192033	0.450763	0.883849	Unchanged	-0.19427	0.0062431	0.00865894	Slightly down
862	Ubap2l	111.713	96.9747	84.4789	ubiquitin-associated protein 2-like isoform x12	-0.282727	0.0842392	0.165175	Unchanged	-0.193964	0.0050104	0.00694924	Slightly down
863	Eif2ak2	28.1835	28.6587	24.9754	interferon- double-stranded rna-activated protein kinase isoform x1	-0.0467011	0.380524	0.746125	Unchanged	-0.193629	0.0130454	0.0180935	Slightly down
864	Afap1l2	71.6141	90.9893	79.3873	actin filament-associated protein 1-like 2 isoform x1	0.273393	0.0369458	0.0724428	Unchanged	-0.191687	0.00652333	0.00904761	Slightly down
865	BC005624	18.2176	19.1058	16.6786	uncharacterized protein c9orf78 homolog	-0.00323031	0.502883	0.986046	Unchanged	-0.191403	0.0350034	0.0485484	Slightly down
866	Atp5g2	167.08	196.185	171.322	atp synthase f complex subunit mitochondrial isoform x1	0.174686	0.168205	0.329813	Unchanged	-0.190555	0.00765621	0.0106189	Slightly down
867	Dcaf15	32.0837	36.1875	31.5994	ddb1- and cul4-associated factor 15	0.106578	0.233176	0.457208	Unchanged	-0.190511	0.0317854	0.0440852	Slightly down
868	Ddx17	135.415	167.239	146.162	probable atp-dependent rna helicase ddx17 isoform x1	0.243926	0.0587532	0.115202	Unchanged	-0.189037	0.0108691	0.0150751	Slightly down
869	Sun2	39.6014	35.6287	31.1492	sun domain-containing protein 2 isoform x2	-0.216548	0.0555569	0.108935	Unchanged	-0.188864	0.0144837	0.0200884	Slightly down
870	Rbm12	18.8915	16.8797	14.7699	copine-1 isoform x1	-0.22987	0.0441682	0.0866043	Unchanged	-0.187901	0.0181532	0.0251779	Slightly down
871	Il17rc	58.3186	66.2202	57.9509	interleukin-17 receptor c	0.120856	0.198887	0.389974	Unchanged	-0.187517	0.0163509	0.0226781	Slightly down
872	Rps18	297.023	259.681	227.344	40s ribosomal protein s18	-0.245096	0.17405	0.341274	Unchanged	-0.186965	0.0173732	0.0240959	Slightly down
873	Wbp5	250.955	250.042	218.97	ww domain-binding protein 5	-0.0647903	0.354651	0.695394	Unchanged	-0.18655	0.0102041	0.0141527	Slightly down
874	AI846148	25.5837	22.869	20.0286	-	-0.223197	0.0721358	0.141443	Unchanged	-0.186246	0.0264933	0.0367452	Slightly down
875	Sec62	56.1768	51.5697	45.214	translocation protein sec62	-0.192629	0.0888997	0.174313	Unchanged	-0.185058	0.0268445	0.0372323	Slightly down
876	Zfp740	34.9775	40.2856	35.313	zinc finger protein 740 isoform x2	0.147761	0.227599	0.446272	Unchanged	-0.185009	0.0118539	0.016441	Slightly down
877	Pdxdc1	24.2276	27.3524	23.9938	pyridoxal-dependent decarboxylase domain-containing protein 1 isoform x3	0.108935	0.207231	0.406336	Unchanged	-0.183885	0.0128828	0.017868	Slightly down
878	Tpcn1	24.5162	22.5788	19.813	two pore calcium channel protein 1 isoform x1	-0.192647	0.12164	0.238509	Unchanged	-0.183397	0.0161772	0.0224372	Slightly down
879	Tm9sf1	38.3239	47.4499	41.6613	transmembrane 9 superfamily member 1	0.247986	0.0578445	0.113421	Unchanged	-0.182741	0.0159478	0.0221191	Slightly down
880	C330007P06Rik	32.9084	39.6299	34.7932	UPF0428 protein CXorf56 homolog	0.199662	0.0729587	0.143056	Unchanged	-0.182677	0.0221975	0.0307871	Slightly down
881	Etfa	74.8569	63.608	55.8936	electron transfer flavoprotein subunit mitochondrial	-0.294893	0.0269749	0.052892	Unchanged	-0.181681	0.0204719	0.0283937	Slightly down
882	Elp3	19.8872	19.6775	17.2961	elongator complex protein 3 isoform x1	-0.0775424	0.299824	0.58789	Unchanged	-0.181647	0.0301705	0.0418454	Slightly down
883	Mtmr9	19.6699	17.3596	15.2547	myotubularin-related protein 9	-0.249276	0.0407009	0.0798057	Unchanged	-0.181511	0.0341863	0.0474151	Slightly down
884	Snap47	40.1774	40.6457	35.7211	synaptosomal-associated protein 47	-0.0473178	0.372409	0.730214	Unchanged	-0.181055	0.0273069	0.0378736	Slightly down
885	Commd8	15.5008	19.0263	16.7263	comm domain-containing protein 8	0.234651	0.0624855	0.122521	Unchanged	-0.180989	0.0320021	0.0443857	Slightly down
886	Arpc1a	80.9631	83.743	73.6401	actin-related protein 2 3 complex subunit 1a	-0.00983574	0.48644	0.953804	Unchanged	-0.180413	0.0231102	0.032053	Slightly down
887	Vps4b	31.5448	34.9739	30.7582	vacuolar protein sorting-associated protein 4b	0.0827565	0.278473	0.546025	Unchanged	-0.180194	0.0313145	0.043432	Slightly down
888	Dhx30	19.6154	22.241	19.5746	atp-dependent rna helicase dhx30 isoform x1	0.116977	0.19494	0.382235	Unchanged	-0.179203	0.0142559	0.0197724	Slightly down
889	Wbp1l	53.5271	49.9102	43.949	ww domain binding protein 1-like isoform x1	-0.168136	0.10349	0.202923	Unchanged	-0.178497	0.024598	0.0341166	Slightly down
890	Tmem106c	32.1858	40.8064	35.9296	transmembrane protein 106c	0.28071	0.0296963	0.0582281	Unchanged	-0.178416	0.0240852	0.0334053	Slightly down
891	Cdc16	61.5333	54.64	48.1263	cell division cycle protein 16 homolog	-0.236345	0.034804	0.0682432	Unchanged	-0.178056	0.0143332	0.0198797	Slightly down
892	Nufip2	12.6102	13.3806	11.7914	nuclear fragile x mental retardation-interacting protein 2	0.0168071	0.462808	0.907467	Unchanged	-0.17763	0.035146	0.0487461	Slightly down
893	Prkcsh	125.504	115.462	101.731	glucosidase 2 subunit beta isoform x1	-0.184509	0.0879495	0.17245	Unchanged	-0.177544	0.015634	0.0216837	Slightly down
894	Heatr5b	13.6325	11.9858	10.5664	heat repeat-containing protein 5b	-0.253951	0.0358091	0.0702138	Unchanged	-0.176876	0.0360349	0.0499791	Slightly down
895	Snx19	12.1503	15.2564	13.4554	sorting nexin-19 isoform x2	0.262891	0.0268552	0.0526573	Unchanged	-0.176651	0.0299899	0.0415949	Slightly down
896	Pigk	15.8035	17.2462	15.2171	gpi-anchor transamidase	0.0623537	0.329177	0.645445	Unchanged	-0.175811	0.0241207	0.0334545	Slightly down
897	Becn1	38.634	44.6912	39.4561	beclin-1 isoform x1	0.146993	0.148018	0.290231	Unchanged	-0.174487	0.0222237	0.0308235	Slightly down
898	Rangap1	124.129	137.693	121.586	ran gtpase-activating protein 1	0.0870093	0.268442	0.526358	Unchanged	-0.174485	0.0110528	0.0153299	Slightly down
899	Cav1	109.571	137.623	121.636	caveolin-1	0.256253	0.0536562	0.105208	Unchanged	-0.173038	0.0254629	0.0353161	Slightly down
900	Bsdc1	16.666	20.5212	18.1452	BSD domain-containing protein 1	0.231339	0.0517101	0.101392	Unchanged	-0.172065	0.0355732	0.0493387	Slightly down
901	Ube4b	33.6051	30.9791	27.4076	ubiquitin conjugation factor e4 b isoform x2	-0.1901	0.12184	0.238902	Unchanged	-0.171921	0.0263214	0.0365067	Slightly down
902	Ist1	38.2474	40.2922	35.6503	ist1 homolog isoform x2	0.0120231	0.475495	0.932344	Unchanged	-0.1716	0.0277469	0.038484	Slightly down
903	Gga1	35.1394	35.6788	31.5652	adp-ribosylation factor-binding protein gga1 isoform x1	-0.0493442	0.375355	0.735989	Unchanged	-0.171523	0.021232	0.0294481	Slightly down
904	Atp9b	14.6269	16.3288	14.4619	probable phospholipid-transporting atpase iib isoform x1	0.0927378	0.248455	0.487167	Unchanged	-0.17038	0.0301068	0.041757	Slightly down
905	Zmynd8	38.6623	46.991	41.6922	protein kinase c-binding protein 1 isoform x16	0.207253	0.108187	0.212132	Unchanged	-0.16769	0.0140612	0.0195023	Slightly down
906	Rcn2	85.1014	103.089	91.4803	reticulocalbin 2	0.213625	0.0574578	0.112662	Unchanged	-0.167353	0.0211957	0.0293976	Slightly down
907	Zmynd11	25.6221	23.7518	21.0845	zinc finger mynd domain-containing protein 11	-0.181099	0.115174	0.225831	Unchanged	-0.16704	0.0312256	0.0433088	Slightly down
908	Rab12	25.4139	28.8062	25.5814	ras-related protein rab-12	0.112282	0.207263	0.406398	Unchanged	-0.166399	0.0340711	0.0472553	Slightly down
909	Ppm1b	42.5776	40.1499	35.6625	isoform partial	-0.144701	0.17943	0.351824	Unchanged	-0.166076	0.0308778	0.0428263	Slightly down
910	Net1	33.7459	38.9552	34.6243	neuroepithelial cell-transforming gene 1 protein isoform x2	0.135474	0.182766	0.358366	Unchanged	-0.164783	0.0312382	0.0433262	Slightly down
911	Emc3	51.8756	51.0839	45.4721	er membrane protein complex subunit 3	-0.0887129	0.253336	0.496737	Unchanged	-0.162946	0.0270052	0.0374552	Slightly down
912	Copb1	57.8611	51.9163	46.2889	coatomer subunit beta	-0.221771	0.0438293	0.0859397	Unchanged	-0.160608	0.0288943	0.0400753	Slightly down
913	Hnrnpc	131.699	122.633	109.352	heterogeneous nuclear ribonucleoproteins c1 c2 isoform x3	-0.168741	0.100097	0.196269	Unchanged	-0.160339	0.0231893	0.0321627	Slightly down
914	Eif3f	155.655	138.248	123.376	eukaryotic translation initiation factor 3 subunit f	-0.236362	0.0354028	0.0694172	Unchanged	-0.159094	0.0244688	0.0339373	Slightly down
915	Sec24b	41.1923	36.7584	32.8239	protein transport protein sec24b isoform x2	-0.240579	0.0989888	0.194096	Unchanged	-0.158477	0.0284879	0.0395117	Slightly down
916	Psmd8	116.459	104.275	93.1043	26s proteasome non-atpase regulatory subunit 8	-0.227237	0.0458147	0.0898328	Unchanged	-0.158384	0.0354256	0.049134	Slightly down
917	Aplp2	94.2746	98.9224	88.5274	amyloid-like protein 2 isoform x4	-0.000394491	0.509016	0.99807	Unchanged	-0.155169	0.0231964	0.0321725	Slightly down
918	Prpf6	35.1117	40.9347	36.6596	pre-mrna-processing factor 6	0.153558	0.126411	0.247866	Unchanged	-0.154208	0.032533	0.045122	Slightly down
919	Eif4b	207.197	181.845	163.172	eukaryotic translation initiation factor 4b isoform x2	-0.252513	0.0268356	0.0526188	Unchanged	-0.151468	0.0273946	0.0379953	Slightly down
920	Shc1	80.9644	90.0168	80.8432	shc-transforming protein 1 isoform x2	0.0886328	0.256572	0.503083	Unchanged	-0.150081	0.0293128	0.0406557	Slightly down
921	Eef1a1	4466.2	3967.53	3586.79	elongation factor 1-alpha 1	-0.236906	0.0340322	0.0667298	Unchanged	-0.140771	0.0330072	0.0457797	Slightly down
Notes:
a. Up/down, |log2FC| > 0.5, FDR < 0.05; Slightly up/down, |log2FC| > 0.1, FDR < 0.05; Unchanged, FDR > 0.05
b. Filter method of level 1 genes was as follows: 1) ADM vs. NC: ADM up; 2) W1CC vs. ADM: W1CC down
c. Filter method of level 2 genes was as follows: 1) ADM vs. NC: ADM up/slight up; 2) W1CC vs. ADM: W1CC down/slightly down
d. Filter method of level 3 genes was as follows: 1) ADM vs. NC: ADM unchanged; 2) W1CC vs. ADM: W1CC down/slightly down

## Sheet: W5CC
#	Symbol	Expression			Description	ADMvsNC				W5CCvsADM
		NC	ADM	W5CC		Log2FC	p-value	FDR	Trenda	Log2FC	p-value	FDR	Trenda
Level 1b
1	Dhx58	0.939814	3.68718	1.68159	probable atp-dependent rna helicase dhx58	1.91221	5.828e-16	1.33059e-15	Up	-1.10877	7.60206e-09	8.01354e-07	Down
2	Lrrc48	0.429368	1.29191	0.569272	leucine-rich repeat-containing protein 48	1.5133	1.75808e-06	4.01388e-06	Up	-1.15539	1.65752e-05	0.000434698	Down
3	2210011C24Rik	0.585453	1.14724	0.331714	-	0.887675	0.006321	0.0144315	Up	-1.74068	2.92265e-06	0.000111253	Down
4	Mgst1	1.19696	2.01064	0.729491	microsomal glutathione s-transferase 1	0.678366	0.0120961	0.0276167	Up	-1.43435	1.43403e-05	0.000387348	Down
5	Oas3	4.52465	8.22592	3.5203	2 -5 -oligoadenylate synthase 3	0.796962	3.72681e-08	8.50869e-08	Up	-1.2033	1.44303e-13	6.44831e-11	Down
6	Gla	4.82818	9.07402	4.00372	alpha-galactosidase a	0.849255	3.14836e-06	7.18805e-06	Up	-1.16237	1.18902e-08	1.15834e-06	Down
7	Oas1a	8.72783	15.1018	7.50752	2 -5 -oligoadenylate synthase 1a isoform x1	0.735698	0.000319846	0.000730242	Up	-0.990919	1.13856e-06	5.15499e-05	Down
8	Trem2	0.030899	2.10579	1.04583	triggering receptor expressed on myeloid cells 2	5.8283	5.1865e-30	1.18413e-29	Up	-0.985559	0.000153173	0.00245981	Down
9	Mgst2	5.91167	18.6238	9.41817	microsomal glutathione s-transferase 2	1.60215	3.34444e-11	7.6357e-11	Up	-0.965098	2.73226e-05	0.000643333	Down
10	Arl6ip1	64.4556	117.837	59.8972	adp-ribosylation factor-like protein 6-interacting protein 1	0.813742	7.09545e-06	1.61997e-05	Up	-0.959502	1.13426e-07	7.72031e-06	Down
11	Fam132a	9.13669	26.7156	13.6818	adipolin	1.49037	1.27225e-13	2.90468e-13	Up	-0.951052	3.32818e-05	0.000748495	Down
12	Gbp5	0.34624	2.39178	1.23025	guanylate-binding protein 5	2.72723	2.21545e-28	5.05812e-28	Up	-0.936549	2.66509e-06	0.000103363	Down
13	Uba7	7.33968	10.8504	5.6665	ubiquitin-like modifier-activating enzyme 7	0.505274	0.00230547	0.00526364	Up	-0.918445	3.87155e-07	2.15085e-05	Down
14	Ly6a	10.3378	34.0991	17.8812	lymphocyte antigen 6a-2 6e-1 precursor	1.66915	2.72456e-12	6.22047e-12	Up	-0.917425	0.000122677	0.00206946	Down
15	C2	2.85781	6.13949	3.22668	complement c2	1.04783	3.81631e-06	8.71304e-06	Up	-0.909185	5.05527e-06	0.000169793	Down
16	Oas1g	1.46743	2.70908	1.46048	2 -5 -oligoadenylate synthase 1a isoform x1	0.828856	0.000346555	0.000791222	Up	-0.875316	0.00227473	0.0182864	Down
17	Enpp2	0.909955	2.07196	1.11723	ectonucleotide pyrophosphatase phosphodiesterase family member 2 isoform x2	1.11825	1.16055e-06	2.64966e-06	Up	-0.866153	1.09024e-05	0.000315037	Down
18	Sirt5	2.57375	4.42669	2.40952	nad-dependent protein deacylase sirtuin- mitochondrial isoform x1	0.727052	0.00185882	0.00424389	Up	-0.858227	0.000125163	0.00210341	Down
19	Zbp1	0.832541	2.14175	1.187	z-dna-binding protein 1	1.29445	1.30854e-07	2.98754e-07	Up	-0.830244	0.000757266	0.00823161	Down
20	Ddx60	0.899303	2.78128	1.56091	probable atp-dependent rna helicase ddx60	1.5591	3.15896e-15	7.21223e-15	Up	-0.809763	6.68698e-06	0.000211794	Down
21	Gbp9	4.59707	11.9102	6.77929	isoform cra_a	1.30228	1.15916e-15	2.64649e-15	Up	-0.787073	1.07915e-07	7.46886e-06	Down
22	Xdh	3.1885	33.8986	19.413	xanthine dehydrogenase oxidase	3.34182	2.42341e-109	5.5329e-109	Up	-0.783988	3.55369e-08	2.9574e-06	Down
23	Gm42031	1.36312	3.02994	1.74645	gag-pro-pol polyprotein	1.08368	1.23701e-06	2.82423e-06	Up	-0.77386	0.000627678	0.00715201	Down
24	Pttg1	22.2315	36.5103	21.2443	securin isoform x1	0.6594	0.000631133	0.00144094	Up	-0.764826	0.000135384	0.00223346	Down
25	Acaa1b	0.124828	4.83757	2.81597	3-ketoacyl- thiolase peroxisomal isoform x1	5.20022	8.39913e-24	1.91761e-23	Up	-0.762116	0.00142895	0.0131378	Down
26	Cln3	4.20692	8.10532	4.72052	battenin isoform x1	0.88078	1.64777e-06	3.76204e-06	Up	-0.758324	1.45773e-05	0.000393232	Down
27	S100a13	11.4282	19.3211	11.3352	protein s100-a13	0.705134	0.0030208	0.0068968	Up	-0.753217	0.000670004	0.00749301	Down
28	Plcd4	0.321759	1.74595	1.01806	1-phosphatidylinositol -bisphosphate phosphodiesterase delta-4 isoform x1	2.34445	1.15418e-11	2.63511e-11	Up	-0.752639	9.16543e-05	0.00165788	Down
29	Bphl	9.1734	14.0536	8.25641	valacyclovir hydrolase	0.563229	0.0192725	0.044001	Up	-0.751307	0.00065551	0.00737108	Down
30	Svep1	0.76047	1.26974	0.744053	von willebrand factor type egf and pentraxin domain-containing protein 1	0.669871	0.000892732	0.0020382	Up	-0.748471	3.49283e-05	0.000774386	Down
31	Gbp2	2.78269	6.46299	3.79539	guanylate-binding protein 1-like isoform x2	1.1547	3.38161e-10	7.72058e-10	Up	-0.744524	2.9649e-06	0.000112139	Down
32	Ifi27l2a	0.951492	4.68827	2.75625	interferon alpha-inducible protein 27-like protein 2a isoform 2 precursor	2.26003	1.74963e-10	3.99458e-10	Up	-0.744311	0.00210849	0.0173572	Down
33	Ing4	18.166	29.3347	17.3651	inhibitor of growth protein 4 isoform x2	0.632479	0.000110286	0.000251794	Up	-0.73939	5.52915e-05	0.00111645	Down
34	Ugt1a6a	0.0929967	1.61904	0.954607	udp-glucuronosyltransferase 1-6 isoform x3	4.03484	1.1778e-29	2.68904e-29	Up	-0.737838	0.00584656	0.0357995	Down
35	Gsdmd	32.2885	61.5865	36.6412	gasdermin-d isoform x1	0.873016	7.92811e-08	1.81007e-07	Up	-0.732641	3.1777e-05	0.000723358	Down
36	Igtp	10.6135	18.4848	11.0028	interferon gamma induced gtpase	0.733953	4.03531e-07	9.21305e-07	Up	-0.726318	1.0694e-06	4.90671e-05	Down
37	Akr1b8	39.6385	66.0584	39.3731	aldose reductase-related protein 2	0.670315	7.62433e-07	1.74071e-06	Up	-0.72543	2.19875e-07	1.32931e-05	Down
38	Ifi27	85.0013	184.448	110.634	isg12a protein	1.06551	7.41741e-06	1.69347e-05	Up	-0.724419	0.00104654	0.0104835	Down
39	Serpinb8	1.07921	1.81666	1.08168	serpin b8	0.673552	0.00166248	0.00379561	Up	-0.724397	0.000159712	0.00254888	Down
40	Gpnmb	0.21555	4.02568	2.39244	transmembrane glycoprotein nmb	4.13409	5.27635e-49	1.20465e-48	Up	-0.72331	0.000138599	0.00227554	Down
41	Ifi35	11.9386	43.5803	26.1987	interferon-induced 35 kda protein	1.80941	2.90134e-26	6.62407e-26	Up	-0.717167	5.09217e-05	0.00104777	Down
42	Abtb1	6.39882	11.0468	6.66709	ankyrin repeat and btb poz domain-containing protein 1	0.732155	0.000573359	0.00130904	Up	-0.713611	0.00200495	0.0167873	Down
43	Rbks	1.95611	2.92726	1.7544	ribokinase isoform x1	0.52201	0.0190734	0.0435466	Up	-0.711256	0.000957942	0.00980986	Down
44	Uap1l1	23.7261	52.5785	32.0495	udp-n-acetylhexosamine pyrophosphorylase-like protein 1	1.09402	3.09264e-07	7.06082e-07	Up	-0.698646	0.000186602	0.00286674	Down
45	Usp18	5.45345	17.7762	10.843	ubl carboxyl-terminal hydrolase 18	1.6463	4.90744e-18	1.12042e-17	Up	-0.694426	5.81286e-05	0.00115529	Down
46	Mthfsl	2.1468	3.30864	2.0163	5-formyltetrahydrofolate cyclo-ligase isoform x1	0.567895	0.0176461	0.0402879	Up	-0.693375	0.0049971	0.0321328	Down
47	Ttc30b	3.14222	4.8523	2.97081	tetratricopeptide repeat protein 30b	0.557554	0.00113435	0.00258983	Up	-0.679867	0.000348604	0.00459556	Down
48	Cyp1b1	25.6515	38.2014	23.4293	cytochrome p450 1b1	0.509274	0.00776267	0.017723	Up	-0.673774	0.000477277	0.00583621	Down
49	Mppe1	4.11234	8.46909	5.2412	metallophosphoesterase 1	0.982582	1.92513e-07	4.39528e-07	Up	-0.67087	5.59482e-05	0.00112639	Down
50	Nhej1	2.1636	4.55793	2.82468	non-homologous end-joining factor 1	1.01892	0.000147594	0.000336973	Up	-0.670533	0.00719015	0.0414027	Down
51	H2-T23	8.66971	18.9962	11.815	mhc class ib	1.0779	1.26498e-06	2.88808e-06	Up	-0.669666	0.00125825	0.011974	Down
52	Trim34a	0.532614	1.25793	0.77785	tripartite motif-containing protein 34a isoform x1	1.1631	2.08617e-06	4.76294e-06	Up	-0.669426	0.00351452	0.0250669	Down
53	Cenpa	67.9059	107.998	67.5485	histone h3-like centromeric protein a	0.610047	7.45688e-05	0.000170248	Up	-0.659243	4.27037e-05	0.000910576	Down
54	Gbp7	1.26809	4.28913	2.67501	guanylate-binding protein 4 isoform x1	1.68043	1.96165e-15	4.47866e-15	Up	-0.653817	7.82593e-05	0.00145976	Down
55	Acyp1	10.17	21.5676	13.6811	acylphosphatase-1 isoform x1	1.02863	4.44853e-06	1.01564e-05	Up	-0.640272	0.00321387	0.0235411	Down
56	Cmbl	7.04948	13.9593	8.84113	carboxymethylenebutenolidase homolog isoform x1	0.930084	8.94764e-06	2.04284e-05	Up	-0.639762	0.000350047	0.00460637	Down
57	Cndp2	26.3431	76.144	48.3379	cytosolic non-specific dipeptidase	1.47372	2.21894e-17	5.06608e-17	Up	-0.639167	0.000235044	0.00342836	Down
58	Ccnb1	73.5052	121.597	77.9205	g2 mitotic-specific cyclin-b1	0.662197	2.59419e-07	5.92281e-07	Up	-0.620095	1.42431e-06	6.18805e-05	Down
59	Nppb	1.85971	3.54344	2.28932	brain natriuretic peptide	0.876848	0.000762452	0.00174076	Up	-0.607996	0.00892053	0.0482598	Down
60	Tmem14a	3.53039	16.2086	10.5271	transmembrane protein 14a isoform x1	2.1465	8.73276e-19	1.99378e-18	Up	-0.605404	0.00176246	0.0152862	Down
61	Tap2	12.1997	23.9708	15.6353	antigen peptide transporter 2	0.916462	1.04257e-07	2.38031e-07	Up	-0.601169	0.00148139	0.0135096	Down
62	Apol9b	15.2292	37.2217	24.1844	apolipoprotein l 9a	1.22873	1.87506e-14	4.28096e-14	Up	-0.600998	1.49899e-05	0.000401727	Down
63	Trim12c	5.80266	11.9293	7.7694	tripartite motif-containing protein 30a-like	0.974756	1.38738e-11	3.16754e-11	Up	-0.597911	2.60109e-05	0.000618163	Down
64	Glb1l	1.65484	4.12243	2.70509	beta-galactosidase-1-like protein isoform x1	1.25541	4.9654e-12	1.13365e-11	Up	-0.590168	0.00208016	0.0171962	Down
65	Cenpw	13.7033	21.0258	13.7772	centromere protein w	0.563799	0.0105323	0.0240463	Up	-0.585473	0.000173349	0.00270355	Down
66	Adck3	0.616558	2.68412	1.77843	atypical kinase mitochondrial	2.06851	1.01307e-15	2.31296e-15	Up	-0.573898	0.00382144	0.0266511	Down
67	Hexa	22.7396	35.4078	23.5028	beta-hexosaminidase subunit alpha	0.575467	2.37024e-05	5.41151e-05	Up	-0.569981	2.84142e-05	0.00066221	Down
68	Surf1	10.6073	17.0988	11.3526	surfeit locus protein 1 isoform x1	0.630123	0.000463029	0.00105714	Up	-0.569681	0.000327499	0.00439413	Down
69	Tubb4b	298.644	551.185	367.476	tubulin beta-4b chain	0.821156	6.89978e-10	1.57529e-09	Up	-0.565387	4.6656e-05	0.000975736	Down
70	Exoc3l4	1.09038	2.45777	1.64222	exocyst complex component 3-like protein 4	1.11352	7.32797e-07	1.67305e-06	Up	-0.559176	0.00172536	0.0150789	Down
71	Irf7	12.8635	19.7224	13.178	interferon regulatory factor 7	0.552195	0.000198609	0.000453446	Up	-0.557348	7.38271e-05	0.00139353	Down
72	Glod4	22.7297	38.1217	25.6217	glyoxalase domain-containing protein 4	0.685423	2.71705e-06	6.20331e-06	Up	-0.555956	0.000753337	0.00820191	Down
73	Fancg	9.45852	14.6093	9.81385	fanconi anemia group g protein isoform x2	0.564321	0.000117534	0.000268344	Up	-0.554683	0.000323319	0.00434946	Down
74	Inhbb	1.5618	8.14943	5.46792	inhibin beta b chain	2.32585	3.44003e-31	7.85395e-31	Up	-0.553975	0.000133339	0.00220831	Down
75	Dpp7	5.53431	8.90125	6.01104	dipeptidyl peptidase 2	0.62932	0.001785	0.00407534	Up	-0.549042	0.00611251	0.0369209	Down
76	Xaf1	5.6717	12.0461	8.11424	xiap-associated factor 1	1.02017	3.25498e-09	7.43146e-09	Up	-0.543537	0.000562435	0.00659938	Down
77	Dkk3	9.12778	19.5837	13.2608	dickkopf-related protein 3	1.03569	9.57617e-14	2.18634e-13	Up	-0.541304	5.73485e-05	0.0011456	Down
78	Sytl1	2.05064	67.9594	46.1721	synaptotagmin-like protein 1 isoform x1	4.97305	1.03119e-87	2.3543e-87	Up	-0.540483	0.000734565	0.00805019	Down
79	Igfbp2	3.46213	6.94641	4.71015	insulin-like growth factor-binding protein 2	0.950443	0.000144432	0.000329754	Up	-0.539101	0.00497044	0.0320292	Down
80	Fbxo32	1.55087	2.72843	1.85012	f-box only protein 32	0.754712	5.6816e-05	0.000129717	Up	-0.538184	0.000474586	0.00580676	Down
81	Slc25a17	50.6701	124.845	84.9041	peroxisomal membrane protein pmp34	1.23737	1.89854e-20	4.33456e-20	Up	-0.537318	0.000147811	0.00239995	Down
82	Gbp3	6.9747	16.4615	11.203	isoform cra_a	1.17018	1.46703e-14	3.34938e-14	Up	-0.532896	6.8639e-05	0.00131984	Down
83	Sat1	82.6496	239.554	164.93	diamine acetyltransferase 1	1.47949	1.26744e-13	2.89369e-13	Up	-0.523349	0.00500823	0.0321809	Down
84	Abcb4	1.09205	3.82064	2.62502	multidrug resistance protein 3 isoform x1	1.73263	4.31601e-18	9.8539e-18	Up	-0.518189	0.000645557	0.0072904	Down
85	D030056L22Rik	44.5791	90.5194	62.5146	-	0.961332	1.03474e-08	2.36243e-08	Up	-0.514472	0.000671136	0.00749933	Down
86	Pex7	7.82919	12.1305	8.38443	peroxisomal biogenesis factor 7	0.573532	0.00152052	0.00347152	Up	-0.513433	0.00201797	0.0168662	Down
87	Pros1	13.8994	45.8617	31.7823	vitamin k-dependent protein s	1.65591	3.58196e-33	8.17799e-33	Up	-0.509388	0.000196134	0.00298535	Down
88	Ogdhl	4.2514	17.3664	12.0643	2-oxoglutarate dehydrogenase- mitochondrial isoform x1	1.97095	4.64858e-31	1.06132e-30	Up	-0.507638	0.00109008	0.0108071	Down
89	Col4a6	0.0593602	2.52284	1.75799	collagen alpha-6 chain	5.32626	5.17987e-75	1.18262e-74	Up	-0.503149	0.00709407	0.0409843	Down
90	Acaa2	18.9152	30.1421	21.0366	3-ketoacyl- mitochondrial	0.61416	0.00025208	0.000575526	Up	-0.502446	0.00488175	0.0316543	Down
level 2c
1	Tgtp1	1.82665	2.5577	1.32452	interferon-inducible gtpase 1 isoform x1	0.419353	0.0353062	0.0494484	Slightly up	-0.924588	1.70215e-06	7.0827e-05	Down
2	Ccnb2	56.7616	72.691	39.9066	g2 mitotic-specific cyclin-b2	0.293868	0.0215123	0.0301293	Slightly up	-0.841434	2.41526e-10	3.97561e-08	Down
3	Vwa5a	12.8367	18.2258	10.4804	von willebrand factor a domain-containing protein 5a isoform x4	0.44003	0.000698081	0.000977705	Slightly up	-0.778098	9.91795e-08	6.98179e-06	Down
4	Aldh16a1	19.807	28.3489	17.3776	aldehyde dehydrogenase family 16 member a1	0.458365	0.00453116	0.00634617	Slightly up	-0.689787	0.000198605	0.00301559	Down
5	Tgtp2	1.2153	1.76542	1.08239	interferon-inducible gtpase 1 isoform x1	0.481775	0.0352447	0.0493623	Slightly up	-0.681665	0.000292242	0.00405277	Down
6	Ppox	14.3029	19.4711	12.2048	protoporphyrinogen oxidase isoform x1	0.381367	0.0133869	0.0187491	Slightly up	-0.655241	0.000183737	0.00283443	Down
7	Pcmtd2	3.84166	5.0952	3.26776	myelin transcription factor 1 isoform 2	0.344379	0.0186187	0.0260767	Slightly up	-0.620845	6.37533e-05	0.00123935	Down
8	Serpinb6a	120.725	155.955	101.278	serpin b6 isoform x1	0.30772	0.0220908	0.0309396	Slightly up	-0.602686	9.77765e-06	0.000288356	Down
9	Dnal1	5.4225	7.59867	4.96714	dynein light chain axonemal	0.418082	0.0041632	0.00583081	Slightly up	-0.592094	3.14459e-05	0.000717409	Down
10	Yipf2	6.13753	8.66723	5.76704	protein yipf2	0.430557	0.00804792	0.0112716	Slightly up	-0.565483	0.000258844	0.00370778	Down
11	Ttc33	13.3847	19.0407	12.8944	tetratricopeptide repeat protein 33	0.4452	0.00344083	0.00481909	Slightly up	-0.541709	0.00030118	0.00414384	Down
12	Tmub2	15.5679	21.8841	14.8775	transmembrane and ubiquitin-like domain-containing protein 2 isoform x1	0.426033	0.00168526	0.00236031	Slightly up	-0.535009	5.64421e-05	0.00113411	Down
13	Cdkl2	7.40407	10.3065	7.02245	cyclin-dependent kinase-like 2 isoform x1	0.413757	0.00698115	0.00977752	Slightly up	-0.532705	0.000208175	0.00311436	Down
14	Rab27a	1.34132	1.92286	1.32481	ras-related protein rab-27a	0.454732	0.023668	0.0331484	Slightly up	-0.515741	0.00819519	0.0454292	Down
15	Ccndbp1	23.8054	30.6573	21.2247	cyclin-d1-binding protein 1	0.298544	0.0294595	0.0412598	Slightly up	-0.508093	0.000119063	0.00202432	Down
16	Mtx3	6.7915	9.1574	6.34021	metaxin-3 isoform x2	0.366748	0.0304424	0.0426364	Slightly up	-0.506651	0.000728787	0.00800245	Down
17	Sh3rf2	1.33156	2.98717	2.07394	e3 ubiquitin-protein ligase sh3rf2 isoform x1	1.08478	9.17055e-06	2.09373e-05	Up	-0.499463	0.0272409	0.035195	Slightly down
18	Pyroxd2	0.905665	5.50264	3.84279	pyridine nucleotide-disulfide oxidoreductase domain-containing protein 2	2.5351	6.11698e-26	1.39657e-25	Up	-0.498048	0.0172569	0.0222957	Slightly down
19	Fam221a	3.40409	7.99163	5.59964	-	1.17281	6.96888e-09	1.59107e-08	Up	-0.494651	0.031544	0.0407545	Slightly down
20	Pik3r3	8.99695	21.4398	15.0359	phosphatidylinositol 3-kinase regulatory subunit gamma isoform x1	1.18502	5.78226e-18	1.32015e-17	Up	-0.491229	0.00249719	0.00322634	Slightly down
21	Fggy	3.56994	8.68362	6.09691	fggy carbohydrate kinase domain-containing protein isoform x2	1.22841	1.0192e-07	2.32695e-07	Up	-0.491124	0.0244262	0.0315584	Slightly down
22	Trim30a	1.81146	8.35051	5.84029	tripartite motif-containing protein 30a-like	2.13224	8.09735e-33	1.84871e-32	Up	-0.490885	0.0037335	0.00482364	Slightly down
23	Gnpda1	6.82534	11.0856	7.77508	glucosamine-6-phosphate isomerase 1	0.634703	0.000217842	0.000497357	Up	-0.489924	0.0112443	0.0145276	Slightly down
24	Oas1c	2.2746	6.60255	4.63089	2 -5 oligoadenylate synthetase 1e	1.47561	1.63906e-14	3.74214e-14	Up	-0.489721	0.0116891	0.0151022	Slightly down
25	Lhfpl1	0.0570057	5.11749	3.58212	lipoma hmgic fusion partner-like 1 protein isoform x3	6.27367	1.46311e-69	3.34042e-69	Up	-0.488701	0.0227333	0.0293713	Slightly down
26	Mcts1	11.8906	22.0726	15.5621	malignant t-cell-amplified sequence 1 isoform x1	0.834829	1.78162e-05	4.06762e-05	Up	-0.486686	0.0355194	0.0458907	Slightly down
27	Ptgr1	9.96602	20.675	14.594	prostaglandin reductase 1	0.99756	1.00262e-06	2.28908e-06	Up	-0.486612	0.0378976	0.0489633	Slightly down
28	Unc119	24.9824	38.1644	26.9342	protein unc-119 homolog a isoform x1	0.550844	0.000610385	0.00139357	Up	-0.486107	0.0250213	0.0323273	Slightly down
29	Mfsd1	45.1845	101.699	71.8763	major facilitator superfamily domain-containing protein 1 isoform x1	1.11152	3.10617e-12	7.09171e-12	Up	-0.484785	0.0199311	0.0257507	Slightly down
30	H2-T22	17.6935	31.9604	22.5484	isoform cra_a	0.791251	1.17251e-07	2.67696e-07	Up	-0.483728	0.00698756	0.00902785	Slightly down
31	Ass1	4.27417	64.0016	45.0678	argininosuccinate synthase isoform x1	3.82861	3.2075e-60	7.32305e-60	Up	-0.482722	0.00139439	0.00180154	Slightly down
32	Ypel5	10.0715	16.8809	11.8919	protein yippee-like 5	0.684193	0.000106777	0.000243783	Up	-0.480145	0.00561795	0.00725833	Slightly down
33	Slc25a40	5.31084	12.7114	8.9783	solute carrier family 25 member 40 isoform x1	1.19638	1.33567e-13	3.04948e-13	Up	-0.477783	0.00455856	0.00588961	Slightly down
34	Hsd17b11	15.8748	25.8425	18.2916	estradiol 17-beta-dehydrogenase 11	0.630922	3.12241e-05	7.12878e-05	Up	-0.472817	0.00402701	0.00520286	Slightly down
35	Lage3	29.878	67.5242	48.0637	ekc keops complex subunit lage3	1.11833	1.38531e-10	3.1628e-10	Up	-0.470355	0.00708668	0.00915591	Slightly down
36	Wdr45	8.18601	13.4408	9.57847	wd repeat domain phosphoinositide-interacting protein 4	0.65286	4.08363e-05	9.32336e-05	Up	-0.467595	0.0100401	0.0129717	Slightly down
37	H2-Q6	41.7702	149.129	106.642	isoform cra_b	1.7777	1.01675e-24	2.32135e-24	Up	-0.46558	0.0135075	0.0174516	Slightly down
38	1600014C10Rik	4.84819	16.9414	12.1483	protein c19orf12 homolog	1.74741	7.72752e-23	1.76427e-22	Up	-0.463741	0.0326542	0.0421889	Slightly down
39	Uckl1	8.37907	18.8101	13.4676	uridine-cytidine kinase-like 1 isoform x3	1.10545	1.5982e-11	3.64886e-11	Up	-0.463563	0.0185291	0.0239394	Slightly down
40	Arrdc3	7.82985	13.5899	9.71482	arrestin domain-containing protein 3	0.730042	5.85865e-07	1.33759e-06	Up	-0.460272	0.00563933	0.00728595	Slightly down
41	Cuedc2	79.5141	119.412	85.8958	cue domain-containing protein 2 isoform x1	0.528269	0.000748359	0.00170858	Up	-0.459166	0.027283	0.0352494	Slightly down
42	H2-Q4	36.104	88.1703	63.3296	isoform cra_b	1.22795	4.60628e-14	1.05166e-13	Up	-0.459037	0.0130464	0.0168558	Slightly down
43	Ccdc157	5.40408	8.23287	5.92893	coiled-coil domain-containing protein 157 isoform x1	0.544944	0.000118876	0.000271407	Up	-0.456392	0.0283962	0.0366876	Slightly down
44	Gigyf1	12.1618	18.5252	13.3493	perq amino acid-rich with gyf domain-containing protein 1 isoform x1	0.541936	4.02216e-05	9.18301e-05	Up	-0.453113	0.00947749	0.0122448	Slightly down
45	Npc2	44.0022	73.8408	53.3852	epididymal secretory protein e1	0.689794	6.97768e-05	0.000159308	Up	-0.451241	0.0219071	0.0283038	Slightly down
46	H2-Q7	29.9843	93.188	67.3359	mhc h-2dr	1.57258	4.72032e-22	1.0777e-21	Up	-0.448738	0.0141348	0.018262	Slightly down
47	Peli2	1.22667	2.45565	1.77528	e3 ubiquitin-protein ligase pellino homolog 2	0.927349	4.37805e-06	9.99554e-06	Up	-0.446021	0.0301833	0.0389966	Slightly down
48	Katnal2	2.41964	4.07498	2.94433	katanin p60 atpase-containing subunit a-like 2 isoform x3	0.687048	0.000447213	0.00102103	Up	-0.44573	0.0254995	0.0329451	Slightly down
49	Anxa8	11.5689	78.0944	56.5104	annexin a8	2.68076	4.94676e-46	1.1294e-45	Up	-0.443389	0.00278362	0.00359641	Slightly down
50	Ccdc191	3.34464	5.33773	3.87208	---	0.60947	0.00028403	0.000648471	Up	-0.437915	0.0212913	0.0275081	Slightly down
51	2010315B03Rik	2.94327	4.63318	3.39749	Zinc finger protein 791	0.586085	0.000587535	0.0013414	Up	-0.425398	0.0306923	0.0396542	Slightly down
52	Vnn1	0.925321	11.7019	8.56589	vanin 1	3.5641	3.56789e-30	8.14586e-30	Up	-0.424996	0.0143004	0.018476	Slightly down
53	Nid2	4.92889	15.1306	11.0899	nidogen-2 precursor	1.55079	5.8693e-27	1.34002e-26	Up	-0.423842	0.0055606	0.00718423	Slightly down
54	Gtf2ird2	5.29169	7.94948	5.84652	general transcription factor ii-i repeat domain-containing protein 2b isoform x2	0.52314	0.000403595	0.00092145	Up	-0.421774	0.0154516	0.0199634	Slightly down
55	Ctns	7.77322	13.2994	9.79056	cystinosin isoform x1	0.705729	1.57521e-06	3.59637e-06	Up	-0.420883	0.0134862	0.017424	Slightly down
56	Fbxw9	32.8054	132.765	98.0458	F-box/WD repeat-containing protein 9	1.95511	7.39087e-41	1.68741e-40	Up	-0.419225	0.020331	0.0262674	Slightly down
57	Rnf213	11.8833	31.5496	23.3487	e3 ubiquitin-protein ligase rnf213 isoform x1	1.33625	3.50262e-15	7.99684e-15	Up	-0.411948	0.00991424	0.0128091	Slightly down
58	Zxdb	2.30673	3.58817	2.65601	zinc finger x-linked protein zxdb	0.570904	0.000512021	0.001169	Up	-0.411542	0.0209766	0.0271016	Slightly down
59	Fzd7	30.5047	53.837	39.8954	low quality protein: frizzled-7	0.753224	1.44695e-07	3.30354e-07	Up	-0.4108	0.00854767	0.0110435	Slightly down
60	Rin2	2.12988	8.38411	6.22456	ras and rab interactor 2 isoform x1	1.91059	5.6702e-24	1.29457e-23	Up	-0.406528	0.0113867	0.0147115	Slightly down
61	Lace1	2.86398	4.28868	3.18624	lactation elevated protein 1	0.512283	0.00285561	0.00651965	Up	-0.405626	0.0367502	0.0474809	Slightly down
62	Wdr35	15.632	68.672	51.1449	wd repeat-containing protein 35 isoform x1	2.06824	3.27837e-51	7.48487e-51	Up	-0.404593	0.0100375	0.0129684	Slightly down
63	Kdsr	5.29165	12.6936	9.44837	3-ketodihydrosphingosine reductase	1.19807	1.76292e-15	4.02494e-15	Up	-0.404102	0.0141723	0.0183105	Slightly down
64	Wbscr27	3.3738	9.2797	6.90923	williams-beuren syndrome chromosomal region 27 protein isoform x1	1.39673	1.21095e-13	2.76473e-13	Up	-0.399222	0.0273747	0.0353678	Slightly down
65	Gga2	12.2997	36.6968	27.5175	adp-ribosylation factor-binding protein gga2	1.51616	2.92977e-23	6.68896e-23	Up	-0.397244	0.026153	0.0337894	Slightly down
66	Capg	110.618	230.8	173.107	macrophage-capping protein	1.00013	5.46165e-12	1.24695e-11	Up	-0.396453	0.022542	0.0291241	Slightly down
67	Fam83d	17.4103	79.1048	59.28	protein fam83d	2.11849	8.75815e-51	1.99958e-50	Up	-0.395156	0.0102725	0.013272	Slightly down
68	Abca1	0.622298	5.11477	3.83606	atp-binding cassette sub-family a member 1	2.95952	3.36533e-44	7.68339e-44	Up	-0.392577	0.0179058	0.0231341	Slightly down
69	Zmym6	5.75497	12.8591	9.66958	zinc finger mym-type protein 6	1.09033	1.87718e-13	4.28579e-13	Up	-0.389825	0.0164416	0.0212424	Slightly down
70	Dyrk1b	10.4422	15.6707	11.7637	dual specificity tyrosine-phosphorylation-regulated kinase 1b isoform x3	0.515871	0.000202645	0.000462661	Up	-0.389471	0.0150847	0.0194893	Slightly down
71	Mocs1	4.80515	11.0745	8.33121	molybdenum cofactor biosynthesis protein 1 isoform x1	1.14402	2.00155e-09	4.56975e-09	Up	-0.388633	0.0273987	0.0353989	Slightly down
72	Prkar2b	29.1094	61.2734	46.1375	camp-dependent protein kinase type ii-beta regulatory subunit	1.00407	7.77964e-13	1.77617e-12	Up	-0.387859	0.011831	0.0152855	Slightly down
73	Klhl42	6.67675	17.2669	13.0562	kelch-like protein 42	1.30508	8.88368e-19	2.02824e-18	Up	-0.381939	0.017773	0.0229626	Slightly down
74	Parp11	4.89915	15.1999	11.5011	poly	1.56855	7.23328e-25	1.65143e-24	Up	-0.38168	0.0214987	0.0277761	Slightly down
75	Sptlc1	14.2105	25.6168	19.4024	serine palmitoyltransferase 1	0.785627	1.37258e-08	3.13375e-08	Up	-0.380054	0.0194714	0.0251569	Slightly down
76	Ikbkg	5.99513	10.4873	7.95366	nf-kappa-b essential modulator isoform x1	0.746379	1.11634e-06	2.54871e-06	Up	-0.379508	0.0311409	0.0402337	Slightly down
77	Atp6v1a	47.8564	73.9497	56.0449	v-type proton atpase catalytic subunit a	0.563287	8.0968e-06	1.84858e-05	Up	-0.379496	0.0145047	0.0187399	Slightly down
78	Phkb	5.01294	8.32232	6.30972	phosphorylase b kinase regulatory subunit beta isoform x2	0.662374	1.78312e-06	4.07106e-06	Up	-0.376617	0.01402	0.0181137	Slightly down
79	Ccl2	107.975	160.93	122.137	c-c motif chemokine 2	0.513639	0.001673	0.00381963	Up	-0.37563	0.0364106	0.0470421	Slightly down
80	Rnf167	9.14894	17.7677	13.4868	e3 ubiquitin-protein ligase rnf167 isoform x2	0.88853	5.97871e-08	1.365e-07	Up	-0.374368	0.0334097	0.043165	Slightly down
81	Ptgr2	12.2448	29.0993	22.1807	prostaglandin reductase 2 isoform x2	1.18397	2.88932e-17	6.59662e-17	Up	-0.372569	0.030994	0.0400439	Slightly down
82	Grn	101.311	163.83	124.85	isoform cra_e	0.62867	1.08075e-06	2.46746e-06	Up	-0.369559	0.0119137	0.0153923	Slightly down
83	Klrg2	6.90277	13.8843	10.6954	killer cell lectin-like receptor subfamily g member 2	0.934704	1.57725e-07	3.60102e-07	Up	-0.352057	0.0294446	0.0380421	Slightly down
84	Mxd4	31.4642	172.645	133.219	max dimerization protein 4	2.3911	1.27234e-57	2.9049e-57	Up	-0.351689	0.0221382	0.0286023	Slightly down
85	Ckmt1	0.162434	15.6651	12.0938	creatine kinase u- mitochondrial	6.47719	2.2411e-106	5.11666e-106	Up	-0.34915	0.037451	0.0483863	Slightly down
86	Nacc2	5.94333	11.7854	9.12447	nucleus accumbens-associated protein 2	0.922903	2.19296e-11	5.00676e-11	Up	-0.348903	0.0320821	0.0414497	Slightly down
87	Sesn1	8.56979	13.7587	10.653	sestrin-1 isoform x1	0.615994	1.34838e-05	3.0785e-05	Up	-0.348494	0.0375218	0.0484778	Slightly down
88	Rnf128	7.26038	16.2554	12.6259	e3 ubiquitin-protein ligase rnf128 isoform x2	1.09261	1.0752e-12	2.45478e-12	Up	-0.343815	0.0354724	0.04583	Slightly down
89	Rrm2	162.404	248.767	194.07	ribonucleoside-diphosphate reductase subunit m2	0.553741	7.63911e-05	0.000174409	Up	-0.33769	0.0332041	0.0428993	Slightly down
90	Stxbp2	60.249	103.607	80.6406	syntaxin-binding protein 2	0.713851	8.04885e-08	1.83764e-07	Up	-0.337039	0.0212145	0.0274089	Slightly down
91	Fbxo25	18.2746	30.8733	24.0812	f-box only protein 25 isoform x1	0.691251	2.08007e-07	4.74902e-07	Up	-0.336661	0.0295042	0.0381192	Slightly down
92	D17H6S56E-5	77.0989	114.651	90.2674	-	0.503503	8.02021e-05	0.00018311	Up	-0.321278	0.0250697	0.0323898	Slightly down
93	9030617O03Rik	9.67189	40.5257	32.0653	upf0317 protein c14orf159 mitochondrial	1.99904	2.60946e-46	5.95767e-46	Up	-0.315774	0.0321659	0.041558	Slightly down
94	Mmp14	27.5814	52.9565	41.9522	matrix metalloproteinase-14	0.87452	1.30837e-11	2.98715e-11	Up	-0.313007	0.0332295	0.0429322	Slightly down
95	Serpine2	29.688	311.653	247.183	glia-derived nexin	3.31849	6.23011e-76	1.4224e-75	Up	-0.310492	0.0299761	0.0387287	Slightly down
96	Rpap1	11.3598	40.1272	32.0023	rna polymerase ii-associated protein 1 isoform x1	1.75057	6.591e-35	1.50479e-34	Up	-0.304028	0.0364323	0.0470701	Slightly down
97	Tada1	8.02588	11.3111	7.91906	transcriptional adapter 1	0.43297	0.00635765	0.0134128	Slightly up	-0.497449	0.0376036	0.0485835	Slightly down
98	Pnrc2	29.4273	38.7781	27.3016	proline-rich nuclear receptor coactivator 2	0.335589	0.01034	0.0218143	Slightly up	-0.482124	0.00205631	0.00265673	Slightly down
99	Dstyk	7.4326	10.8806	7.70753	dual serine threonine and tyrosine protein kinase	0.487351	0.000387905	0.000818364	Slightly up	-0.477842	0.00715502	0.00924421	Slightly down
100	Scp2	23.1886	33.1309	23.5928	non-specific lipid-transfer protein	0.453755	0.00115137	0.00242905	Slightly up	-0.471809	0.0123917	0.01601	Slightly down
101	Serhl	9.2435	13.1958	9.46063	serine hydrolase-like protein 2 isoform x1	0.450785	0.00337894	0.00712857	Slightly up	-0.458354	0.0115478	0.0149196	Slightly down
102	Impa1	29.5602	39.696	28.6359	inositol monophosphatase 1	0.36479	0.00734918	0.0155046	Slightly up	-0.453721	0.0174288	0.0225178	Slightly down
103	Rcbtb1	12.4827	17.8604	13.0229	rcc1 and btb domain-containing protein 1	0.455668	0.000952949	0.00201044	Slightly up	-0.435974	0.0103053	0.0133144	Slightly down
104	Metap1d	9.63821	13.5947	10.02	methionine aminopeptidase mitochondrial	0.427274	0.00796487	0.0168035	Slightly up	-0.418074	0.0165112	0.0213323	Slightly down
105	Pramef8	6.80254	9.0465	6.67904	pramel family member	0.347264	0.0209891	0.0442808	Slightly up	-0.415364	0.0243222	0.0314241	Slightly down
106	Siae	8.35125	11.524	8.52873	sialate o-acetylesterase	0.39533	0.00604421	0.0127515	Slightly up	-0.413376	0.0161811	0.0209058	Slightly down
107	Hif1an	21.4886	27.87	20.7141	hypoxia-inducible factor 1-alpha inhibitor	0.31354	0.0132317	0.027915	Slightly up	-0.410671	0.0297536	0.0384413	Slightly down
108	Birc2	10.0684	14.6572	10.9974	baculoviral iap repeat-containing protein 2 isoform x1	0.480165	0.000640895	0.0013521	Slightly up	-0.396628	0.0377943	0.0488298	Slightly down
109	Apeh	37.8394	52.8019	39.6565	acylamino-acid-releasing enzyme	0.417493	0.00131767	0.00277989	Slightly up	-0.395059	0.0341435	0.044113	Slightly down
110	Vipas39	13.959	18.0912	13.5827	spermatogenesis-defective protein 39 homolog	0.304965	0.0183474	0.0387075	Slightly up	-0.393909	0.0248838	0.0321496	Slightly down
111	Cops7b	13.4691	18.8458	14.1554	cop9 signalosome complex subunit 7b isoform x2	0.415935	0.00272933	0.00575807	Slightly up	-0.390083	0.0157008	0.0202852	Slightly down
112	Col4a5	39.4913	51.702	38.9837	collagen alpha-5 chain isoform x1	0.323783	0.00615985	0.0129955	Slightly up	-0.386174	0.0117462	0.015176	Slightly down
113	Cdip1	14.3418	19.3338	14.5832	cell death-inducing p53-target protein 1	0.365605	0.00404516	0.0085341	Slightly up	-0.385914	0.0168152	0.021725	Slightly down
114	Mau2	24.8417	36.5585	27.6769	mau2 chromatid cohesion factor homolog isoform x2	0.492366	0.000102141	0.000215488	Slightly up	-0.383284	0.0309286	0.0399594	Slightly down
115	Ip6k2	27.7112	36.1497	27.3759	inositol hexakisphosphate kinase 2 isoform x1	0.319152	0.0153881	0.0324644	Slightly up	-0.380868	0.0299333	0.0386735	Slightly down
116	2310035C23Rik	7.27305	9.45548	7.16074	-	0.313178	0.0123434	0.0260409	Slightly up	-0.379489	0.0189097	0.0244312	Slightly down
117	Wrn	8.28505	10.5722	8.01098	werner syndrome atp-dependent helicase isoform x1	0.281831	0.0226549	0.0477952	Slightly up	-0.375102	0.0145732	0.0188285	Slightly down
118	Zfp120	4.17689	6.11949	4.65761	zinc finger protein 120 isoform x1	0.482874	0.0012847	0.00271034	Slightly up	-0.369183	0.0297671	0.0384588	Slightly down
119	Creb3	19.3292	26.2149	20.0148	cyclic amp-responsive element-binding protein 3	0.378952	0.0134721	0.0284221	Slightly up	-0.368872	0.0366617	0.0473666	Slightly down
120	Tnfaip2	29.1985	37.2622	28.5638	tumor necrosis factor alpha-induced protein 2	0.287905	0.0161322	0.0340342	Slightly up	-0.363405	0.0258911	0.033451	Slightly down
121	Rnf11	38.5732	49.9772	38.3857	ring finger protein 11	0.307427	0.011692	0.0246666	Slightly up	-0.359486	0.0237363	0.0306671	Slightly down
122	Magee1	13.5775	17.6716	13.6109	melanoma-associated antigen e1	0.31424	0.010868	0.0229284	Slightly up	-0.355758	0.0248005	0.032042	Slightly down
123	Ctsa	34.4596	47.219	36.3977	lysosomal protective protein	0.383477	0.00374954	0.00791043	Slightly up	-0.353272	0.0162546	0.0210008	Slightly down
124	Usp19	35.372	47.1381	36.7697	ubiquitin carboxyl-terminal hydrolase 19 isoform x1	0.35024	0.00395379	0.00834133	Slightly up	-0.338872	0.036742	0.0474703	Slightly down
125	Glmp	88.3276	129.773	101.303	glycosylated lysosomal membrane protein	0.488981	0.000117457	0.0002478	Slightly up	-0.334941	0.0236887	0.0306056	Slightly down
126	Cog7	13.8372	18.9106	14.8	conserved oligomeric golgi complex subunit 7	0.385117	0.00250695	0.00528893	Slightly up	-0.331223	0.0313247	0.0404712	Slightly down
127	Nek9	24.5795	33.0746	25.9267	serine threonine-protein kinase nek9 isoform x1	0.365208	0.00330097	0.00696407	Slightly up	-0.330602	0.0311606	0.0402592	Slightly down
128	Iqce	5.74203	7.41823	5.81859	iq domain-containing protein e isoform x4	0.302867	0.0182071	0.0384115	Slightly up	-0.327143	0.0361604	0.0467188	Slightly down
Level 3d
1	Gm21685	1.75136	1.09218	0.211041	ectonucleoside triphosphate diphosphohydrolase 4 isoform x1	-0.724465	0.231082	0.402582	Unchanged	-2.33908	7.04049e-07	3.51264e-05	Down
2	Ifit3	2.86293	3.32218	0.941559	interferon-induced protein with tetratricopeptide repeats 3	0.158451	0.323202	0.56307	Unchanged	-1.79508	4.3698e-15	2.80698e-12	Down
3	H2-T-ps	0.976286	2.04292	0.663761	mhc class ib	1.01991	0.0430871	0.0750646	Unchanged	-1.59247	2.31459e-06	9.18487e-05	Down
4	Ifit3b	0.959444	1.01882	0.334798	interferon-induced protein with tetratricopeptide repeats 3	0.0423383	0.533504	0.929449	Unchanged	-1.57689	5.99174e-09	6.48227e-07	Down
5	Tmem221	1.87643	1.13828	0.405469	transmembrane protein 221 isoform x2	-0.766052	0.0387381	0.0674879	Unchanged	-1.45959	1.71422e-05	0.000444347	Down
6	Nnmt	1.6649	1.40415	0.539423	nicotinamide n-methyltransferase	-0.289946	0.249001	0.4338	Unchanged	-1.35822	1.30211e-05	0.000360722	Down
7	Fcgrt	10.438	9.47168	3.92465	receptor n large subunit p51 isoform x1	-0.194815	0.241603	0.420912	Unchanged	-1.2526	1.56163e-08	1.46576e-06	Down
8	Bst2	102.77	107.187	47.1964	bone marrow stromal antigen 2	0.0085788	0.558315	0.972674	Unchanged	-1.16989	4.5199e-07	2.44497e-05	Down
9	Zcchc3	1.25046	0.871996	0.392054	zinc finger cchc domain-containing protein 3	-0.572082	0.0356423	0.0620945	Unchanged	-1.12992	#N/A	0.000574885	Down
10	Ydjc	1.17123	1.20135	0.539405	carbohydrate deacetylase	-0.010099	0.562102	0.979272	Unchanged	-1.12871	5.01911e-05	0.00103689	Down
11	Nudt15	1.53915	1.68673	0.777551	probable 8-oxo-dgtp diphosphatase nudt15	0.0666096	0.455294	0.793195	Unchanged	-1.09483	1.64154e-06	6.88626e-05	Down
12	Ifi44	2.5088	2.45771	1.16976	interferon-induced protein 44	-0.0952858	0.366989	0.639354	Unchanged	-1.04252	5.76947e-06	0.000188245	Down
13	Tacstd2	3.76922	4.50352	2.15464	tumor-associated calcium signal transducer 2	0.198427	0.204754	0.356715	Unchanged	-1.04078	1.96046e-07	1.2138e-05	Down
14	Gap43	0.892053	1.12738	0.541549	neuromodulin	0.280667	0.231177	0.402747	Unchanged	-1.03447	0.000505359	0.00608825	Down
15	Isg15	32.6927	25.7414	12.5496	ubiquitin-like protein isg15	-0.399369	0.0467211	0.0813957	Unchanged	-1.01778	2.16248e-07	1.31428e-05	Down
16	Miip	6.65583	8.89073	4.3884	migration and invasion-inhibitory protein	0.35856	0.0554856	0.0966648	Unchanged	-0.997637	3.59581e-07	2.014e-05	Down
17	Oasl2	13.9446	12.0157	5.92908	2 -5 -oligoadenylate synthase-like protein 2	-0.285304	0.0402694	0.0701557	Unchanged	-0.991031	9.46978e-09	9.63644e-07	Down
18	Rnasel	1.05703	1.10705	0.559381	2-5a-dependent ribonuclease isoform x1	0.00178289	0.995135	1	Unchanged	-0.961052	4.05611e-06	0.000143999	Down
19	Renbp	44.6238	58.1039	29.5497	n-acylglucosamine 2-epimerase isoform x1	0.325047	0.055459	0.0966184	Unchanged	-0.960174	2.10522e-06	8.46845e-05	Down
20	Rsph9	2.87626	3.47796	1.76776	radial spoke head protein 9 homolog	0.221227	0.281778	0.490903	Unchanged	-0.953045	5.87134e-05	0.00116175	Down
21	Ddt	41.3882	39.1908	20.2602	d-dopachrome decarboxylase	-0.132859	0.321391	0.559914	Unchanged	-0.937512	0.00011331	0.00194419	Down
22	Crb3	1.1742	1.4133	0.725567	denn domain-containing protein 1c	0.200878	0.31295	0.545209	Unchanged	-0.936162	0.00123368	0.0117948	Down
23	Frat2	2.6212	2.04398	1.06054	gsk-3-binding protein frat2	-0.413352	0.0695264	0.121126	Unchanged	-0.92396	0.000172096	0.00268605	Down
24	Rsad2	2.09297	1.5891	0.821491	radical s-adenosyl methionine domain-containing protein 2	-0.457011	0.0574415	0.100072	Unchanged	-0.923358	0.000215828	0.00320333	Down
25	Atp6ap2	26.9461	31.7978	16.5682	renin receptor	0.177623	0.141903	0.247217	Unchanged	-0.921553	3.63039e-08	3.00905e-06	Down
26	Lamtor4	22.3986	21.3345	11.3262	ragulator complex protein lamtor4	-0.122141	0.370531	0.645525	Unchanged	-0.895761	1.0256e-05	0.000298608	Down
27	Romo1	16.0665	14.2993	7.61102	reactive oxygen species modulator 1	-0.214419	0.325809	0.567612	Unchanged	-0.893396	0.00089901	0.00938527	Down
28	Parp9	12.2516	12.8738	6.84238	poly	0.00812985	0.54981	0.957857	Unchanged	-0.891669	1.76803e-08	1.62972e-06	Down
29	Chchd1	37.2747	27.6218	14.7516	coiled-coil-helix-coiled-coil-helix domain-containing protein 1	-0.484592	0.0325345	0.0566804	Unchanged	-0.891108	0.000611556	0.00702282	Down
30	Tctex1d2	11.8568	9.69013	5.15279	tctex1 domain-containing protein 2	-0.344459	0.112217	0.195501	Unchanged	-0.890424	3.03204e-05	0.000697181	Down
31	Apol9a	16.3637	18.2078	9.73839	apolipoprotein l 9a	0.0940596	0.34682	0.604217	Unchanged	-0.880747	4.77378e-08	3.8331e-06	Down
32	Atp5e	48.9989	43.5224	23.4542	atp synthase subunit mitochondrial	-0.215436	0.337999	0.588848	Unchanged	-0.879472	0.0010948	0.0108304	Down
33	Fgfr1op	8.67641	8.82071	4.73955	fgfr1 oncogene partner isoform x1	-0.0373518	0.479992	0.836223	Unchanged	-0.876135	7.64724e-07	3.76961e-05	Down
34	Psmb10	17.0562	12.5246	6.75003	proteasome subunit beta type-10	-0.496634	0.0419385	0.0730636	Unchanged	-0.873319	1.28936e-05	0.000358155	Down
35	Snn	19.9414	20.1352	10.8993	stannin	-0.0460774	0.44103	0.768346	Unchanged	-0.867495	4.57493e-07	2.46178e-05	Down
36	Csad	8.49447	8.39191	4.55027	cysteine sulfinic acid decarboxylase isoform x2	-0.0741359	0.409297	0.71306	Unchanged	-0.864082	3.5684e-06	0.000130516	Down
37	Usp11	9.53632	10.8902	5.90513	ubiquitin carboxyl-terminal hydrolase 11	0.127933	0.220234	0.383684	Unchanged	-0.860465	5.55093e-09	6.08095e-07	Down
38	Iqcb1	7.85492	7.27074	3.9573	iq calmodulin-binding motif-containing protein 1 isoform x2	-0.174665	0.166065	0.289312	Unchanged	-0.854901	5.04829e-08	3.97586e-06	Down
39	2700094K13Rik	35.2473	26.6761	14.5926	selenoprotein h	-0.455456	0.0327882	0.0571224	Unchanged	-0.852253	2.39677e-05	0.000578929	Down
40	Cnpy2	32.4402	31.7314	17.4133	protein canopy homolog 2	-0.0901103	0.359103	0.625614	Unchanged	-0.846602	1.66247e-06	6.95987e-05	Down
41	Mkrn3	0.778091	1.06298	0.583305	probable e3 ubiquitin-protein ligase makorin-3	0.404043	0.185283	0.322793	Unchanged	-0.845712	0.00430883	0.0289824	Down
42	Rragb	3.52501	3.88998	2.13685	ras-related gtp-binding protein b isoform x2	0.0803328	0.393077	0.684803	Unchanged	-0.839417	3.5257e-06	0.000129184	Down
43	Fahd2a	2.59018	3.49958	1.94177	fumarylacetoacetate hydrolase domain-containing protein 2a	0.3834	0.15109	0.263223	Unchanged	-0.830947	0.00417965	0.0283734	Down
44	Mrps14	12.801	13.4544	7.58201	28s ribosomal protein mitochondrial	0.0198153	0.541661	0.94366	Unchanged	-0.815753	0.00428076	0.0288408	Down
45	Commd4	28.5142	31.0272	17.4366	comm domain-containing protein 4	0.066595	0.434077	0.756232	Unchanged	-0.813212	1.21165e-05	0.000341648	Down
46	Rtp4	7.42265	7.88728	4.41689	receptor-transporting protein 4	0.0215779	0.519387	0.904855	Unchanged	-0.809509	9.48096e-06	0.000282443	Down
47	Nmi	7.20118	7.35097	4.1327	n-myc-interactor	-0.0234255	0.531826	0.926526	Unchanged	-0.806715	3.95799e-06	0.000141999	Down
48	Mfsd8	2.53376	2.6118	1.47035	major facilitator superfamily domain-containing protein 8	-0.0199757	0.530747	0.924646	Unchanged	-0.806339	2.40765e-05	0.000580873	Down
49	Stat2	9.71777	8.04374	4.54353	signal transducer and activator of transcription 2	-0.337329	0.0353583	0.0615998	Unchanged	-0.799952	4.01085e-06	0.000142944	Down
50	Decr1	2.37635	3.14725	1.78016	-dienoyl- mitochondrial	0.345407	0.0464846	0.0809837	Unchanged	-0.799905	1.02525e-05	0.000298556	Down
51	Parp3	12.7368	15.9319	8.98983	poly	0.251601	0.0610244	0.106314	Unchanged	-0.799281	7.89714e-08	5.75637e-06	Down
52	Tagap1	7.60016	9.8669	5.57381	t-cell activation rho gtpase-activating protein	0.310127	0.0382708	0.0666739	Unchanged	-0.798618	7.27305e-07	3.6115e-05	Down
53	Nek2	21.935	22.8408	12.9363	serine threonine-protein kinase nek2	-0.00639778	0.552345	0.962274	Unchanged	-0.796833	6.28073e-09	6.75935e-07	Down
54	Hsd3b7	7.29445	8.98327	5.14718	3 beta-hydroxysteroid dehydrogenase type 7	0.244891	0.15188	0.264599	Unchanged	-0.785012	9.47738e-05	0.00170142	Down
55	Ndufa1	25.873	36.1318	20.7565	nadh dehydrogenase	0.431561	0.0758667	0.132172	Unchanged	-0.782651	0.000136778	0.00225284	Down
56	Wdr6	52.0035	55.8479	32.1572	wd repeat-containing protein 6	0.0446952	0.45652	0.795331	Unchanged	-0.78005	1.37214e-05	0.000376474	Down
57	Pex5	16.5166	15.0675	8.70193	peroxisomal biogenesis factor 5 isoform x1	-0.187148	0.21737	0.378693	Unchanged	-0.779083	0.000902052	0.00940747	Down
58	Kif20a	15.8422	13.7646	7.91868	kinesin-like protein kif20a	-0.267908	0.0295147	0.0514193	Unchanged	-0.77676	9.37059e-08	6.66496e-06	Down
59	Ndn	1.39039	1.1178	0.646328	necdin	-0.382644	0.0906771	0.157974	Unchanged	-0.76541	0.00205526	0.0170554	Down
60	Hfe	1.94002	1.5186	0.887574	isoform cra_a	-0.410233	0.0545003	0.0949482	Unchanged	-0.752898	0.00166222	0.0147069	Down
61	Trappc1	29.443	26.0309	15.2721	trafficking protein particle complex subunit 1	-0.239072	0.0982214	0.171117	Unchanged	-0.748269	1.35298e-05	0.000372306	Down
62	Cenpl	5.90171	5.43033	3.20192	centromere protein l	-0.176865	0.237512	0.413785	Unchanged	-0.744037	0.000356794	0.00466841	Down
63	Sephs2	21.4128	19.3611	11.4047	water dikinase 2	-0.204532	0.131531	0.229147	Unchanged	-0.743334	3.33072e-06	0.000123582	Down
64	Bcdin3d	5.4866	6.32048	3.74277	pre-mirna 5 -monophosphate methyltransferase	0.150436	0.347781	0.60589	Unchanged	-0.738662	0.0025293	0.019761	Down
65	Manba	15.8439	16.1229	9.58079	beta lysosomal	-0.0352366	0.46893	0.816952	Unchanged	-0.73313	1.42488e-05	0.000385384	Down
66	Herc6	5.40595	5.39883	3.20539	probable e3 ubiquitin-protein ligase herc6 isoform x1	-0.0671783	0.379959	0.661949	Unchanged	-0.729523	1.77123e-06	7.32565e-05	Down
67	Cox6b1	93.5157	98.0915	58.7054	cytochrome c oxidase subunit 6b1	0.0159003	0.543681	0.947179	Unchanged	-0.727379	0.00111379	0.010957	Down
68	Adat2	3.91615	3.71303	2.20908	trna-specific adenosine deaminase 2	-0.13916	0.350835	0.611212	Unchanged	-0.726506	0.00142361	0.0131048	Down
69	S100a6	815.779	789.9	474.277	protein s100-a6	-0.0956386	0.426585	0.74318	Unchanged	-0.725079	0.00353725	0.0251766	Down
70	Cyb561d2	6.81659	5.77243	3.46978	cytochrome b561 domain-containing protein 2	-0.294072	0.149518	0.260484	Unchanged	-0.717846	0.00499813	0.032136	Down
71	Ech1	37.6767	44.9768	27.0061	delta( )-delta( )-dienoyl- mitochondrial	0.195419	0.12687	0.221028	Unchanged	-0.716618	4.42009e-06	0.000152958	Down
72	Fam69b	6.32558	4.61008	2.77587	protein fam69b isoform x2	-0.511117	0.035314	0.0615227	Unchanged	-0.716201	0.00760458	0.0430866	Down
73	Vps51	21.1803	21.4615	12.9183	vacuolar protein sorting-associated protein 51 homolog	-0.0416714	0.459485	0.800497	Unchanged	-0.714252	4.01354e-05	0.000867512	Down
74	Chchd2	338.705	289.923	175.408	coiled-coil-helix-coiled-coil-helix domain-containing protein 2	-0.272497	0.224871	0.391761	Unchanged	-0.71421	0.00641066	0.0381888	Down
75	Neil1	5.06163	5.27229	3.17697	endonuclease 8-like 1 isoform x1	0.00194064	0.573876	0.999783	Unchanged	-0.712352	0.00110921	0.010932	Down
76	Dhrs4	15.2989	12.6647	7.62684	dehydrogenase reductase sdr family member 4	-0.331614	0.0470256	0.0819262	Unchanged	-0.710236	3.281e-05	0.000741942	Down
77	Uqcrh	69.3317	87.8394	53.3079	cytochrome b-c1 complex subunit mitochondrial	0.294167	0.216315	0.376856	Unchanged	-0.709594	0.0070574	0.0408298	Down
78	Atp5g3	195.526	140.064	85.0194	atp synthase f complex subunit mitochondrial	-0.531087	0.0398999	0.069512	Unchanged	-0.707969	0.00382421	0.0266608	Down
79	Tmem160	19.5527	14.039	8.53982	transmembrane protein 160	-0.525967	0.0718552	0.125183	Unchanged	-0.703237	0.00800354	0.0447048	Down
80	Tpk1	2.00182	1.9443	1.17639	thiamin pyrophosphokinase 1 isoform x2	-0.106792	0.357	0.621951	Unchanged	-0.701226	0.000306001	0.0041942	Down
81	Rcbtb2	6.33637	7.374	4.47724	rcc1 and btb domain-containing protein 2 isoform x1	0.15894	0.201077	0.350308	Unchanged	-0.69846	5.29801e-06	0.00017592	Down
82	Commd9	15.5247	17.4698	10.6059	comm domain-containing protein 9	0.107338	0.297805	0.518824	Unchanged	-0.698453	1.12317e-05	0.000322898	Down
83	Tmem101	10.561	8.63243	5.26339	transmembrane protein 101	-0.348915	0.0653693	0.113884	Unchanged	-0.695922	0.00121732	0.0116873	Down
84	Tmem126a	15.8119	12.9569	7.91551	transmembrane protein 126a	-0.343555	0.0772525	0.134586	Unchanged	-0.691488	0.000666554	0.00747074	Down
85	Morn2	2.2466	3.27506	1.99091	morn repeat-containing protein 2	0.486084	0.0413439	0.0720277	Unchanged	-0.691428	0.00275386	0.0210343	Down
86	Cers5	71.1564	63.8492	39.0132	ceramide synthase 5	-0.220283	0.0536572	0.0934794	Unchanged	-0.691051	1.48418e-06	6.38245e-05	Down
87	Polr2k	7.24676	5.97307	3.6478	dna-directed rna polymerases and iii subunit rpabc4	-0.329026	0.20546	0.357944	Unchanged	-0.689664	0.00591834	0.0360828	Down
88	Tbc1d7	10.5558	9.76842	5.98083	tbc1 domain family member 7	-0.171621	0.208128	0.362593	Unchanged	-0.687695	0.000306694	0.00420003	Down
89	Borcs5	3.63539	3.30778	2.02239	loss of heterozygosity 12 chromosomal region 1 protein	-0.197806	0.191626	0.333843	Unchanged	-0.687444	0.000399869	0.00508948	Down
90	9130008F23Rik	1.56938	1.66271	1.01628	-	0.0218248	0.542676	0.945428	Unchanged	-0.686294	0.000792054	0.00851966	Down
91	Pigp	15.1565	13.6443	8.35479	phosphatidylinositol n-acetylglucosaminyltransferase subunit p isoform x1	-0.209879	0.178478	0.310937	Unchanged	-0.685872	9.69239e-05	0.00172495	Down
92	Tmem62	4.80991	4.94841	3.03231	transmembrane protein 62	-0.023788	0.516885	0.900496	Unchanged	-0.685227	7.37371e-05	0.00139268	Down
93	AA414768	7.34922	5.58184	3.44242	ubiquitin-conjugating enzyme e2 q2 isoform x1	-0.450973	0.0456728	0.0795693	Unchanged	-0.676547	0.000630086	0.0071715	Down
94	Hars2	11.0946	10.1379	6.28088	probable histidine--trna mitochondrial isoform x2	-0.185099	0.233286	0.406421	Unchanged	-0.673323	0.000412089	0.00519821	Down
95	Klc4	11.3159	10.6686	6.62805	kinesin light chain 4	-0.148246	0.192376	0.33515	Unchanged	-0.669094	0.000220146	0.00325088	Down
96	Fam21	20.2986	19.026	11.807	wash complex subunit fam21 isoform x1	-0.157853	0.13585	0.236672	Unchanged	-0.667559	1.56239e-06	6.63548e-05	Down
97	Tmem218	7.43867	8.0643	4.99636	transmembrane protein 218	0.060593	0.458932	0.799534	Unchanged	-0.667112	0.000130672	0.00217492	Down
98	Sumf1	27.2723	30.35	18.8493	sulfatase-modifying factor 1 isoform x1	0.0921599	0.303474	0.528701	Unchanged	-0.666661	3.31531e-06	0.000123233	Down
99	Ier5	29.669	33.725	21.0067	immediate early response gene 5 protein	0.12545	0.279344	0.486662	Unchanged	-0.665865	0.000329514	0.00441098	Down
100	Nagk	16.5733	20.486	12.7722	n-acetyl-d-glucosamine kinase	0.249096	0.118958	0.207243	Unchanged	-0.663882	0.000236824	0.00344223	Down
101	Vamp8	41.3956	49.7487	31.0826	vesicle-associated membrane protein 8	0.213299	0.239057	0.416475	Unchanged	-0.662064	0.000580864	0.00676485	Down
102	Lpar6	3.62656	4.8771	3.03406	lysophosphatidic acid receptor 6	0.361936	0.084924	0.147951	Unchanged	-0.661153	0.000563821	0.00661131	Down
103	Cdk5	23.0901	22.7123	14.1797	cyclin-dependent-like kinase 5	-0.0858395	0.327089	0.569841	Unchanged	-0.659122	9.87983e-06	0.000290158	Down
104	Cenpf	16.4277	14.7583	9.18043	centromere protein f	-0.226738	0.0952099	0.165871	Unchanged	-0.657681	9.40133e-06	0.000280477	Down
105	Hacd3	31.8979	33.7941	21.1727	very-long-chain -3-hydroxyacyl- dehydratase 3	0.0241757	0.50642	0.882264	Unchanged	-0.657145	8.04306e-05	0.00149253	Down
106	Zfp59	1.96776	1.81177	1.13743	zinc finger protein 59-like isoform x2	-0.184829	0.233874	0.407446	Unchanged	-0.6543	0.00597484	0.0363319	Down
107	Ndufb5	52.1379	43.8957	27.5804	nadh dehydrogenase	-0.30637	0.046988	0.0818606	Unchanged	-0.653121	0.000374121	0.0048467	Down
108	Prnp	31.5816	28.4326	17.8271	prion protein	-0.212216	0.0944589	0.164563	Unchanged	-0.652903	3.06151e-06	0.000115258	Down
109	Ddx58	11.0719	11.3963	7.12479	probable atp-dependent rna helicase ddx58	-0.0297242	0.485112	0.845143	Unchanged	-0.651039	5.31429e-06	0.00017619	Down
110	Ndufs2	97.4675	87.2553	54.9056	nadh dehydrogenase	-0.218659	0.101439	0.176723	Unchanged	-0.650724	4.90069e-05	0.00101754	Down
111	Ifih1	4.95358	5.46678	3.41893	interferon-induced helicase c domain-containing protein 1	0.0722793	0.374536	0.652502	Unchanged	-0.650267	3.78793e-05	0.000828328	Down
112	Insl6	7.62864	5.76714	3.62036	insulin-like peptide insl6	-0.458468	0.0428988	0.0747367	Unchanged	-0.646674	0.00196639	0.0165453	Down
113	Dcaf11	17.8337	15.5969	9.87013	ddb1- and cul4-associated factor 11 isoform x3	-0.25392	0.0669565	0.116649	Unchanged	-0.642853	0.000310585	0.00423077	Down
114	Tspan17	5.16294	5.18835	3.27785	tetraspanin-17 isoform x2	-0.0457199	0.507276	0.883756	Unchanged	-0.642844	0.00450012	0.0298657	Down
115	Smim20	22.9847	31.4183	19.9428	small integral membrane protein 20	0.399066	0.0709283	0.123568	Unchanged	-0.642153	0.00518728	0.0329426	Down
116	Rit1	15.2793	13.3407	8.43432	gtp-binding protein rit1	-0.254445	0.0925272	0.161197	Unchanged	-0.641608	0.000100592	0.00177486	Down
117	Rnf145	41.4897	41.0509	26.0056	ring finger protein 145 isoform x1	-0.0820375	0.371021	0.646377	Unchanged	-0.640276	3.53139e-05	0.000780532	Down
118	Fos	58.1422	46.5797	29.5042	proto-oncogene c-fos	-0.401896	0.129759	0.226062	Unchanged	-0.639246	0.00173814	0.0151462	Down
119	Tmem199	13.5714	15.539	9.88049	transmembrane protein 199	0.138788	0.289702	0.504707	Unchanged	-0.63672	0.0014226	0.0131002	Down
120	Ctps2	13.2727	13.3088	8.44497	ctp synthase 2 isoform x2	-0.057756	0.396801	0.691291	Unchanged	-0.636661	1.93078e-05	0.000485937	Down
121	Cmtm3	26.409	24.8126	15.7068	cklf-like marvel transmembrane domain-containing protein 3	-0.154576	0.164144	0.285965	Unchanged	-0.635846	4.55054e-06	0.000156158	Down
122	Cdkn2d	25.2533	18.8167	12.0083	cyclin-dependent kinase 4 inhibitor d	-0.477366	0.0347878	0.060606	Unchanged	-0.63504	0.00867916	0.0473096	Down
123	Psmb8	31.8307	30.2125	19.2193	proteasome subunit beta type-8	-0.131869	0.286407	0.498966	Unchanged	-0.634791	0.000267874	0.00379444	Down
124	Mdh1	79.9843	73.9754	47.1246	malate cytoplasmic	-0.169415	0.202653	0.353054	Unchanged	-0.63438	0.00023407	0.0034172	Down
125	Pacrgl	7.33892	7.17478	4.56707	pacrg-like protein isoform x1	-0.09395	0.352791	0.614619	Unchanged	-0.631491	0.000623647	0.00712548	Down
126	Pex11b	15.281	12.5171	7.991	peroxisomal membrane protein 11b	-0.344634	0.0498549	0.0868553	Unchanged	-0.628552	0.000554798	0.00653158	Down
127	Acsl5	39.7101	34.8969	22.2844	long-chain-fatty-acid-- ligase 5	-0.248699	0.0428896	0.0747206	Unchanged	-0.628336	3.11385e-05	0.000711765	Down
128	Lacc1	6.4356	5.68886	3.62529	laccase domain-containing protein 1	-0.245709	0.0952215	0.165891	Unchanged	-0.626918	9.51154e-05	0.00170457	Down
129	Tmem242	32.827	29.4576	18.9028	transmembrane protein 242	-0.208198	0.233352	0.406537	Unchanged	-0.625804	0.00395688	0.0273539	Down
130	Cox7a2	65.2684	76.6809	49.2924	cytochrome c oxidase subunit mitochondrial	0.18057	0.268915	0.468494	Unchanged	-0.624742	0.00527128	0.0333396	Down
131	Ifit1	5.28246	6.78896	4.32888	interferon-induced protein with tetratricopeptide repeats 1-like	0.292857	0.0597704	0.10413	Unchanged	-0.624685	8.71988e-05	0.00159752	Down
132	Pacsin3	16.4904	14.4784	9.26362	protein kinase c and casein kinase substrate in neurons protein 3	-0.248687	0.0740452	0.128999	Unchanged	-0.622683	2.55793e-05	0.000610679	Down
133	Gsn	147.719	151.652	97.3386	gelsolin isoform x2	-0.0249271	0.491807	0.856806	Unchanged	-0.618809	3.21728e-06	0.000120023	Down
134	Fopnl	16.2191	17.1212	10.9837	lish domain-containing protein fopnl isoform x1	0.0203127	0.529463	0.92241	Unchanged	-0.618343	6.48853e-05	0.0012547	Down
135	Snrnp25	18.9576	16.3182	10.4878	u11 u12 small nuclear ribonucleoprotein 25 kda protein	-0.272679	0.119452	0.208105	Unchanged	-0.617775	0.000754624	0.00821123	Down
136	Ndufv1	94.8316	90.1552	58.1221	nadh dehydrogenase	-0.12818	0.300622	0.523732	Unchanged	-0.617528	0.000566929	0.00663501	Down
137	Ccdc51	2.74446	2.92106	1.88029	coiled-coil domain-containing protein 51	0.0333517	0.514559	0.896444	Unchanged	-0.617142	0.00632198	0.0378205	Down
138	Zfp952	1.63962	1.8777	1.20719	zinc finger protein 14-like	0.13206	0.324842	0.565927	Unchanged	-0.614122	0.00217285	0.0177308	Down
139	Mrps18c	39.3737	40.9125	26.4508	28s ribosomal protein mitochondrial isoform x1	0.00249835	0.571468	0.995589	Unchanged	-0.612708	0.00304331	0.0226655	Down
140	2010107E04Rik	26.3484	25.8173	16.7142	kda mitochondrial proteolipid	-0.0847216	0.409943	0.714187	Unchanged	-0.611199	0.00525439	0.0332635	Down
141	Yy2	3.88402	3.60821	2.33392	transcription factor yy2	-0.162759	0.265498	0.462539	Unchanged	-0.608213	0.000975465	0.00995095	Down
142	Flad1	7.80931	9.36185	6.06652	fad synthase	0.202328	0.162402	0.282931	Unchanged	-0.606856	0.00053716	0.00638242	Down
143	Dpm2	24.5079	22.2102	14.4444	dolichol phosphate-mannose biosynthesis regulatory protein	-0.199432	0.174708	0.30437	Unchanged	-0.601711	0.00069037	0.00766247	Down
144	Zfp790	2.94395	2.49168	1.62238	Zinc finger protein 30 homolog	-0.308372	0.0739086	0.128761	Unchanged	-0.600238	0.00218466	0.0177804	Down
145	Elp6	5.25774	3.89516	2.53992	elongator complex protein 6	-0.485423	0.0379458	0.0661076	Unchanged	-0.599008	0.00641234	0.0381938	Down
146	Qpct	3.39925	3.8951	2.52988	glutaminyl-peptide cyclotransferase	0.128046	0.287188	0.500327	Unchanged	-0.597944	0.000500654	0.00604652	Down
147	Zfp512b	15.7693	19.0733	12.4072	zinc finger protein 512b	0.206302	0.0846053	0.147396	Unchanged	-0.596761	7.40354e-06	0.000228847	Down
148	Commd7	7.42498	6.29948	4.10819	comm domain-containing protein 7 isoform x1	-0.295087	0.0855211	0.148991	Unchanged	-0.596632	0.000614152	0.00704476	Down
149	Cks2	56.7525	48.265	31.5641	cyclin-dependent kinases regulatory subunit 2	-0.294344	0.0552101	0.0961848	Unchanged	-0.590963	0.000105852	0.00184549	Down
150	Ppih	6.84539	6.88398	4.50507	peptidyl-prolyl cis-trans isomerase h	-0.0585675	0.472892	0.823853	Unchanged	-0.589967	0.00110041	0.0108695	Down
151	Cdk1	49.7904	45.2248	29.719	cyclin-dependent kinase 1	-0.195541	0.169176	0.294732	Unchanged	-0.587901	0.000237089	0.00344416	Down
152	Tnfaip8l1	2.72375	3.37691	2.21352	tumor necrosis factor alpha-induced protein 8-like protein 1	0.249075	0.14221	0.247753	Unchanged	-0.587678	0.0011291	0.0110573	Down
153	Wdr89	3.70057	3.11654	2.04805	WD repeat-containing protein 89	-0.303327	0.128871	0.224514	Unchanged	-0.587574	0.00490435	0.0317316	Down
154	Fundc2	20.5508	19.1391	12.5892	fun14 domain-containing protein 2	-0.158802	0.243183	0.423665	Unchanged	-0.586094	0.000305993	0.00419414	Down
155	Wdr19	11.1547	12.0118	7.88484	wd repeat-containing protein 19	0.0385825	0.450559	0.784945	Unchanged	-0.585824	1.55466e-05	0.000414485	Down
156	Nelfb	27.2398	30.3649	20.0341	negative elongation factor b	0.0989445	0.331478	0.577487	Unchanged	-0.585672	0.00321199	0.0235342	Down
157	Dlgap5	37.7556	40.2058	26.357	disks large-associated protein 5 isoform x1	0.0222626	0.498205	0.867953	Unchanged	-0.584924	4.13723e-06	0.000145871	Down
158	Sardh	4.70043	4.01193	2.63934	sarcosine mitochondrial isoform x1	-0.284771	0.105133	0.183159	Unchanged	-0.584707	0.00109495	0.0108312	Down
159	Nusap1	36.6601	42.3729	27.69	nucleolar and spindle-associated protein 1 isoform x2	0.137691	0.217151	0.378311	Unchanged	-0.583591	0.000261609	0.00373438	Down
160	Tradd	20.7614	19.3805	12.7884	tumor necrosis factor receptor type 1-associated death domain protein	-0.153307	0.296597	0.516719	Unchanged	-0.582934	0.00282179	0.0213876	Down
161	Tatdn3	3.31332	4.323	2.83667	deoxyribonuclease tatdn3 isoform x2	0.319857	0.0810393	0.141183	Unchanged	-0.581832	0.00663855	0.0390328	Down
162	Scara5	11.938	10.6338	7.00804	scavenger receptor class a member 5	-0.22659	0.128052	0.223086	Unchanged	-0.581353	0.000473724	0.00579966	Down
163	Sdhd	65.3814	58.3834	38.5688	succinate dehydrogenase	-0.223508	0.0815802	0.142126	Unchanged	-0.581084	0.000434094	0.00540789	Down
164	Tomm22	88.1145	80.13	53.0639	mitochondrial import receptor subunit tom22 homolog	-0.191791	0.202003	0.351922	Unchanged	-0.580311	0.00333502	0.0241554	Down
165	Dctn3	37.715	45.8027	30.2599	dynactin subunit 3	0.22268	0.127273	0.221731	Unchanged	-0.580139	0.000543103	0.00643815	Down
166	Tsen34	90.3377	71.655	47.3346	trna-splicing endonuclease subunit sen34 isoform x1	-0.389706	0.0326154	0.0568212	Unchanged	-0.579287	9.40132e-05	0.00169072	Down
167	Ndufa9	42.7876	40.4607	26.8087	nadh dehydrogenase	-0.135006	0.304533	0.530545	Unchanged	-0.578937	0.00287807	0.0217261	Down
168	Etfb	52.1744	42.4956	28.1948	electron transfer flavoprotein subunit beta	-0.350846	0.0560156	0.0975882	Unchanged	-0.576608	0.00288786	0.021792	Down
169	Rnh1	76.7632	90.8804	60.33	ribonuclease inhibitor isoform x1	0.186266	0.173251	0.301831	Unchanged	-0.575726	0.00178384	0.015413	Down
170	Ndufa3	18.2649	17.2184	11.3921	nadh dehydrogenase	-0.145007	0.281962	0.491224	Unchanged	-0.575192	0.00308259	0.0228669	Down
171	Dtx3	21.6312	22.1712	14.659	probable e3 ubiquitin-protein ligase dtx3 isoform x2	-0.0276091	0.490989	0.855381	Unchanged	-0.574803	2.9769e-05	0.00068832	Down
172	Coq7	15.3826	12.8428	8.5147	5-demethoxyubiquinone mitochondrial	-0.321861	0.0459308	0.0800187	Unchanged	-0.573781	0.00267615	0.0206106	Down
173	Aldh6a1	4.93664	4.88599	3.23028	methylmalonate-semialdehyde dehydrogenase	-0.0849686	0.361442	0.62969	Unchanged	-0.572448	0.000210662	0.00314015	Down
174	Galk2	17.2413	21.6864	14.3821	n-acetylgalactosamine kinase isoform x1	0.267161	0.0379031	0.0660333	Unchanged	-0.572331	7.70533e-05	0.00143988	Down
175	Mrpl18	59.4155	51.4769	34.2081	39s ribosomal protein mitochondrial	-0.266247	0.0624586	0.108813	Unchanged	-0.571402	0.000402019	0.00510736	Down
176	Jmjd8	1.43226	1.30605	0.867559	jmjc domain-containing protein 8	-0.202268	0.23272	0.405436	Unchanged	-0.567157	0.00771483	0.0435426	Down
177	Trim25	15.8815	15.3831	10.2288	e3 ubiquitin isg15 ligase trim25	-0.109046	0.241631	0.42096	Unchanged	-0.567133	1.63957e-05	0.000431314	Down
178	Tmem241	4.45542	5.30796	3.53233	transmembrane protein 241	0.189898	0.162734	0.283508	Unchanged	-0.567092	0.00102048	0.0102978	Down
179	Aldh3b1	16.6527	18.374	12.2345	aldehyde dehydrogenase family 3 member b1 isoform x1	0.0795266	0.347387	0.605204	Unchanged	-0.565849	9.34182e-05	0.00168444	Down
180	Sytl4	4.04575	3.66747	2.44856	synaptotagmin-like protein 4 isoform x2	-0.208213	0.127315	0.221803	Unchanged	-0.563902	0.00236364	0.0187972	Down
181	Ska2	26.3181	25.3644	16.8905	spindle and kinetochore-associated protein 2	-0.119267	0.235296	0.409924	Unchanged	-0.563875	5.05971e-05	0.00104318	Down
182	Vps11	18.3092	19.9252	13.2968	vacuolar protein sorting-associated protein 11 homolog	0.0563105	0.388461	0.676762	Unchanged	-0.563251	6.4862e-05	0.00125448	Down
183	Bet1	12.5003	11.6987	7.80579	bet1 homolog	-0.154087	0.244174	0.425391	Unchanged	-0.562879	0.000542386	0.00643336	Down
184	Qars	54.9456	51.0675	34.1269	glutamine--trna ligase	-0.169748	0.113131	0.197092	Unchanged	-0.560568	1.93185e-05	0.000486072	Down
185	Chpf2	8.2474	10.2488	6.86478	chondroitin sulfate glucuronyltransferase	0.254082	0.0839182	0.146199	Unchanged	-0.55833	0.000248104	0.00358139	Down
186	Hacd4	16.3047	20.6033	13.7745	very-long-chain -3-hydroxyacyl- dehydratase 4	0.270658	0.0317154	0.0552532	Unchanged	-0.558097	3.17431e-05	0.000722972	Down
187	Armt1	7.03065	6.03611	4.04378	protein-glutamate o-methyltransferase isoform x1	-0.283018	0.0668742	0.116506	Unchanged	-0.557968	0.00140673	0.0129918	Down
188	Cdkn2c	56.5266	56.3568	37.7561	cyclin-dependent kinase 4 inhibitor c	-0.0657725	0.378042	0.65861	Unchanged	-0.557178	8.23289e-05	0.00152267	Down
189	Knstrn	47.7104	46.7274	31.2404	small kinetochore-associated protein	-0.0978475	0.263802	0.459585	Unchanged	-0.557173	9.35296e-06	0.00027944	Down
190	Tmem176b	88.0589	72.1041	48.4368	transmembrane protein 176b	-0.345779	0.0314317	0.0547591	Unchanged	-0.555006	0.000177822	0.00276283	Down
191	Nudt13	4.61137	4.91936	3.29725	nucleoside diphosphate-linked moiety x motif 13 isoform x4	0.0318878	0.500935	0.87271	Unchanged	-0.553247	0.000586461	0.00680985	Down
192	Pot1b	4.06277	4.22677	2.83477	protection of telomeres protein 1-like isoform x1	-0.0100443	0.552737	0.962957	Unchanged	-0.553157	0.000659918	0.0074064	Down
193	Srrd	5.66173	5.13565	3.44658	srr1-like protein	-0.201026	0.211665	0.368755	Unchanged	-0.551108	0.00430203	0.0289556	Down
194	Tyw5	4.4357	4.52447	3.04037	trna wybutosine-synthesizing protein 5 isoform x1	-0.0358201	0.496353	0.864727	Unchanged	-0.549426	0.00205507	0.0170546	Down
195	Timm17a	37.02	36.2423	24.4643	mitochondrial import inner membrane translocase subunit tim17-a	-0.0899136	0.342185	0.596142	Unchanged	-0.548604	0.000848307	0.00897445	Down
196	Dus3l	13.0641	12.1695	8.22299	trna-dihydrouridine synthase	-0.168548	0.15891	0.276846	Unchanged	-0.545874	0.000739056	0.00808498	Down
197	Nxpe4	2.48881	2.15212	1.45189	nxpe family member 4	-0.277072	0.0838417	0.146066	Unchanged	-0.543118	0.00212847	0.0174797	Down
198	Gusb	27.5464	33.9668	23.0271	beta-glucuronidase precursor	0.239267	0.0488742	0.0851467	Unchanged	-0.542758	0.000418844	0.00526596	Down
199	Oaz2	49.1595	56.3905	38.2949	ornithine decarboxylase antizyme 2	0.140949	0.257722	0.448993	Unchanged	-0.542431	0.00218919	0.0178006	Down
200	Bloc1s1	22.8564	25.8781	17.5399	biogenesis of lysosome-related organelles complex 1 subunit 1	0.124169	0.344172	0.599602	Unchanged	-0.541634	0.00191034	0.0161864	Down
201	Fbxo3	20.9117	26.2579	17.8012	f-box only protein 3 isoform x1	0.265355	0.0432993	0.0754344	Unchanged	-0.539847	0.000147061	0.00238965	Down
202	LOC108169013	67.7434	72.0223	48.6579	gag-pro-pol polyprotein	0.0167932	0.523782	0.912512	Unchanged	-0.538532	7.66912e-05	0.00143572	Down
203	Amdhd2	9.89706	12.4219	8.43874	n-acetylglucosamine-6-phosphate deacetylase	0.267318	0.0923864	0.160952	Unchanged	-0.538288	0.00163052	0.0144903	Down
204	Mrpl16	41.1099	44.3808	30.2168	39s ribosomal protein mitochondrial	0.0520184	0.437191	0.761657	Unchanged	-0.537911	0.00230351	0.0184671	Down
205	Armcx3	7.73602	8.15169	5.53687	armadillo repeat-containing x-linked protein 3	0.013453	0.537763	0.936869	Unchanged	-0.537415	0.000337812	0.00449443	Down
206	Psmd6	65.5905	54.9333	37.4355	26s proteasome non-atpase regulatory subunit 6	-0.311432	0.0666512	0.116117	Unchanged	-0.536991	0.00192535	0.0162815	Down
207	Dtx3l	7.11047	7.96848	5.40733	e3 ubiquitin-protein ligase dtx3l	0.0936705	0.321371	0.55988	Unchanged	-0.536126	0.000107808	0.00187325	Down
208	Pdcd4	16.0537	16.8459	11.4332	programmed cell death protein 4	0.0060009	0.55802	0.97216	Unchanged	-0.534255	0.000121237	0.00205279	Down
209	Naga	22.9066	23.9609	16.3136	alpha-n-acetylgalactosaminidase isoform x1	0.00228927	0.568769	0.990887	Unchanged	-0.534122	0.0003001	0.00413641	Down
210	Commd6	11.9442	11.5355	7.86743	comm domain-containing protein 6 isoform x1	-0.109228	0.369299	0.643378	Unchanged	-0.532683	0.00488433	0.0316627	Down
211	Cdkn3	15.8184	13.8439	9.41403	cyclin-dependent kinase inhibitor 3 isoform x1	-0.261835	0.0796213	0.138713	Unchanged	-0.532489	0.0007065	0.00781198	Down
212	Pus10	9.16904	8.72465	5.94109	trna pseudouridine synthase pus10	-0.137482	0.200964	0.350112	Unchanged	-0.532404	0.000168696	0.00264704	Down
213	Lmna	272.857	306.401	208.969	lamin isoform x1	0.104912	0.258854	0.450964	Unchanged	-0.532226	8.01522e-05	0.00148966	Down
214	Rfx5	7.25778	8.56478	5.82875	dna-binding protein rfx5 isoform x1	0.17045	0.145759	0.253936	Unchanged	-0.532221	7.59271e-05	0.00142401	Down
215	Atpaf1	6.41209	7.89467	5.37705	atp synthase mitochondrial f1 complex assembly factor 1	0.239832	0.105263	0.183386	Unchanged	-0.532126	0.000508049	0.00610713	Down
216	Tbc1d32	3.89034	3.6039	2.45441	protein broad-minded	-0.1835	0.200058	0.348533	Unchanged	-0.530037	0.000578578	0.00674586	Down
217	2610008E11Rik	4.47271	4.2222	2.88448	zinc finger protein 883-like	-0.144666	0.234104	0.407847	Unchanged	-0.529037	0.00101028	0.0102249	Down
218	Mdp1	9.10891	9.07878	6.20522	magnesium-dependent phosphatase 1	-0.0615055	0.444974	0.775215	Unchanged	-0.528169	0.00142927	0.0131392	Down
219	Ptpmt1	9.19619	7.91888	5.4067	phosphatidylglycerophosphatase and protein-tyrosine phosphatase 1	-0.273949	0.120602	0.210108	Unchanged	-0.527893	0.00200115	0.0167691	Down
220	Mat2b	25.3314	32.3522	22.1732	methionine adenosyltransferase 2 subunit beta isoform x1	0.29561	0.0579479	0.100955	Unchanged	-0.527887	0.00129274	0.0122118	Down
221	Smu1	28.0993	24.0556	16.4429	wd40 repeat-containing protein smu1	-0.285359	0.0289274	0.0503962	Unchanged	-0.527806	7.9439e-05	0.00147908	Down
222	Ppt1	17.4667	19.214	13.1057	palmitoyl-protein thioesterase 1	0.067858	0.367653	0.640511	Unchanged	-0.527073	6.52932e-05	0.0012614	Down
223	Prmt9	9.40181	9.4043	6.43919	protein arginine n-methyltransferase 9 isoform x1	-0.0617603	0.399999	0.696862	Unchanged	-0.526478	0.000686359	0.00763032	Down
224	Atp6v1f	72.9509	70.2524	48.3336	v-type proton atpase subunit f	-0.106186	0.390136	0.67968	Unchanged	-0.523648	0.00450561	0.0298855	Down
225	Hp1bp3	46.7872	47.6733	32.6842	heterochromatin protein 1-binding protein 3 isoform x3	-0.038883	0.438762	0.764393	Unchanged	-0.52316	4.50133e-05	0.000948408	Down
226	Aurkaip1	30.2217	26.6167	18.2864	aurora kinase a-interacting protein	-0.241421	0.104305	0.181716	Unchanged	-0.523036	0.00151216	0.0137046	Down
227	Emc4	31.5961	28.9035	19.8483	er membrane protein complex subunit 4	-0.190856	0.13212	0.230174	Unchanged	-0.520125	0.000410801	0.00518687	Down
228	Gadd45g	40.8681	39.9049	27.5434	growth arrest and dna damage-inducible protein gadd45 gamma	-0.0937683	0.333994	0.58187	Unchanged	-0.517743	0.00254769	0.0198663	Down
229	Yipf4	23.787	29.2968	20.213	protein yipf4	0.241225	0.0810725	0.141241	Unchanged	-0.517033	0.000821068	0.00875256	Down
230	Maf1	59.0041	54.588	37.6572	repressor of rna polymerase iii transcription maf1 homolog	-0.170335	0.195337	0.340308	Unchanged	-0.516963	0.000671557	0.00750168	Down
231	Cc2d1b	19.0491	20.8922	14.397	coiled-coil and c2 domain-containing protein 1b	0.0704977	0.355081	0.618608	Unchanged	-0.516577	0.000188452	0.00288653	Down
232	Stx5a	45.2745	51.8382	35.821	syntaxin-5 isoform x1	0.133864	0.209057	0.36421	Unchanged	-0.514619	0.000556046	0.00654253	Down
233	Mvb12a	54.6367	46.6854	32.2447	multivesicular body subunit 12a	-0.287733	0.0429801	0.0748782	Unchanged	-0.514051	0.000581685	0.00677057	Down
234	Hdac6	53.9691	52.0011	35.8407	histone deacetylase 6	-0.119759	0.204308	0.355937	Unchanged	-0.513981	3.29206e-05	0.000743214	Down
235	Egln2	22.137	18.1209	12.539	egl nine homolog 2	-0.346915	0.0319478	0.0556582	Unchanged	-0.512872	0.00174273	0.0151662	Down
236	Itpa	29.5616	31.6012	21.9495	inosine triphosphate pyrophosphatase	0.0421135	0.486512	0.847582	Unchanged	-0.510964	0.00793078	0.0444083	Down
237	Yipf1	14.6726	16.5218	11.4562	protein yipf1	0.113301	0.31623	0.550923	Unchanged	-0.5101	0.00331118	0.0240375	Down
238	Nudt9	24.7532	23.7711	16.4621	adp-ribose mitochondrial	-0.123156	0.228275	0.397692	Unchanged	-0.50831	0.000277853	0.0039039	Down
239	Usp40	10.9133	11.4894	7.97219	ubiquitin carboxyl-terminal hydrolase 40	0.00587283	0.555657	0.968044	Unchanged	-0.50729	0.000316461	0.00428525	Down
240	Prrg2	7.08032	7.00976	4.86531	transmembrane gamma-carboxyglutamic acid protein 2 isoform x1	-0.0733332	0.415255	0.72344	Unchanged	-0.504805	0.00326096	0.0237698	Down
241	Dmap1	15.9011	17.9268	12.4496	dna methyltransferase 1-associated protein 1	0.11112	0.285432	0.497269	Unchanged	-0.503629	0.000316334	0.00428439	Down
242	Atp5l	71.5378	71.1973	49.6776	atp synthase subunit mitochondrial	-0.0616776	0.443342	0.772373	Unchanged	-0.503502	0.00652984	0.0386924	Down
243	Cyth2	25.3635	24.48	17.0349	cytohesin-2 isoform x1	-0.114663	0.236604	0.412203	Unchanged	-0.502302	0.000245601	0.00355025	Down
244	Mvp	38.9251	36.5404	25.4871	major vault protein	-0.150954	0.189478	0.330101	Unchanged	-0.501271	0.000678892	0.00756777	Down
245	Anapc2	47.9181	50.2675	35.1232	anaphase-promoting complex subunit 2	0.00697371	0.551974	0.961627	Unchanged	-0.500152	0.00156111	0.0140312	Down
246	Dbi	111.431	126.527	88.5189	acyl- -binding protein	0.126792	0.302071	0.526256	Unchanged	-0.498555	0.0118777	0.0176227	Slightly down
247	Plin3	28.9766	29.3129	20.476	mannose-6-phosphate receptor binding protein 1	-0.0458436	0.430569	0.75012	Unchanged	-0.497983	0.003798	0.00563502	Slightly down
248	Fcf1	31.2192	26.4567	18.4922	rrna-processing protein fcf1 homolog	-0.296999	0.0655637	0.114222	Unchanged	-0.495691	0.00786833	0.0116741	Slightly down
249	Itgb3bp	5.16917	5.70011	3.97817	centromere protein r isoform x1	0.0783405	0.409505	0.713423	Unchanged	-0.495601	0.0220676	0.0327412	Slightly down
250	Plac8	163.395	166.056	116.255	placenta-specific gene 8 protein	-0.0324316	0.500459	0.87188	Unchanged	-0.495378	0.00416846	0.00618466	Slightly down
251	Parpbp	8.61045	8.76893	6.12842	pcna-interacting partner	-0.0427933	0.459938	0.801286	Unchanged	-0.495047	0.00726839	0.010784	Slightly down
252	Ccsap	4.5435	3.79789	2.65239	cilia and spindle-associated protein	-0.325682	0.0368443	0.0641886	Unchanged	-0.494939	0.0118102	0.0175225	Slightly down
253	Haus5	20.274	20.6089	14.4565	haus augmin-like complex subunit 5	-0.0339776	0.491459	0.856199	Unchanged	-0.492906	0.0107724	0.0159829	Slightly down
254	Hectd3	6.98104	6.40447	4.49246	e3 ubiquitin-protein ligase hectd3	-0.186307	0.13712	0.238884	Unchanged	-0.492599	0.011609	0.0172241	Slightly down
255	Prc1	70.2209	61.9327	43.3117	protein regulator of cytokinesis 1 isoform x1	-0.249946	0.0359767	0.0626772	Unchanged	-0.491806	0.000782284	0.00116066	Slightly down
256	Skp1a	94.4918	78.8097	55.4662	s-phase kinase-associated protein 1	-0.319883	0.0356192	0.0620544	Unchanged	-0.49017	0.0142979	0.0212135	Slightly down
257	Kbtbd4	12.216	13.0329	9.17754	kelch repeat and btb domain-containing protein 4 isoform x1	0.030083	0.489977	0.853618	Unchanged	-0.489533	0.0282965	0.0419829	Slightly down
258	Tmem80	4.377	6.44963	4.5342	transmembrane protein 80 isoform x1	0.504626	0.0378744	0.0659833	Unchanged	-0.488046	0.0322703	0.0478787	Slightly down
259	Ptpn9	19.1359	16.929	11.9057	tyrosine-protein phosphatase non-receptor type 9	-0.240676	0.0476016	0.0829296	Unchanged	-0.487501	0.00376611	0.0055877	Slightly down
260	Cfap36	13.3195	11.7369	8.23974	cilia- and flagella-associated protein 36	-0.248532	0.0483508	0.0842348	Unchanged	-0.486965	0.00279108	0.00414106	Slightly down
261	Rnaseh2a	32.1296	27.7789	19.5787	ribonuclease h2 subunit a	-0.266833	0.0928571	0.161772	Unchanged	-0.486628	0.0129779	0.019255	Slightly down
262	Rab13	24.3744	26.6728	18.7536	ras-related protein rab-13	0.0709947	0.389931	0.679323	Unchanged	-0.486268	0.0029315	0.00434941	Slightly down
263	Ttc4	16.2745	15.7687	11.1007	Tetratricopeptide repeat protein 4	-0.107164	0.285158	0.49679	Unchanged	-0.48616	0.00698238	0.0103596	Slightly down
264	Tep1	7.83473	7.50362	5.28102	telomerase protein component 1	-0.128963	0.203708	0.354892	Unchanged	-0.485268	0.00260618	0.00386673	Slightly down
265	Trappc2l	19.1303	25.3333	17.8842	trafficking protein particle complex subunit 2-like protein	0.347057	0.0461275	0.0803616	Unchanged	-0.484471	0.0315295	0.0467796	Slightly down
266	Fam134a	30.6392	34.6701	24.4113	protein fam134a isoform x2	0.11489	0.237256	0.413337	Unchanged	-0.484263	0.00204086	0.00302799	Slightly down
267	Tprkb	10.3825	11.3128	7.97294	ekc keops complex subunit tprkb isoform x1	0.0610782	0.403644	0.703212	Unchanged	-0.483771	0.00727843	0.0107989	Slightly down
268	Acsf3	6.86595	7.94783	5.60594	acyl- synthetase family member mitochondrial	0.152015	0.238732	0.41591	Unchanged	-0.483714	0.0163447	0.0242502	Slightly down
269	Man2c1	11.1884	11.4569	8.09836	alpha-mannosidase 2c1 isoform x2	-0.026639	0.497544	0.866801	Unchanged	-0.482282	0.0133397	0.0197918	Slightly down
270	Tma7	49.5141	41.939	29.6074	coiled-coil domain-containing protein 72	-0.296646	0.0785517	0.13685	Unchanged	-0.482117	0.00931065	0.013814	Slightly down
271	Serf2	20.2513	18.4642	13.0764	isoform cra_a	-0.186678	0.246323	0.429134	Unchanged	-0.481434	0.0251239	0.0372758	Slightly down
272	Ehmt2	64.7579	67.3029	47.5572	histone-lysine n-methyltransferase ehmt2 isoform x1	-0.00768911	0.548503	0.95558	Unchanged	-0.481161	0.00294234	0.00436549	Slightly down
273	Snx17	74.8383	62.8002	44.4907	sorting nexin-17	-0.312117	0.030583	0.0532805	Unchanged	-0.479918	0.0113134	0.0167854	Slightly down
274	Atp5g2	167.08	196.185	139.373	atp synthase f complex subunit mitochondrial isoform x1	0.174686	0.189313	0.329813	Unchanged	-0.478258	0.0324764	0.0481846	Slightly down
275	Glrx2	4.68891	4.25451	3.01348	glutaredoxin- mitochondrial isoform x3	-0.199574	0.183223	0.319204	Unchanged	-0.476732	0.027515	0.0408235	Slightly down
276	Cwf19l2	6.24233	5.1999	3.67853	cwf19-like protein 2	-0.332011	0.0687321	0.119742	Unchanged	-0.476279	0.0292891	0.0434556	Slightly down
277	Psma2	131.781	117.321	83.3055	proteasome subunit alpha type-2	-0.228345	0.0698255	0.121647	Unchanged	-0.47518	0.00571508	0.00847935	Slightly down
278	Gpx8	34.0054	31.0475	22.0112	probable glutathione peroxidase 8 isoform x3	-0.193561	0.118946	0.207222	Unchanged	-0.474255	0.0047123	0.00699155	Slightly down
279	Tpd52l2	16.5134	16.3515	11.6071	tumor protein d54 isoform x5	-0.0785431	0.328483	0.572269	Unchanged	-0.473913	0.00476579	0.00707091	Slightly down
280	2610524H06Rik	20.1141	16.6481	11.8087	-	-0.330422	0.062113	0.108211	Unchanged	-0.473269	0.0109255	0.01621	Slightly down
281	Gprasp1	4.47577	4.13379	2.93593	g-protein coupled receptor-associated sorting protein 1	-0.179352	0.150099	0.261496	Unchanged	-0.472953	0.00989744	0.0146846	Slightly down
282	Get4	46.4607	37.2292	26.5307	golgi to er traffic protein 4 homolog isoform x1	-0.374393	0.0410322	0.0714847	Unchanged	-0.472569	0.023604	0.0350207	Slightly down
283	Supt4a	29.8446	34.0079	24.2058	transcription elongation factor spt4	0.134185	0.333147	0.580395	Unchanged	-0.472384	0.0304045	0.0451105	Slightly down
284	Mbip	15.6801	16.409	11.6226	map3k12-binding inhibitory protein 1 isoform x2	-0.000559345	0.572998	0.998255	Unchanged	-0.472356	0.0155353	0.0230495	Slightly down
285	Stk17b	5.82138	5.90569	4.18296	serine threonine-protein kinase 17b	-0.0441798	0.475966	0.829209	Unchanged	-0.471635	0.0279969	0.0415384	Slightly down
286	Tmem237	13.6345	15.8016	11.2246	transmembrane protein 237 isoform x1	0.150417	0.202959	0.353587	Unchanged	-0.470196	0.00461692	0.00685003	Slightly down
287	Cds2	21.9009	22.3712	15.9593	cdp-diacylglycerol synthase (phosphatidate cytidylyltransferase) 2	-0.0303637	0.480538	0.837174	Unchanged	-0.470018	0.0132712	0.0196902	Slightly down
288	Pcmtd1	6.08469	7.0494	4.99639	protein-l-isoaspartate o-methyltransferase domain-containing protein 1 isoform x1	0.140658	0.251033	0.437339	Unchanged	-0.469506	0.010529	0.0156217	Slightly down
289	Adar	18.7931	22.4063	15.9647	double-stranded rna-specific adenosine deaminase isoform x2	0.18838	0.0896072	0.15611	Unchanged	-0.468757	0.00334228	0.00495887	Slightly down
290	Spns1	16.1621	17.5894	12.5709	protein spinster homolog 1	0.062277	0.406551	0.708276	Unchanged	-0.468518	0.0297587	0.0441523	Slightly down
291	Trub2	7.24795	6.80226	4.85771	probable trna pseudouridine synthase 2 isoform x1	-0.154085	0.191922	0.334359	Unchanged	-0.465593	0.0130391	0.0193459	Slightly down
292	9030624J02Rik	25.7237	23.1097	16.4805	upf0505 protein c16orf62 homolog isoform x1	-0.221746	0.0520336	0.0906509	Unchanged	-0.465146	0.00188019	0.0027896	Slightly down
293	Urm1	9.97719	12.4169	8.87985	ubiquitin-related modifier 1	0.257691	0.0948946	0.165322	Unchanged	-0.465087	0.0193097	0.0286494	Slightly down
294	Ip6k1	20.3567	24.2822	17.4125	inositol hexakisphosphate kinase 1	0.195739	0.13417	0.233746	Unchanged	-0.463389	0.01977	0.0293323	Slightly down
295	Mtmr6	18.4433	18.0988	12.9455	myotubularin-related protein 6 isoform x1	-0.0930888	0.279774	0.487411	Unchanged	-0.462221	0.00364402	0.00540655	Slightly down
296	Plgrkt	18.976	20.5393	14.6769	plasminogen receptor	0.0504673	0.419139	0.730207	Unchanged	-0.461683	0.003461	0.00513502	Slightly down
297	Ndufa4	127.983	111.411	79.7603	cytochrome c oxidase subunit ndufa4	-0.259476	0.0632434	0.11018	Unchanged	-0.461617	0.00552762	0.00820121	Slightly down
298	Tmx2	25.5968	31.0518	22.2858	thioredoxin-related transmembrane protein 2 isoform x2	0.217457	0.0800213	0.13941	Unchanged	-0.460535	0.0135129	0.0200489	Slightly down
299	Oip5	7.5807	6.37748	4.56364	protein mis18-beta	-0.312885	0.0729389	0.127071	Unchanged	-0.459145	0.0309432	0.0459098	Slightly down
300	Atp6v1g1	85.8557	113.271	81.5193	v-type proton atpase subunit g 1	0.343264	0.0409813	0.071396	Unchanged	-0.457992	0.0238414	0.0353729	Slightly down
301	Daxx	15.0514	16.3082	11.7259	death domain-associated protein 6 isoform x2	0.0542391	0.422083	0.735336	Unchanged	-0.455709	0.0106248	0.0157638	Slightly down
302	Chfr	26.078	30.525	21.9564	e3 ubiquitin-protein ligase chfr isoform x1	0.162159	0.128027	0.223043	Unchanged	-0.455633	0.00659408	0.00978349	Slightly down
303	Akr1a1	226.449	200.067	144.227	alcohol dehydrogenase	-0.238656	0.0711843	0.124014	Unchanged	-0.45435	0.0124295	0.0184414	Slightly down
304	Cdk7	4.929	6.06022	4.37023	cyclin-dependent kinase 7	0.236774	0.0787743	0.137238	Unchanged	-0.453228	0.014777	0.0219243	Slightly down
305	Vps52	18.062	20.5136	14.7571	vacuolar protein sorting-associated protein 52 homolog	0.115184	0.238615	0.415705	Unchanged	-0.452274	0.00354108	0.00525382	Slightly down
306	Pex19	24.6716	24.036	17.3397	peroxisomal biogenesis factor 19 isoform x1	-0.100096	0.272319	0.474423	Unchanged	-0.451793	0.00865727	0.0128446	Slightly down
307	Uqcrc2	55.4337	51.014	36.8239	cytochrome b-c1 complex subunit mitochondrial	-0.181252	0.119649	0.208447	Unchanged	-0.451425	0.0101568	0.0150695	Slightly down
308	Esd	86.4839	94.3533	68.2189	s-formylglutathione hydrolase isoform x1	0.0672746	0.396648	0.691025	Unchanged	-0.451139	0.0232759	0.034534	Slightly down
309	Ccng2	120.479	102.407	74.1557	cyclin-g2	-0.295295	0.0394279	0.0686898	Unchanged	-0.449952	0.0327146	0.048538	Slightly down
310	Gtf2a2	24.2544	21.8813	15.7956	unnamed protein product [Mus musculus]	-0.208632	0.129656	0.225881	Unchanged	-0.449444	0.0135883	0.0201607	Slightly down
311	C330027C09Rik	313.63	278.053	200.145	protein cip2a	-0.242686	0.0438735	0.0764346	Unchanged	-0.449368	0.00254612	0.00377762	Slightly down
312	Zfp110	5.81641	6.0729	4.38252	neurotrophin receptor-interacting factor homolog isoform x1	-0.00293515	0.567498	0.988673	Unchanged	-0.449367	0.0132383	0.0196414	Slightly down
313	Snf8	32.7021	38.7579	28.0732	vacuolar-sorting protein snf8	0.188642	0.193401	0.336935	Unchanged	-0.448692	0.0302377	0.0448631	Slightly down
314	Cyba	80.6835	110.449	80.067	cytochrome b-245 light chain	0.397949	0.0316444	0.0551297	Unchanged	-0.44772	0.0270507	0.0401346	Slightly down
315	Exo5	9.31046	7.87263	5.69263	exonuclease v	-0.305756	0.053015	0.0923606	Unchanged	-0.447619	0.0287782	0.0426976	Slightly down
316	Ddx28	9.41644	7.49891	5.41493	probable atp-dependent rna helicase ddx28	-0.389407	0.030007	0.052277	Unchanged	-0.446507	0.0251377	0.0372963	Slightly down
317	Stat1	13.5039	16.9654	12.2487	signal transducer and activator of transcription 1	0.259306	0.0413271	0.0719985	Unchanged	-0.446079	0.00319946	0.00474697	Slightly down
318	Dars2	9.01101	8.46331	6.13901	aspartate--trna mitochondrial	-0.155459	0.191588	0.333778	Unchanged	-0.445874	0.0310919	0.0461304	Slightly down
319	Dnajc14	23.9141	24.1268	17.4662	dnaj homolog subfamily c member 14	-0.0518922	0.399518	0.696024	Unchanged	-0.445764	0.00604766	0.0089728	Slightly down
320	Wdr11	12.9859	14.0188	10.1431	wd repeat-containing protein 11 isoform x1	0.0461848	0.422203	0.735545	Unchanged	-0.445148	0.00428604	0.00635911	Slightly down
321	Hps5	9.95357	11.7523	8.5341	hermansky-pudlak syndrome 5 protein	0.176338	0.12259	0.213572	Unchanged	-0.443653	0.0196844	0.0292053	Slightly down
322	Sdr39u1	24.2125	22.2037	16.1205	epimerase family protein sdr39u1 isoform x2	-0.186986	0.148163	0.258124	Unchanged	-0.442553	0.0192076	0.0284979	Slightly down
323	Nfs1	12.4141	12.3547	8.97233	cysteine mitochondrial	-0.0653669	0.417553	0.727445	Unchanged	-0.44088	0.0153042	0.0227066	Slightly down
324	Arhgef1	19.928	24.5045	17.8051	rho guanine nucleotide exchange factor 1 isoform x1	0.23458	0.052896	0.0921534	Unchanged	-0.440071	0.00612666	0.00908999	Slightly down
325	1110051M20Rik	9.46748	8.43989	6.11714	upf0705 protein c11orf49 homolog isoform x2	-0.235655	0.0831767	0.144907	Unchanged	-0.440017	0.0115908	0.0171971	Slightly down
326	Cog2	12.1151	14.5055	10.5667	conserved oligomeric golgi complex subunit 2	0.197915	0.117837	0.205291	Unchanged	-0.439581	0.031533	0.0467849	Slightly down
327	Glt8d1	14.8894	14.7761	10.7297	glycosyltransferase 8 domain-containing protein 1	-0.0777625	0.350795	0.611141	Unchanged	-0.439298	0.0082035	0.0121714	Slightly down
328	Cep44	10.335	13.3332	9.68616	centrosomal protein of 44 kda isoform x1	0.306434	0.0438276	0.0763547	Unchanged	-0.438824	0.0114318	0.0169612	Slightly down
329	Samm50	61.4226	53.609	39.1214	sorting and assembly machinery component 50 homolog	-0.255071	0.0678817	0.118261	Unchanged	-0.437277	0.0225474	0.0334531	Slightly down
330	Wdfy1	14.1335	17.0974	12.4592	wd repeat and fyve domain-containing protein partial	0.211183	0.087736	0.15285	Unchanged	-0.434878	0.00729887	0.0108292	Slightly down
331	Thtpa	8.19871	7.96961	5.80792	thiamine-triphosphatase isoform x2	-0.103338	0.296811	0.517092	Unchanged	-0.434834	0.0129302	0.0191843	Slightly down
332	Grcc10	34.101	42.9927	31.3786	protein c10	0.276219	0.0894805	0.155889	Unchanged	-0.434557	0.020971	0.0311142	Slightly down
333	Reep4	27.3006	33.388	24.2411	receptor expression-enhancing protein 4	0.223071	0.0686073	0.119525	Unchanged	-0.433906	0.0130617	0.0193793	Slightly down
334	Psmd10	26.3783	29.1105	21.269	26s proteasome non-atpase regulatory subunit 10 isoform x1	0.0794486	0.344531	0.600228	Unchanged	-0.433583	0.0157463	0.0233625	Slightly down
335	Timm21	10.699	9.16026	6.68116	mitochondrial import inner membrane translocase subunit tim21	-0.283957	0.0791335	0.137863	Unchanged	-0.433124	0.0261494	0.0387973	Slightly down
336	Hdhd2	11.9723	10.8338	7.91331	haloacid dehalogenase-like hydrolase domain-containing protein 2 isoform x1	-0.209725	0.113489	0.197716	Unchanged	-0.432152	0.0184146	0.0273213	Slightly down
337	Slit2	1.6675	1.68892	1.23248	slit homolog 2 protein isoform x1	-0.0506452	0.451357	0.786336	Unchanged	-0.429327	0.026173	0.0388323	Slightly down
338	Wbp1	28.1569	29.5412	21.6238	ww domain-binding protein 1 isoform x1	0.00564442	0.558161	0.972406	Unchanged	-0.42838	0.00848238	0.0125851	Slightly down
339	Brd8	17.4163	15.7105	11.4923	bromodomain-containing protein 8 isoform x4	-0.215507	0.0700772	0.122086	Unchanged	-0.428182	0.00538839	0.00799464	Slightly down
340	Arf5	100.638	96.2545	70.5194	adp-ribosylation factor 5	-0.1229	0.271919	0.473727	Unchanged	-0.428164	0.00894003	0.0132641	Slightly down
341	Mrpl36	9.69021	9.85412	7.20725	39s ribosomal protein mitochondrial	-0.0438342	0.469658	0.818219	Unchanged	-0.427206	0.0272209	0.0403871	Slightly down
342	Mis18a	25.6349	24.5178	17.9712	protein mis18-alpha	-0.124025	0.268944	0.468544	Unchanged	-0.426574	0.0125864	0.0186742	Slightly down
343	Cdc23	16.4066	18.6434	13.6649	cell division cycle protein 23 homolog	0.118717	0.221173	0.38532	Unchanged	-0.426403	0.00512295	0.00760082	Slightly down
344	Gins1	20.71	18.068	13.2475	dna replication complex gins protein psf1	-0.254929	0.120303	0.209586	Unchanged	-0.425924	0.0247861	0.0367746	Slightly down
345	Gmfb	25.4683	23.1028	16.9892	glia maturation factor beta isoform x2	-0.203982	0.0797461	0.138931	Unchanged	-0.423992	0.0124917	0.0185337	Slightly down
346	Rab3gap1	13.5912	16.0007	11.7684	rab3 gtpase-activating protein catalytic subunit isoform x1	0.171197	0.122504	0.213422	Unchanged	-0.423674	0.0133259	0.0197714	Slightly down
347	Dnajc19	16.1446	14.9021	10.9564	mitochondrial import inner membrane translocase subunit tim14	-0.17268	0.223539	0.389441	Unchanged	-0.422928	0.0257769	0.0382446	Slightly down
348	Tbrg1	53.033	63.0561	46.4162	transforming growth factor beta regulator 1	0.188065	0.119611	0.208382	Unchanged	-0.421366	0.00945544	0.0140288	Slightly down
349	Fzd6	32.0119	32.8402	24.1069	frizzled-6 isoform x1	-0.0295321	0.481257	0.838427	Unchanged	-0.420895	0.00627301	0.00930714	Slightly down
350	Ttc5	12.3346	11.1089	8.18765	tetratricopeptide repeat protein 5	-0.211019	0.126881	0.221046	Unchanged	-0.420383	0.0266264	0.039505	Slightly down
351	Zfand6	60.6133	67.3348	49.6368	an1-type zinc finger protein 6 isoform x1	0.0940164	0.346344	0.603387	Unchanged	-0.420332	0.0123512	0.0183252	Slightly down
352	Timeless	18.7181	19.9976	14.7472	protein timeless homolog isoform x2	0.030825	0.469477	0.817905	Unchanged	-0.419063	0.00902322	0.0133876	Slightly down
353	Skap2	24.927	29.2249	21.5312	src kinase-associated phosphoprotein 2	0.166051	0.141181	0.24596	Unchanged	-0.418565	0.00719136	0.0106697	Slightly down
354	Hspb8	14.4083	15.6074	11.4947	heat shock protein beta-8	0.0498649	0.429243	0.747809	Unchanged	-0.417875	0.0110693	0.0164233	Slightly down
355	Ift122	7.13564	7.55281	5.56934	intraflagellar transport protein 122 homolog isoform x1	0.0196327	0.517396	0.901386	Unchanged	-0.4176	0.011681	0.0173309	Slightly down
356	S100a1	23.8403	18.3577	13.5384	protein s100-a1	-0.43278	0.034432	0.0599861	Unchanged	-0.41725	0.0317725	0.0471401	Slightly down
357	Slc25a11	46.2333	40.7078	30.0704	mitochondrial 2-oxoglutarate malate carrier protein	-0.246773	0.047787	0.0832527	Unchanged	-0.415892	0.00930711	0.0138088	Slightly down
358	Pik3c3	13.1591	16.2426	11.9805	phosphatidylinositol 3-kinase catalytic subunit type 3 isoform x1	0.236979	0.0535049	0.0932141	Unchanged	-0.415692	0.00650755	0.00965512	Slightly down
359	Fzr1	47.7393	41.3748	30.5618	fizzy-related protein homolog isoform x2	-0.273525	0.0287762	0.0501327	Unchanged	-0.415549	0.00913516	0.0135536	Slightly down
360	Mrpl2	32.6004	33.8997	25.0811	39s ribosomal protein mitochondrial	-0.000226442	0.573411	0.998974	Unchanged	-0.415199	0.0221098	0.0328038	Slightly down
361	Gsr	57.664	56.5109	41.8437	glutathione mitochondrial	-0.0923783	0.283946	0.494679	Unchanged	-0.412633	0.00710741	0.0105451	Slightly down
362	Edc3	14.4912	12.1853	9.04317	enhancer of mrna-decapping protein 3	-0.309656	0.0333348	0.0580745	Unchanged	-0.41155	0.0251329	0.0372891	Slightly down
363	Loxl4	26.9236	25.662	19.0153	lysyl oxidase homolog 4 isoform x1	-0.138549	0.182718	0.318324	Unchanged	-0.410182	0.00529472	0.00785567	Slightly down
364	Mrpl30	28.8582	24.1905	17.9421	39s ribosomal protein mitochondrial	-0.315538	0.0338663	0.0590005	Unchanged	-0.409821	0.0165925	0.0246179	Slightly down
365	Rab32	8.25741	9.36792	6.92408	ras-related protein rab-32	0.113109	0.299495	0.521769	Unchanged	-0.409528	0.0297425	0.0441284	Slightly down
366	Mrps23	23.9247	22.1416	16.4404	28s ribosomal protein mitochondrial	-0.167615	0.238188	0.414962	Unchanged	-0.409271	0.0228317	0.0338749	Slightly down
367	Limd1	27.2559	30.0958	22.3602	lim domain-containing protein 1	0.0793455	0.318544	0.554954	Unchanged	-0.408916	0.0130897	0.019421	Slightly down
368	1810026J23Rik	12.9439	14.0829	10.4574	uncharacterized protein c19orf52 homolog	0.0587765	0.40034	0.697457	Unchanged	-0.408791	0.015717	0.0233189	Slightly down
369	Xrn1	7.90486	7.96755	5.90489	5 -3 exoribonuclease 1	-0.0562634	0.400824	0.6983	Unchanged	-0.408742	0.00845909	0.0125506	Slightly down
370	Vps16	23.6293	28.2762	21.0296	vacuolar protein sorting-associated protein 16 homolog	0.194941	0.0877007	0.152789	Unchanged	-0.40805	0.0195711	0.0290372	Slightly down
371	Elovl7	5.2149	5.19797	3.86056	elongation of very long chain fatty acids protein 7 isoform x1	-0.0663384	0.395861	0.689654	Unchanged	-0.407361	0.0185644	0.0275436	Slightly down
372	Ttf2	12.6033	14.4001	10.7201	transcription termination factor 2	0.129479	0.215552	0.375526	Unchanged	-0.406665	0.0173664	0.0257662	Slightly down
373	Fancd2	10.2387	10.1848	7.58582	fanconi anemia group d2 protein isoform x2	-0.0704496	0.360962	0.628854	Unchanged	-0.405934	0.0208228	0.0308944	Slightly down
374	Syf2	27.1732	33.5487	24.8934	pre-mrna-splicing factor syf2	0.242245	0.0658895	0.11479	Unchanged	-0.40587	0.00958824	0.0142259	Slightly down
375	Sgpl1	29.8161	37.5865	28.0212	sphingosine-1-phosphate lyase 1	0.273261	0.0381003	0.0663768	Unchanged	-0.405518	0.0215079	0.0319108	Slightly down
376	Rab22a	28.5001	32.7124	24.3173	ras-related protein rab-22a	0.13794	0.207337	0.361215	Unchanged	-0.40533	0.0075766	0.0112412	Slightly down
377	Cenpj	7.35613	6.42971	4.77746	centromere protein j	-0.264515	0.0518845	0.0903912	Unchanged	-0.404724	0.0128946	0.0191315	Slightly down
378	Nmral1	23.2034	20.7713	15.461	nmra-like family domain-containing protein 1	-0.224451	0.0792825	0.138123	Unchanged	-0.404566	0.0159241	0.0236262	Slightly down
379	Tmem50a	52.0361	44.9761	33.4865	transmembrane protein 50a	-0.269832	0.0602527	0.10497	Unchanged	-0.404256	0.013095	0.0194288	Slightly down
380	Isca2	14.643	15.7558	11.7486	iron-sulfur cluster assembly 2 mitochondrial	0.0412143	0.469194	0.81741	Unchanged	-0.401486	0.030832	0.0457447	Slightly down
381	Sacm1l	22.3237	23.7703	17.7215	phosphatidylinositide phosphatase sac1	0.0263436	0.488897	0.851737	Unchanged	-0.40114	0.00898376	0.013329	Slightly down
382	Ogfr	47.1113	58.1954	43.5235	opioid growth factor receptor	0.245758	0.0864572	0.150622	Unchanged	-0.399656	0.0165385	0.0245378	Slightly down
383	Yeats4	22.5215	19.017	14.2355	yeats domain-containing protein 4	-0.306311	0.0361376	0.0629575	Unchanged	-0.39627	0.0261225	0.0387574	Slightly down
384	Usp30	21.3257	24.0646	18.009	ubiquitin carboxyl-terminal hydrolase 30 isoform x1	0.105116	0.265722	0.46293	Unchanged	-0.393707	0.010084	0.0149615	Slightly down
385	Zer1	6.77197	7.08057	5.31587	protein zer-1 homolog isoform x1	0.000233064	0.574	1	Unchanged	-0.393454	0.026633	0.0395149	Slightly down
386	Slc36a1	7.74521	8.52825	6.3981	proton-coupled amino acid transporter 1	0.0701552	0.370502	0.645474	Unchanged	-0.393036	0.0175135	0.0259844	Slightly down
387	Chka	60.9533	53.5467	40.1171	choline kinase alpha isoform x1	-0.251366	0.0871899	0.151899	Unchanged	-0.3929	0.0302595	0.0448954	Slightly down
388	Aph1a	42.3996	39.2234	29.5074	gamma-secretase subunit aph-1a	-0.172597	0.147967	0.257783	Unchanged	-0.392631	0.0274493	0.040726	Slightly down
389	Rbm42	41.7883	40.6593	30.5419	rna-binding protein 42 isoform x1	-0.100234	0.296735	0.516959	Unchanged	-0.391881	0.0133355	0.0197856	Slightly down
390	Kif1bp	27.1431	25.2596	18.9238	kif1-binding protein	-0.174121	0.135665	0.236351	Unchanged	-0.391549	0.012931	0.0191854	Slightly down
391	Prkar1a	168.986	195.65	146.785	camp-dependent protein kinase type i-alpha regulatory subunit	0.14644	0.152714	0.266051	Unchanged	-0.391344	0.0068747	0.0101998	Slightly down
392	Trappc6b	16.5392	15.986	12	trafficking protein particle complex subunit 6b	-0.111763	0.279972	0.487756	Unchanged	-0.390549	0.0206398	0.0306229	Slightly down
393	Arfgap2	9.85068	10.61	7.96089	adp-ribosylation factor gtpase-activating protein 2 isoform x1	0.0420752	0.444768	0.774858	Unchanged	-0.390358	0.0135666	0.0201285	Slightly down
394	Zfp408	4.28132	5.45878	4.09634	zinc finger protein 408	0.280973	0.0758423	0.132129	Unchanged	-0.38983	0.0313681	0.0465401	Slightly down
395	Id1	101.617	117.745	88.8356	dna-binding protein inhibitor id-1	0.143606	0.185564	0.323282	Unchanged	-0.385482	0.013619	0.0202062	Slightly down
396	Lmbr1	4.2851	3.61468	2.72517	limb region 1 protein homolog isoform x2	-0.309141	0.033003	0.0574965	Unchanged	-0.384862	0.0269665	0.0400097	Slightly down
397	Zcchc8	26.7148	23.2983	17.5429	zinc finger cchc domain-containing protein 8	-0.267257	0.0339092	0.0590752	Unchanged	-0.383791	0.0118737	0.0176168	Slightly down
398	Tbc1d17	10.9331	13.3674	10.0926	tbc1 domain family member 17	0.2236	0.0741486	0.129179	Unchanged	-0.38315	0.0162061	0.0240446	Slightly down
399	Mrpl51	20.2769	25.6537	19.4222	39s ribosomal protein mitochondrial	0.27887	0.0452139	0.0787699	Unchanged	-0.38236	0.0314334	0.046637	Slightly down
400	Gpsm2	21.8009	23.6409	17.8775	g-protein-signaling modulator 2 isoform x1	0.0470587	0.42453	0.739599	Unchanged	-0.381524	0.011631	0.0172567	Slightly down
401	Snx30	3.97996	4.13464	3.12424	sorting nexin-30	-0.00767393	0.554281	0.965646	Unchanged	-0.380784	0.0218878	0.0324744	Slightly down
402	Ppp4c	68.4208	71.463	54.2366	serine threonine-protein phosphatase 4 catalytic subunit	0.0044354	0.562985	0.98081	Unchanged	-0.379455	0.0336807	0.0499714	Slightly down
403	Timm44	37.6886	32.4607	24.5973	mitochondrial import inner membrane translocase subunit tim44	-0.27946	0.0301794	0.0525773	Unchanged	-0.378185	0.0158433	0.0235065	Slightly down
404	Clstn1	83.4903	74.5738	56.589	calsyntenin-1 isoform x2	-0.228553	0.045059	0.0785	Unchanged	-0.377548	0.013143	0.0195	Slightly down
405	Trim59	36.9304	34.5264	26.1692	tripartite motif-containing protein 59	-0.161341	0.136576	0.237937	Unchanged	-0.377513	0.011752	0.0174362	Slightly down
406	Rfc2	93.1748	81.5061	61.8407	replication factor c subunit 2 isoform x1	-0.257176	0.0322219	0.0561357	Unchanged	-0.377417	0.0141828	0.0210427	Slightly down
407	Zfp512	28.9502	31.8851	24.2299	zinc finger protein 512 isoform x2	0.0780022	0.341762	0.595405	Unchanged	-0.37663	0.0233297	0.0346138	Slightly down
408	Eif2a	44.0768	41.8333	31.6908	eukaryotic translation initiation factor 2a	-0.143346	0.162031	0.282284	Unchanged	-0.376546	0.00992411	0.0147242	Slightly down
409	Hat1	81.2252	69.571	52.9023	histone acetyltransferase type b catalytic subunit	-0.283985	0.0332402	0.0579098	Unchanged	-0.376396	0.0267106	0.03963	Slightly down
410	Ddx41	22.498	22.4908	17.0942	probable atp-dependent rna helicase ddx41	-0.0619982	0.391458	0.681983	Unchanged	-0.374707	0.0182065	0.0270126	Slightly down
411	Sde2	15.9664	20.1529	15.3238	protein sde2 homolog	0.272009	0.0303915	0.0529469	Unchanged	-0.37408	0.0177172	0.0262866	Slightly down
412	Lrrk2	6.71145	6.81362	5.19167	leucine-rich repeat serine threonine-protein kinase 2 isoform x1	-0.0483033	0.435428	0.758585	Unchanged	-0.372375	0.0236586	0.0351017	Slightly down
413	Dennd6a	7.8215	7.83569	5.95567	protein dennd6a	-0.0652054	0.37597	0.655001	Unchanged	-0.372252	0.0167044	0.024784	Slightly down
414	Kif23	61.1372	59.2216	44.9457	kinesin-like protein kif23	-0.117128	0.24303	0.423397	Unchanged	-0.372237	0.0120188	0.017832	Slightly down
415	Snx10	14.0228	17.1181	13.0464	sorting nexin-10	0.222212	0.0696123	0.121276	Unchanged	-0.371755	0.0260316	0.0386225	Slightly down
416	Mbd1	15.7667	19.0848	14.5343	methyl- -binding domain protein 1 isoform x6	0.211743	0.0799317	0.139254	Unchanged	-0.371731	0.0200169	0.0296986	Slightly down
417	Zranb3	6.90752	7.98021	6.07199	dna annealing helicase and endonuclease zranb3 isoform x2	0.141254	0.184976	0.322258	Unchanged	-0.370955	0.0161314	0.0239339	Slightly down
418	Gm8210	73.9066	65.0584	49.5553	60s ribosomal protein l29	-0.239235	0.155904	0.271609	Unchanged	-0.370721	0.0245812	0.0364706	Slightly down
419	Eme1	9.32774	9.11487	6.94673	crossover junction endonuclease eme1 isoform x1	-0.0995112	0.307844	0.536313	Unchanged	-0.369139	0.0303041	0.0449616	Slightly down
420	Evc2	16.9989	17.9038	13.6565	limbin isoform x1	0.00851599	0.545252	0.949917	Unchanged	-0.368399	0.0135304	0.0200748	Slightly down
421	Madd	5.22306	4.83766	3.69047	map kinase-activating death domain protein isoform x1	-0.176628	0.158484	0.276104	Unchanged	-0.367517	0.0278796	0.0413645	Slightly down
422	Thoc7	30.8362	32.3031	24.6628	tho complex subunit 7 homolog isoform x1	0.00417423	0.564037	0.982643	Unchanged	-0.367266	0.0248384	0.0368522	Slightly down
423	Snapin	27.7771	30.2018	23.0324	snare-associated protein snapin	0.0510025	0.416438	0.725501	Unchanged	-0.366719	0.01535	0.0227745	Slightly down
424	Micu2	37.8906	36.8429	28.1063	calcium uptake protein mitochondrial	-0.104949	0.247481	0.431151	Unchanged	-0.366206	0.0121475	0.018023	Slightly down
425	Hoxb6	24.1627	22.1345	16.9081	homeobox protein hox-b6	-0.189946	0.14872	0.259095	Unchanged	-0.365399	0.0335304	0.0497484	Slightly down
426	Wbp5	250.955	250.042	191.519	ww domain-binding protein 5	-0.0647903	0.399156	0.695394	Unchanged	-0.364076	0.0162786	0.0241523	Slightly down
427	Rad17	9.94549	9.14234	6.99059	cell cycle checkpoint protein rad17 isoform x1	-0.188008	0.136455	0.237726	Unchanged	-0.364019	0.0308876	0.0458272	Slightly down
428	Ntn4	19.5288	22.3945	17.1437	netrin-4 isoform x1	0.130535	0.206295	0.359398	Unchanged	-0.363278	0.0161109	0.0239034	Slightly down
429	Kdm1a	46.3051	40.4143	30.9623	lysine-specific histone demethylase 1a isoform x3	-0.260048	0.0355153	0.0618734	Unchanged	-0.362867	0.0177966	0.0264044	Slightly down
430	Mroh1	35.9727	41.0185	31.4669	---	0.124557	0.203909	0.355242	Unchanged	-0.362153	0.0197386	0.0292858	Slightly down
431	Gas2l3	9.965	9.03845	6.91774	gas2-like protein 3	-0.210346	0.116319	0.202646	Unchanged	-0.361954	0.0291397	0.043234	Slightly down
432	Kpna2	141.121	129.457	99.1343	importin subunit alpha-1	-0.189262	0.0877697	0.152909	Unchanged	-0.360604	0.0115948	0.017203	Slightly down
433	Tmem132a	101.119	114.936	88.3588	transmembrane protein 132a isoform x1	0.123753	0.236052	0.411241	Unchanged	-0.360221	0.0284775	0.0422515	Slightly down
434	Ubb	482.523	457.73	349.938	uncharacterized protein isoform b	-0.14316	0.160382	0.279412	Unchanged	-0.359995	0.0223355	0.0331388	Slightly down
435	Trpv4	32.72	40.9094	31.4354	transient receptor potential cation channel subfamily v member 4 isoform x1	0.253077	0.0441682	0.076948	Unchanged	-0.358661	0.0170492	0.0252956	Slightly down
436	Copg2	19.3016	18.1045	13.9323	coatomer subunit gamma-2	-0.153532	0.179809	0.313256	Unchanged	-0.357198	0.0252129	0.0374079	Slightly down
437	Epg5	4.52844	4.90152	3.77123	ectopic p granules protein 5 homolog	0.0466729	0.436611	0.760646	Unchanged	-0.356405	0.0244684	0.0363033	Slightly down
438	Mib1	19.8904	21.9895	16.9379	e3 ubiquitin-protein ligase mib1	0.0814579	0.319713	0.556992	Unchanged	-0.356396	0.0243092	0.036067	Slightly down
439	Actr10	19.8567	17.8073	13.7149	actin-related protein 10	-0.219754	0.0737586	0.128499	Unchanged	-0.355942	0.0250112	0.0371086	Slightly down
440	Ccz1	58.0423	57.7063	44.409	vacuolar fusion protein ccz1 homolog	-0.0724764	0.336408	0.586076	Unchanged	-0.355778	0.0152459	0.0226201	Slightly down
441	Actr1a	126.931	113.981	87.9296	alpha-centractin	-0.219751	0.0534824	0.093175	Unchanged	-0.354482	0.0235655	0.0349636	Slightly down
442	Nol7	43.1911	38.4139	29.583	nucleolar protein 7	-0.230738	0.0618391	0.107734	Unchanged	-0.354355	0.0164343	0.0243833	Slightly down
443	Srxn1	18.2935	16.0424	12.3376	sulfiredoxin-1	-0.253929	0.0541823	0.0943942	Unchanged	-0.354221	0.0294622	0.0437124	Slightly down
444	Ndst1	44.2088	39.3297	30.2618	bifunctional heparan sulfate n-deacetylase n-sulfotransferase 1 isoform x1	-0.23685	0.0423578	0.0737941	Unchanged	-0.353936	0.012154	0.0180327	Slightly down
445	Mtmr3	18.5534	17.1007	13.2139	myotubularin-related protein 3 isoform x1	-0.181615	0.0997171	0.173723	Unchanged	-0.35136	0.02324	0.0344807	Slightly down
446	Aldh3a2	17.8202	17.2886	13.3553	fatty aldehyde dehydrogenase isoform x1	-0.107162	0.250374	0.436191	Unchanged	-0.350397	0.0199485	0.0295971	Slightly down
447	Rhoq	22.2398	20.7193	15.9976	rho-related gtp-binding protein	-0.168627	0.122684	0.213735	Unchanged	-0.350102	0.0172743	0.0256295	Slightly down
448	Dhx40	29.168	26.1436	20.2304	probable atp-dependent rna helicase dhx40	-0.223218	0.0550438	0.0958952	Unchanged	-0.347216	0.0193125	0.0286535	Slightly down
449	Ppp1r7	14.1778	13.7758	10.6716	protein phosphatase 1 regulatory subunit 7 isoform x1	-0.108126	0.253259	0.441218	Unchanged	-0.344046	0.023505	0.0348738	Slightly down
450	Zc3h7a	18.7344	18.8343	14.6169	zinc finger ccch domain-containing protein 7a isoform x1	-0.0589736	0.38595	0.672386	Unchanged	-0.343954	0.0255292	0.0378771	Slightly down
451	Dctn2	78.3111	85.8132	66.677	dynactin subunit 2 isoform x2	0.0700938	0.358203	0.624047	Unchanged	-0.343451	0.0239248	0.0354967	Slightly down
452	Ate1	8.96885	10.6005	8.23959	arginyl-trna--protein transferase 1 isoform x2	0.17601	0.122107	0.212731	Unchanged	-0.343063	0.0327675	0.0486164	Slightly down
453	Cox15	17.1713	19.3447	15.0047	cytochrome c oxidase assembly protein cox15 homolog	0.105908	0.246893	0.430127	Unchanged	-0.342283	0.0188748	0.0280042	Slightly down
454	Copa	102.904	95.0132	73.9186	coatomer subunit alpha	-0.180448	0.0933873	0.162696	Unchanged	-0.340757	0.0190015	0.0281921	Slightly down
455	Galnt11	12.0575	13.6773	10.6478	polypeptide n-acetylgalactosaminyltransferase 11	0.114824	0.250675	0.436716	Unchanged	-0.339444	0.0334193	0.0495835	Slightly down
456	Trappc11	19.8255	20.3631	15.8499	trafficking protein particle complex subunit 11 isoform x1	-0.0272821	0.481468	0.838794	Unchanged	-0.338991	0.0223559	0.0331689	Slightly down
457	Adgre5	20.0356	24.7774	19.3323	cd97 antigen isoform x4	0.238093	0.0465068	0.0810223	Unchanged	-0.33606	0.0232133	0.034441	Slightly down
458	Tmem59	66.6166	71.9367	56.1991	transmembrane protein 59	0.0531039	0.439743	0.766103	Unchanged	-0.335776	0.0307097	0.0455634	Slightly down
459	Cacul1	31.8105	28.2408	22.0492	cdk2-associated and cullin domain-containing protein 1 isoform x2	-0.239123	0.0394224	0.0686802	Unchanged	-0.334015	0.0199177	0.0295514	Slightly down
460	Nras	35.839	31.4557	24.5256	gtpase nras	-0.254449	0.0393094	0.0684832	Unchanged	-0.332293	0.032669	0.0484703	Slightly down
461	Commd8	15.5008	19.0263	14.8742	comm domain-containing protein 8	0.234651	0.0703268	0.122521	Unchanged	-0.331992	0.02266	0.0336202	Slightly down
462	Nbr1	28.5293	34.1179	26.688	next to brca1 gene 1 protein isoform x1	0.188237	0.101385	0.176628	Unchanged	-0.33109	0.0185295	0.0274919	Slightly down
463	Cgn	15.8066	15.0573	11.7874	cingulin	-0.136166	0.176088	0.306774	Unchanged	-0.330998	0.0246626	0.0365914	Slightly down
464	Snx19	12.1503	15.2564	11.9416	sorting nexin-19 isoform x2	0.262891	0.0302253	0.0526573	Unchanged	-0.330921	0.0239899	0.0355933	Slightly down
465	Map1lc3b	68.3907	79.6926	62.4127	microtubule-associated proteins 1a 1b light chain 3b	0.158736	0.155584	0.271052	Unchanged	-0.330069	0.0215347	0.0319506	Slightly down
466	Atxn1l	15.5232	18.2346	14.2974	ataxin-1-like	0.167376	0.114774	0.199954	Unchanged	-0.329519	0.0262265	0.0389117	Slightly down
467	Slc39a9	15.6516	14.7914	11.6046	zinc transporter zip9 isoform x1	-0.145803	0.160796	0.280132	Unchanged	-0.327863	0.0262644	0.0389679	Slightly down
468	Cdk2ap1	128.693	122.956	96.7167	cyclin-dependent kinase 2-associated protein 1	-0.128372	0.208657	0.363514	Unchanged	-0.325514	0.0299662	0.0444602	Slightly down
469	Lrrc40	28.7201	26.735	21.0803	leucine-rich repeat-containing protein 40	-0.171131	0.119949	0.208971	Unchanged	-0.319738	0.028494	0.0422759	Slightly down
470	Khdrbs1	71.5425	63.6221	50.3948	kh domain- rna- signal transduction-associated protein 1	-0.23649	0.0508392	0.0885701	Unchanged	-0.311886	0.0325218	0.0482519	Slightly down
Notes:
a. Up/down, |log2FC| > 0.5, FDR < 0.05; Slightly up/down, |log2FC| > 0.1, FDR < 0.05; Unchanged, FDR > 0.05
b. Filter method of level 1 genes was as follows: 1) ADM vs. NC: ADM up; 2) W5CC vs. ADM: W5CC down
c. Filter method of level 2 genes was as follows: 1) ADM vs. NC: ADM up/slight up; 2) W5CC vs. ADM: W5CC down/slightly down
d. Filter method of level 3 genes was as follows: 1) ADM vs. NC: ADM unchanged; 2) W5CC vs. ADM: W5CC down/slightly down
