# Supplementary material for: RNA-Seq-Based Transcriptome Analysis of Chinese Cordyceps Aqueous Extracts Protective Effect against Adriamycin-Induced mpc5 Cell Injury
Source: Int J Mol Sci. 2024 Sep 26;25(19):10352. doi: 10.3390/ijms251910352 (PMC11476491; doi:10.3390/ijms251910352)
Supplement: Supplementary file 1 [file ijms-25-10352-s001.zip › supplementary materials/Table S5.xlsx]

## Sheet: W1CC-up-Lv1
Table S5. GO enrichment analysis of W1CC group
Term	ID	Input number	Background number	p-value	FDR	Input	Hyperlink	Classification
angiogenesis	GO:0001525	6	251	1.67074e-07	2.31278e-05	Vash1|Vegfd|Ccbe1|Pde3b|Angptl6|Apln	http://amigo.geneontology.org/amigo/term/GO:0001525	Biological process
apoptotic process	GO:0006915	8	565	3.97784e-07	3.95946e-05	Zc3h8|Mecom|Eva1a|Rffl|Rnf183|Trib3|Chac1|Peg10	http://amigo.geneontology.org/amigo/term/GO:0006915	Biological process
one-carbon metabolic process	GO:0006730	3	35	1.01416e-06	8.22311e-05	Aldh1l2|Shmt2|Mthfd2	http://amigo.geneontology.org/amigo/term/GO:0006730	Biological process
intrinsic apoptotic signaling pathway in response to endoplasmic reticulum stress	GO:0070059	3	37	1.28794e-06	9.60011e-05	Atf4|Chac1|Trib3	http://amigo.geneontology.org/amigo/term/GO:0070059	Biological process
regulation of cell population proliferation	GO:0042127	5	221	2.45769e-06	0.000147473	Atf5|Erbb3|Nos2|Mecom|Serpine1	http://amigo.geneontology.org/amigo/term/GO:0042127	Biological process
multicellular organism development	GO:0007275	10	1092	2.72362e-06	0.000155247	Erbb3|Ccbe1|Mecom|Txnrd3|Angptl6|Olfm1|Apln|Vegfd|Dlx1|Foxn2	http://amigo.geneontology.org/amigo/term/GO:0007275	Biological process
tetrahydrofolate metabolic process	GO:0046653	2	7	3.17338e-06	0.000170834	Shmt2|Mthfd2	http://amigo.geneontology.org/amigo/term/GO:0046653	Biological process
glycine metabolic process	GO:0006544	2	8	4.41946e-06	0.000213237	Gart|Shmt2	http://amigo.geneontology.org/amigo/term/GO:0006544	Biological process
positive regulation of cell population proliferation	GO:0008284	7	545	4.77994e-06	0.000221763	Erbb3|Ptger4|Il11|Vegfd|Apln|Slc25a33|Shmt2	http://amigo.geneontology.org/amigo/term/GO:0008284	Biological process
negative regulation of cell adhesion	GO:0007162	3	50	4.83221e-06	0.000222972	Podxl|Erbb3|Pde3b	http://amigo.geneontology.org/amigo/term/GO:0007162	Biological process
establishment of centrosome localization	GO:0051660	2	9	6.11505e-06	0.000260249	Cep83|Pard3b	http://amigo.geneontology.org/amigo/term/GO:0051660	Biological process
positive regulation of angiogenesis	GO:0045766	4	151	1.06297e-05	0.000393266	Hk2|Vegfd|Serpine1|Ccbe1	http://amigo.geneontology.org/amigo/term/GO:0045766	Biological process
tetrahydrofolate interconversion	GO:0035999	2	12	1.26343e-05	0.000428748	Shmt2|Mthfd2	http://amigo.geneontology.org/amigo/term/GO:0035999	Biological process
regulation of oxidative phosphorylation	GO:0002082	2	12	1.26343e-05	0.000428748	Shmt2|Slc25a33	http://amigo.geneontology.org/amigo/term/GO:0002082	Biological process
drinking behavior	GO:0042756	2	15	2.17283e-05	0.000638021	Apln|Htr1b	http://amigo.geneontology.org/amigo/term/GO:0042756	Biological process
response to endoplasmic reticulum stress	GO:0034976	3	75	2.56056e-05	0.000695959	Atf4|Rnf183|Trib3	http://amigo.geneontology.org/amigo/term/GO:0034976	Biological process
circadian rhythm	GO:0007623	3	76	2.75795e-05	0.000722286	Atf5|Atf4|Nos2	http://amigo.geneontology.org/amigo/term/GO:0007623	Biological process
positive regulation of brown fat cell differentiation	GO:0090336	2	17	3.21951e-05	0.000799925	Mecom|Metrnl	http://amigo.geneontology.org/amigo/term/GO:0090336	Biological process
positive regulation of CREB transcription factor activity	GO:0032793	2	18	3.66371e-05	0.000887535	Cd200|Lrp8	http://amigo.geneontology.org/amigo/term/GO:0032793	Biological process
response to antibiotic	GO:0046677	2	21	5.25923e-05	0.00117676	Zc3h8|Alpl	http://amigo.geneontology.org/amigo/term/GO:0046677	Biological process
cellular response to insulin stimulus	GO:0032869	3	91	5.42893e-05	0.0011956	Pde3b|Slc25a33|Trib3	http://amigo.geneontology.org/amigo/term/GO:0032869	Biological process
cellular amino acid biosynthetic process	GO:0008652	2	24	7.14535e-05	0.00150518	Pycr1|Asns	http://amigo.geneontology.org/amigo/term/GO:0008652	Biological process
positive regulation of vascular endothelial growth factor production	GO:0010575	2	26	8.64718e-05	0.00174565	Atf4|Ccbe1	http://amigo.geneontology.org/amigo/term/GO:0010575	Biological process
plasma membrane organization	GO:0007009	2	26	8.64718e-05	0.00174565	Mtss1l|Baiap2l1	http://amigo.geneontology.org/amigo/term/GO:0007009	Biological process
regulation of angiogenesis	GO:0045765	2	27	9.743e-05	0.00187228	Serpine1|Vash1	http://amigo.geneontology.org/amigo/term/GO:0045765	Biological process
positive regulation of protein phosphorylation	GO:0001934	4	236	0.000106788	0.00198996	Ptger4|Plaur|Prr5|Vegfd	http://amigo.geneontology.org/amigo/term/GO:0001934	Biological process
negative regulation of extrinsic apoptotic signaling pathway via death domain receptors	GO:1902042	2	30	0.000136323	0.00227754	Rffl|Serpine1	http://amigo.geneontology.org/amigo/term/GO:1902042	Biological process
regulation of mitochondrial membrane potential	GO:0051881	2	30	0.000136323	0.00227754	Pycr1|Slc25a33	http://amigo.geneontology.org/amigo/term/GO:0051881	Biological process
positive regulation of protein tyrosine kinase activity	GO:0061098	2	32	0.000161701	0.00256866	Erbb3|Lrp8	http://amigo.geneontology.org/amigo/term/GO:0061098	Biological process
feeding behavior	GO:0007631	2	32	0.000161701	0.00256866	Apln|Htr1b	http://amigo.geneontology.org/amigo/term/GO:0007631	Biological process
T cell homeostasis	GO:0043029	2	32	0.000161701	0.00256866	Zc3h8|Foxn2	http://amigo.geneontology.org/amigo/term/GO:0043029	Biological process
response to hypoxia	GO:0001666	3	121	0.000168796	0.00263812	Vegfd|Nos2|Plat	http://amigo.geneontology.org/amigo/term/GO:0001666	Biological process
negative regulation of Notch signaling pathway	GO:0045746	2	34	0.000198399	0.00287638	Chac1|Dlx1	http://amigo.geneontology.org/amigo/term/GO:0045746	Biological process
negative regulation of blood pressure	GO:0045776	2	34	0.000198399	0.00287638	Nos2|Apln	http://amigo.geneontology.org/amigo/term/GO:0045776	Biological process
biosynthetic process	GO:0009058	2	36	0.000241113	0.00320053	Aldh1l2|Gart	http://amigo.geneontology.org/amigo/term/GO:0009058	Biological process
response to bacterium	GO:0009617	4	276	0.000268007	0.00346265	Mecom|Vegfd|Baiap2l1|Nos2	http://amigo.geneontology.org/amigo/term/GO:0009617	Biological process
regulation of insulin secretion	GO:0050796	2	42	0.000339923	0.00427014	Nos2|Pde3b	http://amigo.geneontology.org/amigo/term/GO:0050796	Biological process
cellular response to glucose starvation	GO:0042149	2	45	0.00041116	0.00485871	Atf4|Asns	http://amigo.geneontology.org/amigo/term/GO:0042149	Biological process
placenta development	GO:0001890	2	49	0.000504005	0.00569813	Serpine1|Peg10	http://amigo.geneontology.org/amigo/term/GO:0001890	Biological process
cellular response to transforming growth factor beta stimulus	GO:0071560	2	50	0.000537411	0.00591763	Dlx1|Serpine1	http://amigo.geneontology.org/amigo/term/GO:0071560	Biological process
positive regulation of gene expression	GO:0010628	5	528	0.000620566	0.00653618	Ptger4|Erbb3|Serpine1|Vash1|Atf4	http://amigo.geneontology.org/amigo/term/GO:0010628	Biological process
positive regulation of interleukin-8 production	GO:0032757	2	54	0.000667823	0.00683367	Ptger4|Serpine1	http://amigo.geneontology.org/amigo/term/GO:0032757	Biological process
cell differentiation	GO:0030154	7	1004	0.000694805	0.00697035	Vegfd|Mecom|Dlx1|Angptl6|Foxn2|Txnrd3|Peg10	http://amigo.geneontology.org/amigo/term/GO:0030154	Biological process
autophagy	GO:0006914	3	173	0.000700974	0.00700123	Eva1a|Sbf2|Tmem74	http://amigo.geneontology.org/amigo/term/GO:0006914	Biological process
cellular response to organic cyclic compound	GO:0071407	2	55	0.000715238	0.0070721	Nos2|Alpl	http://amigo.geneontology.org/amigo/term/GO:0071407	Biological process
metabolic process	GO:0008152	3	175	0.000745235	0.00722132	Hk2|Gart|Mthfd2	http://amigo.geneontology.org/amigo/term/GO:0008152	Biological process
negative regulation of neuron apoptotic process	GO:0043524	3	177	0.000779417	0.00744549	Erbb3|Aars|Dlx1	http://amigo.geneontology.org/amigo/term/GO:0043524	Biological process
amino acid transport	GO:0006865	2	58	0.000846257	0.00780974	Slc7a5|Slc7a1	http://amigo.geneontology.org/amigo/term/GO:0006865	Biological process
negative regulation of gene expression	GO:0010629	4	354	0.000898956	0.00817354	Nos2|Slc7a5|Apln|Serpine1	http://amigo.geneontology.org/amigo/term/GO:0010629	Biological process
hippocampus development	GO:0021766	2	62	0.00105266	0.00884476	Lrp8|Dlx1	http://amigo.geneontology.org/amigo/term/GO:0021766	Biological process
cellular response to oxidative stress	GO:0034599	2	70	0.00165413	0.0110873	Atf4|Pycr1	http://amigo.geneontology.org/amigo/term/GO:0034599	Biological process
negative regulation of transcription by RNA polymerase II	GO:0000122	6	853	0.00187801	0.0118138	Zc3h8|Pcbp3|Trib3|Atf5|Atf4|Dlx1	http://amigo.geneontology.org/amigo/term/GO:0000122	Biological process
positive regulation of synapse assembly	GO:0051965	2	74	0.00203334	0.0122927	Clstn2|Adgrl1	http://amigo.geneontology.org/amigo/term/GO:0051965	Biological process
positive regulation of neuron apoptotic process	GO:0043525	2	76	0.00224476	0.0129159	Atf4|Mybl2	http://amigo.geneontology.org/amigo/term/GO:0043525	Biological process
subpallium development	GO:0021544	1	5	0.00232442	0.0131431	Dlx1	http://amigo.geneontology.org/amigo/term/GO:0021544	Biological process
positive regulation of guanylate cyclase activity	GO:0031284	1	5	0.00232442	0.0131431	Nos2	http://amigo.geneontology.org/amigo/term/GO:0031284	Biological process
ribonucleoside monophosphate biosynthetic process	GO:0009156	1	5	0.00232442	0.0131431	Gart	http://amigo.geneontology.org/amigo/term/GO:0009156	Biological process
maintenance of protein location in mitochondrion	GO:0072656	1	5	0.00232442	0.0131431	Hk2	http://amigo.geneontology.org/amigo/term/GO:0072656	Biological process
L-serine metabolic process	GO:0006563	1	5	0.00232442	0.0131431	Shmt2	http://amigo.geneontology.org/amigo/term/GO:0006563	Biological process
negative regulation of T cell migration	GO:2000405	1	5	0.00232442	0.0131431	Cd200	http://amigo.geneontology.org/amigo/term/GO:2000405	Biological process
L-serine transport	GO:0015825	1	5	0.00232442	0.0131431	Slc1a4	http://amigo.geneontology.org/amigo/term/GO:0015825	Biological process
positive regulation of hyaluronan biosynthetic process	GO:1900127	1	5	0.00232442	0.0131431	Ptger4	http://amigo.geneontology.org/amigo/term/GO:1900127	Biological process
folic acid metabolic process	GO:0046655	1	5	0.00232442	0.0131431	Shmt2	http://amigo.geneontology.org/amigo/term/GO:0046655	Biological process
positive regulation of autophagy of mitochondrion in response to mitochondrial depolarization	GO:1904925	1	5	0.00232442	0.0131431	Hk2	http://amigo.geneontology.org/amigo/term/GO:1904925	Biological process
TORC2 signaling	GO:0038203	1	5	0.00232442	0.0131431	Prr5	http://amigo.geneontology.org/amigo/term/GO:0038203	Biological process
olfactory bulb interneuron development	GO:0021891	1	5	0.00232442	0.0131431	Atf5	http://amigo.geneontology.org/amigo/term/GO:0021891	Biological process
positive regulation of biomineral tissue development	GO:0070169	1	5	0.00232442	0.0131431	Atf4	http://amigo.geneontology.org/amigo/term/GO:0070169	Biological process
positive regulation of homotypic cell-cell adhesion	GO:0034112	1	5	0.00232442	0.0131431	Plaur	http://amigo.geneontology.org/amigo/term/GO:0034112	Biological process
regulation of vascular endothelial growth factor receptor signaling pathway	GO:0030947	1	5	0.00232442	0.0131431	Vegfd	http://amigo.geneontology.org/amigo/term/GO:0030947	Biological process
positive regulation of inflammatory response	GO:0050729	2	77	0.0023562	0.0132327	Ptger4|Serpine1	http://amigo.geneontology.org/amigo/term/GO:0050729	Biological process
fat cell differentiation	GO:0045444	2	82	0.00297395	0.0148665	Atf5|Metrnl	http://amigo.geneontology.org/amigo/term/GO:0045444	Biological process
epithelial cell differentiation involved in prostate gland development	GO:0060742	1	6	0.00315693	0.015317	Plaur	http://amigo.geneontology.org/amigo/term/GO:0060742	Biological process
negative regulation of cysteine-type endopeptidase activity involved in apoptotic signaling pathway	GO:2001268	1	6	0.00315693	0.015317	Plaur	http://amigo.geneontology.org/amigo/term/GO:2001268	Biological process
negative regulation of neuroinflammatory response	GO:0150079	1	6	0.00315693	0.015317	Cd200	http://amigo.geneontology.org/amigo/term/GO:0150079	Biological process
negative regulation of signal transduction by p53 class mediator	GO:1901797	1	6	0.00315693	0.015317	Rffl	http://amigo.geneontology.org/amigo/term/GO:1901797	Biological process
L-arginine import across plasma membrane	GO:0097638	1	6	0.00315693	0.015317	Slc7a1	http://amigo.geneontology.org/amigo/term/GO:0097638	Biological process
negative regulation of nitric-oxide synthase biosynthetic process	GO:0051771	1	6	0.00315693	0.015317	Ptger4	http://amigo.geneontology.org/amigo/term/GO:0051771	Biological process
negative regulation of plasminogen activation	GO:0010757	1	6	0.00315693	0.015317	Serpine1	http://amigo.geneontology.org/amigo/term/GO:0010757	Biological process
positive regulation of vascular endothelial growth factor signaling pathway	GO:1900748	1	6	0.00315693	0.015317	Ccbe1	http://amigo.geneontology.org/amigo/term/GO:1900748	Biological process
L-alpha-amino acid transmembrane transport	GO:1902475	1	6	0.00315693	0.015317	Slc7a1	http://amigo.geneontology.org/amigo/term/GO:1902475	Biological process
fructose 2,6-bisphosphate metabolic process	GO:0006003	1	6	0.00315693	0.015317	Pfkfb3	http://amigo.geneontology.org/amigo/term/GO:0006003	Biological process
glutathione catabolic process	GO:0006751	1	6	0.00315693	0.015317	Chac1	http://amigo.geneontology.org/amigo/term/GO:0006751	Biological process
regulation of protein localization to membrane	GO:1905475	1	6	0.00315693	0.015317	Gpc6	http://amigo.geneontology.org/amigo/term/GO:1905475	Biological process
interleukin-8 production	GO:0032637	1	6	0.00315693	0.015317	Nos2	http://amigo.geneontology.org/amigo/term/GO:0032637	Biological process
T cell lineage commitment	GO:0002360	1	6	0.00315693	0.015317	Foxn2	http://amigo.geneontology.org/amigo/term/GO:0002360	Biological process
negative regulation of T cell differentiation in thymus	GO:0033085	1	6	0.00315693	0.015317	Zc3h8	http://amigo.geneontology.org/amigo/term/GO:0033085	Biological process
L-alanine transport	GO:0015808	1	6	0.00315693	0.015317	Slc1a4	http://amigo.geneontology.org/amigo/term/GO:0015808	Biological process
negative regulation of gamma-aminobutyric acid secretion	GO:0014053	1	6	0.00315693	0.015317	Htr1b	http://amigo.geneontology.org/amigo/term/GO:0014053	Biological process
arginine catabolic process	GO:0006527	1	6	0.00315693	0.015317	Nos2	http://amigo.geneontology.org/amigo/term/GO:0006527	Biological process
ductus arteriosus closure	GO:0097070	1	6	0.00315693	0.015317	Ptger4	http://amigo.geneontology.org/amigo/term/GO:0097070	Biological process
nail development	GO:0035878	1	6	0.00315693	0.015317	Foxn2	http://amigo.geneontology.org/amigo/term/GO:0035878	Biological process
negative regulation of photoreceptor cell differentiation	GO:0046533	1	6	0.00315693	0.015317	Dlx1	http://amigo.geneontology.org/amigo/term/GO:0046533	Biological process
heparin biosynthetic process	GO:0030210	1	6	0.00315693	0.015317	Glce	http://amigo.geneontology.org/amigo/term/GO:0030210	Biological process
positive regulation of thymocyte apoptotic process	GO:0070245	1	6	0.00315693	0.015317	Zc3h8	http://amigo.geneontology.org/amigo/term/GO:0070245	Biological process
regulation of centrosome cycle	GO:0046605	1	6	0.00315693	0.015317	Atf5	http://amigo.geneontology.org/amigo/term/GO:0046605	Biological process
negative regulation of serotonin secretion	GO:0014063	1	6	0.00315693	0.015317	Htr1b	http://amigo.geneontology.org/amigo/term/GO:0014063	Biological process
peptidyl-cysteine S-nitrosylation	GO:0018119	1	6	0.00315693	0.015317	Nos2	http://amigo.geneontology.org/amigo/term/GO:0018119	Biological process
positive regulation of protein localization to nucleolus	GO:1904751	1	6	0.00315693	0.015317	Pinx1	http://amigo.geneontology.org/amigo/term/GO:1904751	Biological process
regulation of reactive oxygen species biosynthetic process	GO:1903426	1	6	0.00315693	0.015317	Slc25a33	http://amigo.geneontology.org/amigo/term/GO:1903426	Biological process
positive regulation of cell-cell adhesion mediated by integrin	GO:0033634	1	7	0.00411438	0.0174861	Podxl	http://amigo.geneontology.org/amigo/term/GO:0033634	Biological process
corticospinal tract morphogenesis	GO:0021957	1	7	0.00411438	0.0174861	Nin	http://amigo.geneontology.org/amigo/term/GO:0021957	Biological process
positive regulation of transforming growth factor beta production	GO:0071636	1	7	0.00411438	0.0174861	Cd200	http://amigo.geneontology.org/amigo/term/GO:0071636	Biological process
positive regulation of mast cell chemotaxis	GO:0060754	1	7	0.00411438	0.0174861	Vegfd	http://amigo.geneontology.org/amigo/term/GO:0060754	Biological process
positive regulation of hair follicle development	GO:0051798	1	7	0.00411438	0.0174861	Foxn2	http://amigo.geneontology.org/amigo/term/GO:0051798	Biological process
cellular response to dopamine	GO:1903351	1	7	0.00411438	0.0174861	Atf4	http://amigo.geneontology.org/amigo/term/GO:1903351	Biological process
lens fiber cell morphogenesis	GO:0070309	1	7	0.00411438	0.0174861	Atf4	http://amigo.geneontology.org/amigo/term/GO:0070309	Biological process
negative regulation of macrophage activation	GO:0043031	1	7	0.00411438	0.0174861	Cd200	http://amigo.geneontology.org/amigo/term/GO:0043031	Biological process
negative regulation of fibrinolysis	GO:0051918	1	7	0.00411438	0.0174861	Serpine1	http://amigo.geneontology.org/amigo/term/GO:0051918	Biological process
reelin-mediated signaling pathway	GO:0038026	1	7	0.00411438	0.0174861	Lrp8	http://amigo.geneontology.org/amigo/term/GO:0038026	Biological process
regulation of microvillus assembly	GO:0032534	1	7	0.00411438	0.0174861	Podxl	http://amigo.geneontology.org/amigo/term/GO:0032534	Biological process
proline transport	GO:0015824	1	7	0.00411438	0.0174861	Slc1a4	http://amigo.geneontology.org/amigo/term/GO:0015824	Biological process
positive regulation of killing of cells of other organism	GO:0051712	1	7	0.00411438	0.0174861	Nos2	http://amigo.geneontology.org/amigo/term/GO:0051712	Biological process
negative regulation of cell adhesion mediated by integrin	GO:0033629	1	7	0.00411438	0.0174861	Serpine1	http://amigo.geneontology.org/amigo/term/GO:0033629	Biological process
positive regulation of epithelial cell differentiation	GO:0030858	1	7	0.00411438	0.0174861	Foxn2	http://amigo.geneontology.org/amigo/term/GO:0030858	Biological process
regulation of glucose import	GO:0046324	1	7	0.00411438	0.0174861	Hk2	http://amigo.geneontology.org/amigo/term/GO:0046324	Biological process
regulation of body fluid levels	GO:0050878	1	7	0.00411438	0.0174861	Apln	http://amigo.geneontology.org/amigo/term/GO:0050878	Biological process
positive regulation of vascular associated smooth muscle cell apoptotic process	GO:1905461	1	7	0.00411438	0.0174861	Atf4	http://amigo.geneontology.org/amigo/term/GO:1905461	Biological process
presynaptic modulation of chemical synaptic transmission	GO:0099171	1	7	0.00411438	0.0174861	Htr1b	http://amigo.geneontology.org/amigo/term/GO:0099171	Biological process
cerebellar granule cell precursor proliferation	GO:0021930	1	7	0.00411438	0.0174861	Atf5	http://amigo.geneontology.org/amigo/term/GO:0021930	Biological process
response to type I interferon	GO:0034340	1	7	0.00411438	0.0174861	Shmt2	http://amigo.geneontology.org/amigo/term/GO:0034340	Biological process
protein localization to nucleolus	GO:1902570	1	7	0.00411438	0.0174861	Pinx1	http://amigo.geneontology.org/amigo/term/GO:1902570	Biological process
L-amino acid transport	GO:0015807	1	7	0.00411438	0.0174861	Slc7a5	http://amigo.geneontology.org/amigo/term/GO:0015807	Biological process
establishment of protein localization to mitochondrion	GO:0072655	1	7	0.00411438	0.0174861	Hk2	http://amigo.geneontology.org/amigo/term/GO:0072655	Biological process
positive regulation of transcription by RNA polymerase II	GO:0045944	7	1208	0.00419799	0.01774	Mecom|Il11|Atf5|Atf4|Mybl2|Dlx1|Foxn2	http://amigo.geneontology.org/amigo/term/GO:0045944	Biological process
regulation of gene expression	GO:0010468	4	458	0.00490889	0.0191833	Atf5|Mecom|Pcbp3|Foxn2	http://amigo.geneontology.org/amigo/term/GO:0010468	Biological process
regulation of cytokine production involved in inflammatory response	GO:1900015	1	8	0.00515091	0.0196505	Nos2	http://amigo.geneontology.org/amigo/term/GO:1900015	Biological process
collateral sprouting	GO:0048668	1	8	0.00515091	0.0196505	Nin	http://amigo.geneontology.org/amigo/term/GO:0048668	Biological process
Schwann cell differentiation	GO:0014037	1	8	0.00515091	0.0196505	Erbb3	http://amigo.geneontology.org/amigo/term/GO:0014037	Biological process
regulation of mitochondrial translation	GO:0070129	1	8	0.00515091	0.0196505	Shmt2	http://amigo.geneontology.org/amigo/term/GO:0070129	Biological process
regulation of T cell differentiation in thymus	GO:0033081	1	8	0.00515091	0.0196505	Foxn2	http://amigo.geneontology.org/amigo/term/GO:0033081	Biological process
ureter morphogenesis	GO:0072197	1	8	0.00515091	0.0196505	Mecom	http://amigo.geneontology.org/amigo/term/GO:0072197	Biological process
regulation of aerobic respiration	GO:1903715	1	8	0.00515091	0.0196505	Shmt2	http://amigo.geneontology.org/amigo/term/GO:1903715	Biological process
regulation of glucose transmembrane transport	GO:0010827	1	8	0.00515091	0.0196505	Trib3	http://amigo.geneontology.org/amigo/term/GO:0010827	Biological process
negative regulation of synaptic transmission, GABAergic	GO:0032229	1	8	0.00515091	0.0196505	Htr1b	http://amigo.geneontology.org/amigo/term/GO:0032229	Biological process
snRNA transcription by RNA polymerase III	GO:0042796	1	8	0.00515091	0.0196505	Zc3h8	http://amigo.geneontology.org/amigo/term/GO:0042796	Biological process
heterochromatin organization	GO:0070828	1	8	0.00515091	0.0196505	Mecom	http://amigo.geneontology.org/amigo/term/GO:0070828	Biological process
positive regulation of corticotropin secretion	GO:0051461	1	8	0.00515091	0.0196505	Apln	http://amigo.geneontology.org/amigo/term/GO:0051461	Biological process
adenylate cyclase-inhibiting serotonin receptor signaling pathway	GO:0007198	1	8	0.00515091	0.0196505	Htr1b	http://amigo.geneontology.org/amigo/term/GO:0007198	Biological process
corpus callosum morphogenesis	GO:0021540	1	8	0.00515091	0.0196505	Nin	http://amigo.geneontology.org/amigo/term/GO:0021540	Biological process
smooth muscle cell migration	GO:0014909	1	8	0.00515091	0.0196505	Plat	http://amigo.geneontology.org/amigo/term/GO:0014909	Biological process
positive regulation of heart contraction	GO:0045823	1	8	0.00515091	0.0196505	Apln	http://amigo.geneontology.org/amigo/term/GO:0045823	Biological process
negative regulation of G2/M transition of mitotic cell cycle	GO:0010972	1	8	0.00515091	0.0196505	Pinx1	http://amigo.geneontology.org/amigo/term/GO:0010972	Biological process
cellular response to insulin-like growth factor stimulus	GO:1990314	1	8	0.00515091	0.0196505	Slc25a33	http://amigo.geneontology.org/amigo/term/GO:1990314	Biological process
regulation of respiratory gaseous exchange	GO:0043576	1	8	0.00515091	0.0196505	Apln	http://amigo.geneontology.org/amigo/term/GO:0043576	Biological process
negative regulation of angiogenesis	GO:0016525	2	98	0.00556227	0.0206378	Vash1|Pde3b	http://amigo.geneontology.org/amigo/term/GO:0016525	Biological process
cell migration	GO:0016477	3	264	0.00594064	0.0213282	Podxl|Gpc6|Dock5	http://amigo.geneontology.org/amigo/term/GO:0016477	Biological process
protein localization	GO:0008104	2	100	0.00598925	0.0214153	Nin|Pard3b	http://amigo.geneontology.org/amigo/term/GO:0008104	Biological process
replicative senescence	GO:0090399	1	9	0.0062122	0.0218102	Serpine1	http://amigo.geneontology.org/amigo/term/GO:0090399	Biological process
mesenchymal cell differentiation	GO:0048762	1	9	0.0062122	0.0218102	Plaur	http://amigo.geneontology.org/amigo/term/GO:0048762	Biological process
positive regulation of endoplasmic reticulum stress-induced intrinsic apoptotic signaling pathway	GO:1902237	1	9	0.0062122	0.0218102	Rnf183	http://amigo.geneontology.org/amigo/term/GO:1902237	Biological process
positive regulation of circadian sleep/wake cycle, non-REM sleep	GO:0046010	1	9	0.0062122	0.0218102	Ptger4	http://amigo.geneontology.org/amigo/term/GO:0046010	Biological process
thyroid hormone transport	GO:0070327	1	9	0.0062122	0.0218102	Slc7a5	http://amigo.geneontology.org/amigo/term/GO:0070327	Biological process
ventral spinal cord development	GO:0021517	1	9	0.0062122	0.0218102	Lrp8	http://amigo.geneontology.org/amigo/term/GO:0021517	Biological process
regulation of MAP kinase activity	GO:0043405	1	9	0.0062122	0.0218102	Trib3	http://amigo.geneontology.org/amigo/term/GO:0043405	Biological process
microtubule anchoring at centrosome	GO:0034454	1	10	0.00739485	0.0239652	Nin	http://amigo.geneontology.org/amigo/term/GO:0034454	Biological process
regulation of neuroinflammatory response	GO:0150077	1	10	0.00739485	0.0239652	Cd200	http://amigo.geneontology.org/amigo/term/GO:0150077	Biological process
pericardium development	GO:0060039	1	10	0.00739485	0.0239652	Mecom	http://amigo.geneontology.org/amigo/term/GO:0060039	Biological process
positive regulation of mucus secretion	GO:0070257	1	10	0.00739485	0.0239652	Ptger4	http://amigo.geneontology.org/amigo/term/GO:0070257	Biological process
snRNA transcription by RNA polymerase II	GO:0042795	1	10	0.00739485	0.0239652	Zc3h8	http://amigo.geneontology.org/amigo/term/GO:0042795	Biological process
positive regulation of synapse maturation	GO:0090129	1	10	0.00739485	0.0239652	Adgrl1	http://amigo.geneontology.org/amigo/term/GO:0090129	Biological process
protein localization to chromosome, telomeric region	GO:0070198	1	10	0.00739485	0.0239652	Pinx1	http://amigo.geneontology.org/amigo/term/GO:0070198	Biological process
negative regulation of vasoconstriction	GO:0045906	1	10	0.00739485	0.0239652	Apln	http://amigo.geneontology.org/amigo/term/GO:0045906	Biological process
nitric oxide biosynthetic process	GO:0006809	1	10	0.00739485	0.0239652	Nos2	http://amigo.geneontology.org/amigo/term/GO:0006809	Biological process
mitochondrial respiratory chain complex III assembly	GO:0034551	1	10	0.00739485	0.0239652	Slc25a33	http://amigo.geneontology.org/amigo/term/GO:0034551	Biological process
regulation of RNA metabolic process	GO:0051252	1	10	0.00739485	0.0239652	Pcbp3	http://amigo.geneontology.org/amigo/term/GO:0051252	Biological process
negative regulation of fatty acid biosynthetic process	GO:0045717	1	10	0.00739485	0.0239652	Trib3	http://amigo.geneontology.org/amigo/term/GO:0045717	Biological process
regulation of behavior	GO:0050795	1	10	0.00739485	0.0239652	Htr1b	http://amigo.geneontology.org/amigo/term/GO:0050795	Biological process
positive regulation of neutrophil extravasation	GO:2000391	1	10	0.00739485	0.0239652	Ptger4	http://amigo.geneontology.org/amigo/term/GO:2000391	Biological process
mitochondrial transcription	GO:0006390	1	10	0.00739485	0.0239652	Slc25a33	http://amigo.geneontology.org/amigo/term/GO:0006390	Biological process
adenylate cyclase-activating G protein-coupled receptor signaling pathway	GO:0007189	2	111	0.00837899	0.0259038	Ptger4|Adgrl1	http://amigo.geneontology.org/amigo/term/GO:0007189	Biological process
post-embryonic development	GO:0009791	2	111	0.00837899	0.0259038	Atf5|Mecom	http://amigo.geneontology.org/amigo/term/GO:0009791	Biological process
glucose 6-phosphate metabolic process	GO:0051156	1	11	0.00851652	0.0261155	Hk2	http://amigo.geneontology.org/amigo/term/GO:0051156	Biological process
negative regulation of excitatory postsynaptic potential	GO:0090394	1	11	0.00851652	0.0261155	Celf4	http://amigo.geneontology.org/amigo/term/GO:0090394	Biological process
neutrophil homeostasis	GO:0001780	1	11	0.00851652	0.0261155	Mecom	http://amigo.geneontology.org/amigo/term/GO:0001780	Biological process
positive regulation of transcription by RNA polymerase III	GO:0045945	1	11	0.00851652	0.0261155	Zc3h8	http://amigo.geneontology.org/amigo/term/GO:0045945	Biological process
response to inorganic substance	GO:0010035	1	11	0.00851652	0.0261155	Gart	http://amigo.geneontology.org/amigo/term/GO:0010035	Biological process
centriole-centriole cohesion	GO:0010457	1	11	0.00851652	0.0261155	Nin	http://amigo.geneontology.org/amigo/term/GO:0010457	Biological process
forebrain neuron differentiation	GO:0021879	1	11	0.00851652	0.0261155	Dlx1	http://amigo.geneontology.org/amigo/term/GO:0021879	Biological process
carbohydrate phosphorylation	GO:0046835	1	11	0.00851652	0.0261155	Hk2	http://amigo.geneontology.org/amigo/term/GO:0046835	Biological process
ovulation from ovarian follicle	GO:0001542	1	11	0.00851652	0.0261155	Nos2	http://amigo.geneontology.org/amigo/term/GO:0001542	Biological process
positive regulation of transcription from RNA polymerase II promoter in response to endoplasmic reticulum stress	GO:1990440	1	11	0.00851652	0.0261155	Atf4	http://amigo.geneontology.org/amigo/term/GO:1990440	Biological process
negative regulation of inflammatory response	GO:0050728	2	112	0.00861339	0.0263293	Ptger4|Metrnl	http://amigo.geneontology.org/amigo/term/GO:0050728	Biological process
intracellular protein transport	GO:0006886	3	288	0.00874979	0.0266262	Rffl|Sorcs2|Xpot	http://amigo.geneontology.org/amigo/term/GO:0006886	Biological process
positive regulation of peptidyl-tyrosine phosphorylation	GO:0050731	2	115	0.00936171	0.0276226	Il11|Lrp8	http://amigo.geneontology.org/amigo/term/GO:0050731	Biological process
response to lipopolysaccharide	GO:0032496	2	116	0.00966008	0.0280594	Ptger4|Nos2	http://amigo.geneontology.org/amigo/term/GO:0032496	Biological process
interleukin-6 production	GO:0032635	1	12	0.00979954	0.0282612	Nos2	http://amigo.geneontology.org/amigo/term/GO:0032635	Biological process
plasminogen activation	GO:0031639	1	12	0.00979954	0.0282612	Plat	http://amigo.geneontology.org/amigo/term/GO:0031639	Biological process
lymphocyte homeostasis	GO:0002260	1	12	0.00979954	0.0282612	Foxn2	http://amigo.geneontology.org/amigo/term/GO:0002260	Biological process
mitochondrial genome maintenance	GO:0000002	1	12	0.00979954	0.0282612	Slc25a33	http://amigo.geneontology.org/amigo/term/GO:0000002	Biological process
negative regulation of synaptic transmission, glutamatergic	GO:0051967	1	12	0.00979954	0.0282612	Htr1b	http://amigo.geneontology.org/amigo/term/GO:0051967	Biological process
vascular endothelial growth factor signaling pathway	GO:0038084	1	12	0.00979954	0.0282612	Vegfd	http://amigo.geneontology.org/amigo/term/GO:0038084	Biological process
negative regulation of telomerase activity	GO:0051974	1	12	0.00979954	0.0282612	Pinx1	http://amigo.geneontology.org/amigo/term/GO:0051974	Biological process
mRNA transcription by RNA polymerase II	GO:0042789	1	12	0.00979954	0.0282612	Atf4	http://amigo.geneontology.org/amigo/term/GO:0042789	Biological process
positive regulation of transcription by RNA polymerase I	GO:0045943	1	12	0.00979954	0.0282612	Atf4	http://amigo.geneontology.org/amigo/term/GO:0045943	Biological process
nitric oxide mediated signal transduction	GO:0007263	1	13	0.0111694	0.0304021	Nos2	http://amigo.geneontology.org/amigo/term/GO:0007263	Biological process
negative regulation of neuron migration	GO:2001223	1	13	0.0111694	0.0304021	Olfm1	http://amigo.geneontology.org/amigo/term/GO:2001223	Biological process
fructose 6-phosphate metabolic process	GO:0006002	1	13	0.0111694	0.0304021	Hk2	http://amigo.geneontology.org/amigo/term/GO:0006002	Biological process
tRNA aminoacylation	GO:0043039	1	13	0.0111694	0.0304021	Aars	http://amigo.geneontology.org/amigo/term/GO:0043039	Biological process
amino acid import across plasma membrane	GO:0089718	1	13	0.0111694	0.0304021	Slc7a5	http://amigo.geneontology.org/amigo/term/GO:0089718	Biological process
positive regulation of urine volume	GO:0035810	1	13	0.0111694	0.0304021	Ptger4	http://amigo.geneontology.org/amigo/term/GO:0035810	Biological process
regulation of fibroblast migration	GO:0010762	1	13	0.0111694	0.0304021	Rffl	http://amigo.geneontology.org/amigo/term/GO:0010762	Biological process
placenta blood vessel development	GO:0060674	1	13	0.0111694	0.0304021	Vash1	http://amigo.geneontology.org/amigo/term/GO:0060674	Biological process
positive regulation of keratinocyte migration	GO:0051549	1	13	0.0111694	0.0304021	Serpine1	http://amigo.geneontology.org/amigo/term/GO:0051549	Biological process
cellular response to prostaglandin E stimulus	GO:0071380	1	13	0.0111694	0.0304021	Ptger4	http://amigo.geneontology.org/amigo/term/GO:0071380	Biological process
heparan sulfate proteoglycan biosynthetic process	GO:0015012	1	14	0.0126258	0.0325384	Glce	http://amigo.geneontology.org/amigo/term/GO:0015012	Biological process
xenobiotic transport	GO:0042908	1	14	0.0126258	0.0325384	Slc7a5	http://amigo.geneontology.org/amigo/term/GO:0042908	Biological process
G protein-coupled receptor internalization	GO:0002031	1	14	0.0126258	0.0325384	Htr1b	http://amigo.geneontology.org/amigo/term/GO:0002031	Biological process
positive regulation of renal sodium excretion	GO:0035815	1	14	0.0126258	0.0325384	Ptger4	http://amigo.geneontology.org/amigo/term/GO:0035815	Biological process
lymphangiogenesis	GO:0001946	1	14	0.0126258	0.0325384	Ccbe1	http://amigo.geneontology.org/amigo/term/GO:0001946	Biological process
negative regulation of potassium ion transport	GO:0043267	1	14	0.0126258	0.0325384	Atf4	http://amigo.geneontology.org/amigo/term/GO:0043267	Biological process
lymph vessel development	GO:0001945	1	14	0.0126258	0.0325384	Ccbe1	http://amigo.geneontology.org/amigo/term/GO:0001945	Biological process
regulation of cellular senescence	GO:2000772	1	14	0.0126258	0.0325384	Vash1	http://amigo.geneontology.org/amigo/term/GO:2000772	Biological process
endocardial cushion development	GO:0003197	1	14	0.0126258	0.0325384	Erbb3	http://amigo.geneontology.org/amigo/term/GO:0003197	Biological process
layer formation in cerebral cortex	GO:0021819	1	14	0.0126258	0.0325384	Lrp8	http://amigo.geneontology.org/amigo/term/GO:0021819	Biological process
positive regulation of blood coagulation	GO:0030194	1	14	0.0126258	0.0325384	Serpine1	http://amigo.geneontology.org/amigo/term/GO:0030194	Biological process
mitochondrial calcium ion transmembrane transport	GO:0006851	1	14	0.0126258	0.0325384	Micu3	http://amigo.geneontology.org/amigo/term/GO:0006851	Biological process
negative regulation of tumor necrosis factor-mediated signaling pathway	GO:0010804	1	14	0.0126258	0.0325384	Rffl	http://amigo.geneontology.org/amigo/term/GO:0010804	Biological process
negative regulation of protein processing	GO:0010955	1	14	0.0126258	0.0325384	Chac1	http://amigo.geneontology.org/amigo/term/GO:0010955	Biological process
negative regulation of transcription, DNA-templated	GO:0045892	4	546	0.0130861	0.0334463	Atf5|Zc3h8|Mecom|Trib3	http://amigo.geneontology.org/amigo/term/GO:0045892	Biological process
regulation of cell cycle	GO:0051726	2	130	0.0138909	0.0344595	Atf5|Mecom	http://amigo.geneontology.org/amigo/term/GO:0051726	Biological process
actin crosslink formation	GO:0051764	1	15	0.0140612	0.0346701	Baiap2l1	http://amigo.geneontology.org/amigo/term/GO:0051764	Biological process
negative regulation of programmed cell death	GO:0043069	1	15	0.0140612	0.0346701	Mecom	http://amigo.geneontology.org/amigo/term/GO:0043069	Biological process
regulation of axon extension	GO:0030516	1	15	0.0140612	0.0346701	Olfm1	http://amigo.geneontology.org/amigo/term/GO:0030516	Biological process
regulation of stress fiber assembly	GO:0051492	1	15	0.0140612	0.0346701	Ptger4	http://amigo.geneontology.org/amigo/term/GO:0051492	Biological process
induction of positive chemotaxis	GO:0050930	1	15	0.0140612	0.0346701	Vegfd	http://amigo.geneontology.org/amigo/term/GO:0050930	Biological process
cerebellar Purkinje cell layer development	GO:0021680	1	15	0.0140612	0.0346701	Aars	http://amigo.geneontology.org/amigo/term/GO:0021680	Biological process
regulation of cell-cell adhesion	GO:0022407	1	15	0.0140612	0.0346701	Podxl	http://amigo.geneontology.org/amigo/term/GO:0022407	Biological process
negative regulation of smooth muscle cell migration	GO:0014912	1	15	0.0140612	0.0346701	Serpine1	http://amigo.geneontology.org/amigo/term/GO:0014912	Biological process
negative regulation of hormone secretion	GO:0046888	1	15	0.0140612	0.0346701	Il11	http://amigo.geneontology.org/amigo/term/GO:0046888	Biological process
glutamine metabolic process	GO:0006541	1	16	0.0154555	0.0367971	Asns	http://amigo.geneontology.org/amigo/term/GO:0006541	Biological process
negative regulation of fibroblast growth factor receptor signaling pathway	GO:0040037	1	16	0.0154555	0.0367971	Apln	http://amigo.geneontology.org/amigo/term/GO:0040037	Biological process
regulation of signaling receptor activity	GO:0010469	1	16	0.0154555	0.0367971	Serpine1	http://amigo.geneontology.org/amigo/term/GO:0010469	Biological process
ruffle assembly	GO:0097178	1	16	0.0154555	0.0367971	Mtss1l	http://amigo.geneontology.org/amigo/term/GO:0097178	Biological process
negative regulation of lipid catabolic process	GO:0050995	1	16	0.0154555	0.0367971	Pde3b	http://amigo.geneontology.org/amigo/term/GO:0050995	Biological process
olfactory bulb interneuron differentiation	GO:0021889	1	16	0.0154555	0.0367971	Atf5	http://amigo.geneontology.org/amigo/term/GO:0021889	Biological process
respiratory system process	GO:0003016	1	16	0.0154555	0.0367971	Ccbe1	http://amigo.geneontology.org/amigo/term/GO:0003016	Biological process
negative regulation of oligodendrocyte differentiation	GO:0048715	1	16	0.0154555	0.0367971	Dlx1	http://amigo.geneontology.org/amigo/term/GO:0048715	Biological process
positive regulation of vascular endothelial cell proliferation	GO:1905564	1	16	0.0154555	0.0367971	Apln	http://amigo.geneontology.org/amigo/term/GO:1905564	Biological process
positive regulation of protein processing	GO:0010954	1	16	0.0154555	0.0367971	Ccbe1	http://amigo.geneontology.org/amigo/term/GO:0010954	Biological process
negative regulation of amyloid-beta formation	GO:1902430	1	16	0.0154555	0.0367971	Olfm1	http://amigo.geneontology.org/amigo/term/GO:1902430	Biological process
regulation of neurotransmitter receptor localization to postsynaptic specialization membrane	GO:0098696	1	16	0.0154555	0.0367971	Gpc6	http://amigo.geneontology.org/amigo/term/GO:0098696	Biological process
negative regulation of astrocyte differentiation	GO:0048712	1	17	0.0169494	0.0389194	Atf5	http://amigo.geneontology.org/amigo/term/GO:0048712	Biological process
cellular response to platelet-derived growth factor stimulus	GO:0036120	1	17	0.0169494	0.0389194	Mtss1l	http://amigo.geneontology.org/amigo/term/GO:0036120	Biological process
negative regulation of insulin secretion involved in cellular response to glucose stimulus	GO:0061179	1	17	0.0169494	0.0389194	Pde3b	http://amigo.geneontology.org/amigo/term/GO:0061179	Biological process
hematopoietic stem cell proliferation	GO:0071425	1	17	0.0169494	0.0389194	Mecom	http://amigo.geneontology.org/amigo/term/GO:0071425	Biological process
regulation of insulin receptor signaling pathway	GO:0046626	1	17	0.0169494	0.0389194	Baiap2l1	http://amigo.geneontology.org/amigo/term/GO:0046626	Biological process
telomere maintenance via telomerase	GO:0007004	1	17	0.0169494	0.0389194	Pinx1	http://amigo.geneontology.org/amigo/term/GO:0007004	Biological process
positive regulation of calcineurin-NFAT signaling cascade	GO:0070886	1	17	0.0169494	0.0389194	Erbb3	http://amigo.geneontology.org/amigo/term/GO:0070886	Biological process
tRNA modification	GO:0006400	1	17	0.0169494	0.0389194	Aars	http://amigo.geneontology.org/amigo/term/GO:0006400	Biological process
response to muscle activity	GO:0014850	1	17	0.0169494	0.0389194	Metrnl	http://amigo.geneontology.org/amigo/term/GO:0014850	Biological process
positive regulation of TORC1 signaling	GO:1904263	1	17	0.0169494	0.0389194	Gpr137c	http://amigo.geneontology.org/amigo/term/GO:1904263	Biological process
negative regulation of vascular associated smooth muscle cell proliferation	GO:1904706	1	18	0.0182105	0.0410372	Apln	http://amigo.geneontology.org/amigo/term/GO:1904706	Biological process
positive regulation of epidermal growth factor receptor signaling pathway	GO:0045742	1	18	0.0182105	0.0410372	Plaur	http://amigo.geneontology.org/amigo/term/GO:0045742	Biological process
positive regulation of interleukin-17 production	GO:0032740	1	18	0.0182105	0.0410372	Slc7a5	http://amigo.geneontology.org/amigo/term/GO:0032740	Biological process
vasoconstriction	GO:0042310	1	18	0.0182105	0.0410372	Htr1b	http://amigo.geneontology.org/amigo/term/GO:0042310	Biological process
signal transduction	GO:0007165	6	1142	0.0183173	0.0411821	Erbb3|Ptger4|Pde3b|Apln|Adgrl1|Htr1b	http://amigo.geneontology.org/amigo/term/GO:0007165	Biological process
inflammatory response	GO:0006954	3	348	0.0194107	0.0426587	Ptger4|Mecom|Nos2	http://amigo.geneontology.org/amigo/term/GO:0006954	Biological process
negative regulation of telomere maintenance via telomerase	GO:0032211	1	19	0.0198607	0.0431503	Pinx1	http://amigo.geneontology.org/amigo/term/GO:0032211	Biological process
establishment or maintenance of epithelial cell apical/basal polarity	GO:0045197	1	19	0.0198607	0.0431503	Pard3b	http://amigo.geneontology.org/amigo/term/GO:0045197	Biological process
centrosome localization	GO:0051642	1	19	0.0198607	0.0431503	Nin	http://amigo.geneontology.org/amigo/term/GO:0051642	Biological process
negative regulation of cAMP-mediated signaling	GO:0043951	1	19	0.0198607	0.0431503	Pde3b	http://amigo.geneontology.org/amigo/term/GO:0043951	Biological process
long-term synaptic depression	GO:0060292	1	19	0.0198607	0.0431503	Sorcs2	http://amigo.geneontology.org/amigo/term/GO:0060292	Biological process
positive regulation of actin cytoskeleton reorganization	GO:2000251	1	19	0.0198607	0.0431503	Baiap2l1	http://amigo.geneontology.org/amigo/term/GO:2000251	Biological process
positive regulation of ubiquitin-protein transferase activity	GO:0051443	1	19	0.0198607	0.0431503	Trib3	http://amigo.geneontology.org/amigo/term/GO:0051443	Biological process
positive regulation of vascular associated smooth muscle cell migration	GO:1904754	1	19	0.0198607	0.0431503	Dock5	http://amigo.geneontology.org/amigo/term/GO:1904754	Biological process
positive regulation of calcium ion import	GO:0090280	1	20	0.0214851	0.0452589	Serpine1	http://amigo.geneontology.org/amigo/term/GO:0090280	Biological process
negative regulation of cell-cell adhesion	GO:0022408	1	20	0.0214851	0.0452589	Podxl	http://amigo.geneontology.org/amigo/term/GO:0022408	Biological process
superoxide metabolic process	GO:0006801	1	20	0.0214851	0.0452589	Nos2	http://amigo.geneontology.org/amigo/term/GO:0006801	Biological process
regulation of osteoblast differentiation	GO:0045667	1	20	0.0214851	0.0452589	Atf4	http://amigo.geneontology.org/amigo/term/GO:0045667	Biological process
bone remodeling	GO:0046849	1	20	0.0214851	0.0452589	Htr1b	http://amigo.geneontology.org/amigo/term/GO:0046849	Biological process
calcium-mediated signaling using intracellular calcium source	GO:0035584	1	20	0.0214851	0.0452589	Adgrl1	http://amigo.geneontology.org/amigo/term/GO:0035584	Biological process
regulation of ossification	GO:0030278	1	20	0.0214851	0.0452589	Ptger4	http://amigo.geneontology.org/amigo/term/GO:0030278	Biological process
vascular endothelial growth factor receptor signaling pathway	GO:0048010	1	20	0.0214851	0.0452589	Vegfd	http://amigo.geneontology.org/amigo/term/GO:0048010	Biological process
mRNA splice site selection	GO:0006376	1	20	0.0214851	0.0452589	Celf4	http://amigo.geneontology.org/amigo/term/GO:0006376	Biological process
vesicle docking	GO:0048278	1	20	0.0214851	0.0452589	Cep83	http://amigo.geneontology.org/amigo/term/GO:0048278	Biological process
negative regulation of blood vessel endothelial cell migration	GO:0043537	1	20	0.0214851	0.0452589	Vash1	http://amigo.geneontology.org/amigo/term/GO:0043537	Biological process
positive regulation of monocyte chemotaxis	GO:0090026	1	21	0.0229727	0.0473628	Serpine1	http://amigo.geneontology.org/amigo/term/GO:0090026	Biological process
response to cocaine	GO:0042220	1	21	0.0229727	0.0473628	Htr1b	http://amigo.geneontology.org/amigo/term/GO:0042220	Biological process
positive regulation of dendrite development	GO:1900006	1	21	0.0229727	0.0473628	Lrp8	http://amigo.geneontology.org/amigo/term/GO:1900006	Biological process
purine nucleotide biosynthetic process	GO:0006164	1	21	0.0229727	0.0473628	Gart	http://amigo.geneontology.org/amigo/term/GO:0006164	Biological process
respiratory gaseous exchange by respiratory system	GO:0007585	1	22	0.0245014	0.0494622	Ccbe1	http://amigo.geneontology.org/amigo/term/GO:0007585	Biological process
heterotypic cell-cell adhesion	GO:0034113	1	22	0.0245014	0.0494622	Cd200	http://amigo.geneontology.org/amigo/term/GO:0034113	Biological process
regulation of proteolysis	GO:0030162	1	22	0.0245014	0.0494622	Plaur	http://amigo.geneontology.org/amigo/term/GO:0030162	Biological process
behavior	GO:0007610	1	22	0.0245014	0.0494622	Htr1b	http://amigo.geneontology.org/amigo/term/GO:0007610	Biological process
regulation of muscle contraction	GO:0006937	1	22	0.0245014	0.0494622	Tnnc2	http://amigo.geneontology.org/amigo/term/GO:0006937	Biological process
protein tetramerization	GO:0051262	1	22	0.0245014	0.0494622	Shmt2	http://amigo.geneontology.org/amigo/term/GO:0051262	Biological process
membrane	GO:0016020	35	6528	2.37296e-10	1.1996e-07	Plaur|Adgrl1|Pde3b|Vegfd|Gpc6|Dock5|Clstn2|Scara3|Ptger4|Lrp8|Rnf183|Slc25a33|Cd200|Atf4|Micu3|Fam57a|Sorcs2|Podxl|Rrp12|Sbf2|Glce|Slc1a4|Tmem74|Htr1b|Alpl|Erbb3|Hk2|Eva1a|Rffl|Slc7a5|Slc7a1|Spns3|Pard3b|Gpr137c|Shmt2	http://amigo.geneontology.org/amigo/term/GO:0016020	Cellular component
extracellular space	GO:0005615	17	1684	3.74182e-10	1.50638e-07	Erbb3|Nos2|Vash1|Ccbe1|Il11|Lrp8|Metrnl|2610528A11Rik|Plat|Angptl6|Olfm1|Apln|Hist1h2bc|Scara3|Vegfd|Serpine1|Alpl	http://amigo.geneontology.org/amigo/term/GO:0005615	Cellular component
plasma membrane	GO:0005886	26	4216	3.222e-09	7.80531e-07	Nos2|Mtss1l|Plaur|Gpc6|Slc7a1|Clstn2|Nin|Ptger4|Lrp8|Lancl3|Cd200|Atf4|Sorcs2|Fam57a|Baiap2l1|Podxl|Rrp12|Adgrl1|Slc1a4|Htr1b|Alpl|Hk2|Eva1a|Rffl|Slc7a5|Dock5	http://amigo.geneontology.org/amigo/term/GO:0005886	Cellular component
extracellular region	GO:0005576	14	1684	1.20171e-07	1.94076e-05	Vash1|Ccbe1|Plaur|Lrp8|Metrnl|2610528A11Rik|Plat|Angptl6|Olfm1|Apln|Gpc6|Il11|Vegfd|Serpine1	http://amigo.geneontology.org/amigo/term/GO:0005576	Cellular component
cytoplasm	GO:0005737	31	6775	2.19705e-07	2.66118e-05	Nos2|Txnrd3|Mtss1l|Il11|Aars|Dnajc21|Peg10|Nin|Xpot|Mecom|Aldh1l2|Plat|Atf5|Atf4|Phyhipl|Vash1|Baiap2l1|Fam195a|Sbf2|Pcbp3|Cep83|Chac1|Serpine1|Htr1b|Spef1|Hk2|Rffl|Celf4|Dock5|Pard3b|Shmt2	http://amigo.geneontology.org/amigo/term/GO:0005737	Cellular component
cytosol	GO:0005829	20	3398	4.19737e-07	4.06725e-05	Hist1h2bc|Nos2|Txnrd3|Nin|Xpot|Hk2|Baiap2l1|Aars|Pde3b|Pfkfb3|Dock5|Rrp12|Asns|Slc7a5|Atf5|Gart|Chac1|Zcchc7|Shmt2|Peg10	http://amigo.geneontology.org/amigo/term/GO:0005829	Cellular component
ciliary transition fiber	GO:0097539	2	10	8.04572e-06	0.000311852	Cep83|Nin	http://amigo.geneontology.org/amigo/term/GO:0097539	Cellular component
nuclear periphery	GO:0034399	2	16	2.71582e-05	0.000716747	Atf5|Atf4	http://amigo.geneontology.org/amigo/term/GO:0034399	Cellular component
microvillus membrane	GO:0031528	2	21	5.25923e-05	0.00117676	Podxl|Slc7a5	http://amigo.geneontology.org/amigo/term/GO:0031528	Cellular component
nucleoplasm	GO:0005654	15	2943	9.96649e-05	0.00189363	Hist1h2bc|Zc3h8|Nin|Xpot|Aldh1l2|Baiap2l1|Celf4|Txnrd3|Pinx1|Peg10|Trib3|Atf5|Mybl2|Pfkfb3|Foxn2	http://amigo.geneontology.org/amigo/term/GO:0005654	Cellular component
lysosome	GO:0005764	5	409	0.000133103	0.00225047	Gpr137c|Eva1a|Slc7a5|Tmem74|Rnf183	http://amigo.geneontology.org/amigo/term/GO:0005764	Cellular component
cell projection	GO:0042995	8	1088	0.000198673	0.00287836	Spef1|Mtss1l|Sorcs2|Podxl|Olfm1|Sbf2|Adgrl1|Clstn2	http://amigo.geneontology.org/amigo/term/GO:0042995	Cellular component
axon	GO:0030424	5	434	0.000201013	0.00289526	Cd200|Olfm1|Nin|Lrp8|Adgrl1	http://amigo.geneontology.org/amigo/term/GO:0030424	Cellular component
apical part of cell	GO:0045177	3	126	0.000208652	0.00294976	Nin|Vash1|Plat	http://amigo.geneontology.org/amigo/term/GO:0045177	Cellular component
cell surface	GO:0009986	6	679	0.000320389	0.00408496	Plaur|Lrp8|Plat|Gpc6|Cd200|Clstn2	http://amigo.geneontology.org/amigo/term/GO:0009986	Cellular component
mitochondrion	GO:0005739	10	1723	0.000391968	0.00474396	Phyhipl|Mthfd2|Hk2|Aldh1l2|Aars|Txnrd3|Slc25a33|Pycr1|Micu3|Shmt2	http://amigo.geneontology.org/amigo/term/GO:0005739	Cellular component
axonal growth cone	GO:0044295	2	46	0.000433651	0.00506275	Olfm1|Nin	http://amigo.geneontology.org/amigo/term/GO:0044295	Cellular component
glutamatergic synapse	GO:0098978	5	506	0.000476017	0.0054912	Olfm1|Adgrl1|Clstn2|Gpc6|Plat	http://amigo.geneontology.org/amigo/term/GO:0098978	Cellular component
postsynaptic density	GO:0014069	4	331	0.000614024	0.00650164	Sorcs2|Lrp8|Clstn2|Adgrl1	http://amigo.geneontology.org/amigo/term/GO:0014069	Cellular component
synapse	GO:0045202	6	766	0.000744737	0.00721891	Sorcs2|Plat|Olfm1|Gpc6|Adgrl1|Clstn2	http://amigo.geneontology.org/amigo/term/GO:0045202	Cellular component
apical plasma membrane	GO:0016324	4	345	0.000788583	0.00748915	Podxl|Erbb3|Slc7a5|Pard3b	http://amigo.geneontology.org/amigo/term/GO:0016324	Cellular component
basal plasma membrane	GO:0009925	2	57	0.000803608	0.00756016	Erbb3|Slc7a5	http://amigo.geneontology.org/amigo/term/GO:0009925	Cellular component
neuronal cell body	GO:0043025	5	612	0.00187814	0.0118142	Ptger4|Cd200|Olfm1|Slc1a4|Lrp8	http://amigo.geneontology.org/amigo/term/GO:0043025	Cellular component
collagen trimer	GO:0005581	2	75	0.00213717	0.0126026	Scara3|Ccbe1	http://amigo.geneontology.org/amigo/term/GO:0005581	Cellular component
postsynaptic membrane	GO:0045211	3	219	0.00231647	0.0131206	Erbb3|Sorcs2|Clstn2	http://amigo.geneontology.org/amigo/term/GO:0045211	Cellular component
external side of apical plasma membrane	GO:0098591	1	5	0.00232442	0.0131431	Slc7a5	http://amigo.geneontology.org/amigo/term/GO:0098591	Cellular component
cis-Golgi network membrane	GO:0033106	1	5	0.00232442	0.0131431	Rnf183	http://amigo.geneontology.org/amigo/term/GO:0033106	Cellular component
nucleus	GO:0005634	21	5823	0.00266045	0.0140611	Erbb3|Nos2|Mybl2|Xpot|Pinx1|Mecom|Fam195a|Celf4|Dnajc21|Dlx1|Rrp12|Peg10|Txnrd3|Trib3|Atf5|Atf4|Zc3h8|Zcchc7|Shmt2|Foxn2|Pcbp3	http://amigo.geneontology.org/amigo/term/GO:0005634	Cellular component
BRISC complex	GO:0070552	1	6	0.00315693	0.015317	Shmt2	http://amigo.geneontology.org/amigo/term/GO:0070552	Cellular component
endoplasmic reticulum	GO:0005783	8	1490	0.00406646	0.017384	Scara3|Vash1|Eva1a|Rnf183|Pde3b|Olfm1|Txnrd3|Clstn2	http://amigo.geneontology.org/amigo/term/GO:0005783	Cellular component
microtubule minus-end	GO:0036449	1	7	0.00411438	0.0174861	Nin	http://amigo.geneontology.org/amigo/term/GO:0036449	Cellular component
troponin complex	GO:0005861	1	8	0.00515091	0.0196505	Tnnc2	http://amigo.geneontology.org/amigo/term/GO:0005861	Cellular component
slit diaphragm	GO:0036057	1	9	0.0062122	0.0218102	Podxl	http://amigo.geneontology.org/amigo/term/GO:0036057	Cellular component
centriolar subdistal appendage	GO:0120103	1	9	0.0062122	0.0218102	Nin	http://amigo.geneontology.org/amigo/term/GO:0120103	Cellular component
extracellular matrix	GO:0031012	3	267	0.00627618	0.0219553	Scara3|Alpl|Ccbe1	http://amigo.geneontology.org/amigo/term/GO:0031012	Cellular component
neuronal dense core vesicle	GO:0098992	1	10	0.00739485	0.0239652	Plat	http://amigo.geneontology.org/amigo/term/GO:0098992	Cellular component
centrosome	GO:0005813	4	502	0.00825862	0.0257171	Atf5|Atf4|Slc1a4|Nin	http://amigo.geneontology.org/amigo/term/GO:0005813	Cellular component
Golgi apparatus	GO:0005794	7	1309	0.00848145	0.0260617	Scara3|Rnf183|Pde3b|Glce|Cep83|Chac1|Clstn2	http://amigo.geneontology.org/amigo/term/GO:0005794	Cellular component
TORC2 complex	GO:0031932	1	12	0.00979954	0.0282612	Prr5	http://amigo.geneontology.org/amigo/term/GO:0031932	Cellular component
guanyl-nucleotide exchange factor complex	GO:0032045	1	12	0.00979954	0.0282612	Pde3b	http://amigo.geneontology.org/amigo/term/GO:0032045	Cellular component
dendrite	GO:0030425	4	521	0.0100971	0.0289059	Slc1a4|Lrp8|Nin|Htr1b	http://amigo.geneontology.org/amigo/term/GO:0030425	Cellular component
cell body	GO:0044297	2	119	0.0104354	0.0293862	Cd200|Podxl	http://amigo.geneontology.org/amigo/term/GO:0044297	Cellular component
centriole	GO:0005814	2	119	0.0104354	0.0293862	Cep83|Nin	http://amigo.geneontology.org/amigo/term/GO:0005814	Cellular component
lysosomal membrane	GO:0005765	2	124	0.0119475	0.0316522	Gpr137c|Rnf183	http://amigo.geneontology.org/amigo/term/GO:0005765	Cellular component
neuron projection	GO:0043005	4	539	0.0123149	0.0321353	Cd200|Atf4|Sorcs2|Adgrl1	http://amigo.geneontology.org/amigo/term/GO:0043005	Cellular component
collagen-containing extracellular matrix	GO:0062023	3	315	0.0130124	0.033352	Angptl6|Serpine1|Gpc6	http://amigo.geneontology.org/amigo/term/GO:0062023	Cellular component
vacuolar membrane	GO:0005774	1	16	0.0154555	0.0367971	Sbf2	http://amigo.geneontology.org/amigo/term/GO:0005774	Cellular component
secretory granule	GO:0030141	2	144	0.0184424	0.0413674	Angptl6|Plat	http://amigo.geneontology.org/amigo/term/GO:0030141	Cellular component
cell junction	GO:0030054	5	883	0.0222119	0.0464866	Sorcs2|Adgrl1|Clstn2|Pard3b|Olfm1	http://amigo.geneontology.org/amigo/term/GO:0030054	Cellular component
Golgi lumen	GO:0005796	1	21	0.0229727	0.0473628	Gpc6	http://amigo.geneontology.org/amigo/term/GO:0005796	Cellular component
pericentriolar material	GO:0000242	1	22	0.0245014	0.0494622	Nin	http://amigo.geneontology.org/amigo/term/GO:0000242	Cellular component
catalytic activity	GO:0003824	7	463	1.02254e-06	8.25704e-05	Mthfd2|Hk2|Aldh1l2|Lancl3|Gart|Shmt2|Alpl	http://amigo.geneontology.org/amigo/term/GO:0003824	Molecular function
protein binding	GO:0005515	24	5183	6.24004e-06	0.000262896	Nos2|Plaur|Aars|Vegfd|Nin|Mecom|Lrp8|Rnf183|Olfm1|Trib3|Cd200|Atf4|Vash1|Sorcs2|Fam195a|Atf5|Sbf2|Serpine1|Alpl|Erbb3|Hk2|Dlx1|Pard3b|Txnrd3	http://amigo.geneontology.org/amigo/term/GO:0005515	Molecular function
calcium ion binding	GO:0005509	7	613	1.36446e-05	0.00044556	Nin|Ccbe1|Lrp8|Tnnc2|Glce|Micu3|Clstn2	http://amigo.geneontology.org/amigo/term/GO:0005509	Molecular function
neutral amino acid transmembrane transporter activity	GO:0015175	2	14	1.80359e-05	0.000563766	Slc1a4|Slc7a5	http://amigo.geneontology.org/amigo/term/GO:0015175	Molecular function
nucleic acid binding	GO:0003676	8	851	2.04333e-05	0.000618716	Celf4|Mecom|Aars|Dnajc21|Pinx1|Pcbp3|Zcchc7|Peg10	http://amigo.geneontology.org/amigo/term/GO:0003676	Molecular function
actin binding	GO:0003779	5	363	6.25431e-05	0.00134676	Mtss1l|Baiap2l1|Tnnc2|Nos2|Vash1	http://amigo.geneontology.org/amigo/term/GO:0003779	Molecular function
identical protein binding	GO:0042802	11	1767	9.01216e-05	0.0017822	Erbb3|Nos2|Asns|Shmt2|Vegfd|Olfm1|Sbf2|Apln|Hist1h2bc|Cep83|Pycr1	http://amigo.geneontology.org/amigo/term/GO:0042802	Molecular function
signaling receptor binding	GO:0005102	5	407	0.000127648	0.00220388	Angptl6|Plaur|Apln|Serpine1|Plat	http://amigo.geneontology.org/amigo/term/GO:0005102	Molecular function
amino acid binding	GO:0016597	2	30	0.000136323	0.00227754	Aars|Shmt2	http://amigo.geneontology.org/amigo/term/GO:0016597	Molecular function
amino acid transmembrane transporter activity	GO:0015171	2	33	0.000177473	0.00272046	Slc7a5|Slc7a1	http://amigo.geneontology.org/amigo/term/GO:0015171	Molecular function
ligase activity	GO:0016874	3	128	0.000227555	0.00308048	Gart|Aars|Asns	http://amigo.geneontology.org/amigo/term/GO:0016874	Molecular function
protease binding	GO:0002020	3	128	0.000227555	0.00308048	Rffl|Serpine1|Ccbe1	http://amigo.geneontology.org/amigo/term/GO:0002020	Molecular function
metal ion binding	GO:0046872	15	3098	0.000230234	0.00309857	Zc3h8|Nos2|Mecom|Micu3|Rffl|Aars|Dnajc21|Pde3b|Rnf183|Tnnc2|Glce|Gart|Zcchc7|Peg10|Alpl	http://amigo.geneontology.org/amigo/term/GO:0046872	Molecular function
DNA-binding transcription activator activity, RNA polymerase II-specific	GO:0001228	5	490	0.000402916	0.00480975	Atf5|Atf4|Mybl2|Mecom|Foxn2	http://amigo.geneontology.org/amigo/term/GO:0001228	Molecular function
sequence-specific double-stranded DNA binding	GO:1990837	5	511	0.000507434	0.00571748	Atf5|Atf4|Mybl2|Dlx1|Foxn2	http://amigo.geneontology.org/amigo/term/GO:1990837	Molecular function
DNA-binding transcription factor activity	GO:0003700	6	738	0.000563406	0.00606601	Zc3h8|Mecom|Atf5|Atf4|Dlx1|Foxn2	http://amigo.geneontology.org/amigo/term/GO:0003700	Molecular function
phosphoprotein binding	GO:0051219	2	54	0.000667823	0.00683367	Pde3b|Plat	http://amigo.geneontology.org/amigo/term/GO:0051219	Molecular function
amyloid-beta binding	GO:0001540	2	58	0.000846257	0.00780974	Olfm1|Lrp8	http://amigo.geneontology.org/amigo/term/GO:0001540	Molecular function
tRNA binding	GO:0000049	2	63	0.00111738	0.0091126	Aars|Xpot	http://amigo.geneontology.org/amigo/term/GO:0000049	Molecular function
RNA polymerase II transcription regulatory region sequence-specific DNA binding	GO:0000977	4	366	0.00112615	0.00914829	Atf5|Atf4|Mecom|Dlx1	http://amigo.geneontology.org/amigo/term/GO:0000977	Molecular function
flavin adenine dinucleotide binding	GO:0050660	2	67	0.0014054	0.0102198	Nos2|Txnrd3	http://amigo.geneontology.org/amigo/term/GO:0050660	Molecular function
oxidoreductase activity	GO:0016491	5	597	0.00154361	0.0107105	Aldh1l2|Pycr1|Mthfd2|Nos2|Txnrd3	http://amigo.geneontology.org/amigo/term/GO:0016491	Molecular function
L-leucine transmembrane transporter activity	GO:0015190	1	5	0.00232442	0.0131431	Slc7a5	http://amigo.geneontology.org/amigo/term/GO:0015190	Molecular function
oxidoreductase activity, acting on a sulfur group of donors, NAD(P) as acceptor	GO:0016668	1	5	0.00232442	0.0131431	Txnrd3	http://amigo.geneontology.org/amigo/term/GO:0016668	Molecular function
ErbB-3 class receptor binding	GO:0043125	1	5	0.00232442	0.0131431	Erbb3	http://amigo.geneontology.org/amigo/term/GO:0043125	Molecular function
fructokinase activity	GO:0008865	1	5	0.00232442	0.0131431	Hk2	http://amigo.geneontology.org/amigo/term/GO:0008865	Molecular function
glucokinase activity	GO:0004340	1	5	0.00232442	0.0131431	Hk2	http://amigo.geneontology.org/amigo/term/GO:0004340	Molecular function
prostaglandin receptor activity	GO:0004955	1	5	0.00232442	0.0131431	Ptger4	http://amigo.geneontology.org/amigo/term/GO:0004955	Molecular function
fructose-2,6-bisphosphate 2-phosphatase activity	GO:0004331	1	5	0.00232442	0.0131431	Pfkfb3	http://amigo.geneontology.org/amigo/term/GO:0004331	Molecular function
L-lysine transmembrane transporter activity	GO:0015189	1	5	0.00232442	0.0131431	Slc7a1	http://amigo.geneontology.org/amigo/term/GO:0015189	Molecular function
prostaglandin E receptor activity	GO:0004957	1	5	0.00232442	0.0131431	Ptger4	http://amigo.geneontology.org/amigo/term/GO:0004957	Molecular function
mannokinase activity	GO:0019158	1	5	0.00232442	0.0131431	Hk2	http://amigo.geneontology.org/amigo/term/GO:0019158	Molecular function
L-arginine transmembrane transporter activity	GO:0061459	1	5	0.00232442	0.0131431	Slc7a1	http://amigo.geneontology.org/amigo/term/GO:0061459	Molecular function
hexokinase activity	GO:0004396	1	5	0.00232442	0.0131431	Hk2	http://amigo.geneontology.org/amigo/term/GO:0004396	Molecular function
telomerase inhibitor activity	GO:0010521	1	5	0.00232442	0.0131431	Pinx1	http://amigo.geneontology.org/amigo/term/GO:0010521	Molecular function
DNA binding	GO:0003677	9	1725	0.00264978	0.0140329	Mecom|Foxn2|Hist1h2bc|Atf5|Atf4|Mybl2|Dlx1|Peg10|Pcbp3	http://amigo.geneontology.org/amigo/term/GO:0003677	Molecular function
voltage-gated calcium channel activity involved in regulation of presynaptic cytosolic calcium levels	GO:0099626	1	6	0.00315693	0.015317	Htr1b	http://amigo.geneontology.org/amigo/term/GO:0099626	Molecular function
L-serine transmembrane transporter activity	GO:0015194	1	6	0.00315693	0.015317	Slc1a4	http://amigo.geneontology.org/amigo/term/GO:0015194	Molecular function
basic amino acid transmembrane transporter activity	GO:0015174	1	6	0.00315693	0.015317	Slc7a1	http://amigo.geneontology.org/amigo/term/GO:0015174	Molecular function
cAMP-dependent protein kinase regulator activity	GO:0008603	1	6	0.00315693	0.015317	Nos2	http://amigo.geneontology.org/amigo/term/GO:0008603	Molecular function
thioredoxin-disulfide reductase activity	GO:0004791	1	6	0.00315693	0.015317	Txnrd3	http://amigo.geneontology.org/amigo/term/GO:0004791	Molecular function
L-ornithine transmembrane transporter activity	GO:0000064	1	6	0.00315693	0.015317	Slc7a1	http://amigo.geneontology.org/amigo/term/GO:0000064	Molecular function
alkaline phosphatase activity	GO:0004035	1	6	0.00315693	0.015317	Alpl	http://amigo.geneontology.org/amigo/term/GO:0004035	Molecular function
neuregulin binding	GO:0038132	1	6	0.00315693	0.015317	Erbb3	http://amigo.geneontology.org/amigo/term/GO:0038132	Molecular function
GTPase activator activity	GO:0005096	3	237	0.0035031	0.016135	Mtss1l|Prr5|Dock5	http://amigo.geneontology.org/amigo/term/GO:0005096	Molecular function
calcium-dependent protein binding	GO:0048306	2	86	0.00354574	0.0162328	Lrp8|Tnnc2	http://amigo.geneontology.org/amigo/term/GO:0048306	Molecular function
RNA polymerase II cis-regulatory region sequence-specific DNA binding	GO:0000978	5	669	0.00375855	0.0167129	Atf5|Atf4|Mybl2|Dlx1|Mecom	http://amigo.geneontology.org/amigo/term/GO:0000978	Molecular function
sequence-specific DNA binding	GO:0043565	5	672	0.00389017	0.017003	Atf5|Zc3h8|Dlx1|Foxn2|Atf4	http://amigo.geneontology.org/amigo/term/GO:0043565	Molecular function
thyroid hormone transmembrane transporter activity	GO:0015349	1	7	0.00411438	0.0174861	Slc7a5	http://amigo.geneontology.org/amigo/term/GO:0015349	Molecular function
arginine binding	GO:0034618	1	7	0.00411438	0.0174861	Nos2	http://amigo.geneontology.org/amigo/term/GO:0034618	Molecular function
pyrophosphatase activity	GO:0016462	1	7	0.00411438	0.0174861	Alpl	http://amigo.geneontology.org/amigo/term/GO:0016462	Molecular function
phosphatase regulator activity	GO:0019208	1	8	0.00515091	0.0196505	Sbf2	http://amigo.geneontology.org/amigo/term/GO:0019208	Molecular function
protein binding involved in heterotypic cell-cell adhesion	GO:0086080	1	8	0.00515091	0.0196505	Cd200	http://amigo.geneontology.org/amigo/term/GO:0086080	Molecular function
NADPH-hemoprotein reductase activity	GO:0003958	1	8	0.00515091	0.0196505	Nos2	http://amigo.geneontology.org/amigo/term/GO:0003958	Molecular function
phosphatidylinositol binding	GO:0035091	2	97	0.00535711	0.0202536	Sbf2|Pard3b	http://amigo.geneontology.org/amigo/term/GO:0035091	Molecular function
DNA-binding transcription repressor activity, RNA polymerase II-specific	GO:0001227	3	266	0.00617519	0.0217452	Atf5|Zc3h8|Pcbp3	http://amigo.geneontology.org/amigo/term/GO:0001227	Molecular function
L-aspartate transmembrane transporter activity	GO:0015183	1	9	0.0062122	0.0218102	Slc1a4	http://amigo.geneontology.org/amigo/term/GO:0015183	Molecular function
L-alanine transmembrane transporter activity	GO:0015180	1	9	0.0062122	0.0218102	Slc1a4	http://amigo.geneontology.org/amigo/term/GO:0015180	Molecular function
vascular endothelial growth factor receptor 2 binding	GO:0043184	1	9	0.0062122	0.0218102	Vegfd	http://amigo.geneontology.org/amigo/term/GO:0043184	Molecular function
vascular endothelial growth factor receptor binding	GO:0005172	1	9	0.0062122	0.0218102	Vegfd	http://amigo.geneontology.org/amigo/term/GO:0005172	Molecular function
L-proline transmembrane transporter activity	GO:0015193	1	9	0.0062122	0.0218102	Slc1a4	http://amigo.geneontology.org/amigo/term/GO:0015193	Molecular function
protein tyrosine kinase activator activity	GO:0030296	1	9	0.0062122	0.0218102	Erbb3	http://amigo.geneontology.org/amigo/term/GO:0030296	Molecular function
cobalt ion binding	GO:0050897	1	10	0.00739485	0.0239652	Shmt2	http://amigo.geneontology.org/amigo/term/GO:0050897	Molecular function
cAMP response element binding protein binding	GO:0008140	1	10	0.00739485	0.0239652	Atf4	http://amigo.geneontology.org/amigo/term/GO:0008140	Molecular function
low-density lipoprotein particle receptor activity	GO:0005041	1	10	0.00739485	0.0239652	Lrp8	http://amigo.geneontology.org/amigo/term/GO:0005041	Molecular function
leucine zipper domain binding	GO:0043522	1	11	0.00851652	0.0261155	Atf4	http://amigo.geneontology.org/amigo/term/GO:0043522	Molecular function
high-density lipoprotein particle binding	GO:0008035	1	11	0.00851652	0.0261155	Lrp8	http://amigo.geneontology.org/amigo/term/GO:0008035	Molecular function
histone methyltransferase activity (H3-K9 specific)	GO:0046974	1	11	0.00851652	0.0261155	Mecom	http://amigo.geneontology.org/amigo/term/GO:0046974	Molecular function
kinase binding	GO:0019900	2	113	0.00883635	0.0267576	Atf5|Nin	http://amigo.geneontology.org/amigo/term/GO:0019900	Molecular function
glucose binding	GO:0005536	1	12	0.00979954	0.0282612	Hk2	http://amigo.geneontology.org/amigo/term/GO:0005536	Molecular function
3',5'-cyclic-AMP phosphodiesterase activity	GO:0004115	1	12	0.00979954	0.0282612	Pde3b	http://amigo.geneontology.org/amigo/term/GO:0004115	Molecular function
aminoacyl-tRNA editing activity	GO:0002161	1	12	0.00979954	0.0282612	Aars	http://amigo.geneontology.org/amigo/term/GO:0002161	Molecular function
hormone activity	GO:0005179	2	118	0.0101217	0.0289412	Metrnl|Apln	http://amigo.geneontology.org/amigo/term/GO:0005179	Molecular function
ubiquitin protein ligase binding	GO:0031625	3	302	0.0108852	0.0300129	Erbb3|Rffl|Trib3	http://amigo.geneontology.org/amigo/term/GO:0031625	Molecular function
phosphate ion binding	GO:0042301	1	13	0.0111694	0.0304021	Mthfd2	http://amigo.geneontology.org/amigo/term/GO:0042301	Molecular function
translation repressor activity, mRNA regulatory element binding	GO:0000900	1	13	0.0111694	0.0304021	Shmt2	http://amigo.geneontology.org/amigo/term/GO:0000900	Molecular function
pre-mRNA binding	GO:0036002	1	13	0.0111694	0.0304021	Celf4	http://amigo.geneontology.org/amigo/term/GO:0036002	Molecular function
protein kinase binding	GO:0019901	4	530	0.0112351	0.0304952	Atf4|Nos2|Rffl|Trib3	http://amigo.geneontology.org/amigo/term/GO:0019901	Molecular function
toxic substance binding	GO:0015643	1	14	0.0126258	0.0325384	Adgrl1	http://amigo.geneontology.org/amigo/term/GO:0015643	Molecular function
serotonin binding	GO:0051378	1	14	0.0126258	0.0325384	Htr1b	http://amigo.geneontology.org/amigo/term/GO:0051378	Molecular function
oxidoreductase activity, acting on paired donors, with incorporation or reduction of molecular oxygen, NAD(P)H as one donor, and incorporation of one atom of oxygen	GO:0016709	1	14	0.0126258	0.0325384	Nos2	http://amigo.geneontology.org/amigo/term/GO:0016709	Molecular function
aldehyde dehydrogenase (NAD+) activity	GO:0004029	1	15	0.0140612	0.0346701	Aldh1l2	http://amigo.geneontology.org/amigo/term/GO:0004029	Molecular function
FMN binding	GO:0010181	1	15	0.0140612	0.0346701	Nos2	http://amigo.geneontology.org/amigo/term/GO:0010181	Molecular function
RNA polymerase II intronic transcription regulatory region sequence-specific DNA binding	GO:0001162	1	15	0.0140612	0.0346701	Zc3h8	http://amigo.geneontology.org/amigo/term/GO:0001162	Molecular function
telomerase RNA binding	GO:0070034	1	16	0.0154555	0.0367971	Pinx1	http://amigo.geneontology.org/amigo/term/GO:0070034	Molecular function
RNA binding	GO:0003723	5	834	0.0161276	0.0379641	Celf4|Zc3h8|Aars|Xpot|Pcbp3	http://amigo.geneontology.org/amigo/term/GO:0003723	Molecular function
protein kinase B binding	GO:0043422	1	17	0.0169494	0.0389194	Pde3b	http://amigo.geneontology.org/amigo/term/GO:0043422	Molecular function
apolipoprotein binding	GO:0034185	1	17	0.0169494	0.0389194	Lrp8	http://amigo.geneontology.org/amigo/term/GO:0034185	Molecular function
L-amino acid transmembrane transporter activity	GO:0015179	1	18	0.0182105	0.0410372	Slc7a5	http://amigo.geneontology.org/amigo/term/GO:0015179	Molecular function
growth factor activity	GO:0008083	2	147	0.0196403	0.0429103	Il11|Vegfd	http://amigo.geneontology.org/amigo/term/GO:0008083	Molecular function
mitogen-activated protein kinase kinase binding	GO:0031434	1	19	0.0198607	0.0431503	Trib3	http://amigo.geneontology.org/amigo/term/GO:0031434	Molecular function
protein disulfide oxidoreductase activity	GO:0015035	1	19	0.0198607	0.0431503	Txnrd3	http://amigo.geneontology.org/amigo/term/GO:0015035	Molecular function
proline-rich region binding	GO:0070064	1	20	0.0214851	0.0452589	Baiap2l1	http://amigo.geneontology.org/amigo/term/GO:0070064	Molecular function
xenobiotic transmembrane transporter activity	GO:0042910	1	20	0.0214851	0.0452589	Slc7a5	http://amigo.geneontology.org/amigo/term/GO:0042910	Molecular function
intracellular calcium activated chloride channel activity	GO:0005229	1	20	0.0214851	0.0452589	Clca3b	http://amigo.geneontology.org/amigo/term/GO:0005229	Molecular function
transmembrane transporter activity	GO:0022857	2	153	0.0219603	0.0460596	Slc7a5|Slc7a1	http://amigo.geneontology.org/amigo/term/GO:0022857	Molecular function
phosphotransferase activity, alcohol group as acceptor	GO:0016773	1	21	0.0229727	0.0473628	Hk2	http://amigo.geneontology.org/amigo/term/GO:0016773	Molecular function
DNA-binding transcription factor activity, RNA polymerase II-specific	GO:0000981	3	364	0.0231333	0.0475926	Atf4|Mybl2|Dlx1	http://amigo.geneontology.org/amigo/term/GO:0000981	Molecular function
nitric-oxide synthase binding	GO:0050998	1	22	0.0245014	0.0494622	Nos2	http://amigo.geneontology.org/amigo/term/GO:0050998	Molecular function
translation regulator activity	GO:0045182	1	22	0.0245014	0.0494622	Aars	http://amigo.geneontology.org/amigo/term/GO:0045182	Molecular function

## Sheet: W1CC-up-Lv2
Term	ID	Input number	Background number	p-value	FDR	Input	Hyperlink	Classification
positive regulation of transcription by RNA polymerase II	GO:0045944	38	1208	7.96262e-12	1.6494e-09	Pcgf5|Gtf2f2|Il11|Rbpj|Tcerg1|Fadd|Rela|Sf1|Ptbp1|Klf13|Foxp1|Foxk2|Mecom|Csrnp2|Klf7|Met|Klf3|Tcf12|Atf5|Atf4|Tead1|Mybl2|Hivep1|Atf3|Tead4|E2f7|Nfib|Tcf7l1|Cask|E2f8|Pbx3|Zeb2|Cdc5l|Sox11|Creb5|Smarca5|Dlx1|Foxn2	http://amigo.geneontology.org/amigo/term/GO:0045944	Biological process
multicellular organism development	GO:0007275	35	1092	2.73983e-11	4.7701e-09	Mea1|Nepro|Ahctf1|Spred1|Vegfd|Tnfrsf12a|Zfp354a|Igf1r|Ccbe1|Mecom|Aimp2|Mfn1|Met|Olfm1|Flrt2|Nrp2|Tcf12|Donson|Edf1|Kctd11|Foxn2|Rbpms2|Celsr1|Erbb3|Sema5a|Farp1|Angptl6|Sox11|Gadd45b|Txnrd3|Apln|Kif2a|Dlx1|Spata5|Eya2	http://amigo.geneontology.org/amigo/term/GO:0007275	Biological process
angiogenesis	GO:0001525	16	251	1.27595e-10	1.60881e-08	Tgfa|Tgfbr3|Vash1|Fn1|Ccbe1|Angptl6|Vav3|Hbegf|Pde3b|Vegfd|Apln|Col4a1|Flna|Tnfrsf12a|Rbpj|Nrp2	http://amigo.geneontology.org/amigo/term/GO:0001525	Biological process
negative regulation of transcription by RNA polymerase II	GO:0000122	27	853	3.95266e-09	3.69765e-07	Rbpj|Tcerg1|Rela|Zfp354a|Foxp1|Foxp4|Klf7|Met|Klf3|Trib3|Atf5|Atf4|Hivep1|Atf3|E2f7|Nfib|Ccne1|Tcf7l1|E2f8|Pcbp3|Zeb2|Zc3h8|Sox11|Skil|Ctnnbip1|Dlx1|Irx2	http://amigo.geneontology.org/amigo/term/GO:0000122	Biological process
regulation of cell population proliferation	GO:0042127	13	221	1.10796e-08	8.45551e-07	Gnl3|Erbb3|Nos2|Ghr|Mecom|Mina|Rbpj|Kctd11|Srm|Atf5|Ndrg1|Tead1|Serpine1	http://amigo.geneontology.org/amigo/term/GO:0042127	Biological process
regulation of cell cycle	GO:0051726	10	130	2.48037e-08	1.67281e-06	E2f7|Mecom|Gadd45b|Ccne1|E2f8|Ccne2|Pum1|Bop1|Atf5|Csnk2a2	http://amigo.geneontology.org/amigo/term/GO:0051726	Biological process
cell cycle	GO:0007049	21	619	4.28925e-08	2.6683e-06	E2f7|Rcc1|Kctd11|Ncapg2|Vash1|Haus8|Ahctf1|Ccne2|Ccne1|Nek1|Csnk2a2|Prr5|Cdc5l|E2f8|Mtus1|Usp9x|Mapk6|Pard3b|Mis12|Kif2a|Ing1	http://amigo.geneontology.org/amigo/term/GO:0007049	Biological process
cell migration	GO:0016477	13	264	9.9881e-08	5.43191e-06	Tgfbr3|Pvr|Hbegf|Fmnl2|Vav3|Dock5|Podxl|Met|Usp9x|Gpc6|Ptprk|Sh3kbp1|Fut8	http://amigo.geneontology.org/amigo/term/GO:0016477	Biological process
positive regulation of cell population proliferation	GO:0008284	19	545	1.02427e-07	5.50069e-06	Tgfa|Tgfbr3|Igf1r|Timp1|Fn1|Hbegf|Ptger4|Il11|Rbpj|Fam60a|Vegfd|Apln|Slc25a33|Sox11|Rela|Atf3|Hmgcr|Shmt2|Erbb3	http://amigo.geneontology.org/amigo/term/GO:0008284	Biological process
cell differentiation	GO:0030154	27	1004	1.37419e-07	7.11635e-06	Mea1|Angptl6|Sf1|Tnfrsf12a|Nrp2|Mecom|Aimp2|Prmt7|Peg10|Tcf12|Edf1|Kctd11|Nap1l1|Tcf7l1|Srm|Pum1|Sema5a|Fkbp10|Vegfd|Sox11|Gadd45b|Dlx1|Foxn2|Kif2a|Txnrd3|Spata5|Eya2	http://amigo.geneontology.org/amigo/term/GO:0030154	Biological process
regulation of transcription, DNA-templated	GO:0006355	28	1075	1.70614e-07	8.53068e-06	Ahctf1|Rbpj|Apbb2|Mllt3|Rela|Zfp354a|Foxp1|Foxk2|Foxp4|Atf5|Atf4|Tead1|Mybl2|Atf3|Tead4|E2f7|Nfib|Emsy|Lrrfip2|Tcf7l1|E2f8|Pbx3|Cirh1a|Sox11|Creb5|Sf1|Foxn2|Irx2	http://amigo.geneontology.org/amigo/term/GO:0006355	Biological process
positive regulation of transcription, DNA-templated	GO:0045893	20	626	2.27919e-07	1.07791e-05	Rbpj|Nfib|Igf1r|Foxp1|Foxk2|Mecom|Sox11|Creb5|Tcf7l1|Sf1|Smarca5|Klf7|Tmsb4x|Rela|Tcf12|Atf5|Atf4|Tead1|Mllt3|Ing1	http://amigo.geneontology.org/amigo/term/GO:0045893	Biological process
nervous system development	GO:0007399	16	427	2.85306e-07	1.29474e-05	Erbb3|Kctd11|Chac1|Fn1|Sema5a|Nap1l1|Tcf12|Olfm1|Tcf7l1|Met|Zswim6|Mtss1|Sox11|Igf2bp2|Kif2a|Nrp2	http://amigo.geneontology.org/amigo/term/GO:0007399	Biological process
lymphocyte homeostasis	GO:0002260	4	12	3.99678e-07	1.65581e-05	Foxn2|Spns2|Skil|Sos1	http://amigo.geneontology.org/amigo/term/GO:0002260	Biological process
tetrahydrofolate interconversion	GO:0035999	4	12	3.99678e-07	1.65581e-05	Tyms|Mthfd1l|Shmt2|Mthfd2	http://amigo.geneontology.org/amigo/term/GO:0035999	Biological process
apoptotic process	GO:0006915	18	565	8.14822e-07	3.06881e-05	Rnf183|Zc3h8|Bnip3l|Sh3kbp1|Mecom|Eva1a|Rffl|Trib3|Aimp2|Cycs|Relt|Csrnp2|Fadd|Gadd45b|Chac1|Tnfrsf12a|Csnk2a2|Peg10	http://amigo.geneontology.org/amigo/term/GO:0006915	Biological process
maturation of SSU-rRNA	GO:0030490	4	15	9.49854e-07	3.44322e-05	Tbc1d1|Nob1|Nol11|Cirh1a	http://amigo.geneontology.org/amigo/term/GO:0030490	Biological process
actin cytoskeleton organization	GO:0030036	10	190	1.08861e-06	3.84998e-05	Arhgef10|Diaph3|Fmnl2|Spire1|Prr5|Rock2|Mtss1|Rhobtb1|Cobl|Flna	http://amigo.geneontology.org/amigo/term/GO:0030036	Biological process
positive regulation of gene expression	GO:0010628	17	528	1.30278e-06	4.4759e-05	Erbb3|Rps6ka2|Vash1|Fn1|Ptger4|Sox11|Rbpj|Tcf7l1|Rock2|Sf1|Met|Tfrc|Tcf12|Atf4|Camk2n1|Serpine1|Atf3	http://amigo.geneontology.org/amigo/term/GO:0010628	Biological process
phosphorylation	GO:0016310	18	583	1.34181e-06	4.54244e-05	Pank1|Erbb3|Rps6ka2|Stk40|Igf1r|Nek1|Cask|Uck2|Hk2|Rock2|Srm|Met|Mast2|Mapk6|Sgms2|Aldh18a1|Pfkp|Csnk2a2	http://amigo.geneontology.org/amigo/term/GO:0016310	Biological process
one-carbon metabolic process	GO:0006730	5	35	1.4707e-06	4.90234e-05	Dhfr|Aldh1l2|Mthfd1l|Shmt2|Mthfd2	http://amigo.geneontology.org/amigo/term/GO:0006730	Biological process
cellular response to insulin stimulus	GO:0032869	7	91	1.88965e-06	6.15729e-05	Igf1r|Mars|Trib3|Pde3b|Slc25a33|Insig1|Eprs	http://amigo.geneontology.org/amigo/term/GO:0032869	Biological process
negative regulation of cell population proliferation	GO:0008285	14	390	2.19157e-06	6.95234e-05	Klf13|E2f7|Rps6ka2|Nfib|Rbpj|Aimp2|Ddah1|Cd200|Atf5|Ndrg1|Camk2n1|Ptprk|Ing1|Gdf11	http://amigo.geneontology.org/amigo/term/GO:0008285	Biological process
negative regulation of protein catabolic process	GO:0042177	5	39	2.51072e-06	7.82913e-05	Flna|Nos2|Rela|Hmgcr|Mycbp2	http://amigo.geneontology.org/amigo/term/GO:0042177	Biological process
tetrahydrofolate metabolic process	GO:0046653	3	7	3.86605e-06	0.000114404	Dhfr|Shmt2|Mthfd2	http://amigo.geneontology.org/amigo/term/GO:0046653	Biological process
blood vessel remodeling	GO:0001974	5	43	4.07775e-06	0.000119449	Tgfbr3|Flna|Tgm2|Atp7a|Rbpj	http://amigo.geneontology.org/amigo/term/GO:0001974	Biological process
regulation of T cell differentiation in thymus	GO:0033081	3	8	5.59926e-06	0.000156133	Adrm1|Foxn2|Sos1	http://amigo.geneontology.org/amigo/term/GO:0033081	Biological process
dendrite morphogenesis	GO:0048813	5	48	7.1554e-06	0.000192136	Klf7|Lrp8|Atp7a|Rock2|Farp1	http://amigo.geneontology.org/amigo/term/GO:0048813	Biological process
placenta development	GO:0001890	5	49	8.03836e-06	0.000210011	E2f7|Met|Serpine1|Peg10|E2f8	http://amigo.geneontology.org/amigo/term/GO:0001890	Biological process
negative regulation of apoptotic process	GO:0043066	16	547	8.38746e-06	0.000215253	Tgfa|Igf1r|Bnip3l|Stk40|Ghr|Plaur|Timp1|Asns|Fn1|Tfrc|Apbb2|Hmgcr|Atf5|Flna|Rela|Rnf157	http://amigo.geneontology.org/amigo/term/GO:0043066	Biological process
collagen fibril organization	GO:0030199	5	50	9.32302e-06	0.000229125	Plod3|P4ha1|Atp7a|Ext1|Fkbp10	http://amigo.geneontology.org/amigo/term/GO:0030199	Biological process
protein phosphorylation	GO:0006468	16	556	1.07104e-05	0.000256695	Erbb3|Rps6ka2|Stk40|Igf1r|Nek1|Ccne1|St3gal1|Rock2|Srm|Pxk|Met|Mast2|Mapk6|Cask|Trib3|Csnk2a2	http://amigo.geneontology.org/amigo/term/GO:0006468	Biological process
NLS-bearing protein import into nucleus	GO:0006607	3	10	1.13083e-05	0.000266618	Ipo5|Kpna4|Kpna3	http://amigo.geneontology.org/amigo/term/GO:0006607	Biological process
actin filament polymerization	GO:0030041	4	28	1.25201e-05	0.000288162	Cobl|Mtss1|Spire1|Diaph3	http://amigo.geneontology.org/amigo/term/GO:0030041	Biological process
negative regulation of signal transduction	GO:0009968	5	53	1.28955e-05	0.000294464	Erbb3|Stag1|Rgs20|Rgs17|Socs2	http://amigo.geneontology.org/amigo/term/GO:0009968	Biological process
positive regulation of mitochondrial calcium ion concentration	GO:0051561	3	11	1.50983e-05	0.000336808	Tgm2|Mcu|Rap1gds1	http://amigo.geneontology.org/amigo/term/GO:0051561	Biological process
negative regulation of extrinsic apoptotic signaling pathway via death domain receptors	GO:1902042	4	30	1.66501e-05	0.000365797	Tnfrsf22|Rffl|Itprip|Serpine1	http://amigo.geneontology.org/amigo/term/GO:1902042	Biological process
regulation of oxidative phosphorylation	GO:0002082	3	12	1.97413e-05	0.000417881	Atp7a|Shmt2|Slc25a33	http://amigo.geneontology.org/amigo/term/GO:0002082	Biological process
translation	GO:0006412	10	260	2.12705e-05	0.000443774	Aars|Eif3b|Eif3c|Aimp2|Rpl15|Yars|Mars|Iars|Eprs|Eef1d	http://amigo.geneontology.org/amigo/term/GO:0006412	Biological process
cholesterol biosynthetic process	GO:0006695	4	32	2.25513e-05	0.000457334	Msmo1|Hsd17b7|Hmgcr|Insig1	http://amigo.geneontology.org/amigo/term/GO:0006695	Biological process
tRNA aminoacylation for protein translation	GO:0006418	4	32	2.25513e-05	0.000457334	Iars|Eprs|Yars|Mars	http://amigo.geneontology.org/amigo/term/GO:0006418	Biological process
T cell homeostasis	GO:0043029	4	32	2.25513e-05	0.000457334	Zc3h8|Spns2|Foxn2|Fadd	http://amigo.geneontology.org/amigo/term/GO:0043029	Biological process
metabolic process	GO:0008152	8	175	2.85648e-05	0.000559715	Dna2|Mthfd2|Hk2|Plod3|Pfkp|Gart|Eprs|Aldh18a1	http://amigo.geneontology.org/amigo/term/GO:0008152	Biological process
cellular response to DNA damage stimulus	GO:0006974	14	488	3.29068e-05	0.000631984	E2f7|Emsy|Dna2|Rad23b|Slx4|Smchd1|Nek1|Atad5|Vav3|Cdc5l|Paxip1|Usp28|Smc6|Eya2	http://amigo.geneontology.org/amigo/term/GO:0006974	Biological process
brain development	GO:0007420	8	180	3.50078e-05	0.000667912	Nfib|Igf1r|Ext1|Met|Col4a1|Pbx3|Spata5|Hsd17b7	http://amigo.geneontology.org/amigo/term/GO:0007420	Biological process
rRNA processing	GO:0006364	7	139	3.80364e-05	0.00071627	Dis3|Cirh1a|Bop1|Rrp12|Nhp2|Nol11|Fbl	http://amigo.geneontology.org/amigo/term/GO:0006364	Biological process
actin crosslink formation	GO:0051764	3	15	3.94227e-05	0.000732859	Cobl|Flna|Baiap2l1	http://amigo.geneontology.org/amigo/term/GO:0051764	Biological process
basement membrane organization	GO:0071711	3	15	3.94227e-05	0.000732859	Flrt2|Col4a1|Ext1	http://amigo.geneontology.org/amigo/term/GO:0071711	Biological process
ribosome biogenesis	GO:0042254	6	101	4.16664e-05	0.000759954	Nop58|Cirh1a|Mina|Nhp2|Bop1|Nol11	http://amigo.geneontology.org/amigo/term/GO:0042254	Biological process
negative regulation of transforming growth factor beta receptor signaling pathway	GO:0030512	5	67	4.42394e-05	0.000801839	Tgfbr3|Stag1|Spred1|Peg10|Skil	http://amigo.geneontology.org/amigo/term/GO:0030512	Biological process
regulation of translation	GO:0006417	7	142	4.48284e-05	0.000807468	Tyms|Cnot9|Pum1|Eif4ebp1|Ptbp1|Igf2bp2|Eprs	http://amigo.geneontology.org/amigo/term/GO:0006417	Biological process
mRNA destabilization	GO:0061157	3	16	4.9148e-05	0.000863814	Pum1|Mettl16|Rock2	http://amigo.geneontology.org/amigo/term/GO:0061157	Biological process
intracellular protein transport	GO:0006886	10	288	5.51432e-05	0.000946244	Stx1a|Xpo5|Xpot|Tbc1d1|Rffl|Nob1|Ipo7|Ipo5|Timm23|Sorcs2	http://amigo.geneontology.org/amigo/term/GO:0006886	Biological process
in utero embryonic development	GO:0001701	10	289	5.68884e-05	0.00097045	Tgfbr3|Foxp1|Fkbp10|Mecom|Plod3|Usp9x|Mtss1|Tead4|Tmem231|Eif2s2	http://amigo.geneontology.org/amigo/term/GO:0001701	Biological process
negative regulation of insulin secretion involved in cellular response to glucose stimulus	GO:0061179	3	17	6.01751e-05	0.00100872	Klf7|Hmgcr|Pde3b	http://amigo.geneontology.org/amigo/term/GO:0061179	Biological process
telomere maintenance via telomerase	GO:0007004	3	17	6.01751e-05	0.00100872	Pinx1|Nhp2|Telo2	http://amigo.geneontology.org/amigo/term/GO:0007004	Biological process
cellular response to platelet-derived growth factor stimulus	GO:0036120	3	17	6.01751e-05	0.00100872	Mtss1l|Atp7a|Mars	http://amigo.geneontology.org/amigo/term/GO:0036120	Biological process
liver development	GO:0001889	5	71	6.18388e-05	0.00102476	Tgfbr3|Met|Rela|Cobl|Sec63	http://amigo.geneontology.org/amigo/term/GO:0001889	Biological process
positive regulation of protein kinase B signaling	GO:0051897	6	108	6.45576e-05	0.00105772	Hpse|Igf1r|Sema5a|Hbegf|Itsn1|Met	http://amigo.geneontology.org/amigo/term/GO:0051897	Biological process
cell-cell adhesion	GO:0098609	7	151	6.97939e-05	0.00113709	Pvr|Celsr1|Lpp|Nectin3|Pkp4|Cd200|Efr3a	http://amigo.geneontology.org/amigo/term/GO:0098609	Biological process
negative regulation of epithelial cell migration	GO:0010633	3	18	7.29064e-05	0.00116811	Tgfbr3|Mcc|Evl	http://amigo.geneontology.org/amigo/term/GO:0010633	Biological process
peptide cross-linking	GO:0018149	3	18	7.29064e-05	0.00116811	Sprr1a|Tgm2|Fn1	http://amigo.geneontology.org/amigo/term/GO:0018149	Biological process
positive regulation of synapse assembly	GO:0051965	5	74	7.65585e-05	0.00121989	Flrt2|Adgrb2|Clstn2|Ghr|Adgrl1	http://amigo.geneontology.org/amigo/term/GO:0051965	Biological process
positive regulation of neuron differentiation	GO:0045666	6	112	7.98306e-05	0.00126396	Kctd11|Nin|Socs2|Sox11|Tcf7l1|Tcf12	http://amigo.geneontology.org/amigo/term/GO:0045666	Biological process
epidermal growth factor receptor signaling pathway	GO:0007173	4	43	8.05629e-05	0.00126974	Tgfa|Hbegf|Sos1|Erbb3	http://amigo.geneontology.org/amigo/term/GO:0007173	Biological process
positive regulation of apoptotic process	GO:0043065	11	355	8.38682e-05	0.00130679	Rps6ka2|Bnip3l|Gadd45b|Tgm2|Apbb2|Tnfrsf22|Olfm1|Fadd|Atf4|Dusp6|Tnfrsf12a	http://amigo.geneontology.org/amigo/term/GO:0043065	Biological process
cytoskeleton organization	GO:0007010	6	113	8.5573e-05	0.00132001	Pvr|Diaph3|Fmnl2|Dock5|Mast2|Sh3kbp1	http://amigo.geneontology.org/amigo/term/GO:0007010	Biological process
positive regulation of pri-miRNA transcription by RNA polymerase II	GO:1902895	4	44	9.0989e-05	0.00137431	Gnl3|Tead1|Rela|Apln	http://amigo.geneontology.org/amigo/term/GO:1902895	Biological process
mitotic spindle assembly	GO:0090307	4	44	9.0989e-05	0.00137431	Arhgef10|Flna|Mybl2|Kif2a	http://amigo.geneontology.org/amigo/term/GO:0090307	Biological process
positive regulation of B cell proliferation	GO:0030890	4	45	9.98364e-05	0.00148475	Atad5|Vav3|Tfrc|Tcf7l1	http://amigo.geneontology.org/amigo/term/GO:0030890	Biological process
negative regulation of cell differentiation	GO:0045596	4	45	9.98364e-05	0.00148475	Rbpj|Skil|Gdf11|Fam60a	http://amigo.geneontology.org/amigo/term/GO:0045596	Biological process
mRNA splice site selection	GO:0006376	3	20	0.00010516	0.00153248	Celf4|Celf2|Luc7l3	http://amigo.geneontology.org/amigo/term/GO:0006376	Biological process
embryonic organ development	GO:0048568	4	46	0.000112971	0.00160121	Tead1|Tead4|Pbx3|Hsd17b7	http://amigo.geneontology.org/amigo/term/GO:0048568	Biological process
positive regulation of smooth muscle cell proliferation	GO:0048661	5	79	0.000113408	0.0016043	Hbegf|Tgm2|Rbpj|Hmgcr|Igf1r	http://amigo.geneontology.org/amigo/term/GO:0048661	Biological process
transforming growth factor beta receptor signaling pathway	GO:0007179	5	79	0.000113408	0.0016043	Tgfbr3|Usp9x|Ptprk|Skil|Fut8	http://amigo.geneontology.org/amigo/term/GO:0007179	Biological process
regulation of Rho protein signal transduction	GO:0035023	5	79	0.000113408	0.0016043	Arhgef10|Itsn1|Vav3|Sos1|Farp1	http://amigo.geneontology.org/amigo/term/GO:0035023	Biological process
DNA replication	GO:0006260	6	120	0.000126299	0.00176728	Nfib|Pola1|Dna2|Slx4|Orc2|Donson	http://amigo.geneontology.org/amigo/term/GO:0006260	Biological process
negative regulation of transcription, DNA-templated	GO:0045892	14	546	0.000127216	0.00177369	Zc3h8|Foxp1|Foxk2|Mecom|Rbpj|Tcf7l1|Rcor2|Basp1|Trib3|Atf5|Rela|Ptprk|Hivep1|Atf3	http://amigo.geneontology.org/amigo/term/GO:0045892	Biological process
protein transport	GO:0015031	15	612	0.000137508	0.00188992	Ipo5|Nmd3|Ahctf1|Itsn1|Erc1|Spire1|Sec63|Kpna4|Kpna3|Kdelr2|Ipo7|Rrbp1|Xpo5|Timm23|Sys1	http://amigo.geneontology.org/amigo/term/GO:0015031	Biological process
cell population proliferation	GO:0008283	7	166	0.000139748	0.00191164	Gnl3|Ext1|Mina|E2f8|Vegfd|Bop1|Usp28	http://amigo.geneontology.org/amigo/term/GO:0008283	Biological process
respiratory gaseous exchange by respiratory system	GO:0007585	3	22	0.000144661	0.0019609	Ccbe1|Pbx3|Fut8	http://amigo.geneontology.org/amigo/term/GO:0007585	Biological process
wound healing	GO:0042060	5	83	0.000146097	0.00197061	Ext1|Hpse|Fn1|Fkbp10|Celsr1	http://amigo.geneontology.org/amigo/term/GO:0042060	Biological process
folic acid metabolic process	GO:0046655	2	5	0.000154963	0.00204269	Dhfr|Shmt2	http://amigo.geneontology.org/amigo/term/GO:0046655	Biological process
immunoglobulin V(D)J recombination	GO:0033152	2	5	0.000154963	0.00204269	Foxp1|Tcf7l1	http://amigo.geneontology.org/amigo/term/GO:0033152	Biological process
renal tubule morphogenesis	GO:0061333	2	5	0.000154963	0.00204269	Mtss1|Col4a1	http://amigo.geneontology.org/amigo/term/GO:0061333	Biological process
snoRNA localization	GO:0048254	2	5	0.000154963	0.00204269	Nop58|Fbl	http://amigo.geneontology.org/amigo/term/GO:0048254	Biological process
cellular response to transforming growth factor beta stimulus	GO:0071560	4	50	0.000163641	0.00213077	Usp9x|Serpine1|Igf1r|Dlx1	http://amigo.geneontology.org/amigo/term/GO:0071560	Biological process
negative regulation of cell adhesion	GO:0007162	4	50	0.000163641	0.00213077	Podxl|Erbb3|Sema5a|Pde3b	http://amigo.geneontology.org/amigo/term/GO:0007162	Biological process
cell division	GO:0051301	11	379	0.000165916	0.00214802	Rcc1|Ncapg2|Haus8|Ahctf1|Ccne2|Ccne1|Nek1|Usp9x|Pard3b|Mis12|Kif2a	http://amigo.geneontology.org/amigo/term/GO:0051301	Biological process
negative regulation of translation	GO:0017148	5	86	0.000179482	0.00228288	Dhfr|Tyms|Cnot9|Eif4ebp1|Eprs	http://amigo.geneontology.org/amigo/term/GO:0017148	Biological process
positive regulation of insulin secretion	GO:0032024	4	52	0.000194455	0.0024361	Ptbp1|Mcu|Cask|Ghr	http://amigo.geneontology.org/amigo/term/GO:0032024	Biological process
negative regulation of mRNA splicing, via spliceosome	GO:0048025	3	24	0.000197811	0.00245703	Ptbp1|Celf4|Tra2b	http://amigo.geneontology.org/amigo/term/GO:0048025	Biological process
DNA replication initiation	GO:0006270	3	24	0.000197811	0.00245703	Ccne2|Pola1|Ccne1	http://amigo.geneontology.org/amigo/term/GO:0006270	Biological process
cellular amino acid biosynthetic process	GO:0008652	3	24	0.000197811	0.00245703	Pycr1|Asns|Aldh18a1	http://amigo.geneontology.org/amigo/term/GO:0008652	Biological process
hair follicle development	GO:0001942	4	53	0.000217893	0.00259948	Foxn2|Rela|Celsr1|Sos1	http://amigo.geneontology.org/amigo/term/GO:0001942	Biological process
protein stabilization	GO:0050821	7	176	0.000221482	0.0026208	Bag2|Tcf7l1|Apbb2|Usp9x|Telo2|Flna|Usp36	http://amigo.geneontology.org/amigo/term/GO:0050821	Biological process
cell adhesion	GO:0007155	14	572	0.000230818	0.00267547	Hpse|Pvr|Fn1|Ext1|Tnfrsf12a|Pard3b|Celsr1|Lpp|Podxl|Nectin3|Flrt2|Pkp4|Ptprk|Clstn2	http://amigo.geneontology.org/amigo/term/GO:0007155	Biological process
canonical glycolysis	GO:0061621	2	6	0.000236034	0.00270553	Foxk2|Pfkp	http://amigo.geneontology.org/amigo/term/GO:0061621	Biological process
negative regulation of cytokinesis	GO:0032466	2	6	0.000236034	0.00270553	E2f7|E2f8	http://amigo.geneontology.org/amigo/term/GO:0032466	Biological process
arginine catabolic process	GO:0006527	2	6	0.000236034	0.00270553	Nos2|Ddah1	http://amigo.geneontology.org/amigo/term/GO:0006527	Biological process
TRAIL-activated apoptotic signaling pathway	GO:0036462	2	6	0.000236034	0.00270553	Tnfrsf22|Fadd	http://amigo.geneontology.org/amigo/term/GO:0036462	Biological process
heparin biosynthetic process	GO:0030210	2	6	0.000236034	0.00270553	Glce|Ext1	http://amigo.geneontology.org/amigo/term/GO:0030210	Biological process
salivary gland cavitation	GO:0060662	2	6	0.000236034	0.00270553	Nfib|Tgm2	http://amigo.geneontology.org/amigo/term/GO:0060662	Biological process
positive regulation of protein localization to nucleolus	GO:1904751	2	6	0.000236034	0.00270553	Pinx1|Nmd3	http://amigo.geneontology.org/amigo/term/GO:1904751	Biological process
chorionic trophoblast cell differentiation	GO:0060718	2	6	0.000236034	0.00270553	E2f7|E2f8	http://amigo.geneontology.org/amigo/term/GO:0060718	Biological process
positive regulation of interleukin-8 production	GO:0032757	4	54	0.000247409	0.00277022	Ptger4|Rela|Serpine1|Fadd	http://amigo.geneontology.org/amigo/term/GO:0032757	Biological process
protein homotetramerization	GO:0051289	4	54	0.000247409	0.00277022	Aldh9a1|Evl|Shmt2|Pfkp	http://amigo.geneontology.org/amigo/term/GO:0051289	Biological process
chromatin organization	GO:0006325	10	338	0.000266117	0.00294777	Chd1|Emsy|Smchd1|Prmt7|Sgf29|Rcor2|Dek|Rela|Smarca5|Eya2	http://amigo.geneontology.org/amigo/term/GO:0006325	Biological process
axon guidance	GO:0007411	7	180	0.000267442	0.0029551	Evl|Sema5a|Ext1|Apbb2|Klf7|Flrt2|Nrp2	http://amigo.geneontology.org/amigo/term/GO:0007411	Biological process
positive regulation of vascular endothelial growth factor production	GO:0010575	3	26	0.000277396	0.00302424	Hpse|Atf4|Ccbe1	http://amigo.geneontology.org/amigo/term/GO:0010575	Biological process
plasma membrane organization	GO:0007009	3	26	0.000277396	0.00302424	Mtss1l|Baiap2l1|Mtss1	http://amigo.geneontology.org/amigo/term/GO:0007009	Biological process
actin filament organization	GO:0007015	6	135	0.000287219	0.00310352	Tmsb4x|Spire1|Mtss1|Rhobtb1|Sorbs2|Sh3kbp1	http://amigo.geneontology.org/amigo/term/GO:0007015	Biological process
regulation of gene expression	GO:0010468	12	458	0.000288538	0.00311064	Stk40|Fn1|Mecom|Rbpj|Mapk6|Pcbp3|Atf5|Tead1|Igf2bp2|Atp7a|Foxn2|Fut8	http://amigo.geneontology.org/amigo/term/GO:0010468	Biological process
protein import into nucleus	GO:0006606	5	94	0.000308967	0.00329023	Ipo7|Ipo5|Kpna4|Kpna3|Ing1	http://amigo.geneontology.org/amigo/term/GO:0006606	Biological process
regulation of angiogenesis	GO:0045765	3	27	0.000317523	0.00333548	Tnfrsf12a|Serpine1|Vash1	http://amigo.geneontology.org/amigo/term/GO:0045765	Biological process
lung morphogenesis	GO:0060425	3	27	0.000317523	0.00333548	Plod3|Stk40|Sox11	http://amigo.geneontology.org/amigo/term/GO:0060425	Biological process
positive regulation of dendritic spine morphogenesis	GO:0061003	3	27	0.000317523	0.00333548	Lrp8|Mfn1|Cask	http://amigo.geneontology.org/amigo/term/GO:0061003	Biological process
modulation of chemical synaptic transmission	GO:0050804	5	95	0.000336838	0.00343542	Pxk|Met|Lrp8|Slc6a6|Prkar2a	http://amigo.geneontology.org/amigo/term/GO:0050804	Biological process
cellular response to angiotensin	GO:1904385	2	7	0.000340782	0.00345548	Rela|Igf1r	http://amigo.geneontology.org/amigo/term/GO:1904385	Biological process
corticospinal tract morphogenesis	GO:0021957	2	7	0.000340782	0.00345548	Nin|Zeb2	http://amigo.geneontology.org/amigo/term/GO:0021957	Biological process
glomerular visceral epithelial cell differentiation	GO:0072112	2	7	0.000340782	0.00345548	Basp1|Ext1	http://amigo.geneontology.org/amigo/term/GO:0072112	Biological process
mitochondrial outer membrane permeabilization	GO:0097345	2	7	0.000340782	0.00345548	Bnip3l|Eya2	http://amigo.geneontology.org/amigo/term/GO:0097345	Biological process
positive regulation of hair follicle development	GO:0051798	2	7	0.000340782	0.00345548	Hpse|Foxn2	http://amigo.geneontology.org/amigo/term/GO:0051798	Biological process
type II pneumocyte differentiation	GO:0060510	2	7	0.000340782	0.00345548	Nfib|Aimp2	http://amigo.geneontology.org/amigo/term/GO:0060510	Biological process
mRNA 3'-end processing	GO:0031124	2	7	0.000340782	0.00345548	Rprd1a|Cstf2	http://amigo.geneontology.org/amigo/term/GO:0031124	Biological process
regulation of protein binding	GO:0043393	3	28	0.000364034	0.00366562	Tgfbr3|Cblb|Cycs	http://amigo.geneontology.org/amigo/term/GO:0043393	Biological process
small GTPase mediated signal transduction	GO:0007264	5	97	0.000372664	0.00373954	Itsn1|Vav3|Dock5|Sos1|Rhobtb1	http://amigo.geneontology.org/amigo/term/GO:0007264	Biological process
endocytosis	GO:0006897	7	189	0.000383927	0.00382608	Lrp11|Itsn1|Lrp8|Npc1|Tfrc|3110043O21Rik|Sh3kbp1	http://amigo.geneontology.org/amigo/term/GO:0006897	Biological process
negative regulation of angiogenesis	GO:0016525	5	98	0.00039255	0.00389861	Adgrb2|Vash1|Spred1|Rock2|Pde3b	http://amigo.geneontology.org/amigo/term/GO:0016525	Biological process
G1/S transition of mitotic cell cycle	GO:0000082	4	60	0.000399909	0.00395814	Ccne2|Rcc1|Ccne1|Eif4ebp1	http://amigo.geneontology.org/amigo/term/GO:0000082	Biological process
intracellular signal transduction	GO:0035556	11	412	0.00040283	0.0039735	Tgfbr3|Cblb|Rps6ka2|Socs2|Itsn1|Vav3|Rock2|Mast2|Tfrc|Mapk6|Depdc5	http://amigo.geneontology.org/amigo/term/GO:0035556	Biological process
axon extension	GO:0048675	3	29	0.000408424	0.00401501	Usp9x|3110043O21Rik|Sema5a	http://amigo.geneontology.org/amigo/term/GO:0048675	Biological process
collateral sprouting	GO:0048668	2	8	0.000454228	0.00429075	Nin|Zeb2	http://amigo.geneontology.org/amigo/term/GO:0048668	Biological process
positive regulation of corticotropin secretion	GO:0051461	2	8	0.000454228	0.00429075	Apln|Ghr	http://amigo.geneontology.org/amigo/term/GO:0051461	Biological process
glycine metabolic process	GO:0006544	2	8	0.000454228	0.00429075	Gart|Shmt2	http://amigo.geneontology.org/amigo/term/GO:0006544	Biological process
corpus callosum morphogenesis	GO:0021540	2	8	0.000454228	0.00429075	Nin|Zeb2	http://amigo.geneontology.org/amigo/term/GO:0021540	Biological process
peptidyl-lysine hydroxylation	GO:0017185	2	8	0.000454228	0.00429075	Plod3|Fkbp10	http://amigo.geneontology.org/amigo/term/GO:0017185	Biological process
cellular response to insulin-like growth factor stimulus	GO:1990314	2	8	0.000454228	0.00429075	Igf1r|Slc25a33	http://amigo.geneontology.org/amigo/term/GO:1990314	Biological process
chromosome organization involved in meiotic cell cycle	GO:0070192	2	8	0.000454228	0.00429075	Ccne2|Ccne1	http://amigo.geneontology.org/amigo/term/GO:0070192	Biological process
glucose homeostasis	GO:0042593	6	145	0.000461548	0.0043401	Igf1r|Slc16a1|Pde3b|Klf7|Met|Mcu	http://amigo.geneontology.org/amigo/term/GO:0042593	Biological process
sterol biosynthetic process	GO:0016126	3	30	0.000470928	0.00438398	Msmo1|Hmgcr|Insig1	http://amigo.geneontology.org/amigo/term/GO:0016126	Biological process
blastocyst formation	GO:0001825	3	30	0.000470928	0.00438398	Tead4|Skil|Txnrd3	http://amigo.geneontology.org/amigo/term/GO:0001825	Biological process
neural tube closure	GO:0001843	5	101	0.000475418	0.00440483	Cobl|Mthfd1l|Rock2|Celsr1|Zeb2	http://amigo.geneontology.org/amigo/term/GO:0001843	Biological process
hippocampus development	GO:0021766	4	62	0.000478591	0.00442011	Lrp8|Usp9x|Dlx1|Zeb2	http://amigo.geneontology.org/amigo/term/GO:0021766	Biological process
positive regulation of mRNA splicing, via spliceosome	GO:0048026	3	31	0.000521721	0.00477284	Celf4|Rnf219|Tra2b	http://amigo.geneontology.org/amigo/term/GO:0048026	Biological process
DNA repair	GO:0006281	10	364	0.000536385	0.00487623	Emsy|Dna2|Rad23b|Slx4|Smchd1|Cdc5l|Paxip1|Usp28|Smc6|Eya2	http://amigo.geneontology.org/amigo/term/GO:0006281	Biological process
positive regulation of cell adhesion	GO:0045785	4	64	0.000542574	0.00491708	Ptger4|Tgm2|P4hb|Vav3	http://amigo.geneontology.org/amigo/term/GO:0045785	Biological process
steroid biosynthetic process	GO:0006694	4	65	0.000596541	0.00517905	Hsd17b12|Msmo1|Hmgcr|Hsd17b7	http://amigo.geneontology.org/amigo/term/GO:0006694	Biological process
positive regulation of mitotic nuclear division	GO:0045840	3	32	0.000597194	0.00518188	Tgfa|Met|Igf1r	http://amigo.geneontology.org/amigo/term/GO:0045840	Biological process
heart trabecula morphogenesis	GO:0061384	2	9	0.00060359	0.00520955	Tgfbr3|Sos1	http://amigo.geneontology.org/amigo/term/GO:0061384	Biological process
establishment of centrosome localization	GO:0051660	2	9	0.00060359	0.00520955	Cep83|Pard3b	http://amigo.geneontology.org/amigo/term/GO:0051660	Biological process
regulation of cellular response to oxidative stress	GO:1900407	2	9	0.00060359	0.00520955	Met|Fut8	http://amigo.geneontology.org/amigo/term/GO:1900407	Biological process
cellular component organization	GO:0016043	2	9	0.00060359	0.00520955	Fmnl2|Diaph3	http://amigo.geneontology.org/amigo/term/GO:0016043	Biological process
regulation of axon guidance	GO:1902667	2	9	0.00060359	0.00520955	Zswim6|Mycbp2	http://amigo.geneontology.org/amigo/term/GO:1902667	Biological process
ventral spinal cord development	GO:0021517	2	9	0.00060359	0.00520955	Lrp8|Foxp1	http://amigo.geneontology.org/amigo/term/GO:0021517	Biological process
negative regulation of endoplasmic reticulum calcium ion concentration	GO:0032471	2	9	0.00060359	0.00520955	Tgm2|Rap1gds1	http://amigo.geneontology.org/amigo/term/GO:0032471	Biological process
positive regulation of circadian sleep/wake cycle, non-REM sleep	GO:0046010	2	9	0.00060359	0.00520955	Ptger4|Ghr	http://amigo.geneontology.org/amigo/term/GO:0046010	Biological process
positive regulation of angiogenesis	GO:0045766	6	151	0.000608653	0.00523766	Sema5a|Ccbe1|Hk2|Serpine1|Vegfd|Ddah1	http://amigo.geneontology.org/amigo/term/GO:0045766	Biological process
transcription by RNA polymerase II	GO:0006366	5	109	0.000713118	0.00598113	Klf13|Polr2f|Gtf2a1|Sf1|Gtf2f2	http://amigo.geneontology.org/amigo/term/GO:0006366	Biological process
cellular response to amyloid-beta	GO:1904646	3	34	0.00073244	0.00606162	Igf1r|Cacna2d1|Abcc1	http://amigo.geneontology.org/amigo/term/GO:1904646	Biological process
sprouting angiogenesis	GO:0002040	3	34	0.00073244	0.00606162	E2f7|Vegfd|E2f8	http://amigo.geneontology.org/amigo/term/GO:0002040	Biological process
regulation of T cell receptor signaling pathway	GO:0050856	2	10	0.000768772	0.00621014	Cblb|Usp9x	http://amigo.geneontology.org/amigo/term/GO:0050856	Biological process
hepatocyte differentiation	GO:0070365	2	10	0.000768772	0.00621014	E2f7|E2f8	http://amigo.geneontology.org/amigo/term/GO:0070365	Biological process
IRES-dependent viral translational initiation	GO:0075522	2	10	0.000768772	0.00621014	Ptbp1|Eif3b	http://amigo.geneontology.org/amigo/term/GO:0075522	Biological process
negative regulation of fatty acid biosynthetic process	GO:0045717	2	10	0.000768772	0.00621014	Insig1|Trib3	http://amigo.geneontology.org/amigo/term/GO:0045717	Biological process
cell activation	GO:0001775	2	10	0.000768772	0.00621014	Timp1|Fn1	http://amigo.geneontology.org/amigo/term/GO:0001775	Biological process
positive regulation of transcription of nucleolar large rRNA by RNA polymerase I	GO:1901838	2	10	0.000768772	0.00621014	Nol11|Mars	http://amigo.geneontology.org/amigo/term/GO:1901838	Biological process
magnesium ion homeostasis	GO:0010960	2	10	0.000768772	0.00621014	Mtss1|Cnnm4	http://amigo.geneontology.org/amigo/term/GO:0010960	Biological process
nitric oxide biosynthetic process	GO:0006809	2	10	0.000768772	0.00621014	Nos2|Ddah1	http://amigo.geneontology.org/amigo/term/GO:0006809	Biological process
positive regulation of stem cell population maintenance	GO:1902459	2	10	0.000768772	0.00621014	Tead1|Tead4	http://amigo.geneontology.org/amigo/term/GO:1902459	Biological process
regulation of RNA metabolic process	GO:0051252	2	10	0.000768772	0.00621014	Igf2bp2|Pcbp3	http://amigo.geneontology.org/amigo/term/GO:0051252	Biological process
embryo development	GO:0009790	4	69	0.000788926	0.00632013	Foxp1|Dlx1|Hmgcr|Smarca5	http://amigo.geneontology.org/amigo/term/GO:0009790	Biological process
positive regulation of DNA replication	GO:0045740	3	35	0.000824488	0.00653283	Atad5|Met|Dna2	http://amigo.geneontology.org/amigo/term/GO:0045740	Biological process
negative regulation of protein kinase activity	GO:0006469	4	70	0.000840299	0.00662938	Gadd45b|Camk2n1|Spred1|Trib3	http://amigo.geneontology.org/amigo/term/GO:0006469	Biological process
adipose tissue development	GO:0060612	3	36	0.000908439	0.00702526	Creb5|Adrm1|Paxip1	http://amigo.geneontology.org/amigo/term/GO:0060612	Biological process
epithelial to mesenchymal transition	GO:0001837	3	36	0.000908439	0.00702526	Tgfbr3|Flna|Rbpj	http://amigo.geneontology.org/amigo/term/GO:0001837	Biological process
regulation of alternative mRNA splicing, via spliceosome	GO:0000381	4	72	0.000964414	0.00727759	Ptbp1|Celf4|Celf2|Tra2b	http://amigo.geneontology.org/amigo/term/GO:0000381	Biological process
positive regulation of axon regeneration	GO:0048680	2	11	0.000967914	0.00729078	Flna|Igf1r	http://amigo.geneontology.org/amigo/term/GO:0048680	Biological process
peptidyl-proline hydroxylation to 4-hydroxy-L-proline	GO:0018401	2	11	0.000967914	0.00729078	P4hb|P4ha1	http://amigo.geneontology.org/amigo/term/GO:0018401	Biological process
actin nucleation	GO:0045010	2	11	0.000967914	0.00729078	Spire1|Evl	http://amigo.geneontology.org/amigo/term/GO:0045010	Biological process
negative regulation of erythrocyte differentiation	GO:0045647	2	11	0.000967914	0.00729078	Klf13|Hspa9	http://amigo.geneontology.org/amigo/term/GO:0045647	Biological process
positive regulation of endothelial cell chemotaxis	GO:2001028	2	11	0.000967914	0.00729078	Met|Sema5a	http://amigo.geneontology.org/amigo/term/GO:2001028	Biological process
neuroepithelial cell differentiation	GO:0060563	2	11	0.000967914	0.00729078	Sox11|Tmem231	http://amigo.geneontology.org/amigo/term/GO:0060563	Biological process
positive regulation of transcription from RNA polymerase II promoter in response to endoplasmic reticulum stress	GO:1990440	2	11	0.000967914	0.00729078	Atf4|Atf3	http://amigo.geneontology.org/amigo/term/GO:1990440	Biological process
neutrophil homeostasis	GO:0001780	2	11	0.000967914	0.00729078	Mecom|Pde4b	http://amigo.geneontology.org/amigo/term/GO:0001780	Biological process
blood vessel morphogenesis	GO:0048514	3	37	0.00101388	0.00753914	Foxn2|Col4a1|Sos1	http://amigo.geneontology.org/amigo/term/GO:0048514	Biological process
intrinsic apoptotic signaling pathway in response to endoplasmic reticulum stress	GO:0070059	3	37	0.00101388	0.00753914	Atf4|Chac1|Trib3	http://amigo.geneontology.org/amigo/term/GO:0070059	Biological process
semaphorin-plexin signaling pathway	GO:0071526	3	37	0.00101388	0.00753914	Flna|Sema5a|Met	http://amigo.geneontology.org/amigo/term/GO:0071526	Biological process
excitatory postsynaptic potential	GO:0060079	3	37	0.00101388	0.00753914	Met|Slc29a1|Ghr	http://amigo.geneontology.org/amigo/term/GO:0060079	Biological process
positive regulation of protein ubiquitination	GO:0031398	4	74	0.00107956	0.00796624	Cblb|Aimp2|Mycbp2|Paxip1	http://amigo.geneontology.org/amigo/term/GO:0031398	Biological process
response to hormone	GO:0009725	3	38	0.00110539	0.00807466	Nos2|Timp1|Ghr	http://amigo.geneontology.org/amigo/term/GO:0009725	Biological process
gastrulation	GO:0007369	3	38	0.00110539	0.00807466	Apln|Ext1|Tcf7l1	http://amigo.geneontology.org/amigo/term/GO:0007369	Biological process
response to endoplasmic reticulum stress	GO:0034976	4	75	0.00116101	0.00832605	Atf4|P4hb|Rnf183|Trib3	http://amigo.geneontology.org/amigo/term/GO:0034976	Biological process
vascular endothelial growth factor signaling pathway	GO:0038084	2	12	0.00119578	0.00844977	Vegfd|Nrp2	http://amigo.geneontology.org/amigo/term/GO:0038084	Biological process
positive regulation of growth hormone secretion	GO:0060124	2	12	0.00119578	0.00844977	Itsn1|Ghr	http://amigo.geneontology.org/amigo/term/GO:0060124	Biological process
stem cell division	GO:0017145	2	12	0.00119578	0.00844977	Gnl3|Ext1	http://amigo.geneontology.org/amigo/term/GO:0017145	Biological process
insulin-like growth factor receptor signaling pathway	GO:0048009	2	12	0.00119578	0.00844977	Grb10|Igf1r	http://amigo.geneontology.org/amigo/term/GO:0048009	Biological process
mRNA transcription by RNA polymerase II	GO:0042789	2	12	0.00119578	0.00844977	Flna|Atf4	http://amigo.geneontology.org/amigo/term/GO:0042789	Biological process
positive regulation of BMP signaling pathway	GO:0030513	3	39	0.0012323	0.00863203	Tgfbr3|Sox11|Rbpj	http://amigo.geneontology.org/amigo/term/GO:0030513	Biological process
positive regulation of substrate adhesion-dependent cell spreading	GO:1900026	3	39	0.0012323	0.00863203	Flna|P4hb|Dock5	http://amigo.geneontology.org/amigo/term/GO:1900026	Biological process
extrinsic apoptotic signaling pathway in absence of ligand	GO:0097192	3	39	0.0012323	0.00863203	Erbb3|Eya2|Fadd	http://amigo.geneontology.org/amigo/term/GO:0097192	Biological process
roof of mouth development	GO:0060021	4	76	0.00124747	0.00869633	Tgfbr3|Gdf11|Sos1|Insig1	http://amigo.geneontology.org/amigo/term/GO:0060021	Biological process
negative regulation of ERK1 and ERK2 cascade	GO:0070373	4	77	0.0013115	0.00907721	Camk2n1|Dusp6|Spred1|Atf3	http://amigo.geneontology.org/amigo/term/GO:0070373	Biological process
positive regulation of inflammatory response	GO:0050729	4	77	0.0013115	0.00907721	Ptger4|Tgm2|Abcc1|Serpine1	http://amigo.geneontology.org/amigo/term/GO:0050729	Biological process
positive regulation of axonogenesis	GO:0050772	3	40	0.00133407	0.00921144	Nin|Skil|Zeb2	http://amigo.geneontology.org/amigo/term/GO:0050772	Biological process
negative regulation of neuron differentiation	GO:0045665	4	78	0.00139813	0.0094688	Ptbp1|Rap1gap|Gdf11|Nepro	http://amigo.geneontology.org/amigo/term/GO:0045665	Biological process
lipid metabolic process	GO:0006629	12	532	0.00142623	0.0095635	Hsd17b12|Msmo1|Pnpla2|Slc16a1|Gpat4|Mboat2|Npc1|Sgms2|Hmgcr|Insig1|Slc27a4|Hsd17b7	http://amigo.geneontology.org/amigo/term/GO:0006629	Biological process
amino acid import across plasma membrane	GO:0089718	2	13	0.00146284	0.00968545	Slc7a5|Slc6a6	http://amigo.geneontology.org/amigo/term/GO:0089718	Biological process
fructose 6-phosphate metabolic process	GO:0006002	2	13	0.00146284	0.00968545	Hk2|Pfkp	http://amigo.geneontology.org/amigo/term/GO:0006002	Biological process
positive regulation of isotype switching to IgG isotypes	GO:0048304	2	13	0.00146284	0.00968545	Atad5|Paxip1	http://amigo.geneontology.org/amigo/term/GO:0048304	Biological process
positive regulation of isotype switching	GO:0045830	2	13	0.00146284	0.00968545	Tfrc|Paxip1	http://amigo.geneontology.org/amigo/term/GO:0045830	Biological process
protein metabolic process	GO:0019538	2	13	0.00146284	0.00968545	Bag2|Prep	http://amigo.geneontology.org/amigo/term/GO:0019538	Biological process
positive regulation of keratinocyte migration	GO:0051549	2	13	0.00146284	0.00968545	Hbegf|Serpine1	http://amigo.geneontology.org/amigo/term/GO:0051549	Biological process
tRNA aminoacylation	GO:0043039	2	13	0.00146284	0.00968545	Eprs|Aars	http://amigo.geneontology.org/amigo/term/GO:0043039	Biological process
actin filament network formation	GO:0051639	2	13	0.00146284	0.00968545	Cobl|Spire1	http://amigo.geneontology.org/amigo/term/GO:0051639	Biological process
negative regulation of macroautophagy	GO:0016242	2	13	0.00146284	0.00968545	Npc1|Usp36	http://amigo.geneontology.org/amigo/term/GO:0016242	Biological process
positive regulation of epidermal growth factor-activated receptor activity	GO:0045741	2	13	0.00146284	0.00968545	Tgfa|Hbegf	http://amigo.geneontology.org/amigo/term/GO:0045741	Biological process
extracellular matrix organization	GO:0030198	6	174	0.00151132	0.00996095	Hsd17b12|Scara3|Fn1|Apbb2|Col4a1|Atp7a	http://amigo.geneontology.org/amigo/term/GO:0030198	Biological process
regulation of insulin secretion	GO:0050796	3	42	0.00160514	0.010437	Slc16a1|Nos2|Pde3b	http://amigo.geneontology.org/amigo/term/GO:0050796	Biological process
response to heat	GO:0009408	3	42	0.00160514	0.010437	Lrp11|Pde4b|Eif2b3	http://amigo.geneontology.org/amigo/term/GO:0009408	Biological process
telomere maintenance	GO:0000723	3	42	0.00160514	0.010437	Ccne2|Ccne1|Dna2	http://amigo.geneontology.org/amigo/term/GO:0000723	Biological process
negative regulation of neuron apoptotic process	GO:0043524	6	177	0.00165637	0.010746	Erbb3|Itsn1|Aars|Gbe1|Atp7a|Dlx1	http://amigo.geneontology.org/amigo/term/GO:0043524	Biological process
positive regulation of actin filament bundle assembly	GO:0032233	2	14	0.00173284	0.0109962	Flna|Mtss1	http://amigo.geneontology.org/amigo/term/GO:0032233	Biological process
mitochondrial calcium ion transmembrane transport	GO:0006851	2	14	0.00173284	0.0109962	Mcu|Micu3	http://amigo.geneontology.org/amigo/term/GO:0006851	Biological process
male sex determination	GO:0030238	2	14	0.00173284	0.0109962	Igf1r|Sf1	http://amigo.geneontology.org/amigo/term/GO:0030238	Biological process
xenobiotic transport	GO:0042908	2	14	0.00173284	0.0109962	Slc7a5|Abcc1	http://amigo.geneontology.org/amigo/term/GO:0042908	Biological process
heparan sulfate proteoglycan biosynthetic process	GO:0015012	2	14	0.00173284	0.0109962	Glce|Ext1	http://amigo.geneontology.org/amigo/term/GO:0015012	Biological process
notochord development	GO:0030903	2	14	0.00173284	0.0109962	Cobl|Tead1	http://amigo.geneontology.org/amigo/term/GO:0030903	Biological process
positive regulation of blood coagulation	GO:0030194	2	14	0.00173284	0.0109962	Hpse|Serpine1	http://amigo.geneontology.org/amigo/term/GO:0030194	Biological process
cellular response to amino acid starvation	GO:0034198	3	43	0.00175043	0.0110835	Atf4|Atf3|Depdc5	http://amigo.geneontology.org/amigo/term/GO:0034198	Biological process
regulation of GTPase activity	GO:0043087	4	82	0.0017639	0.0111445	Cblb|Vav3|Sbf2|Rap1gap	http://amigo.geneontology.org/amigo/term/GO:0043087	Biological process
negative regulation of gene expression	GO:0010629	9	354	0.00187581	0.011713	Tgfbr3|Nos2|Rcor2|Sox11|Slc7a5|Rock2|Met|Apln|Serpine1	http://amigo.geneontology.org/amigo/term/GO:0010629	Biological process
neurotransmitter transport	GO:0006836	3	44	0.00188852	0.0117526	Stx1a|Slc6a6|Slc29a1	http://amigo.geneontology.org/amigo/term/GO:0006836	Biological process
ventricular septum morphogenesis	GO:0060412	3	44	0.00188852	0.0117526	Tgfbr3|Sox11|Rbpj	http://amigo.geneontology.org/amigo/term/GO:0060412	Biological process
negative regulation of cell cycle	GO:0045786	3	44	0.00188852	0.0117526	Camk2n1|Ptprk|Rps6ka2	http://amigo.geneontology.org/amigo/term/GO:0045786	Biological process
eyelid development in camera-type eye	GO:0061029	2	15	0.00204915	0.0123803	Sox11|Sos1	http://amigo.geneontology.org/amigo/term/GO:0061029	Biological process
smooth muscle contraction	GO:0006939	2	15	0.00204915	0.0123803	Pde4b|Rock2	http://amigo.geneontology.org/amigo/term/GO:0006939	Biological process
drinking behavior	GO:0042756	2	15	0.00204915	0.0123803	Apln|Htr1b	http://amigo.geneontology.org/amigo/term/GO:0042756	Biological process
collagen metabolic process	GO:0032963	2	15	0.00204915	0.0123803	Tgfbr3|Plod3	http://amigo.geneontology.org/amigo/term/GO:0032963	Biological process
negative regulation of smooth muscle cell migration	GO:0014912	2	15	0.00204915	0.0123803	Rbpj|Serpine1	http://amigo.geneontology.org/amigo/term/GO:0014912	Biological process
regulation of cell-cell adhesion	GO:0022407	2	15	0.00204915	0.0123803	Podxl|Zdhhc2	http://amigo.geneontology.org/amigo/term/GO:0022407	Biological process
vasculogenesis involved in coronary vascular morphogenesis	GO:0060979	2	15	0.00204915	0.0123803	Tgfbr3|Spred1	http://amigo.geneontology.org/amigo/term/GO:0060979	Biological process
positive regulation of osteoblast proliferation	GO:0033690	2	15	0.00204915	0.0123803	Hpse|Igf1r	http://amigo.geneontology.org/amigo/term/GO:0033690	Biological process
negative regulation of keratinocyte proliferation	GO:0010839	2	15	0.00204915	0.0123803	Ptprk|Cask	http://amigo.geneontology.org/amigo/term/GO:0010839	Biological process
fibroblast growth factor receptor signaling pathway	GO:0008543	3	46	0.00218716	0.0131593	Flrt2|Ext1|Sos1	http://amigo.geneontology.org/amigo/term/GO:0008543	Biological process
respiratory system process	GO:0003016	2	16	0.00235693	0.0138362	Stk40|Ccbe1	http://amigo.geneontology.org/amigo/term/GO:0003016	Biological process
positive regulation of vascular endothelial cell proliferation	GO:1905564	2	16	0.00235693	0.0138362	Apln|Ghr	http://amigo.geneontology.org/amigo/term/GO:1905564	Biological process
positive chemotaxis	GO:0050918	2	16	0.00235693	0.0138362	Met|Sema5a	http://amigo.geneontology.org/amigo/term/GO:0050918	Biological process
positive regulation of T cell receptor signaling pathway	GO:0050862	2	16	0.00235693	0.0138362	Rela|Pvr	http://amigo.geneontology.org/amigo/term/GO:0050862	Biological process
positive regulation of protein processing	GO:0010954	2	16	0.00235693	0.0138362	Bag2|Ccbe1	http://amigo.geneontology.org/amigo/term/GO:0010954	Biological process
positive regulation of mitochondrial fission	GO:0090141	2	16	0.00235693	0.0138362	Mcu|Spire1	http://amigo.geneontology.org/amigo/term/GO:0090141	Biological process
postsynaptic actin cytoskeleton organization	GO:0098974	2	16	0.00235693	0.0138362	Rock2|Farp1	http://amigo.geneontology.org/amigo/term/GO:0098974	Biological process
centrosome duplication	GO:0051298	2	16	0.00235693	0.0138362	Arhgef10|Rock2	http://amigo.geneontology.org/amigo/term/GO:0051298	Biological process
negative regulation of wound healing	GO:0061045	2	16	0.00235693	0.0138362	Hmgcr|Cask	http://amigo.geneontology.org/amigo/term/GO:0061045	Biological process
regulation of protein localization	GO:0032880	4	88	0.00239402	0.0139973	Tbc1d1|Nob1|Tmem231|Mycbp2	http://amigo.geneontology.org/amigo/term/GO:0032880	Biological process
neuron migration	GO:0001764	5	136	0.00243382	0.0141729	Met|Apbb2|Usp9x|Celsr1|Nrp2	http://amigo.geneontology.org/amigo/term/GO:0001764	Biological process
positive regulation of cell migration	GO:0030335	7	247	0.00255609	0.0147957	Igf1r|Sema5a|Fn1|Prr5|Rock2|Hbegf|Abcc1	http://amigo.geneontology.org/amigo/term/GO:0030335	Biological process
protein dephosphorylation	GO:0006470	5	138	0.00259314	0.0149803	Dusp6|Dusp11|Eya2|Ptprk|Ctdspl2	http://amigo.geneontology.org/amigo/term/GO:0006470	Biological process
positive regulation of TORC1 signaling	GO:1904263	2	17	0.00271411	0.0153624	Gpr137c|Telo2	http://amigo.geneontology.org/amigo/term/GO:1904263	Biological process
lens morphogenesis in camera-type eye	GO:0002089	2	17	0.00271411	0.0153624	Nectin3|Sox11	http://amigo.geneontology.org/amigo/term/GO:0002089	Biological process
positive regulation of calcineurin-NFAT signaling cascade	GO:0070886	2	17	0.00271411	0.0153624	Erbb3|Ptbp1	http://amigo.geneontology.org/amigo/term/GO:0070886	Biological process
negative regulation of pri-miRNA transcription by RNA polymerase II	GO:1902894	2	17	0.00271411	0.0153624	Nfib|Rela	http://amigo.geneontology.org/amigo/term/GO:1902894	Biological process
positive regulation of brown fat cell differentiation	GO:0090336	2	17	0.00271411	0.0153624	Mecom|Metrnl	http://amigo.geneontology.org/amigo/term/GO:0090336	Biological process
cellular response to interleukin-7	GO:0098761	2	17	0.00271411	0.0153624	P4hb|Rad23b	http://amigo.geneontology.org/amigo/term/GO:0098761	Biological process
endothelial cell morphogenesis	GO:0001886	2	17	0.00271411	0.0153624	Plod3|Met	http://amigo.geneontology.org/amigo/term/GO:0001886	Biological process
translational initiation	GO:0006413	3	49	0.00274225	0.0154418	Eif3b|Eif3c|Eif2b3	http://amigo.geneontology.org/amigo/term/GO:0006413	Biological process
heterophilic cell-cell adhesion via plasma membrane cell adhesion molecules	GO:0007157	3	49	0.00274225	0.0154418	Nectin3|Pvr|Adgrl1	http://amigo.geneontology.org/amigo/term/GO:0007157	Biological process
activation of GTPase activity	GO:0090630	4	92	0.00289464	0.0161341	Mtss1l|Arhgef10|Nob1|Tbc1d1	http://amigo.geneontology.org/amigo/term/GO:0090630	Biological process
keratinocyte differentiation	GO:0030216	3	50	0.00293603	0.016249	Sprr1a|Rbpj|Foxn2	http://amigo.geneontology.org/amigo/term/GO:0030216	Biological process
negative regulation of phosphatase activity	GO:0010923	3	50	0.00293603	0.016249	Spred1|Csrnp2|Farp1	http://amigo.geneontology.org/amigo/term/GO:0010923	Biological process
neural crest cell migration	GO:0001755	3	50	0.00293603	0.016249	Nrp2|Sema5a|Zeb2	http://amigo.geneontology.org/amigo/term/GO:0001755	Biological process
positive regulation of cell differentiation	GO:0045597	3	50	0.00293603	0.016249	Ccne1|Dlx1|Slc6a6	http://amigo.geneontology.org/amigo/term/GO:0045597	Biological process
actin filament-based movement	GO:0030048	2	18	0.00311077	0.0169572	Evl|Apbb2	http://amigo.geneontology.org/amigo/term/GO:0030048	Biological process
positive regulation of epidermal growth factor receptor signaling pathway	GO:0045742	2	18	0.00311077	0.0169572	Plaur|Cnot9	http://amigo.geneontology.org/amigo/term/GO:0045742	Biological process
ribosomal small subunit biogenesis	GO:0042274	2	18	0.00311077	0.0169572	Tbc1d1|Nob1	http://amigo.geneontology.org/amigo/term/GO:0042274	Biological process
positive regulation of CREB transcription factor activity	GO:0032793	2	18	0.00311077	0.0169572	Cd200|Lrp8	http://amigo.geneontology.org/amigo/term/GO:0032793	Biological process
heart contraction	GO:0060047	2	18	0.00311077	0.0169572	Rps6ka2|Ext1	http://amigo.geneontology.org/amigo/term/GO:0060047	Biological process
negative regulation of peptidyl-threonine phosphorylation	GO:0010801	2	18	0.00311077	0.0169572	Met|Spred1	http://amigo.geneontology.org/amigo/term/GO:0010801	Biological process
heart development	GO:0007507	7	255	0.00316853	0.0172397	Rps6ka2|Foxp1|Foxp4|Fn1|Rbpj|Tead1|Nrp2	http://amigo.geneontology.org/amigo/term/GO:0007507	Biological process
transcription, DNA-templated	GO:0006351	4	95	0.00329773	0.0178638	Rela|Polr2f|Tcerg1|Tead4	http://amigo.geneontology.org/amigo/term/GO:0006351	Biological process
negative regulation of BMP signaling pathway	GO:0030514	3	52	0.00332075	0.0179333	Dlx1|Skil|Ctdspl2	http://amigo.geneontology.org/amigo/term/GO:0030514	Biological process
mammary gland alveolus development	GO:0060749	2	19	0.00351839	0.0186192	Tgfa|Socs2	http://amigo.geneontology.org/amigo/term/GO:0060749	Biological process
trophoblast giant cell differentiation	GO:0060707	2	19	0.00351839	0.0186192	E2f7|E2f8	http://amigo.geneontology.org/amigo/term/GO:0060707	Biological process
positive regulation of vascular associated smooth muscle cell migration	GO:1904754	2	19	0.00351839	0.0186192	Atp7a|Dock5	http://amigo.geneontology.org/amigo/term/GO:1904754	Biological process
negative regulation of cAMP-mediated signaling	GO:0043951	2	19	0.00351839	0.0186192	Rnf157|Pde3b	http://amigo.geneontology.org/amigo/term/GO:0043951	Biological process
hippo signaling	GO:0035329	2	19	0.00351839	0.0186192	Tead1|Tead4	http://amigo.geneontology.org/amigo/term/GO:0035329	Biological process
skeletal muscle cell differentiation	GO:0035914	3	54	0.00375191	0.0197111	Sox11|Atf3|Foxn2	http://amigo.geneontology.org/amigo/term/GO:0035914	Biological process
negative regulation of Wnt signaling pathway	GO:0030178	3	54	0.00375191	0.0197111	Grb10|Trabd2b|Ctnnbip1	http://amigo.geneontology.org/amigo/term/GO:0030178	Biological process
cholesterol metabolic process	GO:0008203	4	99	0.00393468	0.0203433	Msmo1|Npc1|Hmgcr|Insig1	http://amigo.geneontology.org/amigo/term/GO:0008203	Biological process
positive regulation of calcium ion import	GO:0090280	2	20	0.00393607	0.0203469	Serpine1|Cask	http://amigo.geneontology.org/amigo/term/GO:0090280	Biological process
actin polymerization or depolymerization	GO:0008154	2	20	0.00393607	0.0203469	Evl|Ghr	http://amigo.geneontology.org/amigo/term/GO:0008154	Biological process
vesicle docking	GO:0048278	2	20	0.00393607	0.0203469	Stx1a|Cep83	http://amigo.geneontology.org/amigo/term/GO:0048278	Biological process
regulation of cell shape	GO:0008360	5	150	0.00397197	0.0204746	Fmnl2|Myo10|Sh3kbp1|Fn1|Rhobtb1	http://amigo.geneontology.org/amigo/term/GO:0008360	Biological process
skin development	GO:0043588	3	55	0.00403453	0.0206352	Slc27a4|Atp7a|Tcf7l1	http://amigo.geneontology.org/amigo/term/GO:0043588	Biological process
cellular response to organic cyclic compound	GO:0071407	3	55	0.00403453	0.0206352	Slc16a1|Nos2|Alpl	http://amigo.geneontology.org/amigo/term/GO:0071407	Biological process
thymus development	GO:0048538	3	55	0.00403453	0.0206352	Adrm1|Foxn2|Fadd	http://amigo.geneontology.org/amigo/term/GO:0048538	Biological process
positive regulation of stress fiber assembly	GO:0051496	3	55	0.00403453	0.0206352	Arhgef10|Evl|Rock2	http://amigo.geneontology.org/amigo/term/GO:0051496	Biological process
outflow tract morphogenesis	GO:0003151	3	56	0.00425699	0.0215827	Tgfbr3|Sox11|Rbpj	http://amigo.geneontology.org/amigo/term/GO:0003151	Biological process
gene silencing by RNA	GO:0031047	3	56	0.00425699	0.0215827	Cnot9|Xpo5|Fkbp10	http://amigo.geneontology.org/amigo/term/GO:0031047	Biological process
positive regulation of peptidyl-serine phosphorylation	GO:0033138	4	101	0.0042794	0.0216584	Met|Cnot9|Tfrc|Il11	http://amigo.geneontology.org/amigo/term/GO:0033138	Biological process
response to antibiotic	GO:0046677	2	21	0.00442011	0.0221387	Zc3h8|Alpl	http://amigo.geneontology.org/amigo/term/GO:0046677	Biological process
lipid biosynthetic process	GO:0008610	2	21	0.00442011	0.0221387	Msmo1|Gpat4	http://amigo.geneontology.org/amigo/term/GO:0008610	Biological process
positive regulation of amyloid-beta formation	GO:1902004	2	21	0.00442011	0.0221387	Rela|Rock2	http://amigo.geneontology.org/amigo/term/GO:1902004	Biological process
response to nutrient	GO:0007584	2	21	0.00442011	0.0221387	Slc27a4|Ahcy	http://amigo.geneontology.org/amigo/term/GO:0007584	Biological process
positive regulation of dendrite development	GO:1900006	2	21	0.00442011	0.0221387	Cobl|Lrp8	http://amigo.geneontology.org/amigo/term/GO:1900006	Biological process
protein localization to plasma membrane	GO:0072659	5	154	0.00452039	0.0225631	Flna|Zdhhc2|Efr3a|Cask|Rock2	http://amigo.geneontology.org/amigo/term/GO:0072659	Biological process
cellular response to interleukin-1	GO:0071347	3	58	0.00480705	0.023548	Rela|Serpine1|Fn1	http://amigo.geneontology.org/amigo/term/GO:0071347	Biological process
insulin receptor signaling pathway	GO:0008286	3	58	0.00480705	0.023548	Grb10|Igf1r|Eif4ebp1	http://amigo.geneontology.org/amigo/term/GO:0008286	Biological process
regulation of JNK cascade	GO:0046328	2	22	0.00495586	0.0239933	Tgfbr3|Igf1r	http://amigo.geneontology.org/amigo/term/GO:0046328	Biological process
regulation of translational initiation	GO:0006446	2	22	0.00495586	0.0239933	Eif3b|Eif4ebp1	http://amigo.geneontology.org/amigo/term/GO:0006446	Biological process
mitotic cell cycle phase transition	GO:0044772	2	22	0.00495586	0.0239933	Ccne2|Ccne1	http://amigo.geneontology.org/amigo/term/GO:0044772	Biological process
barbed-end actin filament capping	GO:0051016	2	22	0.00495586	0.0239933	Evl|Add3	http://amigo.geneontology.org/amigo/term/GO:0051016	Biological process
response to starvation	GO:0042594	2	22	0.00495586	0.0239933	Lrp11|Foxk2	http://amigo.geneontology.org/amigo/term/GO:0042594	Biological process
adrenal gland development	GO:0030325	2	23	0.00547637	0.0259092	Igf1r|Sf1	http://amigo.geneontology.org/amigo/term/GO:0030325	Biological process
leukocyte migration	GO:0050900	2	23	0.00547637	0.0259092	Podxl|Pde4b	http://amigo.geneontology.org/amigo/term/GO:0050900	Biological process
peptidyl-L-cysteine S-palmitoylation	GO:0018230	2	23	0.00547637	0.0259092	Zdhhc14|Zdhhc2	http://amigo.geneontology.org/amigo/term/GO:0018230	Biological process
embryonic morphogenesis	GO:0048598	2	23	0.00547637	0.0259092	Rock2|Zeb2	http://amigo.geneontology.org/amigo/term/GO:0048598	Biological process
regulation of neuron migration	GO:2001222	2	23	0.00547637	0.0259092	Zswim6|Flrt2	http://amigo.geneontology.org/amigo/term/GO:2001222	Biological process
peripheral nervous system development	GO:0007422	2	23	0.00547637	0.0259092	Erbb3|Adgrb2	http://amigo.geneontology.org/amigo/term/GO:0007422	Biological process
regulation of TOR signaling	GO:0032006	2	23	0.00547637	0.0259092	Telo2|Slc7a1	http://amigo.geneontology.org/amigo/term/GO:0032006	Biological process
mRNA processing	GO:0006397	8	343	0.00558698	0.026388	Cdc5l|Celf4|Tcerg1|Celf2|Cstf2|Luc7l3|Ptbp1|Tra2b	http://amigo.geneontology.org/amigo/term/GO:0006397	Biological process
skeletal muscle tissue development	GO:0007519	3	61	0.00567468	0.0266719	Met|Foxp1|Skil	http://amigo.geneontology.org/amigo/term/GO:0007519	Biological process
response to organic substance	GO:0010033	3	61	0.00567468	0.0266719	Rela|Gart|Timp1	http://amigo.geneontology.org/amigo/term/GO:0010033	Biological process
homophilic cell adhesion via plasma membrane adhesion molecules	GO:0007156	4	109	0.00587411	0.0274314	Nectin3|Pvr|Clstn2|Celsr1	http://amigo.geneontology.org/amigo/term/GO:0007156	Biological process
dephosphorylation	GO:0016311	4	109	0.00587411	0.0274314	Dusp11|Dusp6|Ptprk|Alpl	http://amigo.geneontology.org/amigo/term/GO:0016311	Biological process
regulation of cytoskeleton organization	GO:0051493	2	24	0.00605776	0.0278849	Spef1|Mycbp2	http://amigo.geneontology.org/amigo/term/GO:0051493	Biological process
gluconeogenesis	GO:0006094	2	24	0.00605776	0.0278849	Atf4|Atf3	http://amigo.geneontology.org/amigo/term/GO:0006094	Biological process
positive regulation of ossification	GO:0045778	2	24	0.00605776	0.0278849	Ptger4|Sox11	http://amigo.geneontology.org/amigo/term/GO:0045778	Biological process
Wnt signaling pathway	GO:0016055	6	224	0.00641034	0.0293218	Lrrfip2|Ccne1|Tcf7l1|Ctnnbip1|Trabd2b|Csnk2a2	http://amigo.geneontology.org/amigo/term/GO:0016055	Biological process
transmembrane receptor protein tyrosine kinase signaling pathway	GO:0007169	4	112	0.0065361	0.0298108	Erbb3|Met|Igf1r|Srm	http://amigo.geneontology.org/amigo/term/GO:0007169	Biological process
female gonad development	GO:0008585	2	25	0.0065837	0.0299191	Serpine1|Sf1	http://amigo.geneontology.org/amigo/term/GO:0008585	Biological process
positive regulation of wound healing	GO:0090303	2	25	0.0065837	0.0299191	Ptger4|Hbegf	http://amigo.geneontology.org/amigo/term/GO:0090303	Biological process
regulation of autophagy	GO:0010506	3	64	0.00662205	0.0300061	Depdc5|3110043O21Rik|Trib3	http://amigo.geneontology.org/amigo/term/GO:0010506	Biological process
steroid metabolic process	GO:0008202	4	113	0.00677033	0.0306302	Msmo1|Npc1|Hmgcr|Insig1	http://amigo.geneontology.org/amigo/term/GO:0008202	Biological process
negative regulation of MAPK cascade	GO:0043409	2	26	0.00718581	0.0320105	Igf1r|Spred1	http://amigo.geneontology.org/amigo/term/GO:0043409	Biological process
cellular glucose homeostasis	GO:0001678	2	26	0.00718581	0.0320105	Hk2|Foxk2	http://amigo.geneontology.org/amigo/term/GO:0001678	Biological process
negative regulation of proteolysis	GO:0045861	2	26	0.00718581	0.0320105	Camk2n1|Plat	http://amigo.geneontology.org/amigo/term/GO:0045861	Biological process
positive regulation of microtubule polymerization	GO:0031116	2	26	0.00718581	0.0320105	Met|Nin	http://amigo.geneontology.org/amigo/term/GO:0031116	Biological process
protein palmitoylation	GO:0018345	2	26	0.00718581	0.0320105	Zdhhc14|Zdhhc2	http://amigo.geneontology.org/amigo/term/GO:0018345	Biological process
positive regulation of peptidyl-tyrosine phosphorylation	GO:0050731	4	115	0.00731124	0.0323085	Tgfa|Il11|Lrp8|Hbegf	http://amigo.geneontology.org/amigo/term/GO:0050731	Biological process
lung development	GO:0030324	4	115	0.00731124	0.0323085	Nfib|Foxp1|Stk40|Ccbe1	http://amigo.geneontology.org/amigo/term/GO:0030324	Biological process
nucleosome assembly	GO:0006334	3	67	0.0076354	0.0335495	Nap1l1|Smarca5|Hist1h2bc	http://amigo.geneontology.org/amigo/term/GO:0006334	Biological process
lipid transport	GO:0006869	4	117	0.00779043	0.0340398	Slc27a4|Npc1|Spns2|Spns3	http://amigo.geneontology.org/amigo/term/GO:0006869	Biological process
positive regulation of bone resorption	GO:0045780	2	27	0.00784448	0.0341576	Ptger4|Tfrc	http://amigo.geneontology.org/amigo/term/GO:0045780	Biological process
labyrinthine layer blood vessel development	GO:0060716	2	27	0.00784448	0.0341576	Rbpj|Vash1	http://amigo.geneontology.org/amigo/term/GO:0060716	Biological process
positive regulation of cardiac muscle cell proliferation	GO:0060045	2	27	0.00784448	0.0341576	Tgfbr3|Rbpj	http://amigo.geneontology.org/amigo/term/GO:0060045	Biological process
methylation	GO:0032259	5	173	0.00791142	0.0343452	Mecom|Tyms|Mettl16|Prmt7|Fbl	http://amigo.geneontology.org/amigo/term/GO:0032259	Biological process
autophagy	GO:0006914	5	173	0.00791142	0.0343452	Eva1a|Npc1|Sbf2|Tmem74|3110043O21Rik	http://amigo.geneontology.org/amigo/term/GO:0006914	Biological process
positive regulation of kinase activity	GO:0033674	3	68	0.00805862	0.0347768	Met|Igf1r|Erbb3	http://amigo.geneontology.org/amigo/term/GO:0033674	Biological process
heart morphogenesis	GO:0003007	3	69	0.0084321	0.0360271	Flna|Flrt2|Sos1	http://amigo.geneontology.org/amigo/term/GO:0003007	Biological process
positive regulation of protein phosphorylation	GO:0001934	6	236	0.00851581	0.0362054	Ptger4|Plaur|Prr5|Rock2|Vegfd|Tfrc	http://amigo.geneontology.org/amigo/term/GO:0001934	Biological process
cortical actin cytoskeleton organization	GO:0030866	2	28	0.0085883	0.0363592	Fmnl2|Rock2	http://amigo.geneontology.org/amigo/term/GO:0030866	Biological process
vasodilation	GO:0042311	2	28	0.0085883	0.0363592	Plod3|Ext1	http://amigo.geneontology.org/amigo/term/GO:0042311	Biological process
B cell homeostasis	GO:0001782	2	28	0.0085883	0.0363592	Spns2|Sos1	http://amigo.geneontology.org/amigo/term/GO:0001782	Biological process
positive regulation of p38MAPK cascade	GO:1900745	2	28	0.0085883	0.0363592	Met|Gadd45b	http://amigo.geneontology.org/amigo/term/GO:1900745	Biological process
positive regulation of osteoblast differentiation	GO:0045669	3	70	0.00883629	0.0373002	Ptger4|Sox11|Ctnnbip1	http://amigo.geneontology.org/amigo/term/GO:0045669	Biological process
cellular response to oxidative stress	GO:0034599	3	70	0.00883629	0.0373002	Atf4|Pycr1|Lonp1	http://amigo.geneontology.org/amigo/term/GO:0034599	Biological process
regulation of transcription by RNA polymerase II	GO:0006357	12	652	0.00890883	0.0375517	Klf13|Pcgf5|Rbpj|Tcf7l1|Cask|Sf1|Atf5|Atf4|Tead4|Dlx1|Atf3|Irx2	http://amigo.geneontology.org/amigo/term/GO:0006357	Biological process
transcription initiation from RNA polymerase II promoter	GO:0006367	2	29	0.00930729	0.0386139	Gtf2a1|Gtf2f2	http://amigo.geneontology.org/amigo/term/GO:0006367	Biological process
response to cold	GO:0009409	2	29	0.00930729	0.0386139	Lrp11|Metrnl	http://amigo.geneontology.org/amigo/term/GO:0009409	Biological process
regulation of postsynapse organization	GO:0099175	2	29	0.00930729	0.0386139	Ghr|Nrp2	http://amigo.geneontology.org/amigo/term/GO:0099175	Biological process
neuron projection extension	GO:1990138	2	29	0.00930729	0.0386139	Usp9x|Sema5a	http://amigo.geneontology.org/amigo/term/GO:1990138	Biological process
protein autoubiquitination	GO:0051865	3	72	0.00970343	0.0399148	Rnf219|Rnf157|Rnf183	http://amigo.geneontology.org/amigo/term/GO:0051865	Biological process
regulation of mitochondrial membrane potential	GO:0051881	2	30	0.0100185	0.0409205	Pycr1|Slc25a33	http://amigo.geneontology.org/amigo/term/GO:0051881	Biological process
protein localization to cell surface	GO:0034394	2	30	0.0100185	0.0409205	Flna|Ptprk	http://amigo.geneontology.org/amigo/term/GO:0034394	Biological process
anterior/posterior pattern specification	GO:0009952	4	125	0.0101737	0.0414959	Mllt3|Gdf11|Celsr1|Ctnnbip1	http://amigo.geneontology.org/amigo/term/GO:0009952	Biological process
multicellular organism growth	GO:0035264	4	126	0.0104496	0.0424878	Atf5|Stk40|Sos1|Nek1	http://amigo.geneontology.org/amigo/term/GO:0035264	Biological process
cellular response to hypoxia	GO:0071456	3	74	0.0105146	0.0426198	Bnip3l|P4hb|Eif4ebp1	http://amigo.geneontology.org/amigo/term/GO:0071456	Biological process
cellular response to leukemia inhibitory factor	GO:1990830	7	311	0.0105308	0.0426525	Piga|Hk2|Pfkp|Tfrc|Mybl2|Smarca5|Nrp2	http://amigo.geneontology.org/amigo/term/GO:1990830	Biological process
DNA damage checkpoint	GO:0000077	2	31	0.0108344	0.0432777	Usp28|Donson	http://amigo.geneontology.org/amigo/term/GO:0000077	Biological process
positive regulation of neural precursor cell proliferation	GO:2000179	2	31	0.0108344	0.0432777	Flna|Nap1l1	http://amigo.geneontology.org/amigo/term/GO:2000179	Biological process
positive regulation of macroautophagy	GO:0016239	2	31	0.0108344	0.0432777	Bnip3l|3110043O21Rik	http://amigo.geneontology.org/amigo/term/GO:0016239	Biological process
positive regulation of cell-cell adhesion	GO:0022409	2	31	0.0108344	0.0432777	Rap1gap|Myo10	http://amigo.geneontology.org/amigo/term/GO:0022409	Biological process
negative regulation of DNA binding	GO:0043392	2	31	0.0108344	0.0432777	Nfib|Ctnnbip1	http://amigo.geneontology.org/amigo/term/GO:0043392	Biological process
regulation of mRNA stability	GO:0043488	2	31	0.0108344	0.0432777	Pum1|Pabpc4	http://amigo.geneontology.org/amigo/term/GO:0043488	Biological process
lymph node development	GO:0048535	2	31	0.0108344	0.0432777	Spns2|Fadd	http://amigo.geneontology.org/amigo/term/GO:0048535	Biological process
intrinsic apoptotic signaling pathway in response to DNA damage by p53 class mediator	GO:0042771	2	31	0.0108344	0.0432777	Atad5|Usp28	http://amigo.geneontology.org/amigo/term/GO:0042771	Biological process
positive regulation of proteasomal ubiquitin-dependent protein catabolic process	GO:0032436	3	75	0.0111381	0.044006	Ankib1|Bag2|Trib3	http://amigo.geneontology.org/amigo/term/GO:0032436	Biological process
negative regulation of epithelial cell proliferation	GO:0050680	3	75	0.0111381	0.044006	Tgfbr3|Mtss1|Mcc	http://amigo.geneontology.org/amigo/term/GO:0050680	Biological process
protein glycosylation	GO:0006486	3	75	0.0111381	0.044006	St3gal1|Npc1|Ext1	http://amigo.geneontology.org/amigo/term/GO:0006486	Biological process
cell surface receptor signaling pathway	GO:0007166	5	186	0.011216	0.0442537	Cblb|Adgrb2|Ext1|Celsr1|Adgrl1	http://amigo.geneontology.org/amigo/term/GO:0007166	Biological process
circadian rhythm	GO:0007623	3	76	0.0117536	0.0454144	Atf5|Atf4|Nos2	http://amigo.geneontology.org/amigo/term/GO:0007623	Biological process
positive regulation of protein tyrosine kinase activity	GO:0061098	2	32	0.0118937	0.0456843	Erbb3|Lrp8	http://amigo.geneontology.org/amigo/term/GO:0061098	Biological process
negative regulation of epithelial to mesenchymal transition	GO:0010719	2	32	0.0118937	0.0456843	Tgfbr3|Spred1	http://amigo.geneontology.org/amigo/term/GO:0010719	Biological process
regulation of presynapse assembly	GO:1905606	2	32	0.0118937	0.0456843	Gpc6|Farp1	http://amigo.geneontology.org/amigo/term/GO:1905606	Biological process
positive regulation of extrinsic apoptotic signaling pathway	GO:2001238	2	32	0.0118937	0.0456843	Tnfrsf12a|Fadd	http://amigo.geneontology.org/amigo/term/GO:2001238	Biological process
pancreas development	GO:0031016	2	32	0.0118937	0.0456843	Met|Gdf11	http://amigo.geneontology.org/amigo/term/GO:0031016	Biological process
positive regulation of cytokinesis	GO:0032467	2	32	0.0118937	0.0456843	Igf1r|Pkp4	http://amigo.geneontology.org/amigo/term/GO:0032467	Biological process
posttranscriptional regulation of gene expression	GO:0010608	2	32	0.0118937	0.0456843	Pum1|Mettl16	http://amigo.geneontology.org/amigo/term/GO:0010608	Biological process
regulation of blood vessel diameter	GO:0097746	2	32	0.0118937	0.0456843	Tgfbr3|Rock2	http://amigo.geneontology.org/amigo/term/GO:0097746	Biological process
negative regulation of endothelial cell apoptotic process	GO:2000352	2	32	0.0118937	0.0456843	Serpine1|Sema5a	http://amigo.geneontology.org/amigo/term/GO:2000352	Biological process
feeding behavior	GO:0007631	2	32	0.0118937	0.0456843	Apln|Htr1b	http://amigo.geneontology.org/amigo/term/GO:0007631	Biological process
lactation	GO:0007595	2	32	0.0118937	0.0456843	Gpat4|Socs2	http://amigo.geneontology.org/amigo/term/GO:0007595	Biological process
cell projection organization	GO:0030030	5	188	0.0119787	0.0459148	Flna|Cep83|Cep162|Tmem231|Nek1	http://amigo.geneontology.org/amigo/term/GO:0030030	Biological process
positive regulation of epithelial cell proliferation	GO:0050679	3	77	0.012469	0.046845	Tgfa|Foxp1|Atp7a	http://amigo.geneontology.org/amigo/term/GO:0050679	Biological process
mitotic sister chromatid segregation	GO:0000070	2	33	0.0131674	0.048139	Mis12|Ncapg2	http://amigo.geneontology.org/amigo/term/GO:0000070	Biological process
negative regulation of endothelial cell proliferation	GO:0001937	2	33	0.0131674	0.048139	Vash1|Ghr	http://amigo.geneontology.org/amigo/term/GO:0001937	Biological process
protein export from nucleus	GO:0006611	2	33	0.0131674	0.048139	Hspa9|Xpo5	http://amigo.geneontology.org/amigo/term/GO:0006611	Biological process
regulation of actin cytoskeleton organization	GO:0032956	3	79	0.0140759	0.0497721	Rock2|Celsr1|Rhobtb1	http://amigo.geneontology.org/amigo/term/GO:0032956	Biological process
cell fate commitment	GO:0045165	3	79	0.0140759	0.0497721	Rbpj|Ext1|Tead4	http://amigo.geneontology.org/amigo/term/GO:0045165	Biological process
integrin-mediated signaling pathway	GO:0007229	3	79	0.0140759	0.0497721	Vav3|Fn1|Fut8	http://amigo.geneontology.org/amigo/term/GO:0007229	Biological process
nucleus	GO:0005634	173	5823	5.21735e-46	1.51303e-42	Ncapg2|Pcgf5|Ahctf1|Itsn1|Apbb2|Paxip1|Cnot9|Kpna4|Kpna3|Mis12|Adrm1|Csnk2a2|Peg10|Dis3|Csrnp2|Pbx3|Klf7|Pinx1|Klf3|Gtf2a1|Atf5|Atf4|Mybl2|Smarca5|Atf3|Pank1|Nfib|Cenpm|Stk40|Erbb3|Atad5|Nap1l1|Fam195a|Cstf2|Polr2f|Mapk6|Dnajc21|Rad23b|Ing1|Zeb2|Gnl3|Rcc1|Cdc5l|Nmd3|Rcor2|Skil|Ipo7|Ipo5|Shmt2|Gtf2f2|Tbc1d1|Eef1d|Tcerg1|Mllt3|Rpl15|Prkrir|Mars|Flna|Rela|Mipol1|Zfp354a|Rps6ka2|Foxp1|Foxk2|Foxp4|Cep…	http://amigo.geneontology.org/amigo/term/GO:0005634	Cellular component
cytoplasm	GO:0005737	170	6775	2.29684e-35	2.22028e-32	Ahctf1|Itsn1|Apbb2|Eif2b3|Cnot9|Kpna4|Kpna3|Adrm1|Csnk2a2|Peg10|3110043O21Rik|Dis3|Sos1|Grb10|Vav3|Abcc1|Gtf2a1|Atf5|Atf4|Eif2s2|Cenpm|Stk40|Nap1l1|Fam195a|Pum1|Mapk6|Dnajc21|Rad23b|Eprs|Htr1b|Rcc1|Cdc5l|Nmd3|Dock5|Skil|Pard3b|Rhobtb1|Ipo7|Ipo5|Shmt2|Glcci1|Socs2|Tbc1d1|Yrdc|Relt|Ankib1|Mars|Flna|Rela|Ric8b|Rps6ka2|Foxp1|Foxk2|Cep162|Prmt7|Met|Mycbp2|Tcf12|Ndrg1|Tgm2|Phyhipl|Ghr|Tmsb4x|Pabpc4|Bai…	http://amigo.geneontology.org/amigo/term/GO:0005737	Cellular component
cytosol	GO:0005829	111	3398	1.84359e-31	1.3366e-28	Itsn1|P4hb|Adrm1|Csnk2a2|Peg10|Dis3|Sos1|Grb10|Gtf2a1|Atf5|Pank1|Cenpm|Pfkfb3|Stk40|Pum1|Mapk6|Eprs|Zeb2|Arhgef10|Rad23b|Dock5|Rap1gds1|Ipo7|Gart|Shmt2|Tbc1d1|Eef1d|Gnaz|Pde3b|Mars|Flna|Rela|Zfp354a|Smg7|Prmt7|Ndrg1|Syn1|Tgm2|Mthfd1l|Tmsb4x|Pabpc4|Baiap2l1|Mllt3|Asns|Tcf7l1|Iars|Pde4b|Lpp|Usp28|Nop58|Fkbp10|Hk2|Slc7a5|Spire1|Ctnnbip1|Mtfr1|Zcchc7|Txnrd3|Eya2|Bnip3l|Rock2|Tyms|Aldh9a1|Hist1h2bc|Lo…	http://amigo.geneontology.org/amigo/term/GO:0005829	Cellular component
nucleoplasm	GO:0005654	95	2943	1.40041e-26	8.1224e-24	Ncapg2|Paxip1|Kpna4|Kpna3|Adrm1|Peg10|Dis3|Aldh1l2|Pinx1|Klf3|Gtf2a1|Atf5|Mybl2|Smarca5|Atf3|Nfib|Stk40|Tcf12|Cstf2|Polr2f|Nmd3|Zeb2|Gnl3|Rcc1|Cdc5l|Rad23b|Rcor2|Ipo7|Gtf2f2|Eef1d|Tcerg1|Relt|Rela|Zfp354a|Rps6ka2|Foxk2|Prmt7|Mycbp2|Trib3|Hivep1|Baiap2l1|Tcf7l1|Luc7l3|Zc3h8|Dna2|Nop58|Fkbp10|Sox11|Pno1|Celf4|Spire1|Txnrd3|Hpse|Bop1|Hist1h2bc|Tra2b|Lonp1|Nek1|Mcc|Tead1|Dusp11|Rbpj|Gdf11|Tead4|Edf1|…	http://amigo.geneontology.org/amigo/term/GO:0005654	Cellular component
membrane	GO:0016020	142	6528	9.3865e-23	4.53681e-20	Itsn1|P4hb|Neto2|Piga|Tnfrsf22|Ptger4|Rnf183|Mfn1|Flrt2|Atf4|Lrrc59|Adgrb2|Fut8|Fam57a|Hmgcr|Adgrl1|Eprs|Surf4|Htr1b|Hsd17b7|Msmo1|Erbb3|Zdhhc2|Slc6a6|Vegfd|Igsf3|Npc1|Pard3b|Ptprk|Shmt2|Zdhhc14|Ext1|Yrdc|Gnaz|Relt|Nectin3|Dock5|Hsd17b12|Met|Kdelr2|Ndrg1|Cacna2d1|Tgm2|Cnnm4|Plod3|Sec63|Basp1|Pkp4|Slc27a4|Pde4b|Sorbs2|Tmem74|Rgs17|Stim2|Fkbp10|Hk2|Rffl|Slc7a5|Spire1|Slc7a1|Tfrc|Depdc5|Gpr137c|Hpse…	http://amigo.geneontology.org/amigo/term/GO:0016020	Cellular component
plasma membrane	GO:0005886	98	4216	1.35775e-17	4.92186e-15	Itsn1|P4hb|Neto2|Adrm1|Csnk2a2|Sos1|Met|Ptger4|Vav3|Lancl3|Flrt2|Atf4|Adgrb2|Fam57a|Adgrl1|Eprs|Htr1b|Hsd17b7|Zdhhc2|Slc6a6|Dock5|Npc1|Rhobtb1|Ptprk|Tgfa|Gnaz|Relt|Nectin3|Flna|Stx1a|Ric8b|Tnfrsf22|Ndrg1|Tgm2|Cnnm4|Baiap2l1|Basp1|Pkp4|Sorbs2|Stim2|Hk2|Rffl|Slc7a5|Spire1|Slc7a1|Tfrc|Mtfr1|Rnf157|Entpd6|Mtss1l|Rock2|Gpc6|Cobl|Lrp8|Mcc|Prkar2a|Hbegf|Sgms2|Rrp12|Trabd2b|Add3|Sorcs2|Celsr1|Cd200|Abcc1…	http://amigo.geneontology.org/amigo/term/GO:0005886	Cellular component
nucleolus	GO:0005730	34	727	1.92954e-15	5.59565e-13	Nepro|Tbc1d1|Rbpj|Tyms|Bop1|Zcchc7|Mars|Flna|Zfp354a|Nin|Pinx1|Cirh1a|Mtus1|Rrp12|Kif2a|Atf3|Myo10|Edf1|Cask|E2f8|Nhp2|Usp36|Zeb2|Gnl3|Pola1|Nmd3|Nop58|Tma16|Mina|Pno1|Nob1|Eya2|Nol11|Fbl	http://amigo.geneontology.org/amigo/term/GO:0005730	Cellular component
postsynaptic density	GO:0014069	17	331	1.04909e-09	1.1268e-07	Stx1a|Zdhhc2|Add3|Sos1|Erc1|Sorcs2|Lrp8|Cask|Met|Pkp4|Sorbs2|Adgrl1|Pde4b|Neto2|Camk2n1|Clstn2|Syn1	http://amigo.geneontology.org/amigo/term/GO:0014069	Cellular component
centrosome	GO:0005813	20	502	5.12332e-09	4.36989e-07	Arhgef10|Nin|Haus8|Nek1|Slc16a1|Erc1|Ccne1|Orc2|Cep162|Pcgf5|Prkar2a|Atf5|Ccne2|Rock2|Ndrg1|Slc1a4|Atf4|Pde4b|Kif2a|Adgrb2	http://amigo.geneontology.org/amigo/term/GO:0005813	Cellular component
synapse	GO:0045202	25	766	7.32722e-09	5.90248e-07	Slc16a1|Eef1d|Nectin3|Gpc6|Rela|Neto2|Clstn2|Stx1a|Plat|Prkar2a|Itsn1|Olfm1|Flrt2|Camk2n1|Sh3kbp1|Syn1|Erc1|Sorcs2|Cask|Adgrl1|Sorbs2|Rgs17|Zdhhc2|Farp1|Eif3b	http://amigo.geneontology.org/amigo/term/GO:0045202	Cellular component
transcription regulator complex	GO:0005667	15	298	1.02058e-08	7.99915e-07	E2f7|Mina|Rbpj|Tcf12|Tcf7l1|E2f8|Rcor2|Skil|Sox11|Atf5|Atf4|Tead1|Rela|Pbx3|Tead4	http://amigo.geneontology.org/amigo/term/GO:0005667	Cellular component
endoplasmic reticulum	GO:0005783	37	1490	1.1874e-08	8.82938e-07	Zdhhc14|Bnip3l|Ext1|P4hb|Pde3b|Mboat2|Rrbp1|Clstn2|Hsd17b12|Piga|Gpat4|Rnf183|Olfm1|Flrt2|Kdelr2|Lrrc59|Eef1d|Tgfbr3|Vash1|Scara3|Plod3|Sec63|P4ha1|Hmgcr|Insig1|Surf4|Hsd17b7|Msmo1|Stim2|Zdhhc2|Fkbp10|Eva1a|Npc1|Rap1gds1|Slc27a4|Atp7a|Txnrd3	http://amigo.geneontology.org/amigo/term/GO:0005783	Cellular component
glutamatergic synapse	GO:0098978	19	506	2.97983e-08	1.96398e-06	Stx1a|Ghr|Farp1|Itsn1|Erc1|Eef1d|Rock2|Plat|Prkar2a|Olfm1|Eif4ebp1|Clstn2|Gpc6|Adgrl1|Ndrg1|Flna|Rela|Cacna2d1|Nrp2	http://amigo.geneontology.org/amigo/term/GO:0098978	Cellular component
neuron projection	GO:0043005	19	539	8.47246e-08	4.72503e-06	Stx1a|Rgs17|Igf1r|Farp1|Itsn1|Nap1l1|Sorcs2|Adgrl1|Met|Flrt2|3110043O21Rik|Fadd|Cd200|Atf4|Camk2n1|Ahcy|Atp7a|Sh3kbp1|Myo10	http://amigo.geneontology.org/amigo/term/GO:0043005	Cellular component
fibrillar center	GO:0001650	9	125	1.8696e-07	9.15048e-06	Nfib|Nop58|Cirh1a|Eef1d|Prmt7|Polr2f|Dusp11|Smarca5|Fbl	http://amigo.geneontology.org/amigo/term/GO:0001650	Cellular component
mitochondrion	GO:0005739	38	1723	1.9171e-07	9.266e-06	Bnip3l|Fastkd3|Slc16a1|Yrdc|Aars|Suclg2|Tyms|Aldh9a1|Mars|Aldh18a1|Lonp1|Foxk2|Aldh1l2|Hspa9|Cycs|Ddah1|Mtus1|Mfn1|Slc25a33|Pycr1|Micu3|Hivep1|Tgm2|Phyhipl|Mthfd1l|Tfrc|Timm23|Mcu|Dna2|Mthfd2|Dhfr|Txnrd3|Hk2|P4ha1|Rap1gds1|Mtfr1|Shmt2|Spata5	http://amigo.geneontology.org/amigo/term/GO:0005739	Cellular component
dendrite	GO:0030425	18	521	2.33007e-07	1.08987e-05	Bag2|Nin|Rap1gap|Farp1|Cask|Lrp8|Gnaz|Nectin3|Cnnm4|3110043O21Rik|Htr1b|Slc1a4|Met|Camk2n1|Sorbs2|Ptprk|Cobl|Syn1	http://amigo.geneontology.org/amigo/term/GO:0030425	Cellular component
cytoskeleton	GO:0005856	31	1289	2.86168e-07	1.2967e-05	Haus8|P4hb|Rock2|Flna|Cobl|Add3|Igf2bp2|Nin|Nek1|Mycbp2|Atf5|Atf4|Sh3kbp1|Myo10|Evl|Tmsb4x|Erc1|Baiap2l1|Pkp4|Ndrg1|Cep83|Sorbs2|Spef1|Farp1|Cep162|Spire1|Mast2|Mtss1|Rhobtb1|Syn1|Kif2a	http://amigo.geneontology.org/amigo/term/GO:0005856	Cellular component
axon	GO:0030424	16	434	3.62396e-07	1.56858e-05	Bag2|Stx1a|Igf1r|Nin|Rap1gap|Ghr|Lrp8|Nectin3|Olfm1|Cobl|Mycbp2|Adgrl1|Cd200|Ptprk|Nrp2|Syn1	http://amigo.geneontology.org/amigo/term/GO:0030424	Cellular component
aminoacyl-tRNA synthetase multienzyme complex	GO:0017101	4	12	3.99678e-07	1.65581e-05	Eprs|Iars|Aimp2|Mars	http://amigo.geneontology.org/amigo/term/GO:0017101	Cellular component
neuronal cell body	GO:0043025	19	612	6.56906e-07	2.60963e-05	Igf1r|Sorbs2|Rap1gap|Sos1|Itsn1|Atp7a|Lrp8|Cask|Cd200|Met|Olfm1|Ptger4|Slc1a4|Flna|Camk2n1|Cnnm4|Ptprk|Cobl|Myo10	http://amigo.geneontology.org/amigo/term/GO:0043025	Cellular component
protein-containing complex	GO:0032991	23	843	7.01392e-07	2.7487e-05	P4hb|Fadd|Suclg2|Cnot9|Usp28|Rela|Tra2b|Stx1a|Grb10|Prkar2a|Nupl1|Atf4|Rbpj|Gdf11|Cnnm4|Tcf7l1|Cask|Mapk6|Rcc1|Pxk|Skil|Pard3b|Eif4ebp1	http://amigo.geneontology.org/amigo/term/GO:0032991	Cellular component
basolateral plasma membrane	GO:0016323	11	226	8.49226e-07	3.15738e-05	Tgfa|Erbb3|Slc6a6|Slc16a1|Slc7a5|Cask|Tfrc|Slc29a1|Atp7a|Abcc1|Cnnm4	http://amigo.geneontology.org/amigo/term/GO:0016323	Cellular component
cell junction	GO:0030054	23	883	1.65834e-06	5.46499e-05	Slc16a1|Nectin3|Clstn2|Stx1a|Slx4|Itsn1|Olfm1|Flrt2|Camk2n1|Sh3kbp1|Erc1|Sorcs2|Lpp|Basp1|Pkp4|Adgrl1|Sorbs2|Rgs17|Zdhhc2|Farp1|Mast2|Pard3b|Ptprk	http://amigo.geneontology.org/amigo/term/GO:0030054	Cellular component
Golgi apparatus	GO:0005794	29	1309	3.32693e-06	0.000101617	Zdhhc14|Ext1|Entpd6|Sys1|Pde3b|Golim4|Clstn2|Scara3|Rgs20|Rufy3|Rnf183|Mtus1|Sgms2|Erc1|Kdelr2|Glce|Parm1|Fut8|St3gal1|Rap1gap|Plod3|Cep83|Chac1|Surf4|Zdhhc2|Stag1|Spire1|Npc1|Atp7a	http://amigo.geneontology.org/amigo/term/GO:0005794	Cellular component
RNA polymerase II transcription regulator complex	GO:0090575	6	68	3.40125e-06	0.000102746	E2f7|Tcf7l1|Sf1|Tcf12|Atf4|E2f8	http://amigo.geneontology.org/amigo/term/GO:0090575	Cellular component
intracellular membrane-bounded organelle	GO:0043231	24	992	3.83654e-06	0.000113966	Hpse|Stag1|Slc16a1|Uck2|Igf1r|Foxk2|Rufy3|Flrt2|Mycbp2|Tcf12|Rrp12|Lrrc59|Parm1|Cnnm4|P4ha1|Hmgcr|Eva1a|Slc7a5|Tfrc|Gdf11|Rhobtb1|Ptprk|Txnrd3|Foxn2	http://amigo.geneontology.org/amigo/term/GO:0043231	Cellular component
axonal growth cone	GO:0044295	5	46	5.78879e-06	0.000159881	Cobl|Flna|Olfm1|Nin|3110043O21Rik	http://amigo.geneontology.org/amigo/term/GO:0044295	Cellular component
mitochondrial nucleoid	GO:0042645	5	47	6.47326e-06	0.000175444	Lrrc59|Hspa9|Lonp1|Shmt2|Dna2	http://amigo.geneontology.org/amigo/term/GO:0042645	Cellular component
chromosome	GO:0005694	14	434	7.72746e-06	0.000203724	Rcc1|Cenpm|Fkbp10|Smchd1|Ahctf1|Cirh1a|Mllt3|Smc6|Pinx1|Rnf219|Telo2|Mis12|Paxip1|Fbl	http://amigo.geneontology.org/amigo/term/GO:0005694	Cellular component
chromatin	GO:0000785	8	151	8.61665e-06	0.000218376	Rcc1|Pola1|Ahctf1|Orc2|Rcor2|Basp1|Rnf219|Csnk2a2	http://amigo.geneontology.org/amigo/term/GO:0000785	Cellular component
nuclear matrix	GO:0016363	6	88	1.76398e-05	0.000381757	Pola1|Xpot|Ahctf1|Tcerg1|Cask|Basp1	http://amigo.geneontology.org/amigo/term/GO:0016363	Cellular component
basal plasma membrane	GO:0009925	5	57	1.87346e-05	0.000402446	Slc16a1|Met|Slc7a5|Abcc1|Erbb3	http://amigo.geneontology.org/amigo/term/GO:0009925	Cellular component
guanyl-nucleotide exchange factor complex	GO:0032045	3	12	1.97413e-05	0.000417881	Eif2b3|3110043O21Rik|Pde3b	http://amigo.geneontology.org/amigo/term/GO:0032045	Cellular component
extracellular matrix	GO:0031012	10	267	2.74429e-05	0.00054139	Tgfbr3|Hsd17b12|Tgm2|Fn1|Timp1|Ccbe1|Hpse|Col4a1|Scara3|Alpl	http://amigo.geneontology.org/amigo/term/GO:0031012	Cellular component
cell-cell junction	GO:0005911	9	222	3.04122e-05	0.000591916	Pvr|Add3|Cask|Nectin3|Flrt2|Pkp4|Flna|Ptprk|Sh3kbp1	http://amigo.geneontology.org/amigo/term/GO:0005911	Cellular component
nuclear periphery	GO:0034399	3	16	4.9148e-05	0.000863814	Atf5|Atf4|Telo2	http://amigo.geneontology.org/amigo/term/GO:0034399	Cellular component
extracellular space	GO:0005615	31	1684	8.1532e-05	0.00127807	Tgfbr3|Nos2|Fn1|Entpd6|Il11|Vegfd|Hist1h2bc|Scara3|Vash1|Ccbe1|Lrp8|Metrnl|Plat|Hbegf|Olfm1|Flrt2|Col4a1|Met|Gdf11|Apln|Tgfa|Ghr|Plod3|Tfrc|Serpine1|Alpl|Erbb3|Timp1|Angptl6|2610528A11Rik|3110043O21Rik	http://amigo.geneontology.org/amigo/term/GO:0005615	Cellular component
recycling endosome membrane	GO:0055038	4	45	9.98364e-05	0.00148475	Zdhhc2|Ndrg1|Sorcs2|Tfrc	http://amigo.geneontology.org/amigo/term/GO:0055038	Cellular component
microvillus membrane	GO:0031528	3	21	0.00012349	0.00173845	Podxl|Slc7a5|Slc6a6	http://amigo.geneontology.org/amigo/term/GO:0031528	Cellular component
nuclear speck	GO:0016607	10	319	0.000145932	0.00196949	E2f7|Cdc5l|Ncapg2|Bnip3l|Mecom|Basp1|Luc7l3|Tcf12|Dusp11|Usp36	http://amigo.geneontology.org/amigo/term/GO:0016607	Cellular component
cell projection	GO:0042995	22	1088	0.000164056	0.00213347	Mtss1l|Cobl|Flna|Tmem231|Clstn2|Olfm1|Itsn1|Usp9x|Mycbp2|Myo10|Evl|Erc1|Sorcs2|Podxl|Basp1|Sbf2|Adgrl1|Sorbs2|Spef1|Farp1|3110043O21Rik|Rhobtb1	http://amigo.geneontology.org/amigo/term/GO:0042995	Cellular component
adherens junction	GO:0005912	6	128	0.000190282	0.00240969	Pvr|Nectin3|Pkp4|Pard3b|Ndrg1|Mtss1	http://amigo.geneontology.org/amigo/term/GO:0005912	Cellular component
extracellular region	GO:0005576	30	1684	0.000198704	0.00246257	Hpse|Tgfbr3|Fn1|Il11|Vegfd|Gpc6|Ghr|Ccbe1|Lrp8|Metrnl|Plat|Tnfrsf22|Olfm1|Flrt2|Col4a1|Plaur|Gdf11|Apln|Tgfa|St3gal1|Vash1|Plod3|Tfrc|Serpine1|Timp1|Angptl6|2610528A11Rik|Hbegf|Npc1|3110043O21Rik	http://amigo.geneontology.org/amigo/term/GO:0005576	Cellular component
cell cortex	GO:0005938	6	129	0.000204488	0.00250088	Add3|Spire1|Pard3b|Rhobtb1|Cobl|Flna	http://amigo.geneontology.org/amigo/term/GO:0005938	Cellular component
box C/D snoRNP complex	GO:0031428	2	6	0.000236034	0.00270553	Nop58|Fbl	http://amigo.geneontology.org/amigo/term/GO:0031428	Cellular component
cell-cell contact zone	GO:0044291	3	25	0.00024055	0.00273155	Nectin3|Pvr|Pkp4	http://amigo.geneontology.org/amigo/term/GO:0044291	Cellular component
perinuclear region of cytoplasm	GO:0048471	15	640	0.000255926	0.00285456	Tgfa|Nos2|Ndrg1|Cdc5l|Prkar2a|Npc1|Pkp4|Apln|Tfrc|Depdc5|Cobl|Flna|Pde4b|Atp7a|Tra2b	http://amigo.geneontology.org/amigo/term/GO:0048471	Cellular component
apical junction complex	GO:0043296	3	26	0.000277396	0.00302424	Nectin3|Pvr|Pard3b	http://amigo.geneontology.org/amigo/term/GO:0043296	Cellular component
apical dendrite	GO:0097440	3	27	0.000317523	0.00333548	Itsn1|Flna|Cask	http://amigo.geneontology.org/amigo/term/GO:0097440	Cellular component
apical plasma membrane	GO:0016324	10	345	0.000328623	0.00339328	Erbb3|Slc6a6|Fn1|Slc16a1|Slc7a5|Pard3b|Podxl|Slc29a1|Atp7a|Abcc1	http://amigo.geneontology.org/amigo/term/GO:0016324	Cellular component
lysosome	GO:0005764	11	409	0.000376859	0.00376859	Hpse|Eva1a|Rufy3|Slc7a5|Rnf183|Npc1|3110043O21Rik|Depdc5|Gpr137c|Tmem74|Kif2a	http://amigo.geneontology.org/amigo/term/GO:0005764	Cellular component
chromosome, telomeric region	GO:0000781	4	61	0.000432078	0.00418482	Pinx1|Slx4|Telo2|Smc6	http://amigo.geneontology.org/amigo/term/GO:0000781	Cellular component
eukaryotic translation initiation factor 3 complex, eIF3m	GO:0071541	2	8	0.000454228	0.00429075	Eif3b|Eif3c	http://amigo.geneontology.org/amigo/term/GO:0071541	Cellular component
cell surface	GO:0009986	15	679	0.000531147	0.0048438	Tgfa|Tgfbr3|Pvr|Hbegf|Tnfrsf12a|Lrp8|Plat|Tnfrsf22|Entpd6|Tfrc|Gpc6|Plaur|Cd200|Ptprk|Clstn2	http://amigo.geneontology.org/amigo/term/GO:0009986	Cellular component
transcription preinitiation complex	GO:0097550	2	9	0.00060359	0.00520955	Gtf2a1|Gtf2f2	http://amigo.geneontology.org/amigo/term/GO:0097550	Cellular component
centriolar subdistal appendage	GO:0120103	2	9	0.00060359	0.00520955	Kif2a|Nin	http://amigo.geneontology.org/amigo/term/GO:0120103	Cellular component
preribosome, small subunit precursor	GO:0030688	2	10	0.000768772	0.00621014	Tbc1d1|Nob1	http://amigo.geneontology.org/amigo/term/GO:0030688	Cellular component
ciliary transition fiber	GO:0097539	2	10	0.000768772	0.00621014	Cep83|Nin	http://amigo.geneontology.org/amigo/term/GO:0097539	Cellular component
cytoplasmic stress granule	GO:0010494	4	69	0.000788926	0.00632013	Fam195a|Pum1|Pabpc4|3110043O21Rik	http://amigo.geneontology.org/amigo/term/GO:0010494	Cellular component
Cajal body	GO:0015030	3	35	0.000824488	0.00653283	Zc3h8|Nop58|Fbl	http://amigo.geneontology.org/amigo/term/GO:0015030	Cellular component
Schaffer collateral - CA1 synapse	GO:0098685	5	113	0.000882968	0.00690191	Cask|Plat|Rock2|Ghr|Syn1	http://amigo.geneontology.org/amigo/term/GO:0098685	Cellular component
small-subunit processome	GO:0032040	3	38	0.00110539	0.00807466	Nop58|Cirh1a|Fbl	http://amigo.geneontology.org/amigo/term/GO:0032040	Cellular component
TORC2 complex	GO:0031932	2	12	0.00119578	0.00844977	Telo2|Prr5	http://amigo.geneontology.org/amigo/term/GO:0031932	Cellular component
cell body	GO:0044297	5	119	0.0011993	0.00846222	Podxl|Cd200|Rnf157|Gnaz|Fadd	http://amigo.geneontology.org/amigo/term/GO:0044297	Cellular component
presynaptic membrane	GO:0042734	4	77	0.0013115	0.00907721	Itsn1|Stx1a|Cask|Adgrl1	http://amigo.geneontology.org/amigo/term/GO:0042734	Cellular component
nuclear envelope	GO:0005635	6	173	0.00146968	0.00970857	Pola1|Bnip3l|Itsn1|Npc1|Nupl1|Ipo7	http://amigo.geneontology.org/amigo/term/GO:0005635	Cellular component
mitochondrial intermembrane space	GO:0005758	4	80	0.00156751	0.0102846	Fkbp10|Timm23|Shmt2|Cycs	http://amigo.geneontology.org/amigo/term/GO:0005758	Cellular component
microtubule cytoskeleton	GO:0015630	6	179	0.00179133	0.0112932	Gtf2f2|Mtus1|Mast2|Mycbp2|Ndrg1|Shmt2	http://amigo.geneontology.org/amigo/term/GO:0015630	Cellular component
eukaryotic translation initiation factor 3 complex	GO:0005852	2	15	0.00204915	0.0123803	Eif3b|Eif3c	http://amigo.geneontology.org/amigo/term/GO:0005852	Cellular component
ruffle	GO:0001726	4	88	0.00239402	0.0139973	Mtss1l|Cobl|Tnfrsf12a|Myo10	http://amigo.geneontology.org/amigo/term/GO:0001726	Cellular component
protein-DNA complex	GO:0032993	3	50	0.00293603	0.016249	Rbpj|Cdc5l|Tead4	http://amigo.geneontology.org/amigo/term/GO:0032993	Cellular component
nuclear body	GO:0016604	8	317	0.0032476	0.0176368	Gnl3|Zc3h8|Cstf2|Yars|Usp28|Telo2|Kif2a|Hivep1	http://amigo.geneontology.org/amigo/term/GO:0016604	Cellular component
nuclear membrane	GO:0031965	6	199	0.00330572	0.0178854	Stx1a|Rcc1|Ahctf1|Ptger4|Kpna4|3110043O21Rik	http://amigo.geneontology.org/amigo/term/GO:0031965	Cellular component
intracellular organelle	GO:0043229	2	19	0.00351839	0.0186192	Stx1a|Syn1	http://amigo.geneontology.org/amigo/term/GO:0043229	Cellular component
telomerase holoenzyme complex	GO:0005697	2	19	0.00351839	0.0186192	Smg7|Nhp2	http://amigo.geneontology.org/amigo/term/GO:0005697	Cellular component
cytoplasmic vesicle	GO:0031410	15	805	0.00377345	0.0197885	Tgfa|Stx1a|Atp7a|Itsn1|Tmem74|Rffl|Spire1|Spred1|Sh3kbp1|Tfrc|3110043O21Rik|Rhobtb1|Kdelr2|Sorcs2|Rufy3	http://amigo.geneontology.org/amigo/term/GO:0031410	Cellular component
chromosome, centromeric region	GO:0000775	5	151	0.00411003	0.0209843	Ahctf1|Mis12|Cenpm|Smc6|Pinx1	http://amigo.geneontology.org/amigo/term/GO:0000775	Cellular component
trans-Golgi network	GO:0005802	6	207	0.00415446	0.0211367	Rgs20|Plod3|Sys1|Flna|Chac1|Atp7a	http://amigo.geneontology.org/amigo/term/GO:0005802	Cellular component
endosome	GO:0005768	13	677	0.00475008	0.0234081	Zdhhc2|Itsn1|Rffl|Stag1|Npc1|Sbf2|Spns2|Golim4|Tfrc|3110043O21Rik|Sorcs2|Rufy3|Parm1	http://amigo.geneontology.org/amigo/term/GO:0005768	Cellular component
nuclear pore	GO:0005643	3	58	0.00480705	0.023548	Nupl1|Xpot|Ahctf1	http://amigo.geneontology.org/amigo/term/GO:0005643	Cellular component
pericentriolar material	GO:0000242	2	22	0.00495586	0.0239933	Nin|Nek1	http://amigo.geneontology.org/amigo/term/GO:0000242	Cellular component
ribonucleoprotein complex	GO:1990904	5	157	0.00501038	0.0242168	Pabpc4|Eprs|Celf4|Bop1|Celf2	http://amigo.geneontology.org/amigo/term/GO:1990904	Cellular component
transcription elongation factor complex	GO:0008023	2	23	0.00547637	0.0259092	Zc3h8|Mllt3	http://amigo.geneontology.org/amigo/term/GO:0008023	Cellular component
lamellipodium	GO:0030027	5	162	0.00578422	0.0271428	Mtss1l|Itsn1|P4hb|Evl|Myo10	http://amigo.geneontology.org/amigo/term/GO:0030027	Cellular component
neuron projection terminus	GO:0044306	2	24	0.00605776	0.0278849	Ptger4|Ptbp1	http://amigo.geneontology.org/amigo/term/GO:0044306	Cellular component
voltage-gated calcium channel complex	GO:0005891	2	24	0.00605776	0.0278849	Pde4b|Cacna2d1	http://amigo.geneontology.org/amigo/term/GO:0005891	Cellular component
basement membrane	GO:0005604	4	110	0.00613842	0.0282114	Cask|Col4a1|Timp1|Fn1	http://amigo.geneontology.org/amigo/term/GO:0005604	Cellular component
endoplasmic reticulum-Golgi intermediate compartment	GO:0005793	3	63	0.00629198	0.0288714	P4hb|Surf4|Fn1	http://amigo.geneontology.org/amigo/term/GO:0005793	Cellular component
T-tubule	GO:0030315	3	64	0.00662205	0.0300061	Prkar2a|Igf1r|Cacna2d1	http://amigo.geneontology.org/amigo/term/GO:0030315	Cellular component
lateral plasma membrane	GO:0016328	3	66	0.00732787	0.0323452	Slc16a1|Erbb3|Abcc1	http://amigo.geneontology.org/amigo/term/GO:0016328	Cellular component
centriole	GO:0005814	4	119	0.00833734	0.035824	Kif2a|Cep83|Nin|Cep162	http://amigo.geneontology.org/amigo/term/GO:0005814	Cellular component
PcG protein complex	GO:0031519	2	28	0.0085883	0.0363592	Pcgf5|Csnk2a2	http://amigo.geneontology.org/amigo/term/GO:0031519	Cellular component
calyx of Held	GO:0044305	2	28	0.0085883	0.0363592	Itsn1|Htr1b	http://amigo.geneontology.org/amigo/term/GO:0044305	Cellular component
cyclin-dependent protein kinase holoenzyme complex	GO:0000307	2	29	0.00930729	0.0386139	Ccne2|Ccne1	http://amigo.geneontology.org/amigo/term/GO:0000307	Cellular component
cornified envelope	GO:0001533	2	29	0.00930729	0.0386139	Sprr1a|Efr3a	http://amigo.geneontology.org/amigo/term/GO:0001533	Cellular component
endoplasmic reticulum membrane	GO:0005789	8	371	0.00937368	0.0387784	Msmo1|Piga|Zdhhc2|Rnf183|Hmgcr|Kdelr2|Slc27a4|Hsd17b7	http://amigo.geneontology.org/amigo/term/GO:0005789	Cellular component
apical part of cell	GO:0045177	4	126	0.0104496	0.0424878	Usp9x|Nin|Vash1|Plat	http://amigo.geneontology.org/amigo/term/GO:0045177	Cellular component
PML body	GO:0016605	3	74	0.0105146	0.0426198	Basp1|Skil|Smc6	http://amigo.geneontology.org/amigo/term/GO:0016605	Cellular component
cortical cytoskeleton	GO:0030863	2	31	0.0108344	0.0432777	Flna|Nos2	http://amigo.geneontology.org/amigo/term/GO:0030863	Cellular component
kinetochore	GO:0000776	4	127	0.0109183	0.043493	Mis12|Cenpm|Ahctf1|Pinx1	http://amigo.geneontology.org/amigo/term/GO:0000776	Cellular component
collagen trimer	GO:0005581	3	75	0.0111381	0.044006	Scara3|Col4a1|Ccbe1	http://amigo.geneontology.org/amigo/term/GO:0005581	Cellular component
collagen-containing extracellular matrix	GO:0062023	7	315	0.0115814	0.0450807	Tgm2|Gpc6|Fn1|Plod3|Angptl6|Col4a1|Serpine1	http://amigo.geneontology.org/amigo/term/GO:0062023	Cellular component
P-body	GO:0000932	3	76	0.0117536	0.0454144	Cnot9|Pum1|3110043O21Rik	http://amigo.geneontology.org/amigo/term/GO:0000932	Cellular component
ciliary membrane	GO:0060170	2	32	0.0118937	0.0456843	Tmem231|Cask	http://amigo.geneontology.org/amigo/term/GO:0060170	Cellular component
spindle	GO:0005819	3	79	0.0140759	0.0497721	Pinx1|Rps6ka2|Kif2a	http://amigo.geneontology.org/amigo/term/GO:0005819	Cellular component
protein binding	GO:0005515	158	5183	1.6931e-42	2.455e-39	Ncapg2|Pcgf5|Itsn1|P4hb|Apbb2|Paxip1|Cnot9|Kpna4|Adrm1|Csnk2a2|Sos1|Met|Grb10|Vav3|Rnf183|Pbx3|Klf7|Mfn1|Flrt2|Gtf2a1|Atf5|Atf4|Smarca5|Adgrb2|Nupl1|Stk40|Atad5|Nap1l1|Fam195a|Mapk6|Eprs|Surf4|Gnl3|Erbb3|Rad23b|Rcor2|Npc1|Skil|Pard3b|Rhobtb1|Ipo7|Ipo5|Glcci1|Tgfa|Fn1|Gtf2f2|Tbc1d1|Yrdc|Mllt3|Nectin3|Flna|Rela|Hspa9|Stx1a|Rps6ka2|Foxp1|Foxk2|Foxp4|Cep162|Prmt7|Tnfrsf22|Mycbp2|Trib3|Cacna2d1|Hivep1…	http://amigo.geneontology.org/amigo/term/GO:0005515	Molecular function
identical protein binding	GO:0042802	60	1767	1.56452e-18	6.48159e-16	Bag2|Mycbp2|Nos2|Kctd11|Fn1|Slc16a1|Foxp1|Uck2|Tcerg1|Tgm2|Vegfd|Aldh9a1|Tfrc|Fadd|Bnip3l|Rela|Mipol1|Nrp2|Aldh18a1|Stx1a|Igf1r|Lonp1|Foxp4|Grb10|Mfn1|Sbf2|Prkar2a|Met|Olfm1|Tra2b|Sorbs2|Pycr1|Creb5|Atf3|Syn1|E2f7|Nupl1|Emsy|Eprs|Rbpms2|Asns|Pfkp|Rprd1a|P4ha1|Hmgcr|Cep83|E2f8|Mcu|Hist1h2bc|Erbb3|Pvr|Fkbp10|Nectin3|Mina|Ahcy|Tcf7l1|Mtss1|Skil|Shmt2|Apln	http://amigo.geneontology.org/amigo/term/GO:0042802	Molecular function
DNA binding	GO:0003677	55	1725	4.54926e-16	1.46587e-13	E2f7|Smchd1|Ahctf1|Eef1d|Mllt3|Foxp1|Prkrir|Hist1h2bc|Rela|Sf1|Zfp354a|Klf13|Lonp1|Foxk2|Sos1|Mecom|Rbpj|Gtf2f2|Csrnp2|Klf7|Klf3|Peg10|Tcf12|Atf5|Atf4|Tead1|Mybl2|Hivep1|Atf3|Gtf2a1|Edf1|Nfib|Atad5|Cdc5l|E2f8|Dek|Pcbp3|Pbx3|Luc7l3|Zeb2|Chd1|Rcc1|Pola1|Dna2|Foxp4|Sox11|Creb5|Smarca5|Rcor2|Tcf7l1|Polr2f|Tead4|Dlx1|Foxn2|Irx2	http://amigo.geneontology.org/amigo/term/GO:0003677	Molecular function
nucleotide binding	GO:0000166	48	1672	7.49893e-13	1.97699e-10	Gtf2f2|Aars|Gnaz|Suclg2|Arl15|Mars|Csnk2a2|Rps6ka2|Lonp1|Nin|Nek1|Hspa9|Smc6|Prkar2a|Met|Mfn1|Iars|Aldh18a1|Smarca5|Myo10|Pank1|Chd1|Uck2|Stk40|Atad5|Mthfd1l|Asns|Cask|Pfkp|Yars|Mapk6|Rock2|Eprs|Srm|Abcc1|Gnl3|Erbb3|Pola1|Dna2|Hk2|Kif2a|Igf1r|Mast2|Rhobtb1|Slc27a4|Gart|Atp7a|Spata5	http://amigo.geneontology.org/amigo/term/GO:0000166	Molecular function
ATP binding	GO:0005524	42	1384	2.52212e-12	6.09512e-10	Smchd1|Gtf2f2|Aars|Rock2|Suclg2|Mars|Csnk2a2|Rps6ka2|Lonp1|Nek1|Hspa9|Smc6|Met|Trib3|Iars|Aldh18a1|Smarca5|Myo10|Pank1|Uck2|Stk40|Atad5|Mthfd1l|Asns|Cask|Pfkp|Yars|Mapk6|Eprs|Srm|Abcc1|Chd1|Erbb3|Dna2|Hk2|Kif2a|Igf1r|Pxk|Mast2|Gart|Atp7a|Spata5	http://amigo.geneontology.org/amigo/term/GO:0005524	Molecular function
guanyl-nucleotide exchange factor activity	GO:0005085	15	171	3.62989e-12	8.09745e-10	Arhgef10|Rcc1|E330009J07Rik|Dis3|Sos1|Farp1|Itsn1|Vav3|Eif2b3|Dock5|Sbf2|Mycbp2|Ric8b|Eef1d|3110043O21Rik	http://amigo.geneontology.org/amigo/term/GO:0005085	Molecular function
transferase activity	GO:0016740	47	1732	9.33834e-12	1.80541e-09	Zdhhc14|Kctd11|Ext1|Erbb3|Uck2|Tgm2|Rock2|Mboat2|Rnf157|Ankib1|Csnk2a2|Piga|Rps6ka2|Nek1|Mecom|Gpat4|Prmt7|Rnf183|Met|Rnf219|Sgms2|Aldh18a1|Mettl16|Fut8|Pank1|St3gal1|Stk40|Cblb|Plod3|Igf1r|Cask|Srm|Mycbp2|Pfkp|Dpy19l1|Pola1|Zdhhc2|Tyms|Hk2|Naa50|Shmt2|Mast2|Gbe1|Mapk6|Gart|Rffl|Fbl	http://amigo.geneontology.org/amigo/term/GO:0016740	Molecular function
RNA binding	GO:0003723	30	834	3.38481e-11	5.30191e-09	Aars|Rpl15|Mars|Ptbp1|Igf2bp2|Tra2b|Dis3|Xpot|Dusp11|Pabpc4|Eif3b|Eif3c|Rbpms2|Sec63|Yars|Nhp2|Pcbp3|Eprs|Cstf2|Zc3h8|Cdc5l|Dna2|Xpo5|Dhfr|Mettl16|Pno1|Celf4|Celf2|Pum1|Fbl	http://amigo.geneontology.org/amigo/term/GO:0003723	Molecular function
DNA-binding transcription factor activity	GO:0003700	28	738	4.02007e-11	5.8291e-09	Ahctf1|Rbpj|Tcerg1|Rela|Zfp354a|Foxp1|Foxk2|Foxp4|Mecom|Csrnp2|Klf7|Tcf12|Atf5|Atf4|Tead1|Atf3|Tead4|E2f7|Nfib|Tcf7l1|E2f8|Pbx3|Zc3h8|Sox11|Creb5|Sf1|Dlx1|Foxn2	http://amigo.geneontology.org/amigo/term/GO:0003700	Molecular function
metal ion binding	GO:0046872	66	3098	8.10432e-11	1.11917e-08	Nos2|Pcgf5|Ext1|Itsn1|Tbc1d1|Aars|Gnaz|Pde3b|Suclg2|Prkrir|Ankib1|Sf1|Atp7a|Peg10|Klf13|Alpl|Foxp1|Foxk2|Foxp4|Nek1|Mecom|Vav3|Mast2|Rnf183|Ddah1|Klf7|Zswim6|Klf3|Zfp354a|Tnnc2|Glce|Trabd2b|Cacna2d1|Micu3|Hivep1|Mycbp2|Tgm2|Nrp2|Zc3h8|Plod3|Ppm1l|Stim2|Pfkp|Gart|Dnajc21|P4ha1|Rock2|Eprs|Lpp|Ing1|Slx4|Cblb|Pola1|Dna2|Timp1|Fkbp10|Mina|Rffl|Rnf157|Nob1|Rnf219|Zeb2|Eif2s2|Zcchc7|Rufy3|Eya2	http://amigo.geneontology.org/amigo/term/GO:0046872	Molecular function
DNA-binding transcription activator activity, RNA polymerase II-specific	GO:0001228	22	490	1.19265e-10	1.55541e-08	Rbpj|Rela|Klf13|Foxk2|Mecom|Csrnp2|Klf7|Tcf12|Atf5|Atf4|Tead1|Mybl2|Atf3|Tead4|Nfib|Tcf7l1|Pbx3|Zeb2|Cdc5l|Sox11|Creb5|Foxn2	http://amigo.geneontology.org/amigo/term/GO:0001228	Molecular function
mRNA binding	GO:0003729	15	227	2.39731e-10	2.89675e-08	Luc7l3|Xpo5|Dhfr|Pabpc4|Celf4|Rbpms2|Celf2|Cstf2|Tyms|Pum1|Pcbp3|Ptbp1|Igf2bp2|Tra2b|Eif2s2	http://amigo.geneontology.org/amigo/term/GO:0003729	Molecular function
RNA polymerase II cis-regulatory region sequence-specific DNA binding	GO:0000978	25	669	4.43573e-10	5.14544e-08	Rbpj|Rela|Klf13|Foxp1|Foxk2|Foxp4|Mecom|Klf7|Tcf12|Atf5|Atf4|Tead1|Mybl2|Hivep1|Atf3|Tead4|E2f7|Nfib|Tcf7l1|E2f8|Pbx3|Sox11|Sf1|Skil|Dlx1	http://amigo.geneontology.org/amigo/term/GO:0000978	Molecular function
DNA-binding transcription repressor activity, RNA polymerase II-specific	GO:0001227	15	266	2.08027e-09	2.03734e-07	E2f7|Zc3h8|Irx2|Foxk2|Foxp4|Tcf7l1|E2f8|Foxp1|Pcbp3|Atf5|Rela|Zeb2|Hivep1|Atf3|Skil	http://amigo.geneontology.org/amigo/term/GO:0001227	Molecular function
protein homodimerization activity	GO:0042803	24	671	2.13529e-09	2.06411e-07	Nos2|Bnip3l|Smchd1|Tyms|Cnot9|Flna|Rela|Ext1|Tcf12|Glce|Atf3|Pank1|Rap1gap|Mthfd1l|Rbpms2|Tcf7l1|Zdhhc2|Mapk6|Eprs|Efr3a|Pvr|Nectin3|Tfrc|Shmt2	http://amigo.geneontology.org/amigo/term/GO:0042803	Molecular function
actin binding	GO:0003779	17	363	4.29135e-09	3.88903e-07	Nos2|Evl|Vash1|Diaph3|Mtss1l|Baiap2l1|Tmsb4x|Spire1|Pxk|Fmnl2|Mtss1|Tnnc2|Add3|Flna|P4hb|Cobl|Myo10	http://amigo.geneontology.org/amigo/term/GO:0003779	Molecular function
DNA-binding transcription factor activity, RNA polymerase II-specific	GO:0000981	17	364	4.59027e-09	4.03387e-07	Klf13|E2f7|Foxp1|Dlx1|Nfib|Sox11|E2f8|Klf7|Klf3|Skil|Sf1|Atf4|Tead1|Mybl2|Rela|Atf3|Irx2	http://amigo.geneontology.org/amigo/term/GO:0000981	Molecular function
nucleic acid binding	GO:0003676	26	851	1.59086e-08	1.15338e-06	Aars|Dnajc21|Prkrir|Ptbp1|Igf2bp2|Zfp354a|Klf13|Mecom|Klf7|Pinx1|Klf3|Tra2b|Hivep1|Eif3b|Rbpms2|Cstf2|Pcbp3|Sorbs2|Zeb2|Pola1|Peg10|Celf4|Celf2|Smarca5|Zcchc7|Pno1	http://amigo.geneontology.org/amigo/term/GO:0003676	Molecular function
ligase activity	GO:0016874	10	128	2.09433e-08	1.46737e-06	Iars|Aars|Asns|Mthfd1l|Suclg2|Yars|Mars|Slc27a4|Gart|Eprs	http://amigo.geneontology.org/amigo/term/GO:0016874	Molecular function
sequence-specific DNA binding	GO:0043565	22	672	4.36e-08	2.69021e-06	E2f7|Rbpj|Ptbp1|Rela|Lonp1|Foxk2|Foxp4|Csrnp2|Atf5|Atf4|Tead4|Edf1|Tcf7l1|E2f8|Foxp1|Pbx3|Zeb2|Zc3h8|Sf1|Dlx1|Foxn2|Irx2	http://amigo.geneontology.org/amigo/term/GO:0043565	Molecular function
protein kinase binding	GO:0019901	19	530	6.32894e-08	3.7457e-06	Cblb|Nos2|Ccne1|Cdc5l|Ccne2|Kif2a|Rffl|Trib3|Spred1|Telo2|Mapk6|Tfrc|Pola1|Rhobtb1|Atf4|Camk2n1|Ptprk|Rela|Syn1	http://amigo.geneontology.org/amigo/term/GO:0019901	Molecular function
transcription regulatory region sequence-specific DNA binding	GO:0000976	14	299	7.13409e-08	4.13777e-06	Klf13|Foxp1|Foxk2|Sox11|Tcf7l1|Sf1|Klf7|Basp1|Klf3|Tcf12|Atf5|Atf4|Rela|Atf3	http://amigo.geneontology.org/amigo/term/GO:0000976	Molecular function
tRNA binding	GO:0000049	7	63	1.28679e-07	6.78489e-06	Iars|Xpo5|Xpot|Yrdc|Aars|Yars|Mars	http://amigo.geneontology.org/amigo/term/GO:0000049	Molecular function
pre-mRNA binding	GO:0036002	4	13	5.25923e-07	2.14814e-05	Ptbp1|Celf4|Celf2|Tra2b	http://amigo.geneontology.org/amigo/term/GO:0036002	Molecular function
kinase activity	GO:0016301	19	609	6.07361e-07	2.44631e-05	Pank1|Erbb3|Rps6ka2|Uck2|Stk40|Igf1r|Nek1|Cask|Ccne1|Hk2|Rock2|Srm|Met|Mast2|Mapk6|Sgms2|Aldh18a1|Pfkp|Csnk2a2	http://amigo.geneontology.org/amigo/term/GO:0016301	Molecular function
catalytic activity	GO:0003824	16	463	9.07902e-07	3.33281e-05	Dna2|Eprs|Mthfd2|Hk2|Plod3|Ppm1l|Pfkp|Suclg2|Lancl3|Gbe1|Aldh1l2|Aldh18a1|Slc27a4|Gart|Shmt2|Alpl	http://amigo.geneontology.org/amigo/term/GO:0003824	Molecular function
protein-containing complex binding	GO:0044877	19	637	1.25856e-06	4.39738e-05	Stx1a|Prkar2a|Igf1r|Ccne1|Met|P4hb|Depdc5|Cask|Pfkp|Suclg2|Pinx1|Tfrc|Skil|Fadd|Flna|Rela|Rbpj|Telo2|Nupl1	http://amigo.geneontology.org/amigo/term/GO:0044877	Molecular function
aminoacyl-tRNA ligase activity	GO:0004812	5	38	2.21966e-06	6.99676e-05	Iars|Yars|Aars|Eprs|Mars	http://amigo.geneontology.org/amigo/term/GO:0004812	Molecular function
sequence-specific double-stranded DNA binding	GO:1990837	16	511	3.34766e-06	0.000101934	Klf13|E2f7|Nfib|Creb5|Tcf7l1|Sf1|E2f8|Klf3|Atf3|Tcf12|Atf5|Atf4|Tead1|Mybl2|Dlx1|Foxn2	http://amigo.geneontology.org/amigo/term/GO:1990837	Molecular function
nuclear localization sequence binding	GO:0008139	4	22	4.33208e-06	0.00012563	Ipo5|Kpna4|Kpna3|Nupl1	http://amigo.geneontology.org/amigo/term/GO:0008139	Molecular function
chromatin binding	GO:0003682	16	528	5.14861e-06	0.000146382	Chd1|Rcc1|Pola1|Foxp1|Nap1l1|Rbpj|Tcf7l1|Dlx1|Rcor2|Rnf219|Skil|Sf1|Atf5|Rela|Mllt3|Shmt2	http://amigo.geneontology.org/amigo/term/GO:0003682	Molecular function
hydrolase activity	GO:0016787	32	1555	6.11363e-06	0.00016726	Hpse|Smchd1|Ctdspl2|Tbc1d1|Pde3b|Usp28|Dusp6|Prep|Dis3|Plppr2|Gtf2f2|Mfn1|Plat|Usp9x|Ddah1|Dusp11|Smarca5|Vash1|Ppm1l|Lonp1|Abcc1|Usp36|Alpl|Chd1|Dna2|Mthfd2|Pnpla2|Nob1|Trabd2b|Ptprk|Spata5|Eya2	http://amigo.geneontology.org/amigo/term/GO:0016787	Molecular function
transcription factor binding	GO:0008134	13	380	7.42322e-06	0.000197499	E2f7|Foxp1|Rbpj|Tcf12|Tcf7l1|Apbb2|E2f8|Gtf2a1|Atf4|Atf5|Flna|Rela|Eya2	http://amigo.geneontology.org/amigo/term/GO:0008134	Molecular function
protein heterodimerization activity	GO:0046982	11	283	8.25373e-06	0.00021353	Rcc1|Sos1|Ext1|Erbb3|P4hb|Tcf7l1|Mapk6|Gtf2a1|Tcf12|Atf4|Atf3	http://amigo.geneontology.org/amigo/term/GO:0046982	Molecular function
GTPase activator activity	GO:0005096	10	237	8.70306e-06	0.000219469	Ric8b|Rgs20|Rap1gap|Rgs17|Mtss1l|Tbc1d1|Prr5|Dock5|Nob1|Depdc5	http://amigo.geneontology.org/amigo/term/GO:0005096	Molecular function
translation initiation factor binding	GO:0031369	4	26	8.92443e-06	0.000223111	Eif3b|Eif3c|Eif4ebp1|Eif2s2	http://amigo.geneontology.org/amigo/term/GO:0031369	Molecular function
actin monomer binding	GO:0003785	4	27	1.05163e-05	0.000254145	Mtss1l|Tmsb4x|Mtss1|Cobl	http://amigo.geneontology.org/amigo/term/GO:0003785	Molecular function
TFIID-class transcription factor complex binding	GO:0001094	3	10	1.13083e-05	0.000266618	Edf1|Nop58|Fbl	http://amigo.geneontology.org/amigo/term/GO:0001094	Molecular function
protein kinase activity	GO:0004672	15	508	1.35922e-05	0.000305562	Erbb3|Rps6ka2|Stk40|Nek1|Igf1r|Rock2|Srm|Pxk|Met|Mast2|Mapk6|Cask|Trib3|Csnk2a2|Fastkd3	http://amigo.geneontology.org/amigo/term/GO:0004672	Molecular function
protease binding	GO:0002020	7	128	2.17489e-05	0.000449124	Fn1|Timp1|Ccbe1|Rffl|Fadd|Adrm1|Serpine1	http://amigo.geneontology.org/amigo/term/GO:0002020	Molecular function
SMAD binding	GO:0046332	5	59	2.31634e-05	0.000466486	Tgfbr3|Flna|Tcf12|Skil|Ipo7	http://amigo.geneontology.org/amigo/term/GO:0046332	Molecular function
translation repressor activity, mRNA regulatory element binding	GO:0000900	3	13	2.56056e-05	0.000510494	Dhfr|Tyms|Shmt2	http://amigo.geneontology.org/amigo/term/GO:0000900	Molecular function
epidermal growth factor receptor binding	GO:0005154	4	36	3.62708e-05	0.000687485	Tgfa|Hbegf|Vav3|Cnot9	http://amigo.geneontology.org/amigo/term/GO:0005154	Molecular function
telomerase RNA binding	GO:0070034	3	16	4.9148e-05	0.000863814	Pinx1|Smg7|Nhp2	http://amigo.geneontology.org/amigo/term/GO:0070034	Molecular function
nuclear import signal receptor activity	GO:0061608	3	18	7.29064e-05	0.00116811	Ipo5|Kpna4|Kpna3	http://amigo.geneontology.org/amigo/term/GO:0061608	Molecular function
kinase binding	GO:0019900	6	113	8.5573e-05	0.00132001	Stx1a|Nin|Nap1l1|Cnot9|Atf5|Flna	http://amigo.geneontology.org/amigo/term/GO:0019900	Molecular function
ubiquitin protein ligase binding	GO:0031625	10	302	8.69432e-05	0.00133405	Bag2|Erbb3|Rffl|Smc6|Prkar2a|Usp9x|Trib3|Rela|Hspa9|Sh3kbp1	http://amigo.geneontology.org/amigo/term/GO:0031625	Molecular function
oxidoreductase activity	GO:0016491	15	597	0.000101164	0.00149681	Hsd17b12|Msmo1|Nos2|Mthfd2|Dhfr|Plod3|P4ha1|Aldh9a1|Aldh1l2|Hmgcr|Mina|Aldh18a1|Pycr1|Txnrd3|Hsd17b7	http://amigo.geneontology.org/amigo/term/GO:0016491	Molecular function
proline-rich region binding	GO:0070064	3	20	0.00010516	0.00153248	Itsn1|Baiap2l1|Tcerg1	http://amigo.geneontology.org/amigo/term/GO:0070064	Molecular function
translation initiation factor activity	GO:0003743	4	46	0.000112971	0.00160121	Eif3b|Eif3c|Eif2b3|Eif2s2	http://amigo.geneontology.org/amigo/term/GO:0003743	Molecular function
enzyme binding	GO:0019899	12	427	0.00012868	0.00178552	Fn1|Plaur|P4hb|Cycs|Sf1|Rcor2|Sgf29|Trib3|Atf5|Rela|Timm23|Hspa9	http://amigo.geneontology.org/amigo/term/GO:0019899	Molecular function
procollagen-proline 4-dioxygenase activity	GO:0004656	2	5	0.000154963	0.00204269	P4hb|P4ha1	http://amigo.geneontology.org/amigo/term/GO:0004656	Molecular function
cis-regulatory region sequence-specific DNA binding	GO:0000987	5	85	0.000168755	0.00217506	E2f7|Sox11|Tead1|Tcf7l1|E2f8	http://amigo.geneontology.org/amigo/term/GO:0000987	Molecular function
oxidoreductase activity, acting on the aldehyde or oxo group of donors, NAD or NADP as acceptor	GO:0016620	3	23	0.00017147	0.00220028	Aldh1l2|Aldh18a1|Aldh9a1	http://amigo.geneontology.org/amigo/term/GO:0016620	Molecular function
phosphatase activity	GO:0016791	6	129	0.000204488	0.00250088	Plppr2|Ctdspl2|Ptprk|Dusp6|Dusp11|Alpl	http://amigo.geneontology.org/amigo/term/GO:0016791	Molecular function
phosphatase binding	GO:0019902	4	53	0.000217893	0.00259948	Mast2|Sbf2|Spred1|Csrnp2	http://amigo.geneontology.org/amigo/term/GO:0019902	Molecular function
cAMP-dependent protein kinase regulator activity	GO:0008603	2	6	0.000236034	0.00270553	Prkar2a|Nos2	http://amigo.geneontology.org/amigo/term/GO:0008603	Molecular function
DNA-binding transcription repressor activity	GO:0001217	2	6	0.000236034	0.00270553	E2f7|E2f8	http://amigo.geneontology.org/amigo/term/GO:0001217	Molecular function
mRNA 5'-UTR binding	GO:0048027	3	25	0.00024055	0.00273155	Gnl3|Igf2bp2|Shmt2	http://amigo.geneontology.org/amigo/term/GO:0048027	Molecular function
beta-catenin binding	GO:0008013	5	90	0.000244403	0.00275334	Met|Nos2|Ptprk|Tcf7l1|Ctnnbip1	http://amigo.geneontology.org/amigo/term/GO:0008013	Molecular function
protein kinase inhibitor activity	GO:0004860	3	28	0.000364034	0.00366562	Camk2n1|Itprip|Trib3	http://amigo.geneontology.org/amigo/term/GO:0004860	Molecular function
5'-flap endonuclease activity	GO:0017108	2	8	0.000454228	0.00429075	Dna2|Slx4	http://amigo.geneontology.org/amigo/term/GO:0017108	Molecular function
amino acid binding	GO:0016597	3	30	0.000470928	0.00438398	Aars|Shmt2|Ddah1	http://amigo.geneontology.org/amigo/term/GO:0016597	Molecular function
growth factor activity	GO:0008083	6	147	0.000502433	0.00462558	Tgfa|Timp1|Hbegf|Il11|Vegfd|Gdf11	http://amigo.geneontology.org/amigo/term/GO:0008083	Molecular function
chaperone binding	GO:0051087	5	103	0.000520504	0.00476727	Bag2|Hspa9|Tfrc|Atp7a|Fn1	http://amigo.geneontology.org/amigo/term/GO:0051087	Molecular function
RNA polymerase II transcription regulatory region sequence-specific DNA binding	GO:0000977	10	366	0.00056898	0.00505799	E2f7|Cdc5l|Mecom|Sf1|Klf3|Atf5|Atf4|Rela|Dlx1|Atf3	http://amigo.geneontology.org/amigo/term/GO:0000977	Molecular function
syndecan binding	GO:0045545	2	9	0.00060359	0.00520955	Hpse|Sema5a	http://amigo.geneontology.org/amigo/term/GO:0045545	Molecular function
protein tyrosine kinase activator activity	GO:0030296	2	9	0.00060359	0.00520955	Erbb3|Ghr	http://amigo.geneontology.org/amigo/term/GO:0030296	Molecular function
amino acid transmembrane transporter activity	GO:0015171	3	33	0.000655951	0.00561138	Slc7a5|Slc6a6|Slc7a1	http://amigo.geneontology.org/amigo/term/GO:0015171	Molecular function
NADP binding	GO:0050661	3	34	0.00073244	0.00606162	Dhfr|Nos2|Hmgcr	http://amigo.geneontology.org/amigo/term/GO:0050661	Molecular function
transferase activity, transferring glycosyl groups	GO:0016757	7	208	0.000781627	0.00629082	Dpy19l1|St3gal1|Ext1|Piga|Plod3|Gbe1|Fut8	http://amigo.geneontology.org/amigo/term/GO:0016757	Molecular function
protein domain specific binding	GO:0019904	9	321	0.000823587	0.00652926	Stx1a|Tgm2|Plaur|Basp1|Prkar2a|Cnot9|Skil|Sorbs2|Tra2b	http://amigo.geneontology.org/amigo/term/GO:0019904	Molecular function
histone binding	GO:0042393	6	160	0.000868938	0.00682905	Rcc1|Nap1l1|Mllt3|Dek|Ipo7|Smarca5	http://amigo.geneontology.org/amigo/term/GO:0042393	Molecular function
G protein-coupled receptor binding	GO:0001664	4	71	0.000891324	0.00694849	Flna|2610528A11Rik|Ghr|Gnaz	http://amigo.geneontology.org/amigo/term/GO:0001664	Molecular function
leucine zipper domain binding	GO:0043522	2	11	0.000967914	0.00729078	Atf4|Cdc5l	http://amigo.geneontology.org/amigo/term/GO:0043522	Molecular function
protein tyrosine kinase activity	GO:0004713	5	116	0.00103203	0.00765443	Erbb3|Met|Igf1r|Nek1|Srm	http://amigo.geneontology.org/amigo/term/GO:0004713	Molecular function
ATPase activity	GO:0016887	7	217	0.00105475	0.00780298	Lonp1|Smchd1|Hspa9|Smarca5|Kif2a|Abcc1|Spata5	http://amigo.geneontology.org/amigo/term/GO:0016887	Molecular function
protein phosphatase 2A binding	GO:0051721	3	38	0.00110539	0.00807466	Smg7|Eif4ebp1|Hmgcr	http://amigo.geneontology.org/amigo/term/GO:0051721	Molecular function
transferase activity, transferring acyl groups	GO:0016746	6	167	0.00115075	0.00828915	Zdhhc14|Tgm2|Zdhhc2|Naa50|Gpat4|Mboat2	http://amigo.geneontology.org/amigo/term/GO:0016746	Molecular function
heat shock protein binding	GO:0031072	4	75	0.00116101	0.00832605	Atf5|Bag2|Eef1d|Hspa9	http://amigo.geneontology.org/amigo/term/GO:0031072	Molecular function
semaphorin receptor activity	GO:0017154	2	12	0.00119578	0.00844977	Met|Nrp2	http://amigo.geneontology.org/amigo/term/GO:0017154	Molecular function
aminoacyl-tRNA editing activity	GO:0002161	2	12	0.00119578	0.00844977	Iars|Aars	http://amigo.geneontology.org/amigo/term/GO:0002161	Molecular function
3',5'-cyclic-AMP phosphodiesterase activity	GO:0004115	2	12	0.00119578	0.00844977	Pde4b|Pde3b	http://amigo.geneontology.org/amigo/term/GO:0004115	Molecular function
phosphate ion binding	GO:0042301	2	13	0.00146284	0.00968545	Rela|Mthfd2	http://amigo.geneontology.org/amigo/term/GO:0042301	Molecular function
sequence-specific mRNA binding	GO:1990825	2	13	0.00146284	0.00968545	Dhfr|Tyms	http://amigo.geneontology.org/amigo/term/GO:1990825	Molecular function
estradiol 17-beta-dehydrogenase activity	GO:0004303	2	13	0.00146284	0.00968545	Hsd17b12|Hsd17b7	http://amigo.geneontology.org/amigo/term/GO:0004303	Molecular function
cation binding	GO:0043169	2	13	0.00146284	0.00968545	Ppm1l|Gbe1	http://amigo.geneontology.org/amigo/term/GO:0043169	Molecular function
endonuclease activity	GO:0004519	4	80	0.00156751	0.0102846	Tbc1d1|Nob1|Dis3|Dna2	http://amigo.geneontology.org/amigo/term/GO:0004519	Molecular function
GTPase binding	GO:0051020	3	42	0.00160514	0.010437	Flna|Eprs|Iars	http://amigo.geneontology.org/amigo/term/GO:0051020	Molecular function
RNA stem-loop binding	GO:0035613	2	14	0.00173284	0.0109962	Eprs|Mettl16	http://amigo.geneontology.org/amigo/term/GO:0035613	Molecular function
neutral amino acid transmembrane transporter activity	GO:0015175	2	14	0.00173284	0.0109962	Slc1a4|Slc7a5	http://amigo.geneontology.org/amigo/term/GO:0015175	Molecular function
calcium ion binding	GO:0005509	13	613	0.00181986	0.0114482	Cblb|Tgm2|Nin|Fkbp10|Ccbe1|Itsn1|Lrp8|Stim2|Celsr1|Tnnc2|Glce|Micu3|Clstn2	http://amigo.geneontology.org/amigo/term/GO:0005509	Molecular function
SH3 domain binding	GO:0017124	5	129	0.00184452	0.0115781	Cblb|Evl|Sh3kbp1|Sos1|Fut8	http://amigo.geneontology.org/amigo/term/GO:0017124	Molecular function
folic acid binding	GO:0005542	2	15	0.00204915	0.0123803	Dhfr|Tyms	http://amigo.geneontology.org/amigo/term/GO:0005542	Molecular function
aldehyde dehydrogenase (NAD+) activity	GO:0004029	2	15	0.00204915	0.0123803	Aldh1l2|Aldh9a1	http://amigo.geneontology.org/amigo/term/GO:0004029	Molecular function
RNA polymerase II intronic transcription regulatory region sequence-specific DNA binding	GO:0001162	2	15	0.00204915	0.0123803	Zc3h8|Hivep1	http://amigo.geneontology.org/amigo/term/GO:0001162	Molecular function
protein transmembrane transporter activity	GO:0008320	2	15	0.00204915	0.0123803	Timm23|Sec63	http://amigo.geneontology.org/amigo/term/GO:0008320	Molecular function
calcium-dependent protein binding	GO:0048306	4	86	0.00215622	0.0130001	Stx1a|Lrp8|Tnnc2|Syn1	http://amigo.geneontology.org/amigo/term/GO:0048306	Molecular function
Hsp90 protein binding	GO:0051879	3	48	0.00252721	0.0146578	Telo2|Nos2|Fkbp10	http://amigo.geneontology.org/amigo/term/GO:0051879	Molecular function
phosphoprotein phosphatase activity	GO:0004721	5	140	0.00281996	0.015818	Dusp6|Eya2|Ppm1l|Ptprk|Ctdspl2	http://amigo.geneontology.org/amigo/term/GO:0004721	Molecular function
NADPH binding	GO:0070402	2	18	0.00311077	0.0169572	Dhfr|Hmgcr	http://amigo.geneontology.org/amigo/term/GO:0070402	Molecular function
palmitoyltransferase activity	GO:0016409	2	18	0.00311077	0.0169572	Zdhhc14|Zdhhc2	http://amigo.geneontology.org/amigo/term/GO:0016409	Molecular function
proteasome binding	GO:0070628	2	19	0.00351839	0.0186192	Adrm1|Rad23b	http://amigo.geneontology.org/amigo/term/GO:0070628	Molecular function
L-ascorbic acid binding	GO:0031418	2	19	0.00351839	0.0186192	Plod3|P4ha1	http://amigo.geneontology.org/amigo/term/GO:0031418	Molecular function
long-chain fatty acid transporter activity	GO:0005324	2	19	0.00351839	0.0186192	Slc27a4|Abcc1	http://amigo.geneontology.org/amigo/term/GO:0005324	Molecular function
protein tyrosine phosphatase activity	GO:0004725	4	98	0.00374945	0.0197047	Dusp11|Dusp6|Ptprk|Eya2	http://amigo.geneontology.org/amigo/term/GO:0004725	Molecular function
phosphoprotein binding	GO:0051219	3	54	0.00375191	0.0197111	Lrp11|Plat|Pde3b	http://amigo.geneontology.org/amigo/term/GO:0051219	Molecular function
methylated histone binding	GO:0035064	4	99	0.00393468	0.0203433	Chd1|Ncapg2|Ing1|Sgf29	http://amigo.geneontology.org/amigo/term/GO:0035064	Molecular function
xenobiotic transmembrane transporter activity	GO:0042910	2	20	0.00393607	0.0203469	Slc7a5|Abcc1	http://amigo.geneontology.org/amigo/term/GO:0042910	Molecular function
cAMP binding	GO:0030552	2	20	0.00393607	0.0203469	Prkar2a|Pde4b	http://amigo.geneontology.org/amigo/term/GO:0030552	Molecular function
transmembrane receptor protein tyrosine kinase activity	GO:0004714	3	55	0.00403453	0.0206352	Met|Igf1r|Erbb3	http://amigo.geneontology.org/amigo/term/GO:0004714	Molecular function
actin filament binding	GO:0051015	6	210	0.00449052	0.0224526	Add3|Fmnl2|Mtss1|Tnnc2|Flna|Myo10	http://amigo.geneontology.org/amigo/term/GO:0051015	Molecular function
heparin binding	GO:0008201	5	155	0.00466103	0.0231059	Tgfbr3|Hbegf|Hsd17b12|Fn1|Nrp2	http://amigo.geneontology.org/amigo/term/GO:0008201	Molecular function
amyloid-beta binding	GO:0001540	3	58	0.00480705	0.023548	Lrp8|Olfm1|Apbb2	http://amigo.geneontology.org/amigo/term/GO:0001540	Molecular function
DNA replication origin binding	GO:0003688	2	22	0.00495586	0.0239933	Pola1|Orc2	http://amigo.geneontology.org/amigo/term/GO:0003688	Molecular function
HMG box domain binding	GO:0071837	2	23	0.00547637	0.0259092	Hivep1|Tcf12	http://amigo.geneontology.org/amigo/term/GO:0071837	Molecular function
R-SMAD binding	GO:0070412	2	24	0.00605776	0.0278849	Stag1|Zeb2	http://amigo.geneontology.org/amigo/term/GO:0070412	Molecular function
GTP binding	GO:0005525	8	350	0.00637006	0.0291835	Gnl3|Tgm2|Nin|Gnaz|Suclg2|Mfn1|Arl15|Rhobtb1	http://amigo.geneontology.org/amigo/term/GO:0005525	Molecular function
RNA polymerase II core promoter sequence-specific DNA binding	GO:0000979	2	25	0.0065837	0.0299191	Rela|Gtf2a1	http://amigo.geneontology.org/amigo/term/GO:0000979	Molecular function
fibroblast growth factor binding	GO:0017134	2	26	0.00718581	0.0320105	Tgfbr3|Hspa9	http://amigo.geneontology.org/amigo/term/GO:0017134	Molecular function
telomeric DNA binding	GO:0042162	2	26	0.00718581	0.0320105	Telo2|Smg7	http://amigo.geneontology.org/amigo/term/GO:0042162	Molecular function
nucleosome binding	GO:0031491	2	26	0.00718581	0.0320105	Rcc1|Smarca5	http://amigo.geneontology.org/amigo/term/GO:0031491	Molecular function
cadherin binding	GO:0045296	3	66	0.00732787	0.0323452	Ndrg1|Nos2|Pkp4	http://amigo.geneontology.org/amigo/term/GO:0045296	Molecular function
cell adhesion molecule binding	GO:0050839	3	66	0.00732787	0.0323452	Nectin3|Pvr|Adgrl1	http://amigo.geneontology.org/amigo/term/GO:0050839	Molecular function
PDZ domain binding	GO:0030165	4	116	0.0075256	0.0331675	Tgfbr3|Erc1|Tcf7l1|Cask	http://amigo.geneontology.org/amigo/term/GO:0030165	Molecular function
protein-cysteine S-palmitoyltransferase activity	GO:0019706	2	27	0.00784448	0.0341576	Zdhhc14|Zdhhc2	http://amigo.geneontology.org/amigo/term/GO:0019706	Molecular function
bHLH transcription factor binding	GO:0043425	2	27	0.00784448	0.0341576	Tcf7l1|Tcf12	http://amigo.geneontology.org/amigo/term/GO:0043425	Molecular function
insulin receptor binding	GO:0005158	2	28	0.0085883	0.0363592	Grb10|Igf1r	http://amigo.geneontology.org/amigo/term/GO:0005158	Molecular function
phosphatidylinositol 3-kinase binding	GO:0043548	2	28	0.0085883	0.0363592	Met|Igf1r	http://amigo.geneontology.org/amigo/term/GO:0043548	Molecular function
methyltransferase activity	GO:0008168	5	178	0.00906159	0.0379749	Mecom|Tyms|Mettl16|Prmt7|Fbl	http://amigo.geneontology.org/amigo/term/GO:0008168	Molecular function
chemorepellent activity	GO:0045499	2	29	0.00930729	0.0386139	Flrt2|Sema5a	http://amigo.geneontology.org/amigo/term/GO:0045499	Molecular function
transcription corepressor activity	GO:0003714	5	179	0.00934926	0.0387279	Mina|Basp1|Rcor2|Tcerg1|Trib3	http://amigo.geneontology.org/amigo/term/GO:0003714	Molecular function
helicase activity	GO:0004386	4	124	0.00987785	0.0405174	Chd1|Dna2|Smarca5|Gtf2f2	http://amigo.geneontology.org/amigo/term/GO:0004386	Molecular function
gamma-tubulin binding	GO:0043015	2	30	0.0100185	0.0409205	Ndrg1|Pde4b	http://amigo.geneontology.org/amigo/term/GO:0043015	Molecular function
cyclin-dependent protein serine/threonine kinase regulator activity	GO:0016538	2	31	0.0108344	0.0432777	Ccne2|Ccne1	http://amigo.geneontology.org/amigo/term/GO:0016538	Molecular function
microtubule binding	GO:0008017	6	247	0.0108694	0.0433579	Spef1|Haus8|Mtus1|Mast2|Ndrg1|Kif2a	http://amigo.geneontology.org/amigo/term/GO:0008017	Molecular function
molecular adaptor activity	GO:0060090	3	75	0.0111381	0.044006	Itsn1|Telo2|Aimp2	http://amigo.geneontology.org/amigo/term/GO:0060090	Molecular function
nuclease activity	GO:0004518	4	129	0.0118204	0.0455434	Tbc1d1|Nob1|Dis3|Dna2	http://amigo.geneontology.org/amigo/term/GO:0004518	Molecular function
spectrin binding	GO:0030507	2	32	0.0118937	0.0456843	Add3|Myo10	http://amigo.geneontology.org/amigo/term/GO:0030507	Molecular function
endoribonuclease activity	GO:0004521	2	33	0.0131674	0.048139	Tbc1d1|Nob1	http://amigo.geneontology.org/amigo/term/GO:0004521	Molecular function
protein-macromolecule adaptor activity	GO:0030674	3	78	0.0132543	0.0482976	Stx1a|Grb10|Nmd3	http://amigo.geneontology.org/amigo/term/GO:0030674	Molecular function
calmodulin binding	GO:0005516	5	191	0.013352	0.0484752	Edf1|Nos2|Add3|Cask|Myo10	http://amigo.geneontology.org/amigo/term/GO:0005516	Molecular function
cysteine-type endopeptidase activity	GO:0004197	3	79	0.0140759	0.0497721	Usp9x|Usp36|Usp28	http://amigo.geneontology.org/amigo/term/GO:0004197	Molecular function
mRNA 3'-UTR binding	GO:0003730	3	79	0.0140759	0.0497721	Pabpc4|Pum1|Igf2bp2	http://amigo.geneontology.org/amigo/term/GO:0003730	Molecular function

## Sheet: W1CC-up-Lv3
Term	ID	Input number	Background number	p-value	FDR	Input	Hyperlink	Classification
positive regulation of transcription by RNA polymerase II	GO:0045944	94	1208	1.3219e-22	5.35491e-20	Pcgf5|Prdm4|Tfdp1|Csrnp2|Barx2|Klf5|Klf3|Atf5|Atf4|Mybl2|Smarca5|Atf3|Nfic|Nfib|Atad2|Rgcc|Acvr1|Pbx3|Zeb2|Cdc5l|Ddit3|Cebpg|Glis3|Glis1|Mettl23|Vegfa|Myb|Maff|Gabpb1|Gtf2f2|Rbpj|Tcerg1|Meis2|Runx1|Relb|Rela|Foxp1|Foxk2|Myo6|Met|Foxh1|Tcf12|Hivep1|Srf|Tcf7l1|Kmt2c|Zmiz2|Pou3f1|Foxj3|Sox11|Ppp3cb|Zfp639|Ptbp1|Pknox1|Klf13|Prl2c2|Etv4|Klf7|Smad4|Smad3|Ss18|Nipbl|Ccnt1|Tead1|Ago2|E2f7|Nfatc1|Dpf1|Ro…	http://amigo.geneontology.org/amigo/term/GO:0045944	Biological process
regulation of transcription, DNA-templated	GO:0006355	78	1075	1.25689e-17	3.29453e-15	E2f7|Lin54|Aire|Ahctf1|Tle3|Bach2|Rbpj|Lbx1|Zfp703|Apbb2|Mllt3|Foxh1|Runx1|Foxp1|Rybp|Relb|Rela|Pknox1|Zfp354a|E4f1|Mlf2|Foxk2|Foxp4|Smad4|Nfib|Smad3|Barx2|Eaf1|Klf5|Ddit3|Tfdp1|Elk4|Rbak|Atf4|Gcfc2|Mybl2|Spty2d1|Zfp959|Pbx3|Ago2|Nfic|Arntl|Emsy|Srf|Lrrfip2|Trp53|Nfatc1|Celsr2|Rora|Atad2|Atf5|Hes2|Meis2|Npas1|Ebf1|Foxj3|Batf3|E2f8|Tead1|Etv4|Kmt2c|Pou3f1|Setd2|Cebpg|Cirh1a|Sox11|Creb5|Zfp36l2|Sf1…	http://amigo.geneontology.org/amigo/term/GO:0006355	Biological process
negative regulation of transcription by RNA polymerase II	GO:0000122	66	853	1.4593e-16	3.09651e-14	E2f7|Nfatc1|Bach2|Rbpj|Tcerg1|H2afy|Npas1|Runx1|Vegfa|Wfs1|Rybp|Relb|Rela|Gatad2a|Zfp354a|Barx2|Foxp1|Sox11|Foxp4|Smad4|Mier2|Nipbl|Fam220a|Smad3|Klf7|Met|Klf5|Foxh1|Klf3|Elk4|Trib3|Atf5|Atf4|Gcfc2|Uri1|Rnf2|Hivep1|Atf3|Nfic|Nfib|Zbtb10|Ovol1|Trp53|Ccne1|Tcf7l1|E2f8|Per2|Pcbp3|Batf3|Hes2|Zeb2|Zc3h8|Ddit3|Epo|Glis3|Cggbp1|Glis1|Wnt10b|Ets2|E4f1|Skil|Smyd2|Ctnnbip1|Myb|Dlx1|Irx2	http://amigo.geneontology.org/amigo/term/GO:0000122	Biological process
angiogenesis	GO:0001525	34	251	3.40516e-16	6.897e-14	Tgfbr3|Fn1|Rbpj|Pde3b|Angptl6|Vegfa|Ang2|Flna|Tnfrsf12a|Pknox1|Nrp2|Efnb2|Ccbe1|Vav3|Epha2|Hbegf|Klf5|Adam15|Col4a1|Plxdc1|Gna13|Tgfa|Tnfsf12|Tgfbr1|Vash1|Rora|Epo|Sema3e|Ptgs2|Acvr1|Vegfd|Ramp3|Apln|Setd2	http://amigo.geneontology.org/amigo/term/GO:0001525	Biological process
positive regulation of transcription, DNA-templated	GO:0045893	54	626	7.22671e-16	1.4001e-13	Aire|Nfatc1|Rbpj|Asph|Map3k5|Mllt3|Runx1|Rybp|Srf|Rela|Pknox1|Tfdp1|Igf1r|Foxp1|Foxk2|Mecom|Smad3|Klf7|Ss18|Klf5|Foxh1|Tcf12|Atf5|Atf4|Tead1|Smarca5|Nfib|Tgfbr1|Jmjd6|Trp53|Tmsb4x|Ankrd49|Tcf7l1|Rora|Atad2|Epo|Ebf1|Brd7|Ing1|Etv4|Arntl|Plcb1|Pou3f1|Ddit3|Acvr1|Sox11|Creb5|Glis1|Sf1|Ets2|Smad4|Kat6a|Ptges2|Myb	http://amigo.geneontology.org/amigo/term/GO:0045893	Biological process
multicellular organism development	GO:0007275	74	1092	2.25756e-15	4.19154e-13	Ick|Mea1|Siah1b|Nepro|Ahctf1|Tle3|Wnt10b|Lbx1|Spred1|Spred2|Epha2|Vegfd|Vegfa|Igf1r|Ang2|Srf|Fbxo45|Tnfrsf12a|Nrp2|Efnb2|Strbp|Gpr157|Epha8|Mecom|Ccbe1|Aimp2|Olfm1|Zfp354a|Met|Flrt3|Flrt2|Cbll1|Apln|Tenm4|Suco|Donson|Edf1|Tnfsf12|Kctd11|Foxn2|Jmjd6|Diaph2|Mfn1|Nipbl|Ndel1|Rbpms2|Celsr2|Rora|Meis2|Stk4|Celsr1|Ebf1|Tcf12|Mbnl3|Erbb3|Sema3c|Setd2|Sema3e|Sema5a|Farp1|Angptl6|Sox11|Gadd45b|Aida|Paqr5|…	http://amigo.geneontology.org/amigo/term/GO:0007275	Biological process
regulation of transcription by RNA polymerase II	GO:0006357	49	652	1.34377e-12	1.71082e-10	Zfp617|Pcgf5|Bach2|Rbpj|Npas1|Runx1|Vegfa|Relb|Pknox1|Tfdp1|Klf13|Etv4|Bnc2|Hr|Nipbl|Smad3|Barx2|Klf5|Foxh1|Elk4|Jmjd1c|Atf5|Atf4|Wnt10b|Atf3|Tead4|Nfatc1|Zbtb10|Trp53|Tcf7l1|Cask|Ccnt1|Brip1|Batf3|Brd7|Uri1|Pou3f1|Ddit3|Cebpg|Epo|Tada2a|Cggbp1|Glis1|Sf1|Ets2|Smad4|Tada2b|Dlx1|Irx2	http://amigo.geneontology.org/amigo/term/GO:0006357	Biological process
regulation of cell cycle	GO:0051726	21	130	1.96894e-12	2.37124e-10	Arntl|E2f7|Zfp703|Ccnd2|Trp53|Mecom|Gadd45b|Ccne1|E2f8|Ccne2|Pum1|Bop1|Tfdp1|Rgcc|Atf5|Apc|Per2|Wfs1|Csnk2a2|Bcr|Plcb1	http://amigo.geneontology.org/amigo/term/GO:0051726	Biological process
cell differentiation	GO:0030154	63	1004	4.02434e-12	4.59807e-10	Mea1|Plet1|Cfap69|Tle3|Lbx1|Ankrd49|Tgfbr1|Epha2|Vegfd|Vegfa|Ang2|Lrrc8a|Sf1|Tnfrsf12a|Peg10|Smad4|Efnb2|Strbp|Gpr157|Etv4|Mecom|Aimp2|Prmt7|Tcf12|Smad3|Nrp2|Elk4|Tenm4|Hes2|Ago2|Edf1|Tnfsf12|Kctd11|Foxn2|Jmjd6|Diaph2|Nap1l1|Ndel1|Tcf7l1|Srm|Pum1|Sema3c|Sema3e|Batf3|Pou3f1|Chd5|Sema5a|Fkbp10|Angptl6|Sox11|Gadd45b|Glis1|Paqr5|Txnrd3|Ets2|Gna13|Spata5|Rfng|Setd2|Kif2a|Dlx1|Gas7|Eya2	http://amigo.geneontology.org/amigo/term/GO:0030154	Biological process
cell cycle	GO:0007049	46	619	8.17742e-12	8.67585e-10	Ncapg2|Haus8|Ahctf1|Ccnd2|E2f8|Mis12|Csnk2a2|Tfdp1|Cdc7|Triobp|Nek1|Usp44|Nipbl|Ctdp1|E4f1|Mtus1|Usp9x|Arhgap8|Ccnt1|Spc25|E2f7|Kctd11|Asun|Vash1|Trp53|Ccne2|Ccne1|Cdc5l|Ncapd3|Usp39|Mapk6|Rgcc|Brd7|Ing1|Usp37|Rcc1|Rcc2|Ddit3|Anapc11|Prr5|Snx18|Dync1li1|Pard3b|Papd5|Lin54|Kif2a	http://amigo.geneontology.org/amigo/term/GO:0007049	Biological process
in utero embryonic development	GO:0001701	29	289	3.16954e-11	2.93816e-09	Runx1|Vegfa|Nmt1|Gatad2a|Tmem231|Smad4|Foxp1|Mecom|Hcn3|Smad3|Usp9x|Gna13|Eif2s2|Tgfbr3|Tgfbr1|Srf|Trp53|Plod3|Kdm6a|Mbnl1|Acvr1|Fkbp10|Myo1e|Tanc2|Cubn|Mtss1|Tead4|Myb|Maff	http://amigo.geneontology.org/amigo/term/GO:0001701	Biological process
protein phosphorylation	GO:0006468	42	556	3.32932e-11	3.01131e-09	Ick|D8Ertd82e|Rock2|Prkg2|Csnk2a2|Rps6ka2|Map4k4|Epha8|Scyl2|Epha2|Matk|Mok|Met|Sik2|Trib3|Ccnt1|Eif2s1|Ulk2|St3gal1|Stk40|Erbb3|Cdkl1|Ccne1|Trp53rka|Pdik1l|Cask|Srm|Mapk6|Cdkl3|Abl2|Bcr|Lama1|Acvr1|Map3k5|Nek1|Igf1r|Pxk|Mast2|Prkar1b|Tgfbr1|Stk4|Ppp3cb	http://amigo.geneontology.org/amigo/term/GO:0006468	Biological process
negative regulation of cell population proliferation	GO:0008285	34	390	4.30236e-11	3.68679e-09	Rbpj|Lbx1|Asph|Runx1|Tnfrsf9|Klf13|Rps6ka2|Smad4|Dnajb2|Aimp2|Smad3|Brip1|Atf5|Ndrg1|Camk2n1|Gdf11|E2f7|Nfib|Srf|Trp53|Cd200|Stk4|Rgcc|Brd7|Cth|Ing1|Ptgs2|Drg1|Chd5|Ptprk|Smyd2|Apc|Dlc1|Ddah1	http://amigo.geneontology.org/amigo/term/GO:0008285	Biological process
apoptotic process	GO:0006915	42	565	5.53493e-11	4.65352e-09	Dram1|Ero1l|Bnip3l|Relt|Csrnp2|Mapt|Fadd|Rybp|Tnfrsf12a|Csnk2a2|Peg10|Mecom|Comp|Rnf183|Aimp2|Epha2|Cycs|Tnfrsf21|Trib3|Kremen1|Sh3kbp1|Tnfsf12|Tgfbr1|Bag1|Trp53|Sh3glb1|Map3k5|Epo|Stk4|Gadd45b|Chac1|Zc3h8|Ddit3|Eva1a|Rffl|Usp53|Ppp1r15a|Fam188a|Rnf152|Dlc1|Bnip1|Tnfrsf9	http://amigo.geneontology.org/amigo/term/GO:0006915	Biological process
cell migration	GO:0016477	27	264	8.74035e-11	7.08127e-09	Sirpa|Gab2|D8Ertd82e|Pik3c2b|Vegfa|Gpc6|Iqgap1|Bdkrb1|Itgb4|Met|Vav3|Epha2|Prpf40a|Hbegf|Usp9x|Ndel1|Lamb1|Sh3kbp1|Fut8|Tgfbr3|Fmnl2|Podxl|Pvr|Dock5|Apc|Ptprk|Coro6	http://amigo.geneontology.org/amigo/term/GO:0016477	Biological process
mRNA processing	GO:0006397	31	343	1.05821e-10	8.2726e-09	Raly|Tcerg1|Rbmx2|Fip1l1|Rngtt|Mtpap|Ptbp1|Hnrnpf|Usp49|Aqr|Sp2|Prpf40a|Tra2a|Scaf4|Tra2b|Gcfc2|Kin|Jmjd6|Plcb1|Pabpc1|Cstf2|Usp39|Mbnl1|Mbnl3|Luc7l3|Ythdc1|Cdc5l|Prpf38b|Celf4|Celf2|Papd5	http://amigo.geneontology.org/amigo/term/GO:0006397	Biological process
positive regulation of cell population proliferation	GO:0008284	40	545	2.01938e-10	1.49973e-08	Tgfbr3|Fn1|Il11|Rbpj|Ccnd2|Gab2|Fam60a|Vegfd|Vegfa|Csf2|Rela|Cdc7|Efnb2|Prl2c2|Igf1r|Tpd52|Hilpda|Tgfbr1|Hbegf|Nmb|Slc25a33|Wnt10b|Atf3|Apln|Tgfa|Recql4|Zfp703|Erbb3|Meis2|Tnfsf13|Epo|Hmgcr|Odc1|Ptgs2|Timp1|Sox11|Kitl|Ptger4|Slc25a27|Shmt2	http://amigo.geneontology.org/amigo/term/GO:0008284	Biological process
response to endoplasmic reticulum stress	GO:0034976	14	75	6.70137e-10	4.73989e-08	Sec16a|Ero1l|Ddit3|Tmem259|P4hb|Pdia3|Rnf183|Map3k5|Ppp1r15a|Uba5|Trib3|Atf4|Wfs1|Eif2s1	http://amigo.geneontology.org/amigo/term/GO:0034976	Biological process
negative regulation of signal transduction	GO:0009968	12	53	1.00355e-09	6.87975e-08	Socs5|Socs4|Rgs20|Acvr1|Socs2|Erbb3|Stag1|Pmepa1|Ubash3b|Pak1ip1|Rgs17|Rgs9	http://amigo.geneontology.org/amigo/term/GO:0009968	Biological process
cellular response to DNA damage stimulus	GO:0006974	35	488	3.28125e-09	1.97584e-07	Smchd1|Stub1|Cdkn2aip|Paxip1|Inip|Usp28|Faap20|Pms2|Fbxo45|Slx4|Nek1|Vav3|Rnf168|Smc6|Nipbl|Rad52|Brip1|Wdhd1|Kin|E2f7|Emsy|Trp53|Atad5|Ung|Nthl1|Nabp1|Spidr|Cdc5l|Dna2|Rad23b|Atrip|Helb|Apc|Setd2|Eya2	http://amigo.geneontology.org/amigo/term/GO:0006974	Biological process
phosphorylation	GO:0016310	39	583	3.71349e-09	2.17728e-07	Ick|Pank1|Uck2|Rock2|Prkg2|Csnk2a2|Cdc7|Rps6ka2|Map4k4|Epha8|Pip5k1b|Epha2|Srm|Matk|Mok|Met|Pi4k2b|Sik2|Aldh18a1|Sgms2|Ulk2|Tgfbr1|Stk40|Cdkl1|Pdik1l|Cask|Pfkp|Mapk6|Cdkl3|Abl2|Bcr|Erbb3|Acvr1|Hk2|Map3k5|Nek1|Igf1r|Mast2|Stk4	http://amigo.geneontology.org/amigo/term/GO:0016310	Biological process
actin filament organization	GO:0007015	17	135	5.47878e-09	3.09364e-07	Abl2|Srf|Diaph2|Triobp|Tmsb4x|Myo1e|Myo19|Spire1|Myo6|Tpm2|Mtss1|Arhgap12|Sirpa|Rhobtb1|Sorbs2|Sh3kbp1|Coro6	http://amigo.geneontology.org/amigo/term/GO:0007015	Biological process
negative regulation of transcription, DNA-templated	GO:0045892	37	546	5.93219e-09	3.30423e-07	Rbpj|Npas1|Runx1|Zfp639|Relb|Rela|Gatad2a|Kat6a|Smad4|Foxp1|Foxk2|Rcor2|Hr|Csf2|Nipbl|Ovol1|Trib3|Atf5|Hes2|Btaf1|Atf3|Nfic|Zfp703|Dpf1|Trp53|Plcb1|Tcf7l1|Per2|Basp1|Brd7|Arntl|Zc3h8|Ddit3|Hivep1|Mecom|Myb|Ptprk	http://amigo.geneontology.org/amigo/term/GO:0045892	Biological process
positive regulation of cell migration	GO:0030335	23	247	7.72874e-09	4.19991e-07	Plet1|Fn1|Tgfbr1|Rock2|Vegfa|Igf1r|Tjp1|Map4k4|Atp8a1|Smad3|Hbegf|Arhgap8|Cbll1|Lamb1|Zfp703|Fermt3|Acvr1|Abcc1|Sema3c|Sema3e|Sema5a|Prr5|Apc	http://amigo.geneontology.org/amigo/term/GO:0030335	Biological process
nervous system development	GO:0007399	31	427	1.52566e-08	7.6386e-07	Fn1|Lbx1|Tgfbr1|Sema3e|Vegfa|Igf2bp2|Nrp2|Efnb2|Epha8|Zswim6|Met|Olfm1|Ndel1|Ulk2|Fbxo45|Kctd11|Dpf1|Nap1l1|Tcf12|Tcf7l1|Mbnl1|Chac1|Erbb3|Sema3c|Chd5|Sema5a|Sox11|Mtss1|Rfng|Kif2a|Gas7	http://amigo.geneontology.org/amigo/term/GO:0007399	Biological process
positive regulation of pri-miRNA transcription by RNA polymerase II	GO:1902895	10	44	1.69166e-08	8.28357e-07	Gnl3|Tgfbr1|Srf|Trp53|Smad4|Smad3|Klf5|Apln|Rela|Tead1	http://amigo.geneontology.org/amigo/term/GO:1902895	Biological process
negative regulation of apoptotic process	GO:0043066	36	547	1.88557e-08	9.03453e-07	Bnip3l|Fn1|Plaur|Ccnd2|Apbb2|Vegfa|Arhgap10|Flna|Rela|Igf1r|Map4k4|Comp|Smad3|Atf5|Tgfa|Tgfbr1|Bag1|Stk40|Ghr|Trp53|3110001I22Rik|Asns|Epo|Tfrc|Hmgcr|Ung|Cth|Naa16|Ptgs2|Timp1|Naa35|Kitl|Slc25a27|Prdx6|Apc|Rnf157	http://amigo.geneontology.org/amigo/term/GO:0043066	Biological process
regulation of cell population proliferation	GO:0042127	21	221	2.06387e-08	9.78363e-07	Gnl3|Drg1|Nos2|Kctd11|Ghr|Trp53|Mtr|Mina|Rbpj|Ptgs1|Csf2|Srm|Mecom|Tnfrsf9|Ptgs2|Atf5|Ndrg1|Tead1|Serpine1|Erbb3|Smad4	http://amigo.geneontology.org/amigo/term/GO:0042127	Biological process
intracellular signal transduction	GO:0035556	30	412	2.30825e-08	1.08269e-06	Ick|Socs4|Socs2|Itsn1|Gab2|Rock2|Rps6ka2|Map4k4|Sik2|Smad4|Vav3|Mok|Ss18|Gna13|Socs5|Rgs9|Nlrc3|Tgfbr3|Nfatc1|Adcy1|Plcb1|Tfrc|Mapk6|Bcr|Cblb|Stac2|Plcl1|Mast2|Depdc5|Stk4	http://amigo.geneontology.org/amigo/term/GO:0035556	Biological process
negative regulation of cold-induced thermogenesis	GO:0120163	10	47	3.07155e-08	1.39661e-06	Arntl|Ddit3|Tle3|Rbpj|Plcl1|Pctp|Pgam5|Atf4|Rheb|Wnt10b	http://amigo.geneontology.org/amigo/term/GO:0120163	Biological process
cell division	GO:0051301	28	379	4.20159e-08	1.88634e-06	Ncapg2|Haus8|Ahctf1|Ccnd2|Mis12|Cdc7|Triobp|Nek1|Usp44|Ctdp1|E4f1|Usp9x|Ccnt1|Spc25|Asun|Ccne2|Ccne1|Ncapd3|Usp39|Usp37|Rcc1|Rcc2|Anapc11|Snx18|Dync1li1|Pard3b|Papd5|Kif2a	http://amigo.geneontology.org/amigo/term/GO:0051301	Biological process
collagen fibril organization	GO:0030199	10	50	5.21524e-08	2.27835e-06	Tgfbr1|Fkbp10|Ext1|Plod3|Col11a2|P4ha1|Adamts14|Comp|Atp7a|Crtap	http://amigo.geneontology.org/amigo/term/GO:0030199	Biological process
positive regulation of gene expression	GO:0010628	34	528	6.63965e-08	2.81774e-06	Fn1|Rbpj|Rock2|Vegfa|Relb|Kat6a|Rps6ka2|Kif1b|Ptger4|Csf2|Smad3|Met|Tcf12|Atf4|Camk2n1|Atf3|Ago2|Nfatc1|Tgfbr1|Vash1|Trp53|Tcf7l1|Tfrc|Pkp3|Rgcc|Serpine1|Etv4|Erbb3|Pou3f1|Sox11|Ramp3|Sf1|Ppp1r15a|Kdm6a	http://amigo.geneontology.org/amigo/term/GO:0010628	Biological process
transforming growth factor beta receptor signaling pathway	GO:0007179	12	79	7.06042e-08	2.96804e-06	Tgfbr3|Tgfbr1|Acvr1|Trp53|Smad4|Smad3|Usp9x|Skil|Usp15|Foxh1|Ptprk|Fut8	http://amigo.geneontology.org/amigo/term/GO:0007179	Biological process
RNA splicing	GO:0008380	22	259	7.23166e-08	3.01162e-06	Raly|Tcerg1|Rbmx2|Ptbp1|Tra2a|Hnrnpf|Usp49|Aqr|Sp2|Prpf40a|Tra2b|Gcfc2|Jmjd6|Pabpc1|Usp39|Mbnl1|Mbnl3|Luc7l3|Ythdc1|Cdc5l|Prpf38b|Celf4	http://amigo.geneontology.org/amigo/term/GO:0008380	Biological process
negative regulation of transforming growth factor beta receptor signaling pathway	GO:0030512	11	67	9.51335e-08	3.92514e-06	Tgfbr3|Smurf2|Vasn|Spred2|Trp53|Stub1|Stag1|Spred1|Pmepa1|Skil|Peg10	http://amigo.geneontology.org/amigo/term/GO:0030512	Biological process
cytoskeleton organization	GO:0007010	14	113	9.76566e-08	3.99228e-06	Pvr|Sirpa|Diaph3|Fmnl2|Prpf40a|Dock5|Ss18|Mast2|Gan|Arhgap10|Sipa1l3|Dlc1|Sh3kbp1|Pacsin2	http://amigo.geneontology.org/amigo/term/GO:0007010	Biological process
negative regulation of fat cell differentiation	GO:0045599	10	54	1.04164e-07	4.18157e-06	Arntl|Ddit3|Wnt10b|Insig1|Rora|Smad3|Ankrd26|Vegfa|Zfp36l2|Trib3	http://amigo.geneontology.org/amigo/term/GO:0045599	Biological process
actin cytoskeleton organization	GO:0030036	18	190	1.50394e-07	5.9306e-06	Arhgef10|Srf|Diaph2|Coro2b|Diaph3|Fmnl2|Spire1|Prr5|Rock2|Mtss1|Arhgap8|Rhobtb1|Cobl|Flna|Abl2|Dlc1|Bcr|Pacsin2	http://amigo.geneontology.org/amigo/term/GO:0030036	Biological process
DNA repair	GO:0006281	26	364	1.98037e-07	7.60735e-06	Smchd1|Stub1|Paxip1|Inip|Usp28|Faap20|Pms2|Slx4|Rnf168|Smc6|Rad52|Brip1|Wdhd1|Kin|Recql4|Emsy|Ung|Nthl1|Nabp1|Spidr|Cdc5l|Dna2|Rad23b|Atrip|Setd2|Eya2	http://amigo.geneontology.org/amigo/term/GO:0006281	Biological process
ubiquitin-dependent protein catabolic process	GO:0006511	22	277	2.13842e-07	8.14426e-06	Siah1b|Stub1|Usp28|Ankib1|Adrm1|Ubr4|Fbxo45|Usp49|Arih1|Usp44|Rnf168|Usp9x|Spsb1|3110001I22Rik|Fbxl2|Usp15|Usp31|Usp36|Usp37|Smurf2|Rffl|Anapc11	http://amigo.geneontology.org/amigo/term/GO:0006511	Biological process
protein stabilization	GO:0050821	17	176	2.25575e-07	8.44673e-06	Naa16|Bag2|Tcf7l1|Trp53|Wnt10b|Csn3|Atp1b3|Apbb2|Smad3|Usp9x|Sec16a|Stk4|Telo2|Flna|Wfs1|Usp36|Crtap	http://amigo.geneontology.org/amigo/term/GO:0050821	Biological process
G1/S transition of mitotic cell cycle	GO:0000082	10	60	2.5969e-07	9.56346e-06	Rcc1|Ccne1|Acvr1|Nfatc1|Ccne2|Ccnd2|Eif4ebp1|Rgcc|Myb|Usp37	http://amigo.geneontology.org/amigo/term/GO:0000082	Biological process
negative regulation of ERK1 and ERK2 cascade	GO:0070373	11	77	3.69572e-07	1.28657e-05	Dusp6|Sirpa|Smad4|Eif3a|Spred1|Spred2|Ankrd26|Camk2n1|Psca|Dusp10|Atf3	http://amigo.geneontology.org/amigo/term/GO:0070373	Biological process
endoplasmic reticulum unfolded protein response	GO:0030968	9	49	3.87721e-07	1.33929e-05	Ppp1r15a|Ero1l|Ddit3|Stub1|Vimp|Derl1|Atf4|Wfs1|Atf3	http://amigo.geneontology.org/amigo/term/GO:0030968	Biological process
blood vessel morphogenesis	GO:0048514	8	37	4.23511e-07	1.44058e-05	Efnb2|Lama1|Col4a1|Sos1|Epha2|Vegfa|Ang2|Foxn2	http://amigo.geneontology.org/amigo/term/GO:0048514	Biological process
keratinocyte differentiation	GO:0030216	9	50	4.61263e-07	1.54541e-05	Ptgs2|Ptgs1|Rbpj|Pou3f1|Epha2|Stk4|Foxn2|Sprr1a|Bcr	http://amigo.geneontology.org/amigo/term/GO:0030216	Biological process
gastrulation	GO:0007369	8	38	5.20589e-07	1.70569e-05	Acvr1|Ext1|Trp53|Smad4|Tcf7l1|Smad3|Apln|Srf	http://amigo.geneontology.org/amigo/term/GO:0007369	Biological process
lipid metabolic process	GO:0006629	32	532	6.11815e-07	1.97554e-05	Cers6|Dhrs9|Slc16a1|Wnt10b|Mboat2|Hsd17b12|Cpt1b|Cubn|Prdx6|Gpat4|Acap1|Sgms2|Fads6|Dagla|Msmo1|Plcb1|Hmgcr|Insig1|Pla2g4c|Mecr|Samd8|Hsd17b6|Hsd17b7|Osbpl10|Ptgs2|Ptgs1|Ptges2|Plcl1|Pnpla2|Npc1|Abhd2|Slc27a4	http://amigo.geneontology.org/amigo/term/GO:0006629	Biological process
negative regulation of DNA-binding transcription factor activity	GO:0043433	11	82	6.92212e-07	2.18759e-05	Egln1|Ddit3|Cebpg|Hr|Igf1r|Foxh1|Ctnnbip1|Flna|Kat6a|Wfs1|Rnf2	http://amigo.geneontology.org/amigo/term/GO:0043433	Biological process
protein localization to plasma membrane	GO:0072659	15	154	8.38507e-07	2.57682e-05	Zdhhc2|Cask|Prkg2|Atp1b3|Rock2|Epha2|Tspan33|Rapgef6|Pkp3|Ramp3|Sec16a|Elf1|Flna|Efr3a|Fam126a	http://amigo.geneontology.org/amigo/term/GO:0072659	Biological process
branching involved in blood vessel morphogenesis	GO:0001569	8	41	9.09135e-07	2.75875e-05	Sema3e|Sema5a|Srf|Stk4|Vegfa|Gna13|Col4a1|Acvr1	http://amigo.geneontology.org/amigo/term/GO:0001569	Biological process
ribosome biogenesis	GO:0042254	12	101	9.33882e-07	2.81174e-05	Gnl2|Wdr43|Nop58|Cirh1a|Mina|Eif6|Pak1ip1|Nop14|Nhp2|Bop1|Nol11|Malsu1	http://amigo.geneontology.org/amigo/term/GO:0042254	Biological process
cell adhesion	GO:0007155	33	572	1.08526e-06	3.22394e-05	Hpse|Ext1|Nectin3|Tnfrsf12a|Clstn2|Efnb2|Ctnnal1|Cdh17|Epha8|Comp|Epha2|Flrt3|Flrt2|Adam15|Lamb1|Tcam1|Plcb1|Celsr2|Fn1|Lpp|Podxl|Fermt3|Pkp4|Pkp3|Celsr1|Abl2|Itgb4|9430020K01Rik|Pvr|Lama1|Kitl|Pard3b|Ptprk	http://amigo.geneontology.org/amigo/term/GO:0007155	Biological process
rRNA processing	GO:0006364	14	139	1.16397e-06	3.38812e-05	Dis3|Cirh1a|Rrp9|Rpl35a|Mrm1|Bop1|Nop14|Pop5|Papd5|Rrp12|Nhp2|Wdr43|Nol11|Fbl	http://amigo.geneontology.org/amigo/term/GO:0006364	Biological process
peptidyl-proline hydroxylation to 4-hydroxy-L-proline	GO:0018401	5	11	1.17795e-06	3.40841e-05	P4ha2|P4hb|P4ha1|Egln1|Ero1l	http://amigo.geneontology.org/amigo/term/GO:0018401	Biological process
blood vessel remodeling	GO:0001974	8	43	1.30472e-06	3.72682e-05	Tgfbr3|Tgm2|Rbpj|Sema3c|Vegfa|Ang2|Flna|Atp7a	http://amigo.geneontology.org/amigo/term/GO:0001974	Biological process
ventricular septum morphogenesis	GO:0060412	8	44	1.5276e-06	4.30821e-05	Tgfbr3|Nfatc1|Egln1|Acvr1|Smad4|Sox11|Rbpj|Tgfbr1	http://amigo.geneontology.org/amigo/term/GO:0060412	Biological process
chromatin organization	GO:0006325	23	338	1.80872e-06	5.03728e-05	Smchd1|H2afy|Rsbn1|Kat6a|Rela|Usp49|Rnf168|Prmt7|Jmjd1c|Smarca5|Chd1|Emsy|Jmjd6|Atad2|Dek|Kdm6a|Kmt2c|Chd5|Sgf29|Rcor2|Smyd2|Setd2|Eya2	http://amigo.geneontology.org/amigo/term/GO:0006325	Biological process
roof of mouth development	GO:0060021	10	76	2.25751e-06	5.95236e-05	Tgfbr3|Tgfbr1|Col11a2|Sos1|2410089E03Rik|Bnc2|Asph|Pak1ip1|Insig1|Gdf11	http://amigo.geneontology.org/amigo/term/GO:0060021	Biological process
sprouting angiogenesis	GO:0002040	7	34	2.50432e-06	6.52588e-05	E2f7|Prl2c2|Sema3e|E2f8|Vegfd|Vegfa|Jmjd6	http://amigo.geneontology.org/amigo/term/GO:0002040	Biological process
heart development	GO:0007507	19	255	2.84421e-06	7.32591e-05	Acvr1|Rps6ka2|Foxp1|Jmjd6|Foxp4|Fn1|2410089E03Rik|Rbpj|Trp53|Nfatc1|Nipbl|Tgfbr1|Flrt3|Kdm6a|Sema3c|Srf|Tead1|Ppp3cb|Nrp2	http://amigo.geneontology.org/amigo/term/GO:0007507	Biological process
dendrite morphogenesis	GO:0048813	8	48	2.90716e-06	7.445e-05	Farp1|Lrp8|Celsr2|Rock2|Klf7|Map6|Abl2|Atp7a	http://amigo.geneontology.org/amigo/term/GO:0048813	Biological process
cell-cell adhesion	GO:0098609	14	151	3.04263e-06	7.7474e-05	Tjp1|Srf|Cdh17|Celsr2|Celsr1|Lpp|Nectin3|Pvr|Pkp3|Cbll1|Pkp4|Cd200|Efr3a|Tcam1	http://amigo.geneontology.org/amigo/term/GO:0098609	Biological process
regulation of autophagy	GO:0010506	9	64	3.48929e-06	8.73499e-05	Dram1|Ddit3|Fbxl2|8430408G22Rik|Depdc5|3110043O21Rik|Mapt|Trib3|Gpr137b	http://amigo.geneontology.org/amigo/term/GO:0010506	Biological process
translation	GO:0006412	19	260	3.7575e-06	9.3019e-05	Eif3c|Mars|Rpl36|Mrpl13|Eif3b|Aars|Aimp2|Rpl35a|Eif6|Rpl22|Rpl15|Yars|Eef1d|Eif3a|Iars|Eprs|Hbs1l|Eif2s1|Gars	http://amigo.geneontology.org/amigo/term/GO:0006412	Biological process
cellular response to transforming growth factor beta stimulus	GO:0071560	8	50	3.95188e-06	9.61277e-05	Tgfbr1|Igf1r|Zfp36l2|Serpine1|Usp9x|Runx1|Smad3|Dlx1	http://amigo.geneontology.org/amigo/term/GO:0071560	Biological process
neural crest cell migration	GO:0001755	8	50	3.95188e-06	9.61277e-05	Sema3c|Sema3e|Sema5a|Kitl|Nrp2|Acvr1|Nrtn|Zeb2	http://amigo.geneontology.org/amigo/term/GO:0001755	Biological process
protein deubiquitination	GO:0016579	10	81	3.98692e-06	9.65529e-05	Usp49|Usp44|Usp28|Usp53|Usp39|Usp9x|Usp15|Usp31|Usp36|Usp37	http://amigo.geneontology.org/amigo/term/GO:0016579	Biological process
metabolic process	GO:0008152	15	175	4.10593e-06	9.88973e-05	Dna2|Eprs|Mthfd2|Hk2|Plod3|Hlcs|Nthl1|Pygm|Large|Stk4|Prdx6|Rngtt|Pfkp|Gart|Aldh18a1	http://amigo.geneontology.org/amigo/term/GO:0008152	Biological process
intrinsic apoptotic signaling pathway in response to endoplasmic reticulum stress	GO:0070059	7	37	4.3497e-06	0.000104206	Ero1l|Ddit3|Trp53|Map3k5|Trib3|Atf4|Chac1	http://amigo.geneontology.org/amigo/term/GO:0070059	Biological process
mesoderm development	GO:0007498	6	25	4.43486e-06	0.000105518	Acvr1|Ext1|Smad4|Ets2|Vegfa|Ovol1	http://amigo.geneontology.org/amigo/term/GO:0007498	Biological process
regulation of GTPase activity	GO:0043087	10	82	4.46886e-06	0.000105921	Cblb|Fgd6|Rap1gap|Arhgap44|Plxna2|Vav3|Sbf2|Arhgap12|Gpr137b|Iqgap1	http://amigo.geneontology.org/amigo/term/GO:0043087	Biological process
maturation of SSU-rRNA	GO:0030490	5	15	4.72062e-06	0.000111297	Tbc1d1|Nob1|Nol11|Nop14|Cirh1a	http://amigo.geneontology.org/amigo/term/GO:0030490	Biological process
regulation of gene expression	GO:0010468	27	458	5.00963e-06	0.000116874	Ick|Sirpa|Rbpj|Prdm4|Igf2bp2|Fn1|Mecom|Comp|Klf5|Csf2|Mok|Nipbl|Atf5|Tead1|Fut8|Tgfbr1|Stk40|Kdm6a|Pcbp3|Kmt2c|Myb|Cggbp1|Mapk6|Ppp3cb|Setd2|Atp7a|Foxn2	http://amigo.geneontology.org/amigo/term/GO:0010468	Biological process
plasma membrane organization	GO:0007009	6	26	5.57769e-06	0.000127124	Tlcd2|Mtss1l|Baiap2l1|Sptb|Mtss1|Elf1	http://amigo.geneontology.org/amigo/term/GO:0007009	Biological process
axon guidance	GO:0007411	15	180	5.83955e-06	0.000132086	Efnb2|Lama1|Sema3c|Evl|Ext1|Sema5a|Epha8|Smad4|Epha2|Apbb2|Klf7|Flrt3|Flrt2|Sema3e|Nrp2	http://amigo.geneontology.org/amigo/term/GO:0007411	Biological process
negative regulation of protein catabolic process	GO:0042177	7	39	6.22362e-06	0.000139359	Nos2|Smad4|Smad3|Mycbp2|Hmgcr|Flna|Rela	http://amigo.geneontology.org/amigo/term/GO:0042177	Biological process
heart morphogenesis	GO:0003007	9	69	6.58866e-06	0.000146795	Sos1|Kdm6a|Epo|Nipbl|Flrt2|Vegfa|Flna|Kat6a|Dlc1	http://amigo.geneontology.org/amigo/term/GO:0003007	Biological process
regulation of angiogenesis	GO:0045765	6	27	6.86059e-06	0.000152093	Egln1|Vash1|Epha2|Ang2|Tnfrsf12a|Serpine1	http://amigo.geneontology.org/amigo/term/GO:0045765	Biological process
cellular response to oxidative stress	GO:0034599	9	70	7.41761e-06	0.000162024	Lonp1|Chchd4|Prdx6|Zfp36l2|Vimp|Rad52|Atf4|Pycr1|Eif2s1	http://amigo.geneontology.org/amigo/term/GO:0034599	Biological process
actin filament polymerization	GO:0030041	6	28	8.47947e-06	0.000180787	Diaph2|Diaph3|Spire1|Mtss1|Cobl|Gas7	http://amigo.geneontology.org/amigo/term/GO:0030041	Biological process
positive regulation of protein kinase B signaling	GO:0051897	11	108	9.99204e-06	0.000210021	Hpse|Tgfbr1|Rasd2|Sema5a|Hbegf|Itsn1|Igf1r|Ramp3|Met|Vegfa|P2rx4	http://amigo.geneontology.org/amigo/term/GO:0051897	Biological process
axon extension	GO:0048675	6	29	1.02097e-05	0.000213589	Ulk2|Sema5a|Raph1|Usp9x|3110043O21Rik|Mapt	http://amigo.geneontology.org/amigo/term/GO:0048675	Biological process
protein transport	GO:0015031	32	612	1.12071e-05	0.000232273	Ahctf1|Itsn1|Sys1|Tmed5|Blm|Derl1|Kpna4|Kpna3|Nsf|Rrbp1|Chchd4|Cubn|Myo6|Nup155|Kdelr2|Stam|Rab11fip1|Vps26b|Erc1|Sec63|Ipo7|Xpo5|Timm23|Nmd3|Spire1|Rab6a|Ramp3|Snx18|Agap1|Sec16a|Ipo5|Bnip1	http://amigo.geneontology.org/amigo/term/GO:0015031	Biological process
cellular response to hypoxia	GO:0071456	9	74	1.15001e-05	0.000236743	Egln1|Vasn|Bnip3l|Stub1|P4hb|Rora|Vegfa|Rgcc|Eif4ebp1	http://amigo.geneontology.org/amigo/term/GO:0071456	Biological process
cellular response to amino acid starvation	GO:0034198	7	43	1.16648e-05	0.000238433	Sh3glb1|Map3k5|Depdc5|Rnf152|Atf4|Eif2s1|Atf3	http://amigo.geneontology.org/amigo/term/GO:0034198	Biological process
epidermal growth factor receptor signaling pathway	GO:0007173	7	43	1.16648e-05	0.000238433	Tgfa|Socs5|Sos1|Erbb3|Hbegf|Abl2|Iqgap1	http://amigo.geneontology.org/amigo/term/GO:0007173	Biological process
insulin receptor signaling pathway	GO:0008286	8	58	1.18704e-05	0.000241528	Plcb1|Igf1r|Socs4|Grb10|Sik2|Eif4ebp1|Ndel1|Apc	http://amigo.geneontology.org/amigo/term/GO:0008286	Biological process
positive regulation of apoptotic process	GO:0043065	22	355	1.25765e-05	0.000253579	Egln1|Bnip3l|Wnt10b|Tgm2|Apbb2|Fadd|Rybp|Dusp6|Tnfrsf12a|Rps6ka2|Tnfrsf22|Olfm1|Atf4|Tgfbr1|Trp53|Map3k5|Stk4|Dkkl1|Ptgs2|Ddit3|Gadd45b|Apc	http://amigo.geneontology.org/amigo/term/GO:0043065	Biological process
regulation of cell shape	GO:0008360	13	150	1.27063e-05	0.000255043	Sema3e|Fn1|Fmnl2|Plxna2|D8Ertd82e|Prpf40a|Vegfa|Gna13|Rhobtb1|Dlc1|Sh3kbp1|Gas7|Myo10	http://amigo.geneontology.org/amigo/term/GO:0008360	Biological process
positive regulation of proteasomal ubiquitin-dependent protein catabolic process	GO:0032436	9	75	1.30362e-05	0.000259327	Socs5|Bag2|Arih1|Stub1|Dnajb2|Det1|Trib3|Ankib1|Ube2v2	http://amigo.geneontology.org/amigo/term/GO:0032436	Biological process
kidney development	GO:0001822	13	151	1.37321e-05	0.000270754	Tgfbr1|Mmp17|Jmjd6|2410089E03Rik|Smad4|Myo1e|Nek1|Nle1|Vegfa|Ovol1|Apc|Wfs1|Odc1	http://amigo.geneontology.org/amigo/term/GO:0001822	Biological process
positive regulation of B cell proliferation	GO:0030890	7	45	1.57842e-05	0.000305803	Slc39a10|Tirap|Atad5|Vav3|Tcf7l1|Tfrc|Cd320	http://amigo.geneontology.org/amigo/term/GO:0030890	Biological process
intracellular protein transport	GO:0006886	19	288	1.63998e-05	0.000316353	Stx1a|Tmed5|Ipo5|Xpo5|Xpot|Vps26b|Tbc1d1|Rffl|Rab6a|Ramp3|Vimp|Nob1|Nsf|Timm23|Ipo7|Stam|Tbc1d16|Sorcs2|Arl5c	http://amigo.geneontology.org/amigo/term/GO:0006886	Biological process
nitric oxide biosynthetic process	GO:0006809	4	10	1.69094e-05	0.000322001	Nos2|Ddah1|Rora|P2rx4	http://amigo.geneontology.org/amigo/term/GO:0006809	Biological process
signal transduction	GO:0007165	50	1142	1.7066e-05	0.0003236	Ick|Erbb3|Lrpap1|Wnt10b|Gnaz|Pde3b|Arhgap32|Arhgap12|Arhgap10|Fadd|Icosl|P2rx4|Bdkrb1|Rheb|Gpr157|Rasd2|Ptger4|Grb10|Acap1|Iqgap1|Tnfrsf21|Omp|Htr1b|Tenm4|Ndrg1|Adgrb2|Gna13|Ulk2|Arhgap44|Tgfbr1|Rasl10a|Plppr2|Plcb1|Celsr2|Celsr1|Stk4|Adgrl1|Bcr|Pacsin2|Cblb|Drg1|Tirap|Ptprk|Shoc2|Gng12|Plcl1|Apln|Plxna2|Hcrtr1|Dlc1	http://amigo.geneontology.org/amigo/term/GO:0007165	Biological process
seminiferous tubule development	GO:0072520	5	20	1.84567e-05	0.000343731	Smad4|Brip1|Tbc1d20|Adrm1|Jmjd1c	http://amigo.geneontology.org/amigo/term/GO:0072520	Biological process
mRNA splice site selection	GO:0006376	5	20	1.84567e-05	0.000343731	Mbnl1|Celf4|Celf2|Luc7l3|Ythdc1	http://amigo.geneontology.org/amigo/term/GO:0006376	Biological process
embryonic organ development	GO:0048568	7	46	1.85701e-05	0.000344785	Trp53|Tead4|Kdm6a|Tead1|Setd2|Pbx3|Hsd17b7	http://amigo.geneontology.org/amigo/term/GO:0048568	Biological process
integrin-mediated signaling pathway	GO:0007229	9	79	1.9918e-05	0.000368276	Rcc2|Cdh17|Fn1|Vav3|Gab2|Itgb4|Fermt3|Adam15|Fut8	http://amigo.geneontology.org/amigo/term/GO:0007229	Biological process
brain development	GO:0007420	14	180	2.32468e-05	0.000419384	Plcb1|Pou3f1|Ext1|Nfib|Scyl2|Meis2|Igf1r|Met|Nipbl|Bcr|Col4a1|Pbx3|Spata5|Hsd17b7	http://amigo.geneontology.org/amigo/term/GO:0007420	Biological process
proteasome-mediated ubiquitin-dependent protein catabolic process	GO:0043161	14	180	2.32468e-05	0.000419384	Arntl|Fbxo45|Siah1b|Smurf2|Kctd17|Derl1|3110001I22Rik|Dnajb2|Rffl|Stub1|Ddit3|Usp44|Rad23b|Spsb1	http://amigo.geneontology.org/amigo/term/GO:0043161	Biological process
positive regulation of transcription from RNA polymerase II promoter in response to endoplasmic reticulum stress	GO:1990440	4	11	2.39536e-05	0.000430392	Atf4|Ddit3|Atf3|Trp53	http://amigo.geneontology.org/amigo/term/GO:1990440	Biological process
cell redox homeostasis	GO:0045454	8	64	2.47519e-05	0.000441178	Ero1l|Ddit3|Prdx6|P4hb|Pdia3|Vimp|Ptges2|Txnrd3	http://amigo.geneontology.org/amigo/term/GO:0045454	Biological process
DNA replication	GO:0006260	11	120	2.72694e-05	0.000482193	Nfic|Recql4|Pola1|Dna2|Slx4|Nfib|Orc2|E4f1|Kin|Helb|Donson	http://amigo.geneontology.org/amigo/term/GO:0006260	Biological process
positive regulation of sprouting angiogenesis	GO:1903672	5	22	2.85614e-05	0.000501061	9430020K01Rik|Tjp1|Vegfa|Bmper|Ghr	http://amigo.geneontology.org/amigo/term/GO:1903672	Biological process
hemopoiesis	GO:0030097	9	83	2.94401e-05	0.000512443	Rbpj|Ahctf1|Myo1e|Sptb|Zfp36l2|Runx1|Ang2|Pknox1|Foxn2	http://amigo.geneontology.org/amigo/term/GO:0030097	Biological process
regulation of translation	GO:0006417	12	142	3.10545e-05	0.000536221	Larp4b|Dnajc1|Ppp1r15a|Tyms|Cnot9|Pum1|Eif4ebp1|Ptbp1|Igf2bp2|Eif2s1|Eprs|Ago2	http://amigo.geneontology.org/amigo/term/GO:0006417	Biological process
negative regulation of cell adhesion	GO:0007162	7	50	3.17653e-05	0.000542322	Erbb3|Sema5a|Plxna2|Pde3b|Podxl|Cbll1|Lamb1	http://amigo.geneontology.org/amigo/term/GO:0007162	Biological process
positive regulation of neuron death	GO:1901216	7	50	3.17653e-05	0.000542322	Efnb2|Egln1|Ddit3|Aimp2|Map3k5|Mapt|Eif2s1	http://amigo.geneontology.org/amigo/term/GO:1901216	Biological process
lymphocyte homeostasis	GO:0002260	4	12	3.33255e-05	0.000562494	Foxn2|Spns2|Skil|Sos1	http://amigo.geneontology.org/amigo/term/GO:0002260	Biological process
tetrahydrofolate interconversion	GO:0035999	4	12	3.33255e-05	0.000562494	Tyms|Mthfd1l|Mthfd2|Shmt2	http://amigo.geneontology.org/amigo/term/GO:0035999	Biological process
endocytosis	GO:0006897	14	189	3.99692e-05	0.000658347	Lrp11|Sh3kbp1|Itsn1|Myo1e|Myo6|Epn3|Snx18|Eea1|Npc1|Tfrc|3110043O21Rik|Atp9a|Lrp8|Pacsin2	http://amigo.geneontology.org/amigo/term/GO:0006897	Biological process
semaphorin-plexin signaling pathway	GO:0071526	6	37	4.14577e-05	0.000676687	Sema3c|Sema3e|Sema5a|Plxna2|Met|Flna	http://amigo.geneontology.org/amigo/term/GO:0071526	Biological process
response to ischemia	GO:0002931	6	37	4.14577e-05	0.000676687	Per2|Stub1|Trp53|Rock2|Hk2|P2rx4	http://amigo.geneontology.org/amigo/term/GO:0002931	Biological process
embryo development	GO:0009790	8	69	4.30533e-05	0.000695092	Tgfbr1|Foxp1|Acvr1|Triobp|Dlx1|E4f1|Hmgcr|Smarca5	http://amigo.geneontology.org/amigo/term/GO:0009790	Biological process
regulation of protein stability	GO:0031647	9	87	4.35103e-05	0.000699935	Ddi2|Stub1|Tada2a|Cdkn2aip|Asph|Pinx1|Usp28|Dpm3|Usp36	http://amigo.geneontology.org/amigo/term/GO:0031647	Biological process
pathway-restricted SMAD protein phosphorylation	GO:0060389	4	13	4.54243e-05	0.000721019	Tgfbr3|Tgfbr1|Acvr1|Usp15	http://amigo.geneontology.org/amigo/term/GO:0060389	Biological process
negative regulation of cell growth	GO:0030308	11	128	5.07238e-05	0.000793071	Bdkrb1|Trp53|Smad4|Dnajb2|Cdkn2aip|Apbb2|Smad3|Prdm4|Adam15|Cth|Mndal	http://amigo.geneontology.org/amigo/term/GO:0030308	Biological process
transcription by RNA polymerase II	GO:0006366	10	109	5.57673e-05	0.000853949	Klf13|Chd5|Gtf2f2|Glis3|Smad3|Prdm4|Polr2f|Gtf2a1|Sf1|Tfdp1	http://amigo.geneontology.org/amigo/term/GO:0006366	Biological process
regulation of cytokinesis	GO:0032465	6	39	5.67824e-05	0.000866515	Ahctf1|Sh3glb1|Prpf40a|Git1|Myo19|Setd2	http://amigo.geneontology.org/amigo/term/GO:0032465	Biological process
thymus development	GO:0048538	7	55	5.99863e-05	0.000905497	Tgfbr1|Srf|Fadd|Apc|Myb|Adrm1|Foxn2	http://amigo.geneontology.org/amigo/term/GO:0048538	Biological process
lymphangiogenesis	GO:0001946	4	14	6.04119e-05	0.000908703	Nfatc1|Ppp3cb|Vegfa|Ccbe1	http://amigo.geneontology.org/amigo/term/GO:0001946	Biological process
positive regulation of vascular endothelial growth factor production	GO:0010575	5	26	6.55728e-05	0.000970739	Hpse|Atf4|Ptgs2|Rora|Ccbe1	http://amigo.geneontology.org/amigo/term/GO:0010575	Biological process
ribosomal large subunit biogenesis	GO:0042273	5	26	6.55728e-05	0.000970739	Nle1|Bop1|Pak1ip1|Rpl35a|Malsu1	http://amigo.geneontology.org/amigo/term/GO:0042273	Biological process
T cell differentiation in thymus	GO:0033077	6	40	6.61193e-05	0.000975588	Jmjd6|Trp53|Tcf7l1|Zfp36l2|Fadd|Apc	http://amigo.geneontology.org/amigo/term/GO:0033077	Biological process
somitogenesis	GO:0001756	7	56	6.86849e-05	0.000996937	Sema3c|Trp53|Plxna2|Rbpj|Smad3|Nle1|Zeb2	http://amigo.geneontology.org/amigo/term/GO:0001756	Biological process
outflow tract morphogenesis	GO:0003151	7	56	6.86849e-05	0.000996937	Tgfbr3|Sema3c|Sox11|Rbpj|Nipbl|Vegfa|Foxh1	http://amigo.geneontology.org/amigo/term/GO:0003151	Biological process
activation of GTPase activity	GO:0090630	9	92	6.99922e-05	0.00100934	Arhgef10|Rcc2|Mtss1l|Tbc1d1|Epha2|Nob1|Ndel1|Tbc1d16|Bcr	http://amigo.geneontology.org/amigo/term/GO:0090630	Biological process
negative regulation of inflammatory response	GO:0050728	10	112	7.19757e-05	0.00103459	Socs5|Sirpa|Ghr|Ptger4|Metrnl|Rora|Smad3|Vimp|Bcr|Nlrc3	http://amigo.geneontology.org/amigo/term/GO:0050728	Biological process
positive regulation of protein ubiquitination	GO:0031398	8	74	7.36558e-05	0.00105534	Cblb|Stub1|Dnajb2|Aimp2|Paxip1|Derl1|Mycbp2|Wfs1	http://amigo.geneontology.org/amigo/term/GO:0031398	Biological process
actin filament bundle assembly	GO:0051017	6	41	7.6909e-05	0.00109491	Aif1l|Add3|Triobp|Baiap2l1|Abl2|Gas7	http://amigo.geneontology.org/amigo/term/GO:0051017	Biological process
myeloid cell differentiation	GO:0030099	5	27	8.08354e-05	0.00112696	Kat6a|Myb|Runx1|Csf2|Tirap	http://amigo.geneontology.org/amigo/term/GO:0030099	Biological process
focal adhesion assembly	GO:0048041	5	27	8.08354e-05	0.00112696	Dlc1|Rcc2|Ptprk|Bcr|Coro2b	http://amigo.geneontology.org/amigo/term/GO:0048041	Biological process
eyelid development in camera-type eye	GO:0061029	4	15	8.10267e-05	0.0011283	Kmt2c|Sox11|Srf|Sos1	http://amigo.geneontology.org/amigo/term/GO:0061029	Biological process
cellular response to stress	GO:0033554	4	15	8.10267e-05	0.0011283	Relb|Rela|Map3k5|Trp53	http://amigo.geneontology.org/amigo/term/GO:0033554	Biological process
regulation of centrosome cycle	GO:0046605	3	6	8.7376e-05	0.00117984	Atf5|Dync1li1|Cep192	http://amigo.geneontology.org/amigo/term/GO:0046605	Biological process
positive regulation of trophoblast cell migration	GO:1901165	3	6	8.7376e-05	0.00117984	Smurf2|Vegfa|Ago2	http://amigo.geneontology.org/amigo/term/GO:1901165	Biological process
blood vessel endothelial cell proliferation involved in sprouting angiogenesis	GO:0002043	3	6	8.7376e-05	0.00117984	Bmper|Sema5a|Epha2	http://amigo.geneontology.org/amigo/term/GO:0002043	Biological process
positive regulation of transcription from RNA polymerase II promoter in response to hypoxia	GO:0061419	3	6	8.7376e-05	0.00117984	Rbpj|Vegfa|Trp53	http://amigo.geneontology.org/amigo/term/GO:0061419	Biological process
mitochondrion transport along microtubule	GO:0047497	3	6	8.7376e-05	0.00117984	Kif1b|Mapt|Rhot1	http://amigo.geneontology.org/amigo/term/GO:0047497	Biological process
heparin biosynthetic process	GO:0030210	3	6	8.7376e-05	0.00117984	Glce|Slc10a7|Ext1	http://amigo.geneontology.org/amigo/term/GO:0030210	Biological process
regulation of insulin secretion	GO:0050796	6	42	9.15528e-05	0.0012251	Arntl|Nos2|Slc16a1|Pde3b|Per2|Ppp3cb	http://amigo.geneontology.org/amigo/term/GO:0050796	Biological process
phosphatidylinositol phosphorylation	GO:0046854	6	42	9.15528e-05	0.0012251	Socs5|Socs4|Socs2|Pik3c2b|Pi4k2b|Fam126a	http://amigo.geneontology.org/amigo/term/GO:0046854	Biological process
modulation of chemical synaptic transmission	GO:0050804	9	95	9.31516e-05	0.00124276	Prkar2a|Adcy1|Slc6a6|Lrp8|Pxk|Met|Prkar1b|Bcr|Pacsin2	http://amigo.geneontology.org/amigo/term/GO:0050804	Biological process
regulation of protein binding	GO:0043393	5	28	9.78122e-05	0.00130105	Tgfbr3|Cblb|Tgfbr1|Ubash3b|Cycs	http://amigo.geneontology.org/amigo/term/GO:0043393	Biological process
protein dephosphorylation	GO:0006470	11	138	0.000106749	0.00139903	Ctdspl2|Dusp11|Fam220a|Ctdp1|Pdp1|Ptp4a2|Ppp3cb|Dusp6|Ptprk|Dusp10|Eya2	http://amigo.geneontology.org/amigo/term/GO:0006470	Biological process
phospholipid translocation	GO:0045332	5	29	0.000115016	0.0014942	Atp8a1|Atp11c|Abcc1|Atp9a|Pqlc1	http://amigo.geneontology.org/amigo/term/GO:0045332	Biological process
neuron projection extension	GO:1990138	5	29	0.000115016	0.0014942	Flrt3|Usp9x|Iqgap1|Sema5a|Ndel1	http://amigo.geneontology.org/amigo/term/GO:1990138	Biological process
negative regulation of angiogenesis	GO:0016525	9	98	0.000117646	0.0015179	Sema3e|Epha2|Vash1|Spred1|Rock2|Pde3b|Ang2|Rgcc|Adgrb2	http://amigo.geneontology.org/amigo/term/GO:0016525	Biological process
regulation of actin cytoskeleton organization	GO:0032956	8	79	0.000121492	0.00155119	Arhgap44|Celsr1|Stk4|Rock2|Rhobtb1|Coro2b|Dlc1|Iqgap1	http://amigo.geneontology.org/amigo/term/GO:0032956	Biological process
regulation of Rho protein signal transduction	GO:0035023	8	79	0.000121492	0.00155119	Arhgef10|Fgd6|Sos1|Farp1|Itsn1|Vav3|Dlc1|Bcr	http://amigo.geneontology.org/amigo/term/GO:0035023	Biological process
corticospinal tract morphogenesis	GO:0021957	3	7	0.000133913	0.00165412	Fbxo45|Nin|Zeb2	http://amigo.geneontology.org/amigo/term/GO:0021957	Biological process
establishment of protein localization to mitochondrion	GO:0072655	3	7	0.000133913	0.00165412	Hk2|Ddit3|Chchd4	http://amigo.geneontology.org/amigo/term/GO:0072655	Biological process
mitochondrial DNA repair	GO:0043504	3	7	0.000133913	0.00165412	Dna2|Chchd4|Trp53	http://amigo.geneontology.org/amigo/term/GO:0043504	Biological process
tetrahydrofolate metabolic process	GO:0046653	3	7	0.000133913	0.00165412	Dhfr|Mthfd2|Shmt2	http://amigo.geneontology.org/amigo/term/GO:0046653	Biological process
lens fiber cell morphogenesis	GO:0070309	3	7	0.000133913	0.00165412	Atf4|Tbc1d20|Epha2	http://amigo.geneontology.org/amigo/term/GO:0070309	Biological process
positive regulation of hair follicle development	GO:0051798	3	7	0.000133913	0.00165412	Hpse|Krt17|Foxn2	http://amigo.geneontology.org/amigo/term/GO:0051798	Biological process
regulation of hair cycle	GO:0042634	3	7	0.000133913	0.00165412	Arntl|Nfatc1|Nipbl	http://amigo.geneontology.org/amigo/term/GO:0042634	Biological process
mitochondrial outer membrane permeabilization	GO:0097345	3	7	0.000133913	0.00165412	Bnip3l|Rhot1|Eya2	http://amigo.geneontology.org/amigo/term/GO:0097345	Biological process
regulation of microvillus assembly	GO:0032534	3	7	0.000133913	0.00165412	Podxl|Prl2c2|Klf5	http://amigo.geneontology.org/amigo/term/GO:0032534	Biological process
negative regulation of pri-miRNA transcription by RNA polymerase II	GO:1902894	4	17	0.000137183	0.00167419	Nfib|Rela|Srf|Tgfbr1	http://amigo.geneontology.org/amigo/term/GO:1902894	Biological process
cellular response to platelet-derived growth factor stimulus	GO:0036120	4	17	0.000137183	0.00167419	Mtss1l|Atp7a|Iqgap1|Mars	http://amigo.geneontology.org/amigo/term/GO:0036120	Biological process
telomere maintenance via telomerase	GO:0007004	4	17	0.000137183	0.00167419	Mtr|Pinx1|Nhp2|Telo2	http://amigo.geneontology.org/amigo/term/GO:0007004	Biological process
negative regulation of insulin secretion involved in cellular response to glucose stimulus	GO:0061179	4	17	0.000137183	0.00167419	Klf7|Map4k4|Hmgcr|Pde3b	http://amigo.geneontology.org/amigo/term/GO:0061179	Biological process
phosphatidylinositol-mediated signaling	GO:0048015	6	45	0.000139352	0.00168738	Plcb1|Igf1r|Gab2|Ncs1|Plcl1|Pik3c2b	http://amigo.geneontology.org/amigo/term/GO:0048015	Biological process
cellular response to glucose starvation	GO:0042149	6	45	0.000139352	0.00168738	Trp53|Sik2|Sh3glb1|Slc2a1|Asns|Atf4	http://amigo.geneontology.org/amigo/term/GO:0042149	Biological process
neuron projection development	GO:0031175	12	164	0.000142255	0.00171321	Lama1|Igf1r|Srf|Epha8|Camsap2|Flrt3|Mapt|Ndel1|Lamb1|Apc|Ptprk|Nrtn	http://amigo.geneontology.org/amigo/term/GO:0031175	Biological process
regulation of growth	GO:0040008	8	81	0.000149835	0.0017948	Socs5|Socs4|Kctd11|Socs2|Tgfbr1|E4f1|Vegfa|Mndal	http://amigo.geneontology.org/amigo/term/GO:0040008	Biological process
positive regulation of peptidyl-serine phosphorylation	GO:0033138	9	101	0.000154841	0.00183992	Ptgs2|Il11|Ramp3|Ppp1r15a|Met|Cnot9|Tfrc|Vegfa|Stk4	http://amigo.geneontology.org/amigo/term/GO:0033138	Biological process
neural tube closure	GO:0001843	9	101	0.000154841	0.00183992	Setd2|Mthfd1l|Rock2|Kdm6a|Celsr1|Cobl|Abl2|Dlc1|Zeb2	http://amigo.geneontology.org/amigo/term/GO:0001843	Biological process
positive regulation of mRNA splicing, via spliceosome	GO:0048026	5	31	0.000164789	0.00194259	Prdx6|Celf4|Rnf219|Tra2a|Tra2b	http://amigo.geneontology.org/amigo/term/GO:0048026	Biological process
mRNA polyadenylation	GO:0006378	5	31	0.000164789	0.00194259	Fip1l1|Cstf2|Mtpap|Leo1|Papd5	http://amigo.geneontology.org/amigo/term/GO:0006378	Biological process
negative regulation of epithelial cell migration	GO:0010633	4	18	0.000171963	0.00200593	Tgfbr3|Evl|Mcc|Dusp10	http://amigo.geneontology.org/amigo/term/GO:0010633	Biological process
definitive hemopoiesis	GO:0060216	4	18	0.000171963	0.00200593	Tgfbr3|Runx1|Zfp36l2|Bcr	http://amigo.geneontology.org/amigo/term/GO:0060216	Biological process
positive regulation of CREB transcription factor activity	GO:0032793	4	18	0.000171963	0.00200593	Cd200|Lrp8|Vegfa|Adcy1	http://amigo.geneontology.org/amigo/term/GO:0032793	Biological process
negative regulation of canonical Wnt signaling pathway	GO:0090090	10	124	0.000182011	0.00209571	Ddit3|Tle3|Scyl2|Mcc|Mllt3|Stk4|Dkkl1|Nphp4|Apc|Kremen1	http://amigo.geneontology.org/amigo/term/GO:0090090	Biological process
tRNA aminoacylation for protein translation	GO:0006418	5	32	0.000193725	0.00220031	Iars|Eprs|Yars|Gars|Mars	http://amigo.geneontology.org/amigo/term/GO:0006418	Biological process
ephrin receptor signaling pathway	GO:0048013	5	32	0.000193725	0.00220031	Efnb2|Ss18|Epha2|Git1|Epha8	http://amigo.geneontology.org/amigo/term/GO:0048013	Biological process
T cell homeostasis	GO:0043029	5	32	0.000193725	0.00220031	Zc3h8|Ppp3cb|Spns2|Foxn2|Fadd	http://amigo.geneontology.org/amigo/term/GO:0043029	Biological process
negative regulation of epithelial to mesenchymal transition	GO:0010719	5	32	0.000193725	0.00220031	Tgfbr3|Vegfa|Vasn|Spred1|Spred2	http://amigo.geneontology.org/amigo/term/GO:0010719	Biological process
regulation of T cell differentiation in thymus	GO:0033081	3	8	0.000199369	0.00223213	Adrm1|Foxn2|Sos1	http://amigo.geneontology.org/amigo/term/GO:0033081	Biological process
multicellular organism growth	GO:0035264	10	126	0.000211344	0.00233684	Kmt2c|Stk40|Sos1|Nek1|Comp|Trp53|Kdm6a|Slc25a25|Atf5|Abl2	http://amigo.geneontology.org/amigo/term/GO:0035264	Biological process
negative regulation of cell-matrix adhesion	GO:0001953	4	19	0.00021796	0.00238046	Plet1|Sema3e|Adam15|Cask	http://amigo.geneontology.org/amigo/term/GO:0001953	Biological process
centrosome localization	GO:0051642	4	19	0.00021796	0.00238046	Plxna2|Nin|Asun|Ndel1	http://amigo.geneontology.org/amigo/term/GO:0051642	Biological process
translational initiation	GO:0006413	6	49	0.000229674	0.00249616	Eif3a|Eif3b|Eif3c|Eif2b3|Eif6|Eif2s1	http://amigo.geneontology.org/amigo/term/GO:0006413	Biological process
nucleosome assembly	GO:0006334	7	67	0.000236037	0.00255908	Nap1l1|H2afy|Hist2h2bb|Hist1h2bc|Kat6a|Spty2d1|Smarca5	http://amigo.geneontology.org/amigo/term/GO:0006334	Biological process
methylation	GO:0032259	12	173	0.000241013	0.00259409	Kmt2c|Prdm4|Mrm1|Mecom|Prmt7|Mettl23|Tyms|Smyd2|Setd3|Setd2|Mettl16|Fbl	http://amigo.geneontology.org/amigo/term/GO:0032259	Biological process
positive regulation of angiogenesis	GO:0045766	11	151	0.000252134	0.00270722	Prl2c2|Sema5a|Ccbe1|Hk2|Ddah1|Vegfd|Runx1|Vegfa|Ang2|Serpine1|Ago2	http://amigo.geneontology.org/amigo/term/GO:0045766	Biological process
negative regulation of interleukin-6 production	GO:0032715	6	50	0.000257781	0.00273737	Socs5|Ghr|Sirpa|Vimp|Cd200|Nlrc3	http://amigo.geneontology.org/amigo/term/GO:0032715	Biological process
positive regulation of protein-containing complex assembly	GO:0031334	6	50	0.000257781	0.00273737	Spidr|Tirap|Sh3glb1|Tfrc|Vegfa|Trabd2b	http://amigo.geneontology.org/amigo/term/GO:0031334	Biological process
positive regulation of DNA repair	GO:0045739	5	34	0.000265563	0.00278909	Ube2v2|Rnf168|Cebpg|Smchd1|Eya2	http://amigo.geneontology.org/amigo/term/GO:0045739	Biological process
myeloid dendritic cell differentiation	GO:0043011	4	20	0.000267722	0.0028004	Batf3|Rbpj|Csf2|Relb	http://amigo.geneontology.org/amigo/term/GO:0043011	Biological process
BMP signaling pathway	GO:0030509	8	88	0.000281704	0.0028933	Tgfbr3|Acvr1|Smad4|Comp|Smad3|Usp9x|Usp15|Hivep1	http://amigo.geneontology.org/amigo/term/GO:0030509	Biological process
endochondral bone growth	GO:0003416	3	9	0.000287111	0.00292093	Comp|Ext1|Bnc2	http://amigo.geneontology.org/amigo/term/GO:0003416	Biological process
cellular component organization	GO:0016043	3	9	0.000287111	0.00292093	Fmnl2|Diaph2|Diaph3	http://amigo.geneontology.org/amigo/term/GO:0016043	Biological process
heart trabecula morphogenesis	GO:0061384	3	9	0.000287111	0.00292093	Tgfbr3|Nfatc1|Sos1	http://amigo.geneontology.org/amigo/term/GO:0061384	Biological process
negative regulation of amyloid-beta clearance	GO:1900222	3	9	0.000287111	0.00292093	Lrpap1|Srf|Hmgcr	http://amigo.geneontology.org/amigo/term/GO:1900222	Biological process
Wnt signaling pathway	GO:0016055	14	224	0.000290276	0.00294641	Ddit3|Lrrfip2|Tle3|Wnt10b|Ccne1|Celsr2|Tcf7l1|Leo1|Ctnnbip1|Apc|Kremen1|Brd7|Trabd2b|Csnk2a2	http://amigo.geneontology.org/amigo/term/GO:0016055	Biological process
one-carbon metabolic process	GO:0006730	5	35	0.000310444	0.00312266	Dhfr|Aldh1l2|Mthfd1l|Mthfd2|Shmt2	http://amigo.geneontology.org/amigo/term/GO:0006730	Biological process
neuromuscular process	GO:0050905	5	35	0.000310444	0.00312266	Comp|Aars|Uba5|Mycbp2|Kcnab2	http://amigo.geneontology.org/amigo/term/GO:0050905	Biological process
circadian regulation of gene expression	GO:0032922	7	70	0.000322383	0.00320656	Arntl|Prkg2|Rora|Per2|Mycbp2|Relb|Atf4	http://amigo.geneontology.org/amigo/term/GO:0032922	Biological process
positive regulation of osteoblast differentiation	GO:0045669	7	70	0.000322383	0.00320656	Acvr1|Ptger4|Sox11|Wnt10b|Vegfa|Ctnnbip1|Suco	http://amigo.geneontology.org/amigo/term/GO:0045669	Biological process
response to nutrient	GO:0007584	4	21	0.000334127	0.00326834	Cubn|Slc27a4|Ahcy|Mapt	http://amigo.geneontology.org/amigo/term/GO:0007584	Biological process
positive regulation of histone acetylation	GO:0035066	4	21	0.000334127	0.00326834	Tada2a|Tada2b|Brd7|Paxip1	http://amigo.geneontology.org/amigo/term/GO:0035066	Biological process
regulation of transforming growth factor beta receptor signaling pathway	GO:0017015	4	21	0.000334127	0.00326834	Tgfbr3|Smad4|Zfp703|Smad3	http://amigo.geneontology.org/amigo/term/GO:0017015	Biological process
erythrocyte differentiation	GO:0030218	6	52	0.000334797	0.00327161	Plcb1|Rcor2|Hspa9|Epo|Uba5|Pknox1	http://amigo.geneontology.org/amigo/term/GO:0030218	Biological process
protein-containing complex assembly	GO:0065003	8	90	0.000337905	0.00328756	Tgfbr3|Trp53|Aimp2|Slc2a1|Tspan4|Det1|Apc|Tead1	http://amigo.geneontology.org/amigo/term/GO:0065003	Biological process
retrograde transport, endosome to Golgi	GO:0042147	7	71	0.000357489	0.00344799	Vps26b|Plekhj1|Ptges2|Rab6a|Blm|Erc1|Pqlc1	http://amigo.geneontology.org/amigo/term/GO:0042147	Biological process
liver development	GO:0001889	7	71	0.000357489	0.00344799	Tgfbr3|Smad3|Met|Runx1|Cobl|Rela|Sec63	http://amigo.geneontology.org/amigo/term/GO:0001889	Biological process
epithelial to mesenchymal transition	GO:0001837	5	36	0.00036279	0.00348403	Tgfbr3|Flna|Rbpj|Tgfbr1|Nfatc1	http://amigo.geneontology.org/amigo/term/GO:0001837	Biological process
mRNA splicing, via spliceosome	GO:0000398	10	134	0.000370284	0.00353316	Ythdc1|Cdc5l|Usp49|Aqr|Sp2|Prpf40a|Usp39|Rbmx2|Tra2a|Tra2b	http://amigo.geneontology.org/amigo/term/GO:0000398	Biological process
regulation of alternative mRNA splicing, via spliceosome	GO:0000381	7	72	0.000397166	0.00370301	Ythdc1|Celf4|Celf2|Mbnl1|Ptbp1|Mbnl3|Tra2b	http://amigo.geneontology.org/amigo/term/GO:0000381	Biological process
IRES-dependent viral translational initiation	GO:0075522	3	10	0.000402288	0.00372681	Eif3a|Ptbp1|Eif3b	http://amigo.geneontology.org/amigo/term/GO:0075522	Biological process
NLS-bearing protein import into nucleus	GO:0006607	3	10	0.000402288	0.00372681	Ipo5|Kpna4|Kpna3	http://amigo.geneontology.org/amigo/term/GO:0006607	Biological process
regulation of neuroinflammatory response	GO:0150077	3	10	0.000402288	0.00372681	Dagla|Cd200|Ptgs2	http://amigo.geneontology.org/amigo/term/GO:0150077	Biological process
snRNA transcription by RNA polymerase II	GO:0042795	3	10	0.000402288	0.00372681	Ell2|Zc3h8|Snapc4	http://amigo.geneontology.org/amigo/term/GO:0042795	Biological process
N-terminal protein amino acid acetylation	GO:0006474	3	10	0.000402288	0.00372681	Naa16|Naa35|Naa50	http://amigo.geneontology.org/amigo/term/GO:0006474	Biological process
regulation of cAMP-mediated signaling	GO:0043949	3	10	0.000402288	0.00372681	Prkar2a|Rasd2|Prkar1b	http://amigo.geneontology.org/amigo/term/GO:0043949	Biological process
pericardium development	GO:0060039	3	10	0.000402288	0.00372681	Mecom|Setd2|Smad3	http://amigo.geneontology.org/amigo/term/GO:0060039	Biological process
peptidyl-lysine monomethylation	GO:0018026	3	10	0.000402288	0.00372681	Setd3|Setd2|Smyd2	http://amigo.geneontology.org/amigo/term/GO:0018026	Biological process
response to starvation	GO:0042594	4	22	0.000411313	0.0037868	Ulk2|Lrp11|Ddit3|Foxk2	http://amigo.geneontology.org/amigo/term/GO:0042594	Biological process
positive regulation of cardiac muscle cell apoptotic process	GO:0010666	4	22	0.000411313	0.0037868	Smad4|Map3k5|Hmgcr|Trp53	http://amigo.geneontology.org/amigo/term/GO:0010666	Biological process
platelet-derived growth factor receptor signaling pathway	GO:0048008	5	37	0.000423726	0.00387448	Myo1e|Abl2|Iqgap1|Bcr|Plat	http://amigo.geneontology.org/amigo/term/GO:0048008	Biological process
positive regulation of interleukin-8 production	GO:0032757	6	54	0.000424903	0.00387985	Ddit3|Tirap|Ptger4|Fadd|Rela|Serpine1	http://amigo.geneontology.org/amigo/term/GO:0032757	Biological process
neuron migration	GO:0001764	10	136	0.000428572	0.00389738	Fbxo45|Srf|Celsr2|Apbb2|Met|Usp9x|Celsr1|Mapt|Ndel1|Nrp2	http://amigo.geneontology.org/amigo/term/GO:0001764	Biological process
protein import into nucleus	GO:0006606	8	94	0.000466034	0.00420016	Arntl|Trp53|Kpna4|Kpna3|Nup155|Ipo7|Ipo5|Ing1	http://amigo.geneontology.org/amigo/term/GO:0006606	Biological process
positive regulation of stress fiber assembly	GO:0051496	6	55	0.000469015	0.00421357	Arhgef10|Tgfbr1|Evl|Rock2|Smad3|Rgcc	http://amigo.geneontology.org/amigo/term/GO:0051496	Biological process
skin development	GO:0043588	6	55	0.000469015	0.00421357	Comp|Tcf7l1|Ovol1|Apc|Slc27a4|Atp7a	http://amigo.geneontology.org/amigo/term/GO:0043588	Biological process
positive regulation of synapse assembly	GO:0051965	7	74	0.000475622	0.00425577	Ghr|Flrt3|Flrt2|Adgrb2|Adgrl1|Ube2v2|Clstn2	http://amigo.geneontology.org/amigo/term/GO:0051965	Biological process
response to lipopolysaccharide	GO:0032496	9	116	0.000491609	0.00435666	Bdkrb1|Ptgs2|Nos2|Tirap|Ptger4|Tcf7l1|Dusp10|Bcr|Nlrc3	http://amigo.geneontology.org/amigo/term/GO:0032496	Biological process
embryonic hemopoiesis	GO:0035162	4	23	0.000491963	0.00435823	Atf4|Kat6a|Runx1|Kitl	http://amigo.geneontology.org/amigo/term/GO:0035162	Biological process
transcription elongation from RNA polymerase II promoter	GO:0006368	4	23	0.000491963	0.00435823	Ell2|Setd2|Adrm1|Leo1	http://amigo.geneontology.org/amigo/term/GO:0006368	Biological process
cell surface receptor signaling pathway	GO:0007166	12	186	0.0005072	0.00448429	Cblb|Gpr157|Ext1|Tirap|Plxna2|Lama1|Celsr2|Celsr1|Lag3|Adgrl1|Jmjd6|Adgrb2	http://amigo.geneontology.org/amigo/term/GO:0007166	Biological process
negative regulation of epithelial cell proliferation	GO:0050680	7	75	0.000517182	0.00455448	Tgfbr3|Wnt10b|Mcc|Mtss1|Apc|Dusp10|Nlrc3	http://amigo.geneontology.org/amigo/term/GO:0050680	Biological process
lipid transport	GO:0006869	9	117	0.000525071	0.00459002	Osbpl10|Atp8a1|Npc1|Spns2|Spns3|Pctp|Atp11c|Gramd1b|Slc27a4	http://amigo.geneontology.org/amigo/term/GO:0006869	Biological process
ER overload response	GO:0006983	3	11	0.000540135	0.0046554	Vimp|Ddit3|Trp53	http://amigo.geneontology.org/amigo/term/GO:0006983	Biological process
positive regulation of endothelial cell chemotaxis	GO:2001028	3	11	0.000540135	0.0046554	Met|P2rx4|Sema5a	http://amigo.geneontology.org/amigo/term/GO:2001028	Biological process
limb bud formation	GO:0060174	3	11	0.000540135	0.0046554	Sox11|Sema3c|Plxna2	http://amigo.geneontology.org/amigo/term/GO:0060174	Biological process
positive regulation of mitochondrial calcium ion concentration	GO:0051561	3	11	0.000540135	0.0046554	Tgm2|Mcu|Rap1gds1	http://amigo.geneontology.org/amigo/term/GO:0051561	Biological process
positive regulation of axon regeneration	GO:0048680	3	11	0.000540135	0.0046554	Flna|Igf1r|Ndel1	http://amigo.geneontology.org/amigo/term/GO:0048680	Biological process
neuroepithelial cell differentiation	GO:0060563	3	11	0.000540135	0.0046554	Sox11|Abl2|Tmem231	http://amigo.geneontology.org/amigo/term/GO:0060563	Biological process
skeletal system development	GO:0001501	9	118	0.000563994	0.004833	Recql4|Tgfbr1|Col11a2|Comp|Epha2|Smad3|Runx1|Sox11|Gdf11	http://amigo.geneontology.org/amigo/term/GO:0001501	Biological process
circadian rhythm	GO:0007623	7	76	0.000570348	0.00486872	Arntl|Nos2|Trp53|Per2|Prkg2|Atf5|Atf4	http://amigo.geneontology.org/amigo/term/GO:0007623	Biological process
positive regulation of neuron apoptotic process	GO:0043525	7	76	0.000570348	0.00486872	Bag1|Trp53|Ctsz|Ddit3|Stk4|Atf4|Mybl2	http://amigo.geneontology.org/amigo/term/GO:0043525	Biological process
response to cytokine	GO:0034097	6	57	0.000580266	0.00494391	Ptgs2|Srf|Timp1|Relb|Rela|Ppp3cb	http://amigo.geneontology.org/amigo/term/GO:0034097	Biological process
cellular amino acid biosynthetic process	GO:0008652	4	24	0.000589577	0.00498502	Pycr1|Cth|Asns|Aldh18a1	http://amigo.geneontology.org/amigo/term/GO:0008652	Biological process
regulation of cytoskeleton organization	GO:0051493	4	24	0.000589577	0.00498502	Spef1|Afap1|Tjp1|Mycbp2	http://amigo.geneontology.org/amigo/term/GO:0051493	Biological process
positive regulation of ossification	GO:0045778	4	24	0.000589577	0.00498502	Ptger4|Sox11|Wnt10b|Nipbl	http://amigo.geneontology.org/amigo/term/GO:0045778	Biological process
small GTPase mediated signal transduction	GO:0007264	8	97	0.000594038	0.00500385	Sos1|Itsn1|Vav3|Dock5|Arhgap32|Rhobtb1|Rheb|Bcr	http://amigo.geneontology.org/amigo/term/GO:0007264	Biological process
positive regulation of axonogenesis	GO:0050772	5	40	0.000623555	0.0052327	Map6|Plxna2|Nin|Skil|Zeb2	http://amigo.geneontology.org/amigo/term/GO:0050772	Biological process
cell population proliferation	GO:0008283	11	166	0.000632661	0.00528779	Gnl3|Bop1|Ext1|Mtr|Mina|E2f8|Vegfd|Pak1ip1|Usp28|Vegfa|Smad4	http://amigo.geneontology.org/amigo/term/GO:0008283	Biological process
amino acid transport	GO:0006865	6	58	0.000641378	0.00534202	Lat2|Slc3a2|Slc7a5|Slc7a1|Slc1a5|Slc25a29	http://amigo.geneontology.org/amigo/term/GO:0006865	Biological process
response to hypoxia	GO:0001666	9	121	0.000689397	0.00562219	Nos2|Epo|Smad4|Egln1|Smad3|Vegfd|Vegfa|Plat|Pygm	http://amigo.geneontology.org/amigo/term/GO:0001666	Biological process
hematopoietic stem cell differentiation	GO:0060218	4	25	0.000701044	0.00566948	Mtr|Mllt3|Srf|Trp53	http://amigo.geneontology.org/amigo/term/GO:0060218	Biological process
positive regulation of focal adhesion assembly	GO:0051894	4	25	0.000701044	0.00566948	Map4k4|Vegfa|Iqgap1|Smad3	http://amigo.geneontology.org/amigo/term/GO:0051894	Biological process
positive regulation of transcription by RNA polymerase I	GO:0045943	3	12	0.000711511	0.00571165	Ppp1r15a|Atf4|Wdr43	http://amigo.geneontology.org/amigo/term/GO:0045943	Biological process
stem cell division	GO:0017145	3	12	0.000711511	0.00571165	Gnl3|Myb|Ext1	http://amigo.geneontology.org/amigo/term/GO:0017145	Biological process
morphogenesis of an epithelial sheet	GO:0002011	3	12	0.000711511	0.00571165	Srf|Arhgap12|Lama1	http://amigo.geneontology.org/amigo/term/GO:0002011	Biological process
calcineurin-NFAT signaling cascade	GO:0033173	3	12	0.000711511	0.00571165	Nfatc1|Ppp3cb|Adgrb2	http://amigo.geneontology.org/amigo/term/GO:0033173	Biological process
regulation of oxidative phosphorylation	GO:0002082	3	12	0.000711511	0.00571165	Atp7a|Shmt2|Slc25a33	http://amigo.geneontology.org/amigo/term/GO:0002082	Biological process
vascular endothelial growth factor signaling pathway	GO:0038084	3	12	0.000711511	0.00571165	Vegfd|Vegfa|Nrp2	http://amigo.geneontology.org/amigo/term/GO:0038084	Biological process
insulin-like growth factor receptor signaling pathway	GO:0048009	3	12	0.000711511	0.00571165	Grb10|Igf1r|Plcb1	http://amigo.geneontology.org/amigo/term/GO:0048009	Biological process
histone H2A monoubiquitination	GO:0035518	3	12	0.000711511	0.00571165	Rybp|Rnf168|Rnf2	http://amigo.geneontology.org/amigo/term/GO:0035518	Biological process
negative regulation of receptor internalization	GO:0002091	3	12	0.000711511	0.00571165	Lrpap1|Ankrd13b|Ankrd13a	http://amigo.geneontology.org/amigo/term/GO:0002091	Biological process
I-kappaB kinase/NF-kappaB signaling	GO:0007249	5	41	0.000721564	0.00575186	Relb|Rela|Tirap|Rock2|Nlrc3	http://amigo.geneontology.org/amigo/term/GO:0007249	Biological process
mitotic spindle organization	GO:0007052	5	41	0.000721564	0.00575186	Rcc1|Kif2a|Asun|Spc25|Cep126	http://amigo.geneontology.org/amigo/term/GO:0007052	Biological process
response to ionizing radiation	GO:0010212	5	41	0.000721564	0.00575186	Nek1|Usp28|Rnf168|Inip|Nabp1	http://amigo.geneontology.org/amigo/term/GO:0010212	Biological process
retrograde vesicle-mediated transport, Golgi to endoplasmic reticulum	GO:0006890	5	41	0.000721564	0.00575186	Kdelr2|Ptges2|Rab6a|Atp9a|Bnip1	http://amigo.geneontology.org/amigo/term/GO:0006890	Biological process
regulation of signal transduction	GO:0009966	5	41	0.000721564	0.00575186	Afap1|Runx1|Spred2|Gpc6|Spred1	http://amigo.geneontology.org/amigo/term/GO:0009966	Biological process
positive regulation of smooth muscle cell proliferation	GO:0048661	7	79	0.000744011	0.00590965	Ptgs2|Tgm2|Rbpj|Igf1r|Hbegf|Vegfa|Hmgcr	http://amigo.geneontology.org/amigo/term/GO:0048661	Biological process
protein folding	GO:0006457	8	101	0.000788554	0.00625231	Ero1l|Fkbp10|Pfdn6|Stub1|P4hb|Pdia3|Dnajc1|Hspa9	http://amigo.geneontology.org/amigo/term/GO:0006457	Biological process
telomere maintenance	GO:0000723	5	42	0.000799604	0.00630626	Mtr|Recql4|Ccne1|Ccne2|Dna2	http://amigo.geneontology.org/amigo/term/GO:0000723	Biological process
gastrulation with mouth forming second	GO:0001702	4	26	0.000820441	0.00641383	Smad4|Acvr1|Rnf2|Tenm4	http://amigo.geneontology.org/amigo/term/GO:0001702	Biological process
positive regulation of microtubule polymerization	GO:0031116	4	26	0.000820441	0.00641383	Apc|Nin|Mapt|Met	http://amigo.geneontology.org/amigo/term/GO:0031116	Biological process
positive regulation of Ras protein signal transduction	GO:0046579	4	26	0.000820441	0.00641383	Epo|Shoc2|Kitl|Sos1	http://amigo.geneontology.org/amigo/term/GO:0046579	Biological process
response to organic substance	GO:0010033	6	61	0.000858608	0.00667707	Timp1|Pygm|Mapt|Rpl36al|Rela|Gart	http://amigo.geneontology.org/amigo/term/GO:0010033	Biological process
anterior/posterior pattern specification	GO:0009952	9	125	0.000892341	0.00682499	Tgfbr1|Smad4|Celsr1|Mllt3|Ctnnbip1|Apc|Hes2|Foxh1|Gdf11	http://amigo.geneontology.org/amigo/term/GO:0009952	Biological process
protein K63-linked ubiquitination	GO:0070534	5	43	0.000911292	0.00689709	Rnf152|3110001I22Rik|Ube2v2|Rnf168|Stub1	http://amigo.geneontology.org/amigo/term/GO:0070534	Biological process
positive regulation of epithelial to mesenchymal transition	GO:0010718	5	43	0.000911292	0.00689709	Smad4|Zfp703|Rgcc|Tgfbr1|Smad3	http://amigo.geneontology.org/amigo/term/GO:0010718	Biological process
histone H3 acetylation	GO:0043966	5	43	0.000911292	0.00689709	Tada2a|Kat6a|Jade3|Tcf7l1|Sgf29	http://amigo.geneontology.org/amigo/term/GO:0043966	Biological process
positive regulation of isotype switching to IgG isotypes	GO:0048304	3	13	0.00091204	0.00689992	Atad5|Pms2|Paxip1	http://amigo.geneontology.org/amigo/term/GO:0048304	Biological process
DNA damage response, signal transduction by p53 class mediator	GO:0030330	3	13	0.00091204	0.00689992	E2f7|Myo6|Trp53	http://amigo.geneontology.org/amigo/term/GO:0030330	Biological process
amino acid import across plasma membrane	GO:0089718	3	13	0.00091204	0.00689992	Slc7a5|Slc6a6|Lat2	http://amigo.geneontology.org/amigo/term/GO:0089718	Biological process
positive regulation of keratinocyte migration	GO:0051549	3	13	0.00091204	0.00689992	Hbegf|Serpine1|Map4k4	http://amigo.geneontology.org/amigo/term/GO:0051549	Biological process
positive regulation of RNA polymerase II transcription preinitiation complex assembly	GO:0045899	3	13	0.00091204	0.00689992	Wnt10b|Gtf2f2|Trp53	http://amigo.geneontology.org/amigo/term/GO:0045899	Biological process
autophagy	GO:0006914	11	173	0.000932523	0.00701913	Dram1|Ulk2|Itgb4|Trp53|Atg101|Eva1a|Npc1|Sbf2|3110043O21Rik|8430408G22Rik|Tmem74	http://amigo.geneontology.org/amigo/term/GO:0006914	Biological process
fat cell differentiation	GO:0045444	7	82	0.000945969	0.00710833	Socs4|Plcb1|Creb5|Glis1|Metrnl|Nipbl|Atf5	http://amigo.geneontology.org/amigo/term/GO:0045444	Biological process
platelet aggregation	GO:0070527	4	27	0.000970581	0.00722022	Fermt3|Ubash3b|Fn1|Comp	http://amigo.geneontology.org/amigo/term/GO:0070527	Biological process
artery morphogenesis	GO:0048844	4	27	0.000970581	0.00722022	Comp|Rbpj|Vegfa|Tgfbr1	http://amigo.geneontology.org/amigo/term/GO:0048844	Biological process
negative regulation of JNK cascade	GO:0046329	4	27	0.000970581	0.00722022	Mecom|Aida|Dusp10|Sirpa	http://amigo.geneontology.org/amigo/term/GO:0046329	Biological process
lung morphogenesis	GO:0060425	4	27	0.000970581	0.00722022	Plod3|Srf|Stk40|Sox11	http://amigo.geneontology.org/amigo/term/GO:0060425	Biological process
positive regulation of dendritic spine morphogenesis	GO:0061003	4	27	0.000970581	0.00722022	Lrp8|Stk4|Mfn1|Cask	http://amigo.geneontology.org/amigo/term/GO:0061003	Biological process
extrinsic apoptotic signaling pathway	GO:0097191	5	44	0.001015	0.00752553	Tnfsf12|Fadd|Tnfrsf12a|Sgpp1|Smad3	http://amigo.geneontology.org/amigo/term/GO:0097191	Biological process
mitotic spindle assembly	GO:0090307	5	44	0.001015	0.00752553	Arhgef10|Flna|Mybl2|Kif2a|Cep192	http://amigo.geneontology.org/amigo/term/GO:0090307	Biological process
positive regulation of p38MAPK cascade	GO:1900745	4	28	0.00110569	0.00809068	Met|Gadd45b|Vegfa|Map3k5	http://amigo.geneontology.org/amigo/term/GO:1900745	Biological process
regulation of cell adhesion	GO:0030155	5	45	0.00113376	0.00819273	Cblb|Lama1|Srf|Cbll1|Epha8	http://amigo.geneontology.org/amigo/term/GO:0030155	Biological process
regulation of RNA splicing	GO:0043484	5	45	0.00113376	0.00819273	Mbnl1|Ptbp1|Mbnl3|Hnrnpf|Tra2b	http://amigo.geneontology.org/amigo/term/GO:0043484	Biological process
xenobiotic transport	GO:0042908	3	14	0.00114242	0.00822397	Slc7a5|Abcc1|Slc2a1	http://amigo.geneontology.org/amigo/term/GO:0042908	Biological process
mitotic chromosome condensation	GO:0007076	3	14	0.00114242	0.00822397	Ncapg|Nipbl|Ncapd3	http://amigo.geneontology.org/amigo/term/GO:0007076	Biological process
positive regulation of signal transduction	GO:0009967	3	14	0.00114242	0.00822397	Vegfa|Cdkn2aip|Eif2s1	http://amigo.geneontology.org/amigo/term/GO:0009967	Biological process
regulation of cellular senescence	GO:2000772	3	14	0.00114242	0.00822397	Arntl|Vash1|Trp53	http://amigo.geneontology.org/amigo/term/GO:2000772	Biological process
positive regulation of cell adhesion	GO:0045785	6	64	0.00114632	0.00823869	Tgm2|Ptger4|P4hb|Vegfa|Apc|Vav3	http://amigo.geneontology.org/amigo/term/GO:0045785	Biological process
somatic stem cell population maintenance	GO:0035019	5	46	0.00125628	0.00889984	Apc|Rbpj|Kat6a|Zfp36l2|Tcf7l1	http://amigo.geneontology.org/amigo/term/GO:0035019	Biological process
positive regulation of axon extension	GO:0045773	5	46	0.00125628	0.00889984	Tnfrsf12a|Srf|Fn1|Mapt|Ndel1	http://amigo.geneontology.org/amigo/term/GO:0045773	Biological process
fibroblast growth factor receptor signaling pathway	GO:0008543	5	46	0.00125628	0.00889984	Flrt3|Flrt2|Ext1|Sos1|Iqgap1	http://amigo.geneontology.org/amigo/term/GO:0008543	Biological process
DNA recombination	GO:0006310	7	86	0.00127499	0.00897525	Spidr|Slx4|Recql4|Smc6|Rad52|Paxip1|Kin	http://amigo.geneontology.org/amigo/term/GO:0006310	Biological process
positive regulation of protein binding	GO:0032092	7	86	0.00127499	0.00897525	Nmd3|Fam220a|Derl1|Stk4|Trib3|Rfng|Abl2	http://amigo.geneontology.org/amigo/term/GO:0032092	Biological process
negative regulation of translation	GO:0017148	7	86	0.00127499	0.00897525	Mrpl13|Dhfr|Tyms|Cnot9|Eif4ebp1|Eprs|Malsu1	http://amigo.geneontology.org/amigo/term/GO:0017148	Biological process
regulation of postsynapse organization	GO:0099175	4	29	0.00128439	0.00902718	Egln1|Rheb|Ghr|Nrp2	http://amigo.geneontology.org/amigo/term/GO:0099175	Biological process
negative regulation of programmed cell death	GO:0043069	3	15	0.00141523	0.00968702	Mecom|Wfs1|Vegfa	http://amigo.geneontology.org/amigo/term/GO:0043069	Biological process
regulation of mRNA splicing, via spliceosome	GO:0048024	3	15	0.00141523	0.00968702	Ythdc1|Jmjd6|Mettl16	http://amigo.geneontology.org/amigo/term/GO:0048024	Biological process
heart trabecula formation	GO:0060347	3	15	0.00141523	0.00968702	Tgfbr3|Egln1|Srf	http://amigo.geneontology.org/amigo/term/GO:0060347	Biological process
negative regulation of mitochondrial membrane potential	GO:0010917	3	15	0.00141523	0.00968702	Bnip3l|Slc25a27|Mapt	http://amigo.geneontology.org/amigo/term/GO:0010917	Biological process
actin crosslink formation	GO:0051764	3	15	0.00141523	0.00968702	Cobl|Flna|Baiap2l1	http://amigo.geneontology.org/amigo/term/GO:0051764	Biological process
positive regulation of nuclear-transcribed mRNA catabolic process, deadenylation-dependent decay	GO:1900153	3	15	0.00141523	0.00968702	Pabpc1|Zfp36l2|Ago2	http://amigo.geneontology.org/amigo/term/GO:1900153	Biological process
regulation of cell-cell adhesion	GO:0022407	3	15	0.00141523	0.00968702	Podxl|Zdhhc2|Celsr2	http://amigo.geneontology.org/amigo/term/GO:0022407	Biological process
positive regulation of histone H3-K4 methylation	GO:0051571	3	15	0.00141523	0.00968702	Smad4|Myb|Paxip1	http://amigo.geneontology.org/amigo/term/GO:0051571	Biological process
drinking behavior	GO:0042756	3	15	0.00141523	0.00968702	Mmp17|Apln|Htr1b	http://amigo.geneontology.org/amigo/term/GO:0042756	Biological process
vasculogenesis involved in coronary vascular morphogenesis	GO:0060979	3	15	0.00141523	0.00968702	Tgfbr3|Epo|Spred1	http://amigo.geneontology.org/amigo/term/GO:0060979	Biological process
basement membrane organization	GO:0071711	3	15	0.00141523	0.00968702	Flrt2|Col4a1|Ext1	http://amigo.geneontology.org/amigo/term/GO:0071711	Biological process
negative regulation of keratinocyte proliferation	GO:0010839	3	15	0.00141523	0.00968702	Efnb2|Ptprk|Cask	http://amigo.geneontology.org/amigo/term/GO:0010839	Biological process
animal organ morphogenesis	GO:0009887	10	157	0.00143203	0.00978702	Efnb2|Lama1|Igf1r|Wnt10b|Meis2|Prkar1b|Lamb1|Rela|Pbx3|Gdf11	http://amigo.geneontology.org/amigo/term/GO:0009887	Biological process
negative regulation of extrinsic apoptotic signaling pathway via death domain receptors	GO:1902042	4	30	0.00147687	0.0100316	Tnfrsf22|Rffl|Itprip|Serpine1	http://amigo.geneontology.org/amigo/term/GO:1902042	Biological process
outflow tract septum morphogenesis	GO:0003148	4	30	0.00147687	0.0100316	Smad4|Sema3c|Acvr1|Nrp2	http://amigo.geneontology.org/amigo/term/GO:0003148	Biological process
blastocyst formation	GO:0001825	4	30	0.00147687	0.0100316	Tead4|Tjp1|Skil|Txnrd3	http://amigo.geneontology.org/amigo/term/GO:0001825	Biological process
post-embryonic development	GO:0009791	8	111	0.00153571	0.0103999	Tgfbr1|Mtr|Sema3c|Mecom|Usp9x|Atf5|Abl2|Ago2	http://amigo.geneontology.org/amigo/term/GO:0009791	Biological process
neural tube development	GO:0021915	5	48	0.0015437	0.0104382	Plod3|Sema3c|Kdm6a|Epha2|Plxna2	http://amigo.geneontology.org/amigo/term/GO:0021915	Biological process
regulation of immune response	GO:0050776	6	68	0.0015883	0.0107072	Tnfsf13|Icosl|Lag3|Smad3|Cd200|Sppl2b	http://amigo.geneontology.org/amigo/term/GO:0050776	Biological process
transmembrane receptor protein tyrosine kinase signaling pathway	GO:0007169	8	112	0.00162012	0.0109053	Erbb3|Igf1r|Epha8|Epha2|Srm|Met|Ang2|Nrtn	http://amigo.geneontology.org/amigo/term/GO:0007169	Biological process
cell motility	GO:0048870	4	31	0.00167451	0.0111056	Epha2|Tgfbr1|Itgb4|Myo10	http://amigo.geneontology.org/amigo/term/GO:0048870	Biological process
negative regulation of stress fiber assembly	GO:0051497	4	31	0.00167451	0.0111056	Coro2b|Tjp1|Dlc1|Met	http://amigo.geneontology.org/amigo/term/GO:0051497	Biological process
positive regulation of collagen biosynthetic process	GO:0032967	4	31	0.00167451	0.0111056	Prdx6|Serpine1|Suco|Rgcc	http://amigo.geneontology.org/amigo/term/GO:0032967	Biological process
programmed cell death	GO:0012501	4	31	0.00167451	0.0111056	Trp53|Gatad2a|Pgam5|Relt	http://amigo.geneontology.org/amigo/term/GO:0012501	Biological process
placenta development	GO:0001890	5	49	0.0017249	0.0112715	E2f7|Met|Serpine1|Peg10|E2f8	http://amigo.geneontology.org/amigo/term/GO:0001890	Biological process
positive chemotaxis	GO:0050918	3	16	0.00173111	0.0112918	Met|Vegfa|Sema5a	http://amigo.geneontology.org/amigo/term/GO:0050918	Biological process
negative regulation of wound healing	GO:0061045	3	16	0.00173111	0.0112918	Hmgcr|Cask|Smad3	http://amigo.geneontology.org/amigo/term/GO:0061045	Biological process
positive regulation by host of viral transcription	GO:0043923	3	16	0.00173111	0.0112918	Chd1|Zfp639|Ctdp1	http://amigo.geneontology.org/amigo/term/GO:0043923	Biological process
positive regulation of mitochondrial fission	GO:0090141	3	16	0.00173111	0.0112918	Mcu|Spire1|Mief1	http://amigo.geneontology.org/amigo/term/GO:0090141	Biological process
negative regulation of interferon-beta production	GO:0032688	3	16	0.00173111	0.0112918	Relb|Sirpa|Nlrc3	http://amigo.geneontology.org/amigo/term/GO:0032688	Biological process
cerebral cortex radially oriented cell migration	GO:0021799	3	16	0.00173111	0.0112918	Fbxo45|Socs4|Ndel1	http://amigo.geneontology.org/amigo/term/GO:0021799	Biological process
ventricular trabecula myocardium morphogenesis	GO:0003222	3	16	0.00173111	0.0112918	Rbpj|Foxh1|Tgfbr1	http://amigo.geneontology.org/amigo/term/GO:0003222	Biological process
mRNA destabilization	GO:0061157	3	16	0.00173111	0.0112918	Pum1|Mettl16|Rock2	http://amigo.geneontology.org/amigo/term/GO:0061157	Biological process
respiratory system process	GO:0003016	3	16	0.00173111	0.0112918	Kdm6a|Stk40|Ccbe1	http://amigo.geneontology.org/amigo/term/GO:0003016	Biological process
activin receptor signaling pathway	GO:0032924	3	16	0.00173111	0.0112918	Tgfbr1|Acvr1|Smad3	http://amigo.geneontology.org/amigo/term/GO:0032924	Biological process
synapse organization	GO:0050808	6	69	0.00176385	0.0113981	Sema3e|Chd5|Flrt3|Mapt|Flna|Syn1	http://amigo.geneontology.org/amigo/term/GO:0050808	Biological process
steroid metabolic process	GO:0008202	8	113	0.00177329	0.0114285	Msmo1|Akr1c12|Dhrs9|Cubn|Npc1|Hmgcr|Insig1|Hsd17b6	http://amigo.geneontology.org/amigo/term/GO:0008202	Biological process
cellular response to insulin stimulus	GO:0032869	7	91	0.00188576	0.0117854	Igf1r|Insig1|Trib3|Pde3b|Slc25a33|Mars|Eprs	http://amigo.geneontology.org/amigo/term/GO:0032869	Biological process
regulation of cell migration	GO:0030334	8	114	0.00194532	0.01197	Lama1|Rcc2|Tmsb4x|Plxna2|Gna13|Apc|Flna|Kif2a	http://amigo.geneontology.org/amigo/term/GO:0030334	Biological process
L-serine transport	GO:0015825	2	5	0.00199968	0.0121361	Slc1a4|Slc1a5	http://amigo.geneontology.org/amigo/term/GO:0015825	Biological process
protein exit from endoplasmic reticulum	GO:0032527	2	5	0.00199968	0.0121361	Sec16a|Tecpr2	http://amigo.geneontology.org/amigo/term/GO:0032527	Biological process
positive regulation of fibroblast growth factor production	GO:0090271	2	5	0.00199968	0.0121361	Ptgs2|Rock2	http://amigo.geneontology.org/amigo/term/GO:0090271	Biological process
viral translational termination-reinitiation	GO:0075525	2	5	0.00199968	0.0121361	Eif3a|Eif3b	http://amigo.geneontology.org/amigo/term/GO:0075525	Biological process
cell quiescence	GO:0044838	2	5	0.00199968	0.0121361	Nfatc1|Dek	http://amigo.geneontology.org/amigo/term/GO:0044838	Biological process
retinal blood vessel morphogenesis	GO:0061304	2	5	0.00199968	0.0121361	Lama1|Col4a1	http://amigo.geneontology.org/amigo/term/GO:0061304	Biological process
positive regulation of biomineral tissue development	GO:0070169	2	5	0.00199968	0.0121361	Atf4|Gm1045	http://amigo.geneontology.org/amigo/term/GO:0070169	Biological process
TORC2 signaling	GO:0038203	2	5	0.00199968	0.0121361	Arhgap8|Prr5	http://amigo.geneontology.org/amigo/term/GO:0038203	Biological process
soft palate development	GO:0060023	2	5	0.00199968	0.0121361	Sox11|Col11a2	http://amigo.geneontology.org/amigo/term/GO:0060023	Biological process
DNA double-strand break processing involved in repair via single-strand annealing	GO:0010792	2	5	0.00199968	0.0121361	Slx4|Rad52	http://amigo.geneontology.org/amigo/term/GO:0010792	Biological process
B cell lineage commitment	GO:0002326	2	5	0.00199968	0.0121361	Tcf7l1|Trp53	http://amigo.geneontology.org/amigo/term/GO:0002326	Biological process
folic acid metabolic process	GO:0046655	2	5	0.00199968	0.0121361	Dhfr|Shmt2	http://amigo.geneontology.org/amigo/term/GO:0046655	Biological process
regulation of protein deacetylation	GO:0090311	2	5	0.00199968	0.0121361	Spred1|Spred2	http://amigo.geneontology.org/amigo/term/GO:0090311	Biological process
immunoglobulin V(D)J recombination	GO:0033152	2	5	0.00199968	0.0121361	Foxp1|Tcf7l1	http://amigo.geneontology.org/amigo/term/GO:0033152	Biological process
negative regulation of fat cell proliferation	GO:0070345	2	5	0.00199968	0.0121361	Per2|Tfdp1	http://amigo.geneontology.org/amigo/term/GO:0070345	Biological process
snoRNA localization	GO:0048254	2	5	0.00199968	0.0121361	Nop58|Fbl	http://amigo.geneontology.org/amigo/term/GO:0048254	Biological process
positive regulation of melanocyte differentiation	GO:0045636	2	5	0.00199968	0.0121361	Kitl|Zeb2	http://amigo.geneontology.org/amigo/term/GO:0045636	Biological process
coronary vasculature morphogenesis	GO:0060977	2	5	0.00199968	0.0121361	Tgfbr3|Setd2	http://amigo.geneontology.org/amigo/term/GO:0060977	Biological process
regulation of DNA damage response, signal transduction by p53 class mediator	GO:0043516	2	5	0.00199968	0.0121361	Smyd2|Trp53	http://amigo.geneontology.org/amigo/term/GO:0043516	Biological process
regulation of action potential	GO:0098900	2	5	0.00199968	0.0121361	Foxp1|Kcnab2	http://amigo.geneontology.org/amigo/term/GO:0098900	Biological process
cobalamin transport	GO:0015889	2	5	0.00199968	0.0121361	Cubn|Cd320	http://amigo.geneontology.org/amigo/term/GO:0015889	Biological process
negative regulation of SMAD protein complex assembly	GO:0010991	2	5	0.00199968	0.0121361	Stag1|Pmepa1	http://amigo.geneontology.org/amigo/term/GO:0010991	Biological process
endocardium development	GO:0003157	2	5	0.00199968	0.0121361	Rbpj|Stk4	http://amigo.geneontology.org/amigo/term/GO:0003157	Biological process
renal tubule morphogenesis	GO:0061333	2	5	0.00199968	0.0121361	Mtss1|Col4a1	http://amigo.geneontology.org/amigo/term/GO:0061333	Biological process
positive regulation of epithelial to mesenchymal transition involved in endocardial cushion formation	GO:1905007	2	5	0.00199968	0.0121361	Tgfbr1|Acvr1	http://amigo.geneontology.org/amigo/term/GO:1905007	Biological process
regulation of binding	GO:0051098	2	5	0.00199968	0.0121361	Smad4|Smad3	http://amigo.geneontology.org/amigo/term/GO:0051098	Biological process
cellular response to ionomycin	GO:1904637	2	5	0.00199968	0.0121361	Plcb1|Foxp1	http://amigo.geneontology.org/amigo/term/GO:1904637	Biological process
negative regulation of phosphatase activity	GO:0010923	5	50	0.00200394	0.012149	Cep192|Uri1|Spred1|Csrnp2|Farp1	http://amigo.geneontology.org/amigo/term/GO:0010923	Biological process
positive regulation of cell differentiation	GO:0045597	5	50	0.00200394	0.012149	Apc|Ccne1|Srf|Slc6a6|Dlx1	http://amigo.geneontology.org/amigo/term/GO:0045597	Biological process
platelet activation	GO:0030168	4	32	0.00203725	0.012251	Evl|Ubash3b|Srf|Gna13	http://amigo.geneontology.org/amigo/term/GO:0030168	Biological process
positive regulation of mitotic nuclear division	GO:0045840	4	32	0.00203725	0.012251	Tgfa|Met|Igf1r|Rgcc	http://amigo.geneontology.org/amigo/term/GO:0045840	Biological process
positive regulation of extrinsic apoptotic signaling pathway	GO:2001238	4	32	0.00203725	0.012251	Tnfsf12|Tnfrsf12a|Pdia3|Fadd	http://amigo.geneontology.org/amigo/term/GO:2001238	Biological process
cholesterol biosynthetic process	GO:0006695	4	32	0.00203725	0.012251	Msmo1|Hsd17b7|Hmgcr|Insig1	http://amigo.geneontology.org/amigo/term/GO:0006695	Biological process
lactation	GO:0007595	4	32	0.00203725	0.012251	Vegfa|Gpat4|Socs2|Csn3	http://amigo.geneontology.org/amigo/term/GO:0007595	Biological process
positive regulation of peptidyl-tyrosine phosphorylation	GO:0050731	8	115	0.00208649	0.0125302	Tgfa|Acvr1|Trp53|Il11|Lrp8|Kitl|Hbegf|Vegfa	http://amigo.geneontology.org/amigo/term/GO:0050731	Biological process
neuron differentiation	GO:0030182	10	164	0.00213356	0.0127956	Bag1|Sox11|Rbpj|Epha2|Met|Runx1|Abl2|Wnt10b|Gas7|Irx2	http://amigo.geneontology.org/amigo/term/GO:0030182	Biological process
anion transmembrane transport	GO:0098656	3	17	0.00220714	0.0130405	Slc1a5|Lrrc8a|Lrrc8b	http://amigo.geneontology.org/amigo/term/GO:0098656	Biological process
regulation of osteoclast differentiation	GO:0045670	3	17	0.00220714	0.0130405	Fam213a|Apc|Ubash3b	http://amigo.geneontology.org/amigo/term/GO:0045670	Biological process
positive regulation of brown fat cell differentiation	GO:0090336	3	17	0.00220714	0.0130405	Mecom|Ptgs2|Metrnl	http://amigo.geneontology.org/amigo/term/GO:0090336	Biological process
regulation of insulin receptor signaling pathway	GO:0046626	3	17	0.00220714	0.0130405	Baiap2l1|Vwa2|Sik2	http://amigo.geneontology.org/amigo/term/GO:0046626	Biological process
aorta morphogenesis	GO:0035909	3	17	0.00220714	0.0130405	Kat6a|Foxh1|Fkbp10	http://amigo.geneontology.org/amigo/term/GO:0035909	Biological process
positive regulation of TORC1 signaling	GO:1904263	3	17	0.00220714	0.0130405	Gpr137c|Telo2|Gpr137b	http://amigo.geneontology.org/amigo/term/GO:1904263	Biological process
cellular response to interleukin-7	GO:0098761	3	17	0.00220714	0.0130405	Rad23b|P4hb|Pdia3	http://amigo.geneontology.org/amigo/term/GO:0098761	Biological process
cellular response to UV	GO:0034644	5	51	0.00221774	0.0130718	Eif2s1|Trp53|Ptprk|Rnf168|Usp28	http://amigo.geneontology.org/amigo/term/GO:0034644	Biological process
negative regulation of endothelial cell proliferation	GO:0001937	4	33	0.00230332	0.0134693	Tgfbr1|Vash1|Ghr|Rgcc	http://amigo.geneontology.org/amigo/term/GO:0001937	Biological process
positive regulation of interleukin-2 production	GO:0032743	4	33	0.00230332	0.0134693	Elf1|Pde4b|Abl2|Runx1	http://amigo.geneontology.org/amigo/term/GO:0032743	Biological process
negative regulation of BMP signaling pathway	GO:0030514	5	52	0.00241678	0.0140406	Dlx1|Smurf2|Bmper|Skil|Ctdspl2	http://amigo.geneontology.org/amigo/term/GO:0030514	Biological process
mitotic cell cycle	GO:0000278	8	118	0.00246911	0.014326	Cdc5l|Mybl2|Tada2a|Snx18|Wdhd1|Mis12|Myb|Rnf2	http://amigo.geneontology.org/amigo/term/GO:0000278	Biological process
negative regulation of neuron death	GO:1901215	6	73	0.00251338	0.0144766	Tmem259|Btbd10|Epo|Vegfa|Cd200|Abcc1	http://amigo.geneontology.org/amigo/term/GO:1901215	Biological process
regulation of synaptic vesicle exocytosis	GO:2000300	6	73	0.00251338	0.0144766	Adcy1|Myo6|Cask|Ncs1|Git1|Htr1b	http://amigo.geneontology.org/amigo/term/GO:2000300	Biological process
developmental growth	GO:0048589	4	34	0.0026134	0.0147619	Smad4|Nipbl|Srf|Smad3	http://amigo.geneontology.org/amigo/term/GO:0048589	Biological process
negative regulation of Notch signaling pathway	GO:0045746	4	34	0.0026134	0.0147619	Rfng|Chac1|Dlx1|Slc35c1	http://amigo.geneontology.org/amigo/term/GO:0045746	Biological process
neuron fate commitment	GO:0048663	4	34	0.0026134	0.0147619	Smad4|Tgfbr1|Lbx1|Runx1	http://amigo.geneontology.org/amigo/term/GO:0048663	Biological process
macrophage differentiation	GO:0030225	3	18	0.002675	0.0149348	Plcb1|Vegfa|Csf2	http://amigo.geneontology.org/amigo/term/GO:0030225	Biological process
peptide cross-linking	GO:0018149	3	18	0.002675	0.0149348	Sprr1a|Tgm2|Fn1	http://amigo.geneontology.org/amigo/term/GO:0018149	Biological process
isotype switching	GO:0045190	3	18	0.002675	0.0149348	Icosl|Rnf168|Ung	http://amigo.geneontology.org/amigo/term/GO:0045190	Biological process
pharyngeal system development	GO:0060037	3	18	0.002675	0.0149348	Plxna2|Tgfbr1|Acvr1	http://amigo.geneontology.org/amigo/term/GO:0060037	Biological process
acrosome assembly	GO:0001675	3	18	0.002675	0.0149348	Pvr|Tbc1d20|Mfsd14a	http://amigo.geneontology.org/amigo/term/GO:0001675	Biological process
negative regulation of bone resorption	GO:0045779	3	18	0.002675	0.0149348	Gpr137b|Ubash3b|Vegfa	http://amigo.geneontology.org/amigo/term/GO:0045779	Biological process
negative regulation of peptidyl-threonine phosphorylation	GO:0010801	3	18	0.002675	0.0149348	Met|Spred1|Spred2	http://amigo.geneontology.org/amigo/term/GO:0010801	Biological process
prostaglandin biosynthetic process	GO:0001516	3	18	0.002675	0.0149348	Ptgs2|Ptgs1|Ptges2	http://amigo.geneontology.org/amigo/term/GO:0001516	Biological process
spermatogenesis	GO:0007283	21	476	0.00271254	0.0150393	Arntl|Mea1|Strbp|Chd5|Ttll5|Fkbp10|Nek1|Tle3|Ankrd49|Cfap69|Smad4|Ccnyl1|Pum1|Brip1|Ovol1|Mfsd14a|Rad23b|Tbc1d20|Txnrd3|Spata5|Crtap	http://amigo.geneontology.org/amigo/term/GO:0007283	Biological process
Rho protein signal transduction	GO:0007266	5	53	0.00271878	0.0150566	Arhgap32|Ctnnal1|Celsr1|Rock2|Gna13	http://amigo.geneontology.org/amigo/term/GO:0007266	Biological process
hair follicle development	GO:0001942	5	53	0.00271878	0.0150566	Apc|Rela|Foxn2|Celsr1|Sos1	http://amigo.geneontology.org/amigo/term/GO:0001942	Biological process
synapse assembly	GO:0007416	5	53	0.00271878	0.0150566	Flrt3|Shank2|Myo6|Mapt|Farp1	http://amigo.geneontology.org/amigo/term/GO:0007416	Biological process
canonical Wnt signaling pathway	GO:0060070	6	74	0.00281782	0.0153284	Ext1|Wnt10b|Tcf7l1|Kdm6a|Ndel1|Apc	http://amigo.geneontology.org/amigo/term/GO:0060070	Biological process
positive regulation of protein catabolic process	GO:0045732	6	74	0.00281782	0.0153284	Tnfsf12|Smurf2|Cblb|Nsf|Trib3|Apc	http://amigo.geneontology.org/amigo/term/GO:0045732	Biological process
transmembrane transport	GO:0055085	19	418	0.0028261	0.0153509	Slc39a10|Hvcn1|Spns2|Atp8a1|Kcnh2|Slc16a1|Hcn3|Slc7a5|Slc2a1|Slc7a1|Spns3|Slc5a3|Slco2a1|Lat2|Slc25a25|Slc25a29|Slc12a9|Abcc1|Mfsd14a	http://amigo.geneontology.org/amigo/term/GO:0055085	Biological process
mRNA transcription	GO:0009299	2	6	0.00303737	0.0159143	Eef1d|Trp53	http://amigo.geneontology.org/amigo/term/GO:0009299	Biological process
protein maturation by protein folding	GO:0022417	2	6	0.00303737	0.0159143	Ero1l|Chchd4	http://amigo.geneontology.org/amigo/term/GO:0022417	Biological process
negative regulation of lens fiber cell differentiation	GO:1902747	2	6	0.00303737	0.0159143	Spred1|Spred2	http://amigo.geneontology.org/amigo/term/GO:1902747	Biological process
negative regulation of nitric-oxide synthase biosynthetic process	GO:0051771	2	6	0.00303737	0.0159143	Vimp|Ptger4	http://amigo.geneontology.org/amigo/term/GO:0051771	Biological process
somatic recombination of immunoglobulin gene segments	GO:0016447	2	6	0.00303737	0.0159143	Pms2|Ung	http://amigo.geneontology.org/amigo/term/GO:0016447	Biological process
sperm mitochondrion organization	GO:0030382	2	6	0.00303737	0.0159143	Pvr|Mfsd14a	http://amigo.geneontology.org/amigo/term/GO:0030382	Biological process
negative regulation of cysteine-type endopeptidase activity involved in apoptotic signaling pathway	GO:2001268	2	6	0.00303737	0.0159143	Nle1|Plaur	http://amigo.geneontology.org/amigo/term/GO:2001268	Biological process
chorionic trophoblast cell differentiation	GO:0060718	2	6	0.00303737	0.0159143	E2f7|E2f8	http://amigo.geneontology.org/amigo/term/GO:0060718	Biological process
T cell lineage commitment	GO:0002360	2	6	0.00303737	0.0159143	Foxn2|Trp53	http://amigo.geneontology.org/amigo/term/GO:0002360	Biological process
adherens junction maintenance	GO:0034334	2	6	0.00303737	0.0159143	Tjp1|Mtss1	http://amigo.geneontology.org/amigo/term/GO:0034334	Biological process
notochord morphogenesis	GO:0048570	2	6	0.00303737	0.0159143	Kdm6a|Epha2	http://amigo.geneontology.org/amigo/term/GO:0048570	Biological process
canonical glycolysis	GO:0061621	2	6	0.00303737	0.0159143	Foxk2|Pfkp	http://amigo.geneontology.org/amigo/term/GO:0061621	Biological process
positive regulation of vascular endothelial growth factor signaling pathway	GO:1900748	2	6	0.00303737	0.0159143	9430020K01Rik|Ccbe1	http://amigo.geneontology.org/amigo/term/GO:1900748	Biological process
TRAIL-activated apoptotic signaling pathway	GO:0036462	2	6	0.00303737	0.0159143	Tnfrsf22|Fadd	http://amigo.geneontology.org/amigo/term/GO:0036462	Biological process
vascular wound healing	GO:0061042	2	6	0.00303737	0.0159143	Hpse|Vegfa	http://amigo.geneontology.org/amigo/term/GO:0061042	Biological process
activation of store-operated calcium channel activity	GO:0032237	2	6	0.00303737	0.0159143	Stim2|Asph	http://amigo.geneontology.org/amigo/term/GO:0032237	Biological process
negative regulation of plasminogen activation	GO:0010757	2	6	0.00303737	0.0159143	Ctsz|Serpine1	http://amigo.geneontology.org/amigo/term/GO:0010757	Biological process
negative regulation of guanyl-nucleotide exchange factor activity	GO:1905098	2	6	0.00303737	0.0159143	Met|Eif2s1	http://amigo.geneontology.org/amigo/term/GO:1905098	Biological process
regulation of calcium ion transmembrane transport via high voltage-gated calcium channel	GO:1902514	2	6	0.00303737	0.0159143	Cacng1|Cacna2d1	http://amigo.geneontology.org/amigo/term/GO:1902514	Biological process
positive regulation of protein localization to nucleolus	GO:1904751	2	6	0.00303737	0.0159143	Pinx1|Nmd3	http://amigo.geneontology.org/amigo/term/GO:1904751	Biological process
response to growth factor	GO:0070848	2	6	0.00303737	0.0159143	Skil|Epha2	http://amigo.geneontology.org/amigo/term/GO:0070848	Biological process
membrane fission	GO:0090148	2	6	0.00303737	0.0159143	Sh3glb1|Tmcc3	http://amigo.geneontology.org/amigo/term/GO:0090148	Biological process
negative regulation of cytokinesis	GO:0032466	2	6	0.00303737	0.0159143	E2f7|E2f8	http://amigo.geneontology.org/amigo/term/GO:0032466	Biological process
arginine catabolic process	GO:0006527	2	6	0.00303737	0.0159143	Nos2|Ddah1	http://amigo.geneontology.org/amigo/term/GO:0006527	Biological process
peptidyl-lysine dimethylation	GO:0018027	2	6	0.00303737	0.0159143	Setd3|Smyd2	http://amigo.geneontology.org/amigo/term/GO:0018027	Biological process
DNA double-strand break processing	GO:0000729	2	6	0.00303737	0.0159143	Ube2v2|Dna2	http://amigo.geneontology.org/amigo/term/GO:0000729	Biological process
salivary gland cavitation	GO:0060662	2	6	0.00303737	0.0159143	Nfib|Tgm2	http://amigo.geneontology.org/amigo/term/GO:0060662	Biological process
anterior commissure morphogenesis	GO:0021960	2	6	0.00303737	0.0159143	Fbxo45|Nfib	http://amigo.geneontology.org/amigo/term/GO:0021960	Biological process
cell differentiation involved in embryonic placenta development	GO:0060706	2	6	0.00303737	0.0159143	Stk4|Krt19	http://amigo.geneontology.org/amigo/term/GO:0060706	Biological process
taurine transport	GO:0015734	2	6	0.00303737	0.0159143	Lrrc8a|Slc6a6	http://amigo.geneontology.org/amigo/term/GO:0015734	Biological process
calcineurin-mediated signaling	GO:0097720	2	6	0.00303737	0.0159143	Ppp3cb|Sf1	http://amigo.geneontology.org/amigo/term/GO:0097720	Biological process
positive regulation of thymocyte apoptotic process	GO:0070245	2	6	0.00303737	0.0159143	Zc3h8|Trp53	http://amigo.geneontology.org/amigo/term/GO:0070245	Biological process
ubiquitin-dependent SMAD protein catabolic process	GO:0030579	2	6	0.00303737	0.0159143	Stub1|Smurf2	http://amigo.geneontology.org/amigo/term/GO:0030579	Biological process
nail development	GO:0035878	2	6	0.00303737	0.0159143	Itgb4|Foxn2	http://amigo.geneontology.org/amigo/term/GO:0035878	Biological process
angiogenesis involved in coronary vascular morphogenesis	GO:0060978	2	6	0.00303737	0.0159143	Tgfbr1|Vegfa	http://amigo.geneontology.org/amigo/term/GO:0060978	Biological process
positive regulation of peptidyl-tyrosine autophosphorylation	GO:1900086	2	6	0.00303737	0.0159143	Vegfa|Iqgap1	http://amigo.geneontology.org/amigo/term/GO:1900086	Biological process
sphingomyelin biosynthetic process	GO:0006686	2	6	0.00303737	0.0159143	Samd8|Sgms2	http://amigo.geneontology.org/amigo/term/GO:0006686	Biological process
glucose homeostasis	GO:0042593	9	145	0.00307418	0.0160105	Igf1r|Ankrd26|Slc16a1|Pde3b|Klf7|Met|Nmb|Mcu|Wfs1	http://amigo.geneontology.org/amigo/term/GO:0042593	Biological process
skeletal muscle cell differentiation	GO:0035914	5	54	0.00311658	0.0161205	Sox11|Klf5|Atf3|Foxn2|Maff	http://amigo.geneontology.org/amigo/term/GO:0035914	Biological process
negative regulation of Wnt signaling pathway	GO:0030178	5	54	0.00311658	0.0161205	Grb10|Aida|Apc|Trabd2b|Ctnnbip1	http://amigo.geneontology.org/amigo/term/GO:0030178	Biological process
protein homotetramerization	GO:0051289	5	54	0.00311658	0.0161205	Shmt2|Evl|Cth|Aldh9a1|Pfkp	http://amigo.geneontology.org/amigo/term/GO:0051289	Biological process
osteoclast differentiation	GO:0030316	4	35	0.00312034	0.0161302	Nfatc1|Tfrc|Gab2|Epha2	http://amigo.geneontology.org/amigo/term/GO:0030316	Biological process
protein glycosylation	GO:0006486	6	75	0.00314022	0.0162142	St3gal1|Ext1|B3gnt8|B3gnt9|Npc1|Dpm3	http://amigo.geneontology.org/amigo/term/GO:0006486	Biological process
long-term synaptic depression	GO:0060292	3	19	0.00334496	0.0169763	Sorcs2|Srf|Shank2	http://amigo.geneontology.org/amigo/term/GO:0060292	Biological process
hippo signaling	GO:0035329	3	19	0.00334496	0.0169763	Tead1|Stk4|Tead4	http://amigo.geneontology.org/amigo/term/GO:0035329	Biological process
vesicle transport along actin filament	GO:0030050	3	19	0.00334496	0.0169763	Myo1e|Myo6|Myo19	http://amigo.geneontology.org/amigo/term/GO:0030050	Biological process
regulation of protein ubiquitination	GO:0031396	3	19	0.00334496	0.0169763	Dnajb2|Tgfbr1|Nlrc3	http://amigo.geneontology.org/amigo/term/GO:0031396	Biological process
positive regulation of transcription elongation from RNA polymerase II promoter	GO:0032968	3	19	0.00334496	0.0169763	Ell2|Leo1|Gtf2f2	http://amigo.geneontology.org/amigo/term/GO:0032968	Biological process
cellular response to fibroblast growth factor stimulus	GO:0044344	3	19	0.00334496	0.0169763	Zfp36l2|Iqgap1|Ext1	http://amigo.geneontology.org/amigo/term/GO:0044344	Biological process
mammary gland alveolus development	GO:0060749	3	19	0.00334496	0.0169763	Tgfa|Vegfa|Socs2	http://amigo.geneontology.org/amigo/term/GO:0060749	Biological process
positive regulation of vascular associated smooth muscle cell migration	GO:1904754	3	19	0.00334496	0.0169763	Atp7a|Iqgap1|Dock5	http://amigo.geneontology.org/amigo/term/GO:1904754	Biological process
interleukin-1-mediated signaling pathway	GO:0070498	3	19	0.00334496	0.0169763	Plcb1|Rela|Tirap	http://amigo.geneontology.org/amigo/term/GO:0070498	Biological process
regulation of protein catabolic process	GO:0042176	3	19	0.00334496	0.0169763	Arntl|Zdhhc2|Odc1	http://amigo.geneontology.org/amigo/term/GO:0042176	Biological process
peptidyl-threonine dephosphorylation	GO:0035970	3	19	0.00334496	0.0169763	Pdp1|Dusp6|Dusp10	http://amigo.geneontology.org/amigo/term/GO:0035970	Biological process
blood vessel development	GO:0001568	6	76	0.00338771	0.0171347	Tgfbr3|Jmjd6|Epha2|Vegfa|Gatad2a|Atp7a	http://amigo.geneontology.org/amigo/term/GO:0001568	Biological process
cellular response to organic cyclic compound	GO:0071407	5	55	0.00341494	0.0172333	Slc16a1|Nos2|Stk4|Wnt10b|Alpl	http://amigo.geneontology.org/amigo/term/GO:0071407	Biological process
microtubule cytoskeleton organization	GO:0000226	9	147	0.00342652	0.0172721	Ttll5|Pard3b|Camsap2|Ss18|Map6|Dync1li1|Mapt|Ndel1|Kif2a	http://amigo.geneontology.org/amigo/term/GO:0000226	Biological process
male gonad development	GO:0008584	7	99	0.00350175	0.0175244	Tgfbr1|Smad4|Sf1|Tbc1d20|Jmjd1c|Brip1|Eif2s2	http://amigo.geneontology.org/amigo/term/GO:0008584	Biological process
regulation of G protein-coupled receptor signaling pathway	GO:0008277	4	36	0.0035222	0.0175755	Plcb1|Rgs9|Ramp3|Git1	http://amigo.geneontology.org/amigo/term/GO:0008277	Biological process
positive regulation of G1/S transition of mitotic cell cycle	GO:1900087	4	36	0.0035222	0.0175755	Plcb1|Ccnd2|Tfdp1|Rgcc	http://amigo.geneontology.org/amigo/term/GO:1900087	Biological process
phospholipid transport	GO:0015914	4	36	0.0035222	0.0175755	Pctp|Atp11c|Atp8a1|Atp9a	http://amigo.geneontology.org/amigo/term/GO:0015914	Biological process
adipose tissue development	GO:0060612	4	36	0.0035222	0.0175755	Creb5|Slc25a25|Adrm1|Paxip1	http://amigo.geneontology.org/amigo/term/GO:0060612	Biological process
positive regulation of phosphorylation	GO:0042327	4	36	0.0035222	0.0175755	Grb10|Vegfa|Apln|Btbd10	http://amigo.geneontology.org/amigo/term/GO:0042327	Biological process
regulation of cell differentiation	GO:0045595	4	36	0.0035222	0.0175755	Apc|Ptbp1|Runx1|Chd5	http://amigo.geneontology.org/amigo/term/GO:0045595	Biological process
positive regulation of GTPase activity	GO:0043547	9	148	0.00360118	0.0179294	Tbc1d20|Map4k4|Rap1gds1|Snx18|Rapgef6|Pkp4|Ndel1|Bcr|Rap1gap	http://amigo.geneontology.org/amigo/term/GO:0043547	Biological process
extracellular matrix organization	GO:0030198	10	174	0.0036707	0.0182349	Hsd17b12|Scara3|Ero1l|Mmp17|Fn1|Col11a2|Apbb2|Adamts14|Col4a1|Atp7a	http://amigo.geneontology.org/amigo/term/GO:0030198	Biological process
axonogenesis	GO:0007409	7	100	0.00369982	0.018359	Ulk2|Igf1r|Adcy1|Klf7|Stk4|Mapt|Apc	http://amigo.geneontology.org/amigo/term/GO:0007409	Biological process
gene silencing by RNA	GO:0031047	5	56	0.00371135	0.0183958	Pabpc1|Cnot9|Xpo5|Fkbp10|Ago2	http://amigo.geneontology.org/amigo/term/GO:0031047	Biological process
negative regulation of protein binding	GO:0032091	6	78	0.00389817	0.0190821	Bag2|Stub1|Dnajb2|Lrpap1|Ctsz|Ctnnbip1	http://amigo.geneontology.org/amigo/term/GO:0032091	Biological process
excitatory postsynaptic potential	GO:0060079	4	37	0.00390504	0.0190989	Met|Slc29a1|P2rx4|Ghr	http://amigo.geneontology.org/amigo/term/GO:0060079	Biological process
dendritic spine development	GO:0060996	3	20	0.00393237	0.0191656	Stk4|Spire1|Git1	http://amigo.geneontology.org/amigo/term/GO:0060996	Biological process
positive regulation of smooth muscle contraction	GO:0045987	3	20	0.00393237	0.0191656	Ptgs2|Ptgs1|Srf	http://amigo.geneontology.org/amigo/term/GO:0045987	Biological process
negative regulation of blood vessel endothelial cell migration	GO:0043537	3	20	0.00393237	0.0191656	Vash1|Ang2|Rgcc	http://amigo.geneontology.org/amigo/term/GO:0043537	Biological process
protein localization to Golgi apparatus	GO:0034067	3	20	0.00393237	0.0191656	Ptges2|Sys1|Rab6a	http://amigo.geneontology.org/amigo/term/GO:0034067	Biological process
skeletal muscle tissue regeneration	GO:0043403	3	20	0.00393237	0.0191656	Large|Klf5|Wnt10b	http://amigo.geneontology.org/amigo/term/GO:0043403	Biological process
negative regulation of cell-cell adhesion	GO:0022408	3	20	0.00393237	0.0191656	Podxl|Abl2|Vegfa	http://amigo.geneontology.org/amigo/term/GO:0022408	Biological process
cellular senescence	GO:0090398	3	20	0.00393237	0.0191656	Kat6a|Srf|Smc6	http://amigo.geneontology.org/amigo/term/GO:0090398	Biological process
epidermis development	GO:0008544	5	57	0.00411629	0.0196087	Pou3f1|Tfdp1|Foxn2|Ovol1|Igf1r	http://amigo.geneontology.org/amigo/term/GO:0008544	Biological process
positive regulation of mast cell chemotaxis	GO:0060754	2	7	0.00433555	0.0201242	Vegfd|Vegfa	http://amigo.geneontology.org/amigo/term/GO:0060754	Biological process
atrioventricular canal development	GO:0036302	2	7	0.00433555	0.0201242	Smad4|Rbpj	http://amigo.geneontology.org/amigo/term/GO:0036302	Biological process
positive regulation of cellular protein localization	GO:1903829	2	7	0.00433555	0.0201242	Iqgap1|Mapt	http://amigo.geneontology.org/amigo/term/GO:1903829	Biological process
NIK/NF-kappaB signaling	GO:0038061	2	7	0.00433555	0.0201242	Relb|Rela	http://amigo.geneontology.org/amigo/term/GO:0038061	Biological process
positive regulation of vascular associated smooth muscle cell apoptotic process	GO:1905461	2	7	0.00433555	0.0201242	Atf4|Stk4	http://amigo.geneontology.org/amigo/term/GO:1905461	Biological process
cleavage furrow formation	GO:0036089	2	7	0.00433555	0.0201242	Spire1|Snx18	http://amigo.geneontology.org/amigo/term/GO:0036089	Biological process
N-terminal peptidyl-methionine acetylation	GO:0017196	2	7	0.00433555	0.0201242	Naa16|Naa35	http://amigo.geneontology.org/amigo/term/GO:0017196	Biological process
protein localization to bicellular tight junction	GO:1902396	2	7	0.00433555	0.0201242	Flna|Tjp1	http://amigo.geneontology.org/amigo/term/GO:1902396	Biological process
regulation of cell junction assembly	GO:1901888	2	7	0.00433555	0.0201242	Tjp1|Rock2	http://amigo.geneontology.org/amigo/term/GO:1901888	Biological process
positive regulation of axon extension involved in axon guidance	GO:0048842	2	7	0.00433555	0.0201242	Vegfa|Sema5a	http://amigo.geneontology.org/amigo/term/GO:0048842	Biological process
endothelial cell activation	GO:0042118	2	7	0.00433555	0.0201242	Smad4|Bmper	http://amigo.geneontology.org/amigo/term/GO:0042118	Biological process
regulation of glucose import	GO:0046324	2	7	0.00433555	0.0201242	Hk2|Slc25a27	http://amigo.geneontology.org/amigo/term/GO:0046324	Biological process
positive regulation of transforming growth factor beta production	GO:0071636	2	7	0.00433555	0.0201242	Cd200|Ptgs2	http://amigo.geneontology.org/amigo/term/GO:0071636	Biological process
establishment of protein localization to chromatin	GO:0071169	2	7	0.00433555	0.0201242	Nipbl|H2afy	http://amigo.geneontology.org/amigo/term/GO:0071169	Biological process
presynaptic modulation of chemical synaptic transmission	GO:0099171	2	7	0.00433555	0.0201242	Git1|Htr1b	http://amigo.geneontology.org/amigo/term/GO:0099171	Biological process
protein localization to ciliary transition zone	GO:1904491	2	7	0.00433555	0.0201242	Nphp4|2410089E03Rik	http://amigo.geneontology.org/amigo/term/GO:1904491	Biological process
positive regulation of bicellular tight junction assembly	GO:1903348	2	7	0.00433555	0.0201242	Epha2|Nphp4	http://amigo.geneontology.org/amigo/term/GO:1903348	Biological process
mRNA 3'-end processing	GO:0031124	2	7	0.00433555	0.0201242	Rprd1a|Cstf2	http://amigo.geneontology.org/amigo/term/GO:0031124	Biological process
positive regulation of epithelial cell differentiation	GO:0030858	2	7	0.00433555	0.0201242	Wnt10b|Foxn2	http://amigo.geneontology.org/amigo/term/GO:0030858	Biological process
cellular response to angiotensin	GO:1904385	2	7	0.00433555	0.0201242	Rela|Igf1r	http://amigo.geneontology.org/amigo/term/GO:1904385	Biological process
cerebellar granule cell precursor proliferation	GO:0021930	2	7	0.00433555	0.0201242	Atf5|Rora	http://amigo.geneontology.org/amigo/term/GO:0021930	Biological process
glomerular visceral epithelial cell differentiation	GO:0072112	2	7	0.00433555	0.0201242	Basp1|Ext1	http://amigo.geneontology.org/amigo/term/GO:0072112	Biological process
positive regulation of isotype switching to IgA isotypes	GO:0048298	2	7	0.00433555	0.0201242	Tnfsf13|Pms2	http://amigo.geneontology.org/amigo/term/GO:0048298	Biological process
response to type I interferon	GO:0034340	2	7	0.00433555	0.0201242	Setd2|Shmt2	http://amigo.geneontology.org/amigo/term/GO:0034340	Biological process
type II pneumocyte differentiation	GO:0060510	2	7	0.00433555	0.0201242	Nfib|Aimp2	http://amigo.geneontology.org/amigo/term/GO:0060510	Biological process
protein localization to endoplasmic reticulum exit site	GO:0070973	2	7	0.00433555	0.0201242	Sec16a|Ptges2	http://amigo.geneontology.org/amigo/term/GO:0070973	Biological process
L-amino acid transport	GO:0015807	2	7	0.00433555	0.0201242	Slc7a5|Lat2	http://amigo.geneontology.org/amigo/term/GO:0015807	Biological process
negative regulation of stem cell proliferation	GO:2000647	2	7	0.00433555	0.0201242	Nfatc1|Ovol1	http://amigo.geneontology.org/amigo/term/GO:2000647	Biological process
negative regulation of mitochondrial fission	GO:0090258	2	7	0.00433555	0.0201242	Mfn1|Mapt	http://amigo.geneontology.org/amigo/term/GO:0090258	Biological process
SMAD protein complex assembly	GO:0007183	2	7	0.00433555	0.0201242	Smad4|Smad3	http://amigo.geneontology.org/amigo/term/GO:0007183	Biological process
response to hormone	GO:0009725	4	38	0.00446922	0.0207015	Nos2|Srf|Timp1|Ghr	http://amigo.geneontology.org/amigo/term/GO:0009725	Biological process
embryonic cranial skeleton morphogenesis	GO:0048701	4	38	0.00446922	0.0207015	Nipbl|Setd2|Tgfbr1|Smad3	http://amigo.geneontology.org/amigo/term/GO:0048701	Biological process
rhythmic process	GO:0048511	9	152	0.00448249	0.0207414	Arntl|Adcy1|Trp53|Rock2|Usp9x|Rora|Mycbp2|Relb|Atf4	http://amigo.geneontology.org/amigo/term/GO:0048511	Biological process
cellular response to interleukin-1	GO:0071347	5	58	0.00452965	0.0208729	Sirpa|Rela|Fn1|Serpine1|Rora	http://amigo.geneontology.org/amigo/term/GO:0071347	Biological process
chromatin remodeling	GO:0006338	7	103	0.00456929	0.0210295	Chd1|Cebpg|Tada2a|Tada2b|Kdm6a|Myb|Smarca5	http://amigo.geneontology.org/amigo/term/GO:0006338	Biological process
positive regulation of interferon-gamma production	GO:0032729	6	80	0.00461426	0.0211752	Cebpg|Slc7a5|Runx1|Fadd|Pde4b|Abl2	http://amigo.geneontology.org/amigo/term/GO:0032729	Biological process
cell migration involved in sprouting angiogenesis	GO:0002042	3	21	0.00472622	0.0215035	Efnb2|Vegfa|Srf	http://amigo.geneontology.org/amigo/term/GO:0002042	Biological process
regulation of protein kinase activity	GO:0045859	3	21	0.00472622	0.0215035	Prkar2a|Ccnyl1|Prkar1b	http://amigo.geneontology.org/amigo/term/GO:0045859	Biological process
positive regulation of cell migration involved in sprouting angiogenesis	GO:0090050	3	21	0.00472622	0.0215035	9430020K01Rik|Vegfa|Ptgs2	http://amigo.geneontology.org/amigo/term/GO:0090050	Biological process
muscle cell cellular homeostasis	GO:0046716	3	21	0.00472622	0.0215035	Large|Apc|Srf	http://amigo.geneontology.org/amigo/term/GO:0046716	Biological process
circulatory system development	GO:0072359	3	21	0.00472622	0.0215035	Abl2|Kdm6a|Foxp1	http://amigo.geneontology.org/amigo/term/GO:0072359	Biological process
positive regulation of dendrite development	GO:1900006	3	21	0.00472622	0.0215035	Cobl|Lrp8|Iqgap1	http://amigo.geneontology.org/amigo/term/GO:1900006	Biological process
negative regulation of cell migration	GO:0030336	8	128	0.00476951	0.0216646	Srf|Ptprk|Fam60a|Adam15|Abhd2|Dlc1|Serpine1|Bcr	http://amigo.geneontology.org/amigo/term/GO:0030336	Biological process
T cell activation	GO:0042110	4	39	0.00496812	0.0223842	Cblb|Icosl|Smad3|Nlrc3	http://amigo.geneontology.org/amigo/term/GO:0042110	Biological process
positive regulation of BMP signaling pathway	GO:0030513	4	39	0.00496812	0.0223842	Tgfbr3|Sox11|Rbpj|Smad4	http://amigo.geneontology.org/amigo/term/GO:0030513	Biological process
positive regulation of substrate adhesion-dependent cell spreading	GO:1900026	4	39	0.00496812	0.0223842	Flna|P4hb|Triobp|Dock5	http://amigo.geneontology.org/amigo/term/GO:1900026	Biological process
nucleotide-excision repair	GO:0006289	4	39	0.00496812	0.0223842	Brip1|Rad23b|Slx4|Trp53	http://amigo.geneontology.org/amigo/term/GO:0006289	Biological process
endoderm development	GO:0007492	4	39	0.00496812	0.0223842	Smad4|Ang2|Ext1|Smad3	http://amigo.geneontology.org/amigo/term/GO:0007492	Biological process
extrinsic apoptotic signaling pathway in absence of ligand	GO:0097192	4	39	0.00496812	0.0223842	Erbb3|Eya2|Kitl|Fadd	http://amigo.geneontology.org/amigo/term/GO:0097192	Biological process
negative regulation of neuron projection development	GO:0010977	6	82	0.00524296	0.0234183	Efnb2|Map4k4|Rbpj|D8Ertd82e|Ctsz|Flna	http://amigo.geneontology.org/amigo/term/GO:0010977	Biological process
positive regulation of protein phosphorylation	GO:0001934	12	236	0.00528776	0.0235181	Ptger4|Plaur|Ccnd2|Prr5|Rock2|Map3k5|Stk4|Vegfd|Tfrc|Arhgap8|Ang2|Vegfa	http://amigo.geneontology.org/amigo/term/GO:0001934	Biological process
protein autophosphorylation	GO:0046777	10	182	0.00536154	0.0236816	Ulk2|Tgfbr1|Sik2|Hspa9|Epha8|Igf1r|Met|Stk4|Eif2s1|Bcr	http://amigo.geneontology.org/amigo/term/GO:0046777	Biological process
positive regulation of leukocyte migration	GO:0002687	3	22	0.00550213	0.0239901	Bdkrb1|Kitl|Trp53	http://amigo.geneontology.org/amigo/term/GO:0002687	Biological process
myelination in peripheral nervous system	GO:0022011	3	22	0.00550213	0.0239901	Arhgef10|Pou3f1|Itgb4	http://amigo.geneontology.org/amigo/term/GO:0022011	Biological process
transmembrane receptor protein serine/threonine kinase signaling pathway	GO:0007178	3	22	0.00550213	0.0239901	Tgfbr1|Ppm1l|Acvr1	http://amigo.geneontology.org/amigo/term/GO:0007178	Biological process
respiratory gaseous exchange by respiratory system	GO:0007585	3	22	0.00550213	0.0239901	Ccbe1|Pbx3|Fut8	http://amigo.geneontology.org/amigo/term/GO:0007585	Biological process
regulation of JNK cascade	GO:0046328	3	22	0.00550213	0.0239901	Tgfbr3|Igf1r|Map4k4	http://amigo.geneontology.org/amigo/term/GO:0046328	Biological process
behavior	GO:0007610	3	22	0.00550213	0.0239901	Rasd2|Htr1b|Shank2	http://amigo.geneontology.org/amigo/term/GO:0007610	Biological process
mitotic cell cycle phase transition	GO:0044772	3	22	0.00550213	0.0239901	Ccnd2|Ccne2|Ccne1	http://amigo.geneontology.org/amigo/term/GO:0044772	Biological process
wound healing	GO:0042060	6	83	0.00578418	0.0245973	Hpse|Ext1|Fn1|Smad4|Celsr1|Fkbp10	http://amigo.geneontology.org/amigo/term/GO:0042060	Biological process
collateral sprouting	GO:0048668	2	8	0.00585228	0.0247417	Nin|Zeb2	http://amigo.geneontology.org/amigo/term/GO:0048668	Biological process
dorsal aorta morphogenesis	GO:0035912	2	8	0.00585228	0.0247417	Rbpj|Srf	http://amigo.geneontology.org/amigo/term/GO:0035912	Biological process
negative regulation of cAMP-dependent protein kinase activity	GO:2000480	2	8	0.00585228	0.0247417	Prkar2a|Prkar1b	http://amigo.geneontology.org/amigo/term/GO:2000480	Biological process
glycine metabolic process	GO:0006544	2	8	0.00585228	0.0247417	Gart|Shmt2	http://amigo.geneontology.org/amigo/term/GO:0006544	Biological process
cellular response to X-ray	GO:0071481	2	8	0.00585228	0.0247417	Nipbl|Ccnd2	http://amigo.geneontology.org/amigo/term/GO:0071481	Biological process
corpus callosum morphogenesis	GO:0021540	2	8	0.00585228	0.0247417	Nin|Zeb2	http://amigo.geneontology.org/amigo/term/GO:0021540	Biological process
neurotransmitter biosynthetic process	GO:0042136	2	8	0.00585228	0.0247417	Dagla|Aldh9a1	http://amigo.geneontology.org/amigo/term/GO:0042136	Biological process
ventricular compact myocardium morphogenesis	GO:0003223	2	8	0.00585228	0.0247417	Tgfbr3|Tgfbr1	http://amigo.geneontology.org/amigo/term/GO:0003223	Biological process
regulation of respiratory gaseous exchange	GO:0043576	2	8	0.00585228	0.0247417	Slc5a3|Apln	http://amigo.geneontology.org/amigo/term/GO:0043576	Biological process
regulation of cytokine production involved in inflammatory response	GO:1900015	2	8	0.00585228	0.0247417	Pld4|Nos2	http://amigo.geneontology.org/amigo/term/GO:1900015	Biological process
response to redox state	GO:0051775	2	8	0.00585228	0.0247417	Arntl|Vimp	http://amigo.geneontology.org/amigo/term/GO:0051775	Biological process
positive regulation of Wnt signaling pathway, planar cell polarity pathway	GO:2000096	2	8	0.00585228	0.0247417	Abl2|Mllt3	http://amigo.geneontology.org/amigo/term/GO:2000096	Biological process
telomeric D-loop disassembly	GO:0061820	2	8	0.00585228	0.0247417	Recql4|Slx4	http://amigo.geneontology.org/amigo/term/GO:0061820	Biological process
peptidyl-lysine hydroxylation	GO:0017185	2	8	0.00585228	0.0247417	Plod3|Fkbp10	http://amigo.geneontology.org/amigo/term/GO:0017185	Biological process
cellular response to insulin-like growth factor stimulus	GO:1990314	2	8	0.00585228	0.0247417	Igf1r|Slc25a33	http://amigo.geneontology.org/amigo/term/GO:1990314	Biological process
positive regulation of developmental growth	GO:0048639	2	8	0.00585228	0.0247417	Plcb1|Igf1r	http://amigo.geneontology.org/amigo/term/GO:0048639	Biological process
carnitine metabolic process	GO:0009437	2	8	0.00585228	0.0247417	Cpt1b|Aldh9a1	http://amigo.geneontology.org/amigo/term/GO:0009437	Biological process
viral RNA genome replication	GO:0039694	2	8	0.00585228	0.0247417	Eea1|Rock2	http://amigo.geneontology.org/amigo/term/GO:0039694	Biological process
neurotransmitter reuptake	GO:0098810	2	8	0.00585228	0.0247417	Slc1a5|Slc29a1	http://amigo.geneontology.org/amigo/term/GO:0098810	Biological process
response to transforming growth factor beta	GO:0071559	2	8	0.00585228	0.0247417	Smad4|Rock2	http://amigo.geneontology.org/amigo/term/GO:0071559	Biological process
histone modification	GO:0016570	2	8	0.00585228	0.0247417	Leo1|Hlcs	http://amigo.geneontology.org/amigo/term/GO:0016570	Biological process
positive regulation of corticotropin secretion	GO:0051461	2	8	0.00585228	0.0247417	Apln|Ghr	http://amigo.geneontology.org/amigo/term/GO:0051461	Biological process
snRNA transcription by RNA polymerase III	GO:0042796	2	8	0.00585228	0.0247417	Zc3h8|Snapc4	http://amigo.geneontology.org/amigo/term/GO:0042796	Biological process
peripheral nervous system myelin maintenance	GO:0032287	2	8	0.00585228	0.0247417	Ndrg1|Drg1	http://amigo.geneontology.org/amigo/term/GO:0032287	Biological process
T-helper 1 type immune response	GO:0042088	2	8	0.00585228	0.0247417	Relb|Vegfa	http://amigo.geneontology.org/amigo/term/GO:0042088	Biological process
regulation of chemotaxis	GO:0050920	2	8	0.00585228	0.0247417	Efnb2|P2rx4	http://amigo.geneontology.org/amigo/term/GO:0050920	Biological process
positive regulation of oxidoreductase activity	GO:0051353	2	8	0.00585228	0.0247417	Abl2|Atp7a	http://amigo.geneontology.org/amigo/term/GO:0051353	Biological process
basement membrane assembly	GO:0070831	2	8	0.00585228	0.0247417	Lamb1|Plod3	http://amigo.geneontology.org/amigo/term/GO:0070831	Biological process
circadian behavior	GO:0048512	2	8	0.00585228	0.0247417	Gpr157|Trp53	http://amigo.geneontology.org/amigo/term/GO:0048512	Biological process
chromosome organization involved in meiotic cell cycle	GO:0070192	2	8	0.00585228	0.0247417	Ccne2|Ccne1	http://amigo.geneontology.org/amigo/term/GO:0070192	Biological process
mitochondrion organization	GO:0007005	6	84	0.00612941	0.0258153	Lonp1|Sh3glb1|Gabpb1|Rhot1|Slc25a33|Atp7a	http://amigo.geneontology.org/amigo/term/GO:0007005	Biological process
forebrain development	GO:0030900	6	84	0.00612941	0.0258153	Nfib|Pou3f1|Srf|Mecom|Setd2|Dlc1	http://amigo.geneontology.org/amigo/term/GO:0030900	Biological process
cellular response to epidermal growth factor stimulus	GO:0071364	4	41	0.00618914	0.0259932	Mars|Git1|Zfp36l2|Iqgap1	http://amigo.geneontology.org/amigo/term/GO:0071364	Biological process
potassium ion import across plasma membrane	GO:1990573	4	41	0.00618914	0.0259932	Hcn3|Slc12a9|Atp1b3|Kcnh2	http://amigo.geneontology.org/amigo/term/GO:1990573	Biological process
heart looping	GO:0001947	5	62	0.00634191	0.0264561	Rbpj|Lbx1|Srf|Foxh1|Smad3	http://amigo.geneontology.org/amigo/term/GO:0001947	Biological process
response to unfolded protein	GO:0006986	5	62	0.00634191	0.0264561	Ddit3|Comp|Hspa9|Chac1|Derl1	http://amigo.geneontology.org/amigo/term/GO:0006986	Biological process
hippocampus development	GO:0021766	5	62	0.00634191	0.0264561	Lrp8|Usp9x|Srf|Dlx1|Zeb2	http://amigo.geneontology.org/amigo/term/GO:0021766	Biological process
peripheral nervous system development	GO:0007422	3	23	0.00642331	0.0266253	Erbb3|Slc5a3|Adgrb2	http://amigo.geneontology.org/amigo/term/GO:0007422	Biological process
adrenal gland development	GO:0030325	3	23	0.00642331	0.0266253	Igf1r|Sf1|Smad3	http://amigo.geneontology.org/amigo/term/GO:0030325	Biological process
regulation of TOR signaling	GO:0032006	3	23	0.00642331	0.0266253	Telo2|Rheb|Slc7a1	http://amigo.geneontology.org/amigo/term/GO:0032006	Biological process
regulation of innate immune response	GO:0045088	3	23	0.00642331	0.0266253	Lrp8|Dusp10|Tirap	http://amigo.geneontology.org/amigo/term/GO:0045088	Biological process
embryonic morphogenesis	GO:0048598	3	23	0.00642331	0.0266253	Flrt3|Rock2|Zeb2	http://amigo.geneontology.org/amigo/term/GO:0048598	Biological process
cell-matrix adhesion	GO:0007160	6	85	0.0065434	0.0270728	Hpse|Srf|Fn1|Sirpa|Fermt3|Itgb4	http://amigo.geneontology.org/amigo/term/GO:0007160	Biological process
dephosphorylation	GO:0016311	7	109	0.00657572	0.0271561	Ptprk|Ptp4a2|Rngtt|Dusp6|Dusp11|Dusp10|Alpl	http://amigo.geneontology.org/amigo/term/GO:0016311	Biological process
cytoplasmic translation	GO:0002181	4	42	0.00677347	0.027921	Rpl36|Rpl15|Rpl35a|Rpl22	http://amigo.geneontology.org/amigo/term/GO:0002181	Biological process
negative regulation of mRNA splicing, via spliceosome	GO:0048025	3	24	0.00738681	0.0294087	Ptbp1|Celf4|Tra2b	http://amigo.geneontology.org/amigo/term/GO:0048025	Biological process
DNA replication initiation	GO:0006270	3	24	0.00738681	0.0294087	Ccne2|Pola1|Ccne1	http://amigo.geneontology.org/amigo/term/GO:0006270	Biological process
gluconeogenesis	GO:0006094	3	24	0.00738681	0.0294087	Atf4|Atf3|Per2	http://amigo.geneontology.org/amigo/term/GO:0006094	Biological process
establishment of centrosome localization	GO:0051660	2	9	0.00755611	0.0297438	Cep83|Pard3b	http://amigo.geneontology.org/amigo/term/GO:0051660	Biological process
glomerular basement membrane development	GO:0032836	2	9	0.00755611	0.0297438	Myo1e|Ext1	http://amigo.geneontology.org/amigo/term/GO:0032836	Biological process
regulation of cellular response to oxidative stress	GO:1900407	2	9	0.00755611	0.0297438	Met|Fut8	http://amigo.geneontology.org/amigo/term/GO:1900407	Biological process
positive regulation of protein localization to early endosome	GO:1902966	2	9	0.00755611	0.0297438	Vegfa|Rock2	http://amigo.geneontology.org/amigo/term/GO:1902966	Biological process
negative regulation of endoplasmic reticulum calcium ion concentration	GO:0032471	2	9	0.00755611	0.0297438	Tgm2|Rap1gds1	http://amigo.geneontology.org/amigo/term/GO:0032471	Biological process
dendritic spine maintenance	GO:0097062	2	9	0.00755611	0.0297438	Igf1r|Abl2	http://amigo.geneontology.org/amigo/term/GO:0097062	Biological process
bone trabecula formation	GO:0060346	2	9	0.00755611	0.0297438	Wnt10b|Vegfa	http://amigo.geneontology.org/amigo/term/GO:0060346	Biological process
visceral serous pericardium development	GO:0061032	2	9	0.00755611	0.0297438	Tgfbr3|Epo	http://amigo.geneontology.org/amigo/term/GO:0061032	Biological process
positive regulation of blood vessel endothelial cell proliferation involved in sprouting angiogenesis	GO:1903589	2	9	0.00755611	0.0297438	9430020K01Rik|Vegfa	http://amigo.geneontology.org/amigo/term/GO:1903589	Biological process
regulation of axon guidance	GO:1902667	2	9	0.00755611	0.0297438	Zswim6|Mycbp2	http://amigo.geneontology.org/amigo/term/GO:1902667	Biological process
regulation of cardiac muscle cell proliferation	GO:0060043	2	9	0.00755611	0.0297438	Tgfbr1|Foxp1	http://amigo.geneontology.org/amigo/term/GO:0060043	Biological process
thyroid hormone transport	GO:0070327	2	9	0.00755611	0.0297438	Slc7a5|Lat2	http://amigo.geneontology.org/amigo/term/GO:0070327	Biological process
spermatid nucleus differentiation	GO:0007289	2	9	0.00755611	0.0297438	Pvr|Mfsd14a	http://amigo.geneontology.org/amigo/term/GO:0007289	Biological process
transport across blood-brain barrier	GO:0150104	2	9	0.00755611	0.0297438	Slc1a5|Slc2a1	http://amigo.geneontology.org/amigo/term/GO:0150104	Biological process
ventral spinal cord development	GO:0021517	2	9	0.00755611	0.0297438	Lrp8|Foxp1	http://amigo.geneontology.org/amigo/term/GO:0021517	Biological process
positive regulation of growth	GO:0045927	2	9	0.00755611	0.0297438	Wfs1|Ghr	http://amigo.geneontology.org/amigo/term/GO:0045927	Biological process
integrin activation	GO:0033622	2	9	0.00755611	0.0297438	Fermt3|Fn1	http://amigo.geneontology.org/amigo/term/GO:0033622	Biological process
negative regulation of neuroblast proliferation	GO:0007406	2	9	0.00755611	0.0297438	Kctd11|Trp53	http://amigo.geneontology.org/amigo/term/GO:0007406	Biological process
negative regulation of cell-cell adhesion mediated by cadherin	GO:2000048	2	9	0.00755611	0.0297438	Vegfa|Rgcc	http://amigo.geneontology.org/amigo/term/GO:2000048	Biological process
NADPH oxidation	GO:0070995	2	9	0.00755611	0.0297438	Prdx6|Kcnab2	http://amigo.geneontology.org/amigo/term/GO:0070995	Biological process
positive regulation of RIG-I signaling pathway	GO:1900246	2	9	0.00755611	0.0297438	Pum1|Usp15	http://amigo.geneontology.org/amigo/term/GO:1900246	Biological process
positive regulation of circadian sleep/wake cycle, non-REM sleep	GO:0046010	2	9	0.00755611	0.0297438	Ptger4|Ghr	http://amigo.geneontology.org/amigo/term/GO:0046010	Biological process
regulation of protein export from nucleus	GO:0046825	2	9	0.00755611	0.0297438	Xpo5|Chchd4	http://amigo.geneontology.org/amigo/term/GO:0046825	Biological process
pre-B cell differentiation	GO:0002329	2	9	0.00755611	0.0297438	Foxp1|Atp11c	http://amigo.geneontology.org/amigo/term/GO:0002329	Biological process
membrane repolarization	GO:0086009	2	9	0.00755611	0.0297438	Atp1b3|Kcnh2	http://amigo.geneontology.org/amigo/term/GO:0086009	Biological process
histone H2A-K119 monoubiquitination	GO:0036353	2	9	0.00755611	0.0297438	Pcgf5|Rnf2	http://amigo.geneontology.org/amigo/term/GO:0036353	Biological process
replicative senescence	GO:0090399	2	9	0.00755611	0.0297438	Serpine1|Trp53	http://amigo.geneontology.org/amigo/term/GO:0090399	Biological process
stem cell differentiation	GO:0048863	4	43	0.00762397	0.0299316	Pum1|Etv4|Tcf7l1|Setd2	http://amigo.geneontology.org/amigo/term/GO:0048863	Biological process
negative regulation of extrinsic apoptotic signaling pathway	GO:2001237	4	43	0.00762397	0.0299316	Vegfa|Rela|Acvr1|Tgfbr1	http://amigo.geneontology.org/amigo/term/GO:2001237	Biological process
bone mineralization	GO:0030282	4	43	0.00762397	0.0299316	Atf4|Mtss1|Ptgs2|Comp	http://amigo.geneontology.org/amigo/term/GO:0030282	Biological process
positive regulation of neuron differentiation	GO:0045666	7	112	0.00780925	0.0306321	Kctd11|Nin|Socs2|Sox11|Tcf7l1|Epo|Tcf12	http://amigo.geneontology.org/amigo/term/GO:0045666	Biological process
regulation of protein localization	GO:0032880	6	88	0.0079389	0.0310859	Tbc1d1|Celsr2|Nob1|Mycbp2|Dnajb2|Tmem231	http://amigo.geneontology.org/amigo/term/GO:0032880	Biological process
neuron apoptotic process	GO:0051402	4	44	0.00821485	0.0320257	Erbb3|Tnfrsf21|Usp53|Trp53	http://amigo.geneontology.org/amigo/term/GO:0051402	Biological process
neurotransmitter transport	GO:0006836	4	44	0.00821485	0.0320257	Stx1a|Slc6a12|Slc6a6|Slc29a1	http://amigo.geneontology.org/amigo/term/GO:0006836	Biological process
negative regulation of cell cycle	GO:0045786	4	44	0.00821485	0.0320257	Ptgs2|Camk2n1|Ptprk|Rps6ka2	http://amigo.geneontology.org/amigo/term/GO:0045786	Biological process
chondrocyte differentiation	GO:0002062	4	44	0.00821485	0.0320257	Nfib|Runx1|Col11a2|Ext1	http://amigo.geneontology.org/amigo/term/GO:0002062	Biological process
histone methylation	GO:0016571	3	25	0.00835342	0.0323396	Kmt2c|Prmt7|Smyd2	http://amigo.geneontology.org/amigo/term/GO:0016571	Biological process
negative regulation of Rho protein signal transduction	GO:0035024	3	25	0.00835342	0.0323396	Met|Abl2|Dlc1	http://amigo.geneontology.org/amigo/term/GO:0035024	Biological process
maturation of SSU-rRNA from tricistronic rRNA transcript (SSU-rRNA, 5.8S rRNA, LSU-rRNA)	GO:0000462	3	25	0.00835342	0.0323396	Wdr46|Cirh1a|Helb	http://amigo.geneontology.org/amigo/term/GO:0000462	Biological process
female gonad development	GO:0008585	3	25	0.00835342	0.0323396	Smad4|Serpine1|Sf1	http://amigo.geneontology.org/amigo/term/GO:0008585	Biological process
positive regulation of proteolysis	GO:0045862	3	25	0.00835342	0.0323396	Stub1|Asph|Fadd	http://amigo.geneontology.org/amigo/term/GO:0045862	Biological process
regulation of circadian rhythm	GO:0042752	5	66	0.00853036	0.0329102	Per2|Usp9x|Rock2|Rora|Adcy1	http://amigo.geneontology.org/amigo/term/GO:0042752	Biological process
negative regulation of cell differentiation	GO:0045596	4	45	0.00895115	0.0342035	Rbpj|Fam60a|Gdf11|Skil	http://amigo.geneontology.org/amigo/term/GO:0045596	Biological process
positive regulation of cell division	GO:0051781	4	45	0.00895115	0.0342035	Tgfa|Vegfd|Vegfa|Apc	http://amigo.geneontology.org/amigo/term/GO:0051781	Biological process
learning	GO:0007612	5	67	0.00919357	0.0346636	Ptgs2|Ptgs1|Abl2|Shank2|Atp8a1	http://amigo.geneontology.org/amigo/term/GO:0007612	Biological process
calcium ion transport	GO:0006816	8	141	0.00922525	0.0347232	Nfatc1|Stim2|Cacna2d1|Ramp3|Cacng1|Mcu|Myb|P2rx4	http://amigo.geneontology.org/amigo/term/GO:0006816	Biological process
transition between fast and slow fiber	GO:0014883	2	10	0.00943105	0.0351084	Nfatc1|Tead1	http://amigo.geneontology.org/amigo/term/GO:0014883	Biological process
regulation of T cell receptor signaling pathway	GO:0050856	2	10	0.00943105	0.0351084	Cblb|Usp9x	http://amigo.geneontology.org/amigo/term/GO:0050856	Biological process
coronary artery morphogenesis	GO:0060982	2	10	0.00943105	0.0351084	Tgfbr1|Vegfa	http://amigo.geneontology.org/amigo/term/GO:0060982	Biological process
embryonic viscerocranium morphogenesis	GO:0048703	2	10	0.00943105	0.0351084	Nipbl|Mthfd1l	http://amigo.geneontology.org/amigo/term/GO:0048703	Biological process
SREBP signaling pathway	GO:0032933	2	10	0.00943105	0.0351084	Eif2s1|Insig1	http://amigo.geneontology.org/amigo/term/GO:0032933	Biological process
negative regulation of ubiquitin protein ligase activity	GO:1904667	2	10	0.00943105	0.0351084	Bag2|Usp44	http://amigo.geneontology.org/amigo/term/GO:1904667	Biological process
maintenance of blood-brain barrier	GO:0035633	2	10	0.00943105	0.0351084	Ptgs2|Ptgs1	http://amigo.geneontology.org/amigo/term/GO:0035633	Biological process
magnesium ion homeostasis	GO:0010960	2	10	0.00943105	0.0351084	Mtss1|Cnnm4	http://amigo.geneontology.org/amigo/term/GO:0010960	Biological process
positive regulation of transcription of nucleolar large rRNA by RNA polymerase I	GO:1901838	2	10	0.00943105	0.0351084	Nol11|Mars	http://amigo.geneontology.org/amigo/term/GO:1901838	Biological process
positive regulation of execution phase of apoptosis	GO:1900119	2	10	0.00943105	0.0351084	Dlc1|Trp53	http://amigo.geneontology.org/amigo/term/GO:1900119	Biological process
embryonic heart tube morphogenesis	GO:0003143	2	10	0.00943105	0.0351084	Tead1|Acvr1	http://amigo.geneontology.org/amigo/term/GO:0003143	Biological process
regulation of RNA metabolic process	GO:0051252	2	10	0.00943105	0.0351084	Igf2bp2|Pcbp3	http://amigo.geneontology.org/amigo/term/GO:0051252	Biological process
primitive streak formation	GO:0090009	2	10	0.00943105	0.0351084	Ets2|Srf	http://amigo.geneontology.org/amigo/term/GO:0090009	Biological process
mitochondrial respiratory chain complex III assembly	GO:0034551	2	10	0.00943105	0.0351084	Ttc19|Slc25a33	http://amigo.geneontology.org/amigo/term/GO:0034551	Biological process
alpha-beta T cell differentiation	GO:0046632	2	10	0.00943105	0.0351084	Abl2|Rpl22	http://amigo.geneontology.org/amigo/term/GO:0046632	Biological process
positive regulation of stem cell population maintenance	GO:1902459	2	10	0.00943105	0.0351084	Tead1|Tead4	http://amigo.geneontology.org/amigo/term/GO:1902459	Biological process
regulation of protein localization to cell surface	GO:2000008	2	10	0.00943105	0.0351084	Ptges2|Kcnab2	http://amigo.geneontology.org/amigo/term/GO:2000008	Biological process
regulation of keratinocyte differentiation	GO:0045616	2	10	0.00943105	0.0351084	Rock2|Sgpp1	http://amigo.geneontology.org/amigo/term/GO:0045616	Biological process
negative regulation of fatty acid biosynthetic process	GO:0045717	2	10	0.00943105	0.0351084	Trib3|Insig1	http://amigo.geneontology.org/amigo/term/GO:0045717	Biological process
cell activation	GO:0001775	2	10	0.00943105	0.0351084	Timp1|Fn1	http://amigo.geneontology.org/amigo/term/GO:0001775	Biological process
cellular response to lipoteichoic acid	GO:0071223	2	10	0.00943105	0.0351084	Rela|Tirap	http://amigo.geneontology.org/amigo/term/GO:0071223	Biological process
hepatocyte differentiation	GO:0070365	2	10	0.00943105	0.0351084	E2f7|E2f8	http://amigo.geneontology.org/amigo/term/GO:0070365	Biological process
positive regulation of activated T cell proliferation	GO:0042104	3	26	0.00957751	0.0354169	Epo|Icosl|Fadd	http://amigo.geneontology.org/amigo/term/GO:0042104	Biological process
negative regulation of proteolysis	GO:0045861	3	26	0.00957751	0.0354169	Camk2n1|Plat|Trp53	http://amigo.geneontology.org/amigo/term/GO:0045861	Biological process
negative regulation of MAPK cascade	GO:0043409	3	26	0.00957751	0.0354169	Apc|Igf1r|Spred1	http://amigo.geneontology.org/amigo/term/GO:0043409	Biological process
protein ubiquitination	GO:0016567	14	310	0.00960108	0.0354747	Fbxo45|Socs4|Smurf2|Arih1|Stub1|Fbxl2|Anapc11|Rnf168|Gan|Cbll1|Det1|Spsb1|Rnf157|Mycbp2	http://amigo.geneontology.org/amigo/term/GO:0016567	Biological process
positive regulation of kinase activity	GO:0033674	5	68	0.00989626	0.0364736	Erbb3|Met|Igf1r|Epha2|Epha8	http://amigo.geneontology.org/amigo/term/GO:0033674	Biological process
chromosome segregation	GO:0007059	6	92	0.0100673	0.0370129	Rcc1|Usp44|Usp9x|Ndel1|Mis12|Spc25	http://amigo.geneontology.org/amigo/term/GO:0007059	Biological process
calcium ion transmembrane transport	GO:0070588	6	93	0.0105574	0.0385999	Asph|Slc25a25|Cacng1|Mcu|Cacna2d1|P2rx4	http://amigo.geneontology.org/amigo/term/GO:0070588	Biological process
negative regulation of reactive oxygen species metabolic process	GO:2000378	3	27	0.010579	0.0386395	Hk2|Bcr|Trp53	http://amigo.geneontology.org/amigo/term/GO:2000378	Biological process
positive regulation of G2/M transition of mitotic cell cycle	GO:0010971	3	27	0.010579	0.0386395	Rcc2|Wnt10b|Cdc7	http://amigo.geneontology.org/amigo/term/GO:0010971	Biological process
prostaglandin metabolic process	GO:0006693	3	27	0.010579	0.0386395	Ptgs2|Ptgs1|Ptges2	http://amigo.geneontology.org/amigo/term/GO:0006693	Biological process
negative regulation of axon extension involved in axon guidance	GO:0048843	3	27	0.010579	0.0386395	Sema3c|Sema3e|Sema5a	http://amigo.geneontology.org/amigo/term/GO:0048843	Biological process
negative regulation of protein kinase activity	GO:0006469	5	70	0.0112057	0.0402652	Gadd45b|Camk2n1|Ubash3b|Spred1|Trib3	http://amigo.geneontology.org/amigo/term/GO:0006469	Biological process
fatty acid biosynthetic process	GO:0006633	5	70	0.0112057	0.0402652	Ptges2|Mecr|Ptgs1|Ptgs2|Fads6	http://amigo.geneontology.org/amigo/term/GO:0006633	Biological process
dendritic cell differentiation	GO:0097028	2	11	0.0115133	0.0408141	Batf3|Csf2	http://amigo.geneontology.org/amigo/term/GO:0097028	Biological process
intracellular distribution of mitochondria	GO:0048312	2	11	0.0115133	0.0408141	Mfn1|Mapt	http://amigo.geneontology.org/amigo/term/GO:0048312	Biological process
regulation of signal transduction by p53 class mediator	GO:1901796	2	11	0.0115133	0.0408141	Bop1|Pak1ip1	http://amigo.geneontology.org/amigo/term/GO:1901796	Biological process
secondary heart field specification	GO:0003139	2	11	0.0115133	0.0408141	Rbpj|Foxh1	http://amigo.geneontology.org/amigo/term/GO:0003139	Biological process
neurotransmitter uptake	GO:0001504	2	11	0.0115133	0.0408141	Slc1a5|Slc29a1	http://amigo.geneontology.org/amigo/term/GO:0001504	Biological process
RNA metabolic process	GO:0016070	2	11	0.0115133	0.0408141	Dusp11|Pop5	http://amigo.geneontology.org/amigo/term/GO:0016070	Biological process
endodermal cell differentiation	GO:0035987	2	11	0.0115133	0.0408141	Setd2|Fn1	http://amigo.geneontology.org/amigo/term/GO:0035987	Biological process
actin nucleation	GO:0045010	2	11	0.0115133	0.0408141	Evl|Spire1	http://amigo.geneontology.org/amigo/term/GO:0045010	Biological process
Golgi to endosome transport	GO:0006895	2	11	0.0115133	0.0408141	Ptges2|Sys1	http://amigo.geneontology.org/amigo/term/GO:0006895	Biological process
cellular response to steroid hormone stimulus	GO:0071383	2	11	0.0115133	0.0408141	Npc1|Uri1	http://amigo.geneontology.org/amigo/term/GO:0071383	Biological process
lens fiber cell differentiation	GO:0070306	2	11	0.0115133	0.0408141	Skil|Smad3	http://amigo.geneontology.org/amigo/term/GO:0070306	Biological process
embryonic foregut morphogenesis	GO:0048617	2	11	0.0115133	0.0408141	Foxp4|Smad3	http://amigo.geneontology.org/amigo/term/GO:0048617	Biological process
cAMP biosynthetic process	GO:0006171	2	11	0.0115133	0.0408141	Pth2|Adcy1	http://amigo.geneontology.org/amigo/term/GO:0006171	Biological process
neutrophil homeostasis	GO:0001780	2	11	0.0115133	0.0408141	Mecom|Pde4b	http://amigo.geneontology.org/amigo/term/GO:0001780	Biological process
reproductive process	GO:0022414	2	11	0.0115133	0.0408141	Abl2|Sf1	http://amigo.geneontology.org/amigo/term/GO:0022414	Biological process
sebaceous gland development	GO:0048733	2	11	0.0115133	0.0408141	Smad4|Rbpj	http://amigo.geneontology.org/amigo/term/GO:0048733	Biological process
wound healing, spreading of epidermal cells	GO:0035313	2	11	0.0115133	0.0408141	Plet1|Hbegf	http://amigo.geneontology.org/amigo/term/GO:0035313	Biological process
peptidyl-lysine trimethylation	GO:0018023	2	11	0.0115133	0.0408141	Setd3|Setd2	http://amigo.geneontology.org/amigo/term/GO:0018023	Biological process
negative regulation of erythrocyte differentiation	GO:0045647	2	11	0.0115133	0.0408141	Klf13|Hspa9	http://amigo.geneontology.org/amigo/term/GO:0045647	Biological process
histone mRNA catabolic process	GO:0071044	2	11	0.0115133	0.0408141	Mtpap|Papd5	http://amigo.geneontology.org/amigo/term/GO:0071044	Biological process
regulation of synaptic vesicle cycle	GO:0098693	2	11	0.0115133	0.0408141	Prkar1b|Syn1	http://amigo.geneontology.org/amigo/term/GO:0098693	Biological process
posttranslational protein targeting to endoplasmic reticulum membrane	GO:0006620	2	11	0.0115133	0.0408141	Chd5|Sec63	http://amigo.geneontology.org/amigo/term/GO:0006620	Biological process
bleb assembly	GO:0032060	2	11	0.0115133	0.0408141	Prdx6|Emp1	http://amigo.geneontology.org/amigo/term/GO:0032060	Biological process
lymphocyte differentiation	GO:0030098	2	11	0.0115133	0.0408141	Relb|Tcf7l1	http://amigo.geneontology.org/amigo/term/GO:0030098	Biological process
cardiac epithelial to mesenchymal transition	GO:0060317	2	11	0.0115133	0.0408141	Tgfbr3|Adam15	http://amigo.geneontology.org/amigo/term/GO:0060317	Biological process
positive regulation of pathway-restricted SMAD protein phosphorylation	GO:0010862	4	48	0.0116524	0.0412416	Smad4|Tgfbr1|Acvr1|Gdf11	http://amigo.geneontology.org/amigo/term/GO:0010862	Biological process
transcription, DNA-templated	GO:0006351	6	95	0.0119598	0.0419019	Tcerg1|Polr2f|Ccnt1|Rela|Polr3e|Tead4	http://amigo.geneontology.org/amigo/term/GO:0006351	Biological process
positive regulation of cell growth	GO:0030307	6	95	0.0119598	0.0419019	Tgfbr1|Cdkn2aip|Krt17|Hbegf|Zfp639|Slc25a33	http://amigo.geneontology.org/amigo/term/GO:0030307	Biological process
lysosome localization	GO:0032418	3	28	0.0120192	0.0420058	Map6|Kif1b|Ndel1	http://amigo.geneontology.org/amigo/term/GO:0032418	Biological process
vasodilation	GO:0042311	3	28	0.0120192	0.0420058	Plod3|P2rx4|Ext1	http://amigo.geneontology.org/amigo/term/GO:0042311	Biological process
positive regulation of cyclin-dependent protein serine/threonine kinase activity	GO:0045737	3	28	0.0120192	0.0420058	Ccnyl1|Ccnd2|Rgcc	http://amigo.geneontology.org/amigo/term/GO:0045737	Biological process
Golgi to plasma membrane protein transport	GO:0043001	3	28	0.0120192	0.0420058	Elf1|Sys1|Nsf	http://amigo.geneontology.org/amigo/term/GO:0043001	Biological process
endothelial cell migration	GO:0043542	3	28	0.0120192	0.0420058	Tgfbr1|Vegfa|Paxip1	http://amigo.geneontology.org/amigo/term/GO:0043542	Biological process
cell-cell junction organization	GO:0045216	3	28	0.0120192	0.0420058	Flna|Tjp1|Smad3	http://amigo.geneontology.org/amigo/term/GO:0045216	Biological process
positive regulation of phosphatidylinositol 3-kinase activity	GO:0043552	3	28	0.0120192	0.0420058	Vav3|Sh3glb1|Epha8	http://amigo.geneontology.org/amigo/term/GO:0043552	Biological process
ubiquitin-dependent ERAD pathway	GO:0030433	5	71	0.0120978	0.0422473	Vimp|Dnajb2|Wfs1|Stub1|Derl1	http://amigo.geneontology.org/amigo/term/GO:0030433	Biological process
heterophilic cell-cell adhesion via plasma membrane cell adhesion molecules	GO:0007157	4	49	0.0125593	0.0437561	Nectin3|Adgrl1|Pvr|Tenm4	http://amigo.geneontology.org/amigo/term/GO:0007157	Biological process
vasculogenesis	GO:0001570	5	72	0.0127316	0.0442872	Tgfbr3|Myo1e|Setd2|Epha2|Paxip1	http://amigo.geneontology.org/amigo/term/GO:0001570	Biological process
protein autoubiquitination	GO:0051865	5	72	0.0127316	0.0442872	3110001I22Rik|Stub1|Rnf219|Rnf157|Rnf183	http://amigo.geneontology.org/amigo/term/GO:0051865	Biological process
positive regulation of cold-induced thermogenesis	GO:0120162	6	97	0.0130762	0.0453764	Igf1r|Ghr|Grb10|Per2|Vegfa|Apc	http://amigo.geneontology.org/amigo/term/GO:0120162	Biological process
metal ion transport	GO:0030001	3	29	0.0131558	0.0455143	Slc39a10|Atp7a|Atp1b3	http://amigo.geneontology.org/amigo/term/GO:0030001	Biological process
ERK1 and ERK2 cascade	GO:0070371	3	29	0.0131558	0.0455143	Ptger4|Smad4|Zfp36l2	http://amigo.geneontology.org/amigo/term/GO:0070371	Biological process
response to cold	GO:0009409	3	29	0.0131558	0.0455143	Lrp11|Metrnl|Slc25a27	http://amigo.geneontology.org/amigo/term/GO:0009409	Biological process
negative regulation of neuron apoptotic process	GO:0043524	9	177	0.0132864	0.0457833	Erbb3|Itsn1|Aars|Vegfa|Gbe1|Ube2v2|Wfs1|Atp7a|Dlx1	http://amigo.geneontology.org/amigo/term/GO:0043524	Biological process
sphingolipid metabolic process	GO:0006665	4	50	0.0136202	0.0463549	Spns2|Samd8|Sgms2|Sgpp1	http://amigo.geneontology.org/amigo/term/GO:0006665	Biological process
ovarian follicle development	GO:0001541	4	50	0.0136202	0.0463549	Smad4|Vegfa|Adrm1|Kitl	http://amigo.geneontology.org/amigo/term/GO:0001541	Biological process
negative regulation of organ growth	GO:0046621	2	12	0.0139071	0.0468406	Ankrd26|Stk4	http://amigo.geneontology.org/amigo/term/GO:0046621	Biological process
positive regulation of voltage-gated calcium channel activity	GO:1901387	2	12	0.0139071	0.0468406	Cacna2d1|Stac2	http://amigo.geneontology.org/amigo/term/GO:1901387	Biological process
cellular response to fluid shear stress	GO:0071498	2	12	0.0139071	0.0468406	Ptgs2|Mtss1	http://amigo.geneontology.org/amigo/term/GO:0071498	Biological process
positive regulation of circadian rhythm	GO:0042753	2	12	0.0139071	0.0468406	Arntl|Rora	http://amigo.geneontology.org/amigo/term/GO:0042753	Biological process
negative regulation of telomerase activity	GO:0051974	2	12	0.0139071	0.0468406	Pinx1|Trp53	http://amigo.geneontology.org/amigo/term/GO:0051974	Biological process
positive regulation of nuclear-transcribed mRNA poly(A) tail shortening	GO:0060213	2	12	0.0139071	0.0468406	Pabpc1|Ago2	http://amigo.geneontology.org/amigo/term/GO:0060213	Biological process
mitotic sister chromatid cohesion	GO:0007064	2	12	0.0139071	0.0468406	Naa50|Nipbl	http://amigo.geneontology.org/amigo/term/GO:0007064	Biological process
collagen-activated tyrosine kinase receptor signaling pathway	GO:0038063	2	12	0.0139071	0.0468406	Ubash3b|Col4a1	http://amigo.geneontology.org/amigo/term/GO:0038063	Biological process
regulation of cell adhesion mediated by integrin	GO:0033628	2	12	0.0139071	0.0468406	Epha2|Epha8	http://amigo.geneontology.org/amigo/term/GO:0033628	Biological process
regulation of protein metabolic process	GO:0051246	2	12	0.0139071	0.0468406	Wnt10b|Rock2	http://amigo.geneontology.org/amigo/term/GO:0051246	Biological process
regulation of stem cell division	GO:2000035	2	12	0.0139071	0.0468406	Cdk2ap2|Mllt3	http://amigo.geneontology.org/amigo/term/GO:2000035	Biological process
positive regulation of positive chemotaxis	GO:0050927	2	12	0.0139071	0.0468406	Vegfa|Smad3	http://amigo.geneontology.org/amigo/term/GO:0050927	Biological process
mRNA transcription by RNA polymerase II	GO:0042789	2	12	0.0139071	0.0468406	Flna|Atf4	http://amigo.geneontology.org/amigo/term/GO:0042789	Biological process
complement activation	GO:0006956	2	12	0.0139071	0.0468406	C4a|Rgcc	http://amigo.geneontology.org/amigo/term/GO:0006956	Biological process
poly-N-acetyllactosamine biosynthetic process	GO:0030311	2	12	0.0139071	0.0468406	B3gnt8|B3gnt9	http://amigo.geneontology.org/amigo/term/GO:0030311	Biological process
regulation of macrophage activation	GO:0043030	2	12	0.0139071	0.0468406	Gpr137b|Rora	http://amigo.geneontology.org/amigo/term/GO:0043030	Biological process
postsynaptic modulation of chemical synaptic transmission	GO:0099170	2	12	0.0139071	0.0468406	Plcb1|Ghr	http://amigo.geneontology.org/amigo/term/GO:0099170	Biological process
positive regulation of DNA damage response, signal transduction by p53 class mediator	GO:0043517	2	12	0.0139071	0.0468406	Spred1|Spred2	http://amigo.geneontology.org/amigo/term/GO:0043517	Biological process
positive regulation of double-strand break repair	GO:2000781	2	12	0.0139071	0.0468406	Spidr|Spire1	http://amigo.geneontology.org/amigo/term/GO:2000781	Biological process
postsynapse organization	GO:0099173	2	12	0.0139071	0.0468406	Ndrg1|Drg1	http://amigo.geneontology.org/amigo/term/GO:0099173	Biological process
positive regulation of growth hormone secretion	GO:0060124	2	12	0.0139071	0.0468406	Itsn1|Ghr	http://amigo.geneontology.org/amigo/term/GO:0060124	Biological process
positive regulation of extrinsic apoptotic signaling pathway via death domain receptors	GO:1902043	2	12	0.0139071	0.0468406	Stk4|Skil	http://amigo.geneontology.org/amigo/term/GO:1902043	Biological process
Golgi organization	GO:0007030	6	98	0.0140287	0.0471789	Tmed5|Ptges2|Tbc1d20|Pi4k2b|Sec16a|Surf4	http://amigo.geneontology.org/amigo/term/GO:0007030	Biological process
lipid catabolic process	GO:0016042	7	124	0.0141496	0.0474779	Dagla|Plcb1|Pnpla2|Prdx6|Acap1|Abhd2|Pla2g4c	http://amigo.geneontology.org/amigo/term/GO:0016042	Biological process
regulation of protein phosphorylation	GO:0001932	5	74	0.01451	0.048541	Prkar2a|Tada2a|Ccnyl1|Fn1|Prkar1b	http://amigo.geneontology.org/amigo/term/GO:0001932	Biological process
osteoblast differentiation	GO:0001649	5	74	0.01451	0.048541	Tgfbr3|Smad4|Glis1|Epha2|Smad3	http://amigo.geneontology.org/amigo/term/GO:0001649	Biological process
cholesterol metabolic process	GO:0008203	6	99	0.0147233	0.049025	Msmo1|Cubn|Npc1|Pctp|Hmgcr|Insig1	http://amigo.geneontology.org/amigo/term/GO:0008203	Biological process
mitotic cytokinesis	GO:0000281	4	51	0.0147309	0.0490377	Elf1|Apc|Rock2|Snx18	http://amigo.geneontology.org/amigo/term/GO:0000281	Biological process
sterol biosynthetic process	GO:0016126	3	30	0.0148063	0.049163	Msmo1|Hmgcr|Insig1	http://amigo.geneontology.org/amigo/term/GO:0016126	Biological process
protein O-linked glycosylation	GO:0006493	3	30	0.0148063	0.049163	Plod3|Galnt18|Galnt10	http://amigo.geneontology.org/amigo/term/GO:0006493	Biological process
sphingolipid biosynthetic process	GO:0030148	3	30	0.0148063	0.049163	Cers6|Samd8|Sgms2	http://amigo.geneontology.org/amigo/term/GO:0030148	Biological process
negative regulation of myoblast differentiation	GO:0045662	3	30	0.0148063	0.049163	Ddit3|Prl2c2|Mbnl3	http://amigo.geneontology.org/amigo/term/GO:0045662	Biological process
nucleus	GO:0005634	412	5823	2.45087e-90	1.09211e-86	Kpna4|Kpna3|Ang2|Rpl36al|Usp49|Aqr|Usp44|Mier2|Csrnp2|Klf7|Klf5|Omp|Klf3|Gtf3c4|Brip1|Hes2|Gna13|Stk40|Nap1l1|Cstf2|Rgcc|Cdc5l|Ddx59|Cebpg|Hivep1|Ipo7|Ipo5|Shmt2|Mllt3|Rybp|Relb|Rela|Dnajb2|Tfdp1|Prmt7|Iqgap1|Mycbp2|Ndrg1|Spty2d1|Spc25|Ubash3b|Adcy1|Basp1|Cdv3|Pde4b|Rps19bp1|Atrip|Tfrc|Papd5|Zcchc7|Zfp62|Hpse|Bnip3l|Stub1|Bach2|Ung|Tyms|Prpf40a|Mipol1|Klf13|Tjp1|Etv4|Bnc2|Ss18|Usp9x|Pop5|Ccnt1|Te…	http://amigo.geneontology.org/amigo/term/GO:0005634	Cellular component
cytoplasm	GO:0005737	400	6775	6.27101e-65	9.31454e-62	Strn4|Kcnh2|Kpna4|Kpna3|Nmt1|Rybp|Shank2|Usp49|Sos1|Usp44|Mier2|Git1|Brip1|Gna13|Kctd11|Kctd17|Stk40|Nap1l1|Ccnyl1|Rgcc|Naa16|Cdc5l|Ddx59|Ipo7|Ipo5|Shmt2|Lrpap1|Yrdc|Tgm2|Relt|Relb|Rela|Dnajb2|Tfdp1|Prmt7|Csnk2a2|Mycbp2|Nphp4|Ndrg1|Afap1|Phyhipl|Adcy1|Camsap2|Pabpc4|Map3k5|Basp1|Eef1d|Pmm2|Sprr1a|Pde4b|Sorbs2|Rffl|Plcl1|Tfrc|Mmgt1|Mtss1l|Bach2|Iqgap1|Tyms|Tjp1|Nek1|Usp9x|Dtnb|Stam|Tead4|Tnfsf13|C…	http://amigo.geneontology.org/amigo/term/GO:0005737	Cellular component
cytosol	GO:0005829	240	3398	1.37756e-48	1.53461e-45	Ccdc106|Itsn1|P4hb|Gab2|Chac1|Tmcc3|Nmt1|Afap1|Rpl36al|Adrm1|Csnk2a2|Peg10|Ubr4|Dis3|Cdv3|Sos1|Grb10|Relb|Prpf40a|Fam126a|Barx2|Flrt3|2010005H15Rik|Gtf2a1|Atf5|Zeb2|Eif2s1|Gna13|Midn|Arhgef10|Cenpm|Pfkfb3|Myo19|Bnip3l|Hlcs|Efr3a|Slc2a1|Pum1|Mapk6|Mbnl1|Eprs|Odc1|Pacsin2|Naa16|Plcb1|Rad23b|Map3k5|Tyms|Ptges2|Impdh1|Dock5|Rap1gds1|Ipo7|Gart|Myb|Dlc1|Gars|Socs4|Tbc1d1|Eef1d|Tgm2|Gnaz|Pde3b|Raph1|Uba…	http://amigo.geneontology.org/amigo/term/GO:0005829	Cellular component
membrane	GO:0016020	354	6528	1.30436e-47	1.16245e-44	Cers6|Strn4|Kcnh2|Tmcc3|Nmt1|Shank2|Spink10|Ptprcap|Mfsd7c|Rnf183|Ccnyl1|Hmgcr|Surf4|Msmo1|Acvr1|Smco4|Sipa1l3|Ptprk|Shmt2|Tspan4|Yrdc|Tgm2|Relt|Blm|Tbc1d20|Cystm1|Cnnm4|Stx1a|Dnajb2|Acap1|Iqgap1|Ndrg1|Adcy1|Lag3|Krtcap2|Basp1|Pde4b|Sorbs2|Tmem74|Lama1|Stim2|Rffl|Slc7a5|Gng12|Slc7a1|Tfrc|Pip5k1b|Hpse|Lrp11|Bnip3l|Tyms|Golim4|P2rx4|Tjp1|Stam|Tnfsf13|Tnfsf12|Lrrc8a|Lrrc8b|Sorcs2|Tmem206|Timm23|Smur…	http://amigo.geneontology.org/amigo/term/GO:0016020	Cellular component
nucleoplasm	GO:0005654	219	2943	2.20988e-47	1.6412e-44	Dgcr8|Ncapg2|Cdh17|Ccdc106|Cdkn2aip|Paxip1|Kin|Kpna4|Kpna3|Rybp|Adrm1|Peg10|Ubr4|E4f1|Dis3|Aqr|Baiap2l1|Aldh1l2|Mier2|Relb|Barx2|Pinx1|Klf5|2010005H15Rik|Klf3|Gtf2a1|Gtf3c4|Atf5|Brip1|Mybl2|Rnf2|Smarca5|Atf3|Mycbp2|Nfic|Kmt2c|Zbtb10|Asun|Cstf2|Nphp4|Pdik1l|Atad2|Pum1|Rgcc|Mbnl1|Mbnl3|Sgpp1|Zeb2|Gnl3|Rcc1|Cdc5l|Nmd3|Shoc2|Rcor2|Ipo7|Sipa1l3|Myb|Pfkfb3|Maff|Gabpb1|Inip|Gtf2f2|Eef1d|Tcerg1|Relt|Nle1…	http://amigo.geneontology.org/amigo/term/GO:0005654	Cellular component
plasma membrane	GO:0005886	235	4216	4.92482e-32	2.74313e-29	Plet1|Slc39a10|Cdh17|Kcnh2|Itsn1|P4hb|Gab2|Nmt1|Slc6a12|Neto2|Adrm1|Csnk2a2|Ptprcap|Adcy1|Cdv3|Itgb4|Sos1|Met|Ptger4|Mmgt1|Vav3|Tspan33|Flrt3|Flrt2|Sgpp1|Atf4|Pacsin2|Adgrb2|Cd320|Fam57a|Emp1|Slc2a1|Ccnyl1|Smurf2|Rock2|Adgrl1|Lag3|Eprs|Fam126a|Htr1b|Hsd17b7|Plcb1|Rcc2|Zdhhc2|Acvr1|Slc6a6|Tirap|Plxna2|Ankrd13a|Kitl|Dnajc1|Kcnk10|Snx18|Rasl10a|Atp11c|Parm1|Rhobtb1|Abhd2|Cacng1|Sipa1l3|Ptprk|Gas7|So…	http://amigo.geneontology.org/amigo/term/GO:0005886	Cellular component
nucleolus	GO:0005730	66	727	6.82326e-20	2.45767e-17	Midn|Nepro|Larp4b|Kif2a|Tbc1d1|Cdkn2aip|Ccnd2|H2afy|Nle1|Tyms|Pak1ip1|Zcchc7|Mars|Flna|Kat6a|Etv4|Tra2a|Zfp354a|Nin|Itgb4|Pinx1|Mtus1|Wdr46|Pop5|Eif3a|Ccnt1|Gcfc2|Zeb2|Spty2d1|Rbpj|Atf3|Myo10|Edf1|Ccdc137|Jmjd6|Trp53|Rrp9|Helb|Eif6|E2f8|Rrp12|Nhp2|Nop14|Rgcc|Elf1|Usp36|Nop58|Gnl3|Gnl2|Pola1|Wdr43|Nmd3|Cirh1a|Tma16|Cask|Mina|Pno1|Anapc11|Rps19bp1|Nob1|Papd5|Bop1|Eya2|Nol11|Mndal|Fbl	http://amigo.geneontology.org/amigo/term/GO:0005730	Cellular component
endoplasmic reticulum	GO:0005783	89	1490	7.31766e-15	1.25413e-12	Cers6|Lrpap1|P4hb|Tmcc3|Rpl36al|Pld4|Piga|Tmem259|Mmgt1|Rnf183|Ctsz|Flrt2|Sgpp1|Gramd1b|Lrrc59|Cd320|Hmgcr|Surf4|Hsd17b6|Hsd17b7|Msmo1|Ptgs2|Ptgs1|Zdhhc2|Dnajc1|Npc1|Atp11c|Rap1gds1|Zdhhc14|Ext1|Dhrs9|Eef1d|Asph|Pde3b|Tbc1d20|Rheb|Hsd17b12|Cubn|Dnajb2|Atp8a1|Kdelr2|Wfs1|Tmed5|Slc10a7|3110001I22Rik|Plod3|Sec63|Krtcap2|Map3k5|Samd8|Stim2|Fkbp10|Txnrd3|Bnip3l|Stub1|Derl1|Arhgap32|Prl2c2|Gpat4|Pdia3|…	http://amigo.geneontology.org/amigo/term/GO:0005783	Cellular component
glutamatergic synapse	GO:0098978	45	506	3.79419e-14	6.03818e-12	Egln1|Clstn2|Arhgap44|Itsn1|Eef1d|Rock2|Gpc6|Flna|Rela|Tanc2|Shank2|Nrp2|Adcy1|Efnb2|Rheb|Tpd52|Myo6|Plat|Prkar2a|Flrt3|Git1|Ndrg1|Cacna2d1|Rgs9|Fbxo45|Prkar1b|Ghr|Erc1|Stx1a|Ncs1|Olfm1|Stk4|Adgrl1|Elf1|Slc1a5|Abl2|Bcr|Pacsin2|Plcb1|Drg1|Farp1|Rpl22|Dlgap4|Eif4ebp1|Ppp3cb	http://amigo.geneontology.org/amigo/term/GO:0098978	Cellular component
postsynaptic density	GO:0014069	35	331	1.29393e-13	1.85992e-11	Dgcr8|Egln1|Arhgap32|Mapt|Neto2|P2rx4|Clstn2|Fbxo45|Rheb|Sos1|Lrp8|Myo6|Shank2|Met|Flrt3|Eif3a|Camk2n1|Syn1|Arhgap44|Add3|Adcy1|Erc1|Sorcs2|Stx1a|Cask|Kcnab2|Pkp4|Stk4|Adgrl1|Elf1|Pde4b|Sorbs2|Bcr|Zdhhc2|Nsf	http://amigo.geneontology.org/amigo/term/GO:0014069	Cellular component
intracellular membrane-bounded organelle	GO:0043231	65	992	3.32537e-13	4.49025e-11	Hpse|Stag1|Dhrs9|Slc16a1|Uck2|Klf5|Epn3|Dnajc1|Uba5|Tfrc|8430408G22Rik|Mtpap|Tra2a|Asun|Igf1r|Cpt1b|Foxk2|Prdx6|Rufy3|Atp8a1|Myo6|Csf2|Ctdp1|Eaf1|Ctsz|Flrt2|Mycbp2|Nphp4|Rrp12|Lrrc59|Btaf1|Gdf11|Nlrc3|Osbpl10|Rab11fip1|Cnnm4|Large|Nipbl|Tcf12|Cdkl1|Ncs1|Pmepa1|P4ha2|P4ha1|Hmgcr|Kin|Hsd17b6|Pacsin2|Arntl|Ptgs2|Ptgs1|Cisd1|Ankrd13b|Eva1a|Slc7a5|Ppp1r3b|Txnrd3|Runx1|Parm1|Rhobtb1|Sec16a|Saysd1|Ptprk…	http://amigo.geneontology.org/amigo/term/GO:0043231	Cellular component
mitochondrion	GO:0005739	92	1723	1.18283e-12	1.55021e-10	Kif1b|Cpt1b|Aldh1l2|Rpl34|Mfn1|Git1|Gtf3c4|Stard7|Hlcs|Sgpp1|Ptges2|Rpl35a|Rap1gds1|Malsu1|Maff|Yrdc|Mars|Fam213a|Vasn|Foxk2|Pgam5|Pycr1|Ttc19|Hivep1|Urah|Tgm2|Phyhipl|Lonp1|Mief1|Ung|Zmiz2|Uri1|Dna2|Hk2|Shmt2|Slc25a20|Tfrc|Slc25a27|Slc25a25|Mtfr1|Slc25a29|Txnrd3|Bnip3l|Cisd1|Tyms|Aldh9a1|Ado|Mrpl13|Chchd4|Prdx6|Hspa9|Pdia3|Cycs|Iba57|Slc25a33|Slc25a32|Mcu|Ago2|Bag1|Sh3glb1|Pdp1|P4ha1|Usp15|Mecr|…	http://amigo.geneontology.org/amigo/term/GO:0005739	Cellular component
protein-containing complex	GO:0032991	55	843	1.64621e-11	1.66716e-09	Strn4|P4hb|Fadd|Gab2|Aif1l|Suclg2|Cnot9|Runx1|Usp28|Eif4ebp1|Relb|Rela|Smad3|Iqgap1|Tra2b|Stx1a|Mettl23|Tjp1|Cubn|Grb10|Mier2|Rnf168|Myo6|Ctdp1|Tgfbr1|Rad52|Ptgs2|Atf4|Rbpj|Gdf11|Nupl1|Zfp703|Cnnm4|Trp53|Plcb1|Sh3glb1|Cask|Tcf7l1|Mapk6|Elf1|Kin|Map3k5|Bcr|Prkar2a|Rcc1|Myo1e|Sptb|Pxk|Smad4|Skil|Pard3b|Comp|Apc|Ppp3cb|Stk4	http://amigo.geneontology.org/amigo/term/GO:0032991	Cellular component
centrosome	GO:0005813	40	502	1.78177e-11	1.76435e-09	Pcgf5|Haus8|Slc16a1|Rgcc|Orc2|H2afy|Rock2|Ankrd26|Relb|Cep126|Ubr4|Ttll5|Nin|Nek1|Smad4|Ctdp1|Prkar2a|Leo1|Ndel1|Atf5|Atf4|Sppl2b|Nphp4|Adgrb2|Trp53|Camsap2|Erc1|Ccne1|Cep192|Ndrg1|Slc1a4|Pde4b|Arhgef10|Drg1|Cep162|Ccne2|Rapgef6|Dync1li1|Apc|Kif2a	http://amigo.geneontology.org/amigo/term/GO:0005813	Cellular component
cytoskeleton	GO:0005856	72	1289	3.22912e-11	2.96565e-09	Ick|Aif1l|Add3|Kif1b|Kitl|P4hb|Rgcc|Cep162|Rock2|Epb41l4a|Elf1|Haus8|Mapt|Relb|Cobl|Flna|Igf2bp2|Ubr4|Ttll5|Cep128|Strbp|Abl2|Ctnnal1|Triobp|Nek1|Tpm2|Ctdp1|Tmsb4x|Gan|Nin|Mycbp2|Myo19|Ndel1|Atf5|Ndrg1|Afap1|Sh3kbp1|Myo10|Osbpl10|Fgd6|Evl|Trp53|Camsap2|Erc1|Baiap2l1|Nphp4|Drg1|Kcnab2|Pkp4|Map6|Atf4|Pla2g4c|Coro2b|Cep83|Sorbs2|Eif3a|Pacsin2|Spef1|Rcc2|Cep126|Farp1|Myo1e|Sptb|Spire1|Mast2|Mtss1|Dyn…	http://amigo.geneontology.org/amigo/term/GO:0005856	Cellular component
cell junction	GO:0030054	56	883	3.42929e-11	3.05619e-09	Strn4|Kif1b|Arhgap44|Itsn1|Slc16a1|D8Ertd82e|Epha2|Nectin3|Arhgap32|Faap20|P2rx4|Clstn2|Efnb2|Tjp1|Cdh17|Olfm1|Shank2|Tspan33|Flrt3|Flrt2|Adam15|Nphp4|Camk2n1|Sh3kbp1|Plxdc1|Ago2|Fbxo45|Tgfbr1|Rgs17|Slc3a2|Erc1|Sorcs2|Stx1a|Ncs1|Kcnab2|Fermt3|Basp1|Pkp4|Pkp3|Lpp|Adgrl1|Sorbs2|Bcr|Slx4|Itgb4|9430020K01Rik|Zdhhc2|Farp1|Ptprk|Myo1e|Usp53|Tanc2|Mast2|Pard3b|Apc|Dlc1	http://amigo.geneontology.org/amigo/term/GO:0030054	Cellular component
synapse	GO:0045202	51	766	4.01543e-11	3.50838e-09	Strn4|Kif1b|Itsn1|Eef1d|Nectin3|Arhgap32|C4a|Gpc6|Rela|Neto2|P2rx4|Clstn2|Fbxo45|Tpd52|Hcn3|Myo6|Shank2|Prkar2a|Slc16a1|Sh3kbp1|Flrt2|Dtnb|Git1|Erc1|Camk2n1|Eif2s1|Eif3b|Syn1|Arhgap44|Dlgap4|Slc3a2|Pabpc1|Sorcs2|Stx1a|Ncs1|Slc2a1|Kcnab2|Cask|Adgrl1|Sorbs2|Bcr|Rgs17|Zdhhc2|Farp1|Tanc2|Rpl36|Plat|Prkar1b|Apc|Ppp3cb|Olfm1	http://amigo.geneontology.org/amigo/term/GO:0045202	Cellular component
transcription regulator complex	GO:0005667	29	298	6.70484e-11	5.53274e-09	Tle3|Rbpj|Lbx1|Npas1|Rela|Pknox1|Tfdp1|Smad4|Smad3|Barx2|Klf5|Tcf12|Atf5|Atf4|Tead1|Tead4|E2f7|Nfatc1|Trp53|Tcf7l1|E2f8|Pbx3|Arntl|Pou3f1|Mina|Rcor2|Skil|Sox11|Foxh1	http://amigo.geneontology.org/amigo/term/GO:0005667	Cellular component
axon	GO:0030424	33	434	1.99595e-09	1.27056e-07	Kif1b|Nectin3|C4a|Mapt|Cobl|Iqgap1|Nrp2|Stx1a|Igf1r|Nin|Lrp8|Myo6|P2rx4|Olfm1|Omp|Mycbp2|Ndel1|Cd200|Syn1|Bag2|Rap1gap|Ghr|Tnfrsf21|Ncs1|Kcnab2|Map6|Adgrl1|Nrtn|Tanc2|Apc|Ptprk|Hcn3|Gars	http://amigo.geneontology.org/amigo/term/GO:0030424	Cellular component
neuron projection	GO:0043005	37	539	4.25181e-09	2.46053e-07	Kif1b|Itsn1|Mapt|Fadd|Slc6a12|Iqgap1|Bdkrb1|Igf1r|Epha8|Hcn3|Epha2|Shank2|Met|Flrt2|Nmb|Git1|Tenm4|Cd200|Atf4|Camk2n1|Sh3kbp1|Myo10|Stx1a|Rgs17|Nap1l1|Sorcs2|Sh3glb1|Kcnab2|Map6|Adgrl1|Ahcy|Fam126a|Ptgs2|Farp1|3110043O21Rik|Apc|Atp7a	http://amigo.geneontology.org/amigo/term/GO:0043005	Cellular component
Golgi apparatus	GO:0005794	66	1309	9.14768e-09	4.79554e-07	Zdhhc14|Ext1|Entpd6|Lrpap1|Sys1|B3gnt8|B3gnt9|Pde3b|Arhgap32|Uba5|Rnf183|Tmed5|Rheb|Clstn2|Pld4|Scara3|Golim4|Galnt10|Cubn|Mmgt1|Rufy3|Atp8a1|Scyl2|Myo6|Galnt18|Mtus1|Klf5|Sgms2|Erc1|Kdelr2|Glce|Sppl2b|Dusp10|Parm1|Fut8|St3gal1|Slc10a7|Rap1gap|Camsap2|Plod3|Ncs1|Pmepa1|Sh3glb1|Large|Rgs20|Map6|Sec16a|Slc35e1|Cep83|Chac1|Surf4|Sgpp1|Slc35c1|Ptgs1|Zdhhc2|Ptges2|Stag1|Spire1|Rab6a|Ppp1r15a|Npc1|Ust|…	http://amigo.geneontology.org/amigo/term/GO:0005794	Cellular component
endosome	GO:0005768	42	677	9.61665e-09	4.98277e-07	Itsn1|Tgfbr1|Epn3|Blm|Arhgap32|Ptp4a2|Pqlc1|Pld4|Epha8|Cubn|Mmgt1|Rufy3|Scyl2|Acap1|Sbf2|Lrpap1|Pi4k2b|Git1|Sppl2b|Parm1|Arhgap44|Rab11fip1|Vps26b|Sorcs2|Pmepa1|Tfrc|Stk4|Hsd17b6|Pacsin2|Zdhhc2|Ankrd13b|Ankrd13a|Eea1|Rffl|Stag1|Golim4|Snx18|Npc1|Spns2|3110043O21Rik|Atp9a|Stam	http://amigo.geneontology.org/amigo/term/GO:0005768	Cellular component
fibrillar center	GO:0001650	16	125	1.09715e-08	5.61941e-07	Nfic|Ick|Wdr43|Nop58|Cirh1a|Nfib|Eef1d|Prmt7|Btbd10|Leo1|Arhgap32|Polr2f|Dusp11|Smarca5|Ccdc137|Fbl	http://amigo.geneontology.org/amigo/term/GO:0001650	Cellular component
dendrite	GO:0030425	35	521	1.67133e-08	8.23364e-07	Strn4|Kif1b|Ero1l|Gnaz|Nectin3|C4a|Mapt|Cobl|Rheb|P2rx4|Cnnm4|Nin|Hcn3|Shank2|Met|Camk2n1|Plxdc1|Ago2|Bag2|Arhgap44|Rap1gap|Pabpc1|Ncs1|Cask|Map6|Slc1a4|Sorbs2|Htr1b|Farp1|3110043O21Rik|Dlgap4|Apc|Syn1|Ptprk|Lrp8	http://amigo.geneontology.org/amigo/term/GO:0030425	Cellular component
chromatin	GO:0000785	17	151	2.75597e-08	1.27923e-06	Rcc1|Pola1|Wdr43|Chd5|Trp53|Ahctf1|Hr|Nipbl|Hlcs|Ccnd2|Orc2|H2afy|Rcor2|Basp1|Rnf219|Jmjd1c|Csnk2a2	http://amigo.geneontology.org/amigo/term/GO:0000785	Cellular component
perinuclear region of cytoplasm	GO:0048471	39	640	4.26518e-08	1.90056e-06	Nos2|Kcnh2|Prdx6|Epn3|Blm|Tfrc|Cobl|Flna|P2rx4|Tra2b|Tpd52|Dnajb2|Hcn3|Myo6|Prkar2a|Lamb1|Ndrg1|Nlrc3|Tgfa|Tnfsf12|Bag1|Drg1|Per2|Pkp4|Map6|Sec16a|Pde4b|Odc1|9430020K01Rik|Cdc5l|Ankrd13b|Ankrd13a|Npc1|Slc5a3|Apln|Atp9a|Depdc5|Apc|Atp7a	http://amigo.geneontology.org/amigo/term/GO:0048471	Cellular component
cell projection	GO:0042995	55	1088	9.9937e-08	4.04836e-06	Ick|Mycbp2|Strn4|Ang2|2410089E03Rik|Itsn1|Aif1l|Epha2|Arhgap32|Mapt|Cobl|Flna|Tmem231|Shank2|Clstn2|Ttll5|Fbxo45|Gpr157|Epha8|Myo6|Cfap69|Cep126|Mok|Mtss1l|Flrt3|Adam15|Erc1|Uri1|Nphp4|Myo10|Arhgap44|Evl|Pabpc1|Sorcs2|Tenm4|Kcnab2|Podxl|Fermt3|Basp1|Sbf2|Map6|Adgrl1|Sorbs2|Bcr|Pacsin2|Spef1|Farp1|Usp9x|Kitl|Tanc2|3110043O21Rik|Rhobtb1|Apc|Olfm1|Gars	http://amigo.geneontology.org/amigo/term/GO:0042995	Cellular component
neuronal cell body	GO:0043025	36	612	2.6538e-07	9.69289e-06	Itsn1|Pmm2|C4a|Mapt|Cobl|Flna|Rheb|P2rx4|Rap1gap|Igf1r|Sos1|Ptger4|Lrp8|Myo6|Shank2|Met|Olfm1|Omp|Cd200|Camk2n1|Plxdc1|Myo10|Cnnm4|Slc3a2|Sh3glb1|Cask|Slc1a4|Sorbs2|Kremen1|Atp7a|Snx18|Slc25a27|Dlgap4|Apc|Ptprk|Hcn3	http://amigo.geneontology.org/amigo/term/GO:0043025	Cellular component
cell-cell junction	GO:0005911	19	222	3.59951e-07	1.26295e-05	9430020K01Rik|Tjp1|Add3|Lama1|Usp53|Slc2a1|Iqgap1|Nectin3|Flrt3|Flrt2|Pkp3|Cask|Pkp4|Nphp4|Flna|Pvr|Ptprk|Sh3kbp1|Pacsin2	http://amigo.geneontology.org/amigo/term/GO:0005911	Cellular component
RNA polymerase II transcription regulator complex	GO:0090575	10	68	8.18463e-07	2.53269e-05	E2f7|Ddit3|Trp53|Smad4|Tcf7l1|E2f8|Tcf12|Atf4|Sf1|Tfdp1	http://amigo.geneontology.org/amigo/term/GO:0090575	Cellular component
nuclear membrane	GO:0031965	17	199	1.26333e-06	3.63187e-05	Kpna4|Rcc1|Itgb4|Trp53|Ahctf1|Ptger4|Dnajb2|Stx1a|Ccnd2|Myo6|Fam188a|Brip1|Tbc1d20|3110043O21Rik|Nup155|Prkg2|Apc	http://amigo.geneontology.org/amigo/term/GO:0031965	Cellular component
nuclear matrix	GO:0016363	11	88	1.3909e-06	3.94769e-05	Pola1|Xpot|Prpf40a|Trp53|Hlcs|Ahctf1|Tcerg1|Zfp703|Cask|Basp1|Kin	http://amigo.geneontology.org/amigo/term/GO:0016363	Cellular component
chromosome	GO:0005694	27	434	1.80127e-06	5.02689e-05	Smchd1|Ahctf1|H2afy|Paxip1|Faap20|Mis12|Smc6|Pinx1|Nipbl|Rnf219|Ndel1|Rnf2|Spc25|Recql4|Cenpm|Ccdc137|Mllt3|Rcc1|Rcc2|Fkbp10|Cirh1a|Tada2a|Dync1li1|Helb|Telo2|Setd2|Fbl	http://amigo.geneontology.org/amigo/term/GO:0005694	Cellular component
basolateral plasma membrane	GO:0016323	18	226	1.83741e-06	5.08539e-05	Tgfa|Erbb3|Tgfbr1|Tjp1|Cnnm4|Cdh17|Lat2|Slc3a2|Hcn3|Slc7a5|Slc2a1|Slc16a1|Tfrc|Cask|Slc29a1|Atp7a|Abcc1|Slc6a6	http://amigo.geneontology.org/amigo/term/GO:0016323	Cellular component
nuclear body	GO:0016604	22	317	2.01745e-06	5.54922e-05	Aire|Nfatc1|Raph1|Usp28|Faap20|Arih1|Hr|Trp53|Eaf1|Nphp4|Rnf2|Hivep1|Gnl3|Asun|Zc3h8|Cstf2|Yars|Stk4|Arntl|Ythdc1|Telo2|Kif2a	http://amigo.geneontology.org/amigo/term/GO:0016604	Cellular component
axonal growth cone	GO:0044295	8	46	2.09856e-06	5.69926e-05	Nin|Olfm1|Flrt3|3110043O21Rik|Mapt|Apc|Cobl|Flna	http://amigo.geneontology.org/amigo/term/GO:0044295	Cellular component
trans-Golgi network	GO:0005802	17	207	2.12223e-06	5.73131e-05	Rgs20|Slc10a7|Plekhj1|Plod3|Atp8a1|Sys1|Rab6a|Atp11c|Pi4k2b|Pqlc1|Atp9a|Ptges2|Flna|Chac1|Atp7a|Arl5c|Pacsin2	http://amigo.geneontology.org/amigo/term/GO:0005802	Cellular component
adherens junction	GO:0005912	13	128	2.23034e-06	5.91571e-05	9430020K01Rik|Drg1|Pvr|Pard3b|Myo1e|Nectin3|Tjp1|Pkp3|Pkp4|Apc|Vegfa|Ndrg1|Mtss1	http://amigo.geneontology.org/amigo/term/GO:0005912	Cellular component
cytoplasmic vesicle	GO:0031410	40	805	4.91818e-06	0.000115344	Ulk2|Kif1b|Itsn1|Spred1|Epn3|Ang2|Pld4|Prdx6|Rufy3|Atp8a1|Scyl2|Myo6|Ctsz|Adam15|Kdelr2|Sh3kbp1|Tgfa|Stx1a|Rab11fip1|Sorcs2|Ncs1|Sh3glb1|Tfrc|Map6|Spred2|Dkkl1|Abl2|Tmem74|Pacsin2|Eea1|Rffl|Spire1|Rab6a|Snx18|3110043O21Rik|Rhobtb1|Abhd2|Saysd1|Atp7a|Myo1e	http://amigo.geneontology.org/amigo/term/GO:0031410	Cellular component
focal adhesion	GO:0005925	14	162	7.01878e-06	0.000154067	Aif1l|Evl|Map4k4|Epha2|D8Ertd82e|Lpp|Flrt3|Flrt2|Git1|Coro2b|Afap1|Dlc1|Iqgap1|Itgb4	http://amigo.geneontology.org/amigo/term/GO:0005925	Cellular component
cytoplasmic ribonucleoprotein granule	GO:0036464	9	72	9.30216e-06	0.000196447	Zc3h12c|Pabpc1|Mcc|Rock2|Gabpb1|Mapt|Pms2|Icosl|Iqgap1	http://amigo.geneontology.org/amigo/term/GO:0036464	Cellular component
basal plasma membrane	GO:0009925	8	57	1.04201e-05	0.000216971	Erbb3|Itgb4|Lat2|Slc16a1|Slc7a5|Met|Slc1a5|Abcc1	http://amigo.geneontology.org/amigo/term/GO:0009925	Cellular component
cell surface	GO:0009986	34	679	1.6639e-05	0.000319416	Tgfbr3|Cdh17|Kcnh2|Plaur|Vegfa|Gpc6|Tnfrsf12a|Clstn2|Tjp1|Vasn|Sirpa|Hbegf|Tnfrsf22|Lrp8|Pdia3|Epha2|Hilpda|Plat|Tspan33|Ctsz|Adam15|Cd200|Tgfa|Tgfbr1|Lrrc8a|Slc3a2|Epo|Tfrc|Entpd6|Itgb4|Pvr|Sptb|Ramp3|Ptprk	http://amigo.geneontology.org/amigo/term/GO:0009986	Cellular component
nuclear speck	GO:0016607	20	319	2.27029e-05	0.000412915	E2f7|Ythdc1|Cdc5l|Smurf2|Chd5|Plcb1|Mecom|Prpf40a|Basp1|Ncapg2|Usp36|Mapt|Tcf12|Bnip3l|Kat6a|Pacsin2|Dusp11|Dusp10|Luc7l3|Cbll1	http://amigo.geneontology.org/amigo/term/GO:0016607	Cellular component
apical plasma membrane	GO:0016324	21	345	2.41901e-05	0.000432895	Plet1|Tgfbr1|Tjp1|Slc6a6|Fn1|Lat2|Cubn|Erbb3|Slc7a5|Pdia3|Rapgef6|Slc2a1|Shank2|Podxl|Slc3a2|Slc16a1|Slc29a1|Pard3b|Atp7a|Abcc1|Hvcn1	http://amigo.geneontology.org/amigo/term/GO:0016324	Cellular component
aminoacyl-tRNA synthetase multienzyme complex	GO:0017101	4	12	3.33255e-05	0.000562494	Eprs|Iars|Aimp2|Mars	http://amigo.geneontology.org/amigo/term/GO:0017101	Cellular component
cytoplasmic stress granule	GO:0010494	8	69	4.30533e-05	0.000695092	Larp4b|Pabpc1|Fam195a|Pabpc4|Pum1|3110043O21Rik|Mbnl1|Eif2s1	http://amigo.geneontology.org/amigo/term/GO:0010494	Cellular component
apical part of cell	GO:0045177	11	126	4.38589e-05	0.000703005	Tjp1|Nin|Vash1|Cubn|Myo6|Plat|Usp9x|Slc25a27|Acvr1|Sipa1l3|P2rx4	http://amigo.geneontology.org/amigo/term/GO:0045177	Cellular component
extracellular region	GO:0005576	66	1684	4.55122e-05	0.000721716	Hpse|Tnfsf13|2300009A05Rik|Fn1|Plaur|Metrnl|Wnt10b|Vegfd|Vegfa|C4a|Gpc6|Pth2|Fam213a|Kitl|2410131K14Rik|Ccbe1|Comp|Lrp8|Pdia3|Olfm1|Hilpda|Plat|Tnfrsf22|Flrt3|Flrt2|Nmb|Col4a1|Csn3|Lamb1|Stard7|Gdf11|Crtap|Tgfa|Tnfsf12|St3gal1|Mmp17|Npc1|Ghr|Prl2c2|Plod3|Csf2|Vwa2|Lag3|Epo|Tfrc|Bmper|Dkkl1|Il11|Serpine1|Nrtn|Lama1|Sema3c|Sema3e|Col11a2|Timp1|Scgb1c1|Angptl6|Adamts14|2610528A11Rik|Hbegf|Vash1|Tgfb…	http://amigo.geneontology.org/amigo/term/GO:0005576	Cellular component
small-subunit processome	GO:0032040	6	38	4.88892e-05	0.000767079	Nop58|Cirh1a|Wdr46|Rrp9|Nop14|Fbl	http://amigo.geneontology.org/amigo/term/GO:0032040	Cellular component
basement membrane	GO:0005604	10	110	6.07217e-05	0.00091103	Lama1|Fn1|Timp1|Vwa2|Cask|Runx1|Vegfa|Col4a1|Lamb1|Itgb4	http://amigo.geneontology.org/amigo/term/GO:0005604	Cellular component
microtubule	GO:0005874	20	343	6.47852e-05	0.000964891	Ttll5|Bag2|Rcc2|Nin|Haus8|Kif1b|Cep162|Camsap2|Eif3a|Ndel1|Drg1|Kcnab2|Map6|Dync1li1|Mapt|Apc|Ndrg1|Kif2a|Iqgap1|Cdk2ap2	http://amigo.geneontology.org/amigo/term/GO:0005874	Cellular component
extracellular exosome	GO:0070062	9	92	6.99922e-05	0.00100934	Vasn|Fn1|Cubn|Snx18|Gars|Tfrc|Adam15|Serpine1|Ago2	http://amigo.geneontology.org/amigo/term/GO:0070062	Cellular component
Schaffer collateral - CA1 synapse	GO:0098685	10	113	7.76069e-05	0.00110133	Efnb2|Adcy1|Ghr|Myo6|Rock2|Plat|Cask|Prkar1b|Bcr|Syn1	http://amigo.geneontology.org/amigo/term/GO:0098685	Cellular component
box C/D snoRNP complex	GO:0031428	3	6	8.7376e-05	0.00117984	Rrp9|Nop58|Fbl	http://amigo.geneontology.org/amigo/term/GO:0031428	Cellular component
SAGA-type complex	GO:0070461	3	6	8.7376e-05	0.00117984	Tada2a|Tada2b|Sgf29	http://amigo.geneontology.org/amigo/term/GO:0070461	Cellular component
spliceosomal complex	GO:0005681	12	157	9.00933e-05	0.00121286	Cdc5l|Raly|Aqr|Pabpc1|Sp2|Usp39|Tra2b|Rbmx2|Prpf38b|Rheb|Tra2a|Hnrnpf	http://amigo.geneontology.org/amigo/term/GO:0005681	Cellular component
nuclear periphery	GO:0034399	4	16	0.00010518	0.00138255	Atf5|Atf4|Mapt|Telo2	http://amigo.geneontology.org/amigo/term/GO:0034399	Cellular component
actin filament	GO:0005884	9	98	0.000117646	0.0015179	Aif1l|Tpm2|Gng12|Ankrd26|Cobl|Flna|Afap1|Dlc1|Gas7	http://amigo.geneontology.org/amigo/term/GO:0005884	Cellular component
cis-Golgi network	GO:0005801	6	44	0.000118078	0.00152068	Tmed5|Slc10a7|Lrpap1|Ptges2|Map6|Kdelr2	http://amigo.geneontology.org/amigo/term/GO:0005801	Cellular component
recycling endosome membrane	GO:0055038	6	45	0.000139352	0.00168738	Drg1|Zdhhc2|Sorcs2|Tfrc|Ndrg1|Pacsin2	http://amigo.geneontology.org/amigo/term/GO:0055038	Cellular component
endocytic vesicle	GO:0030139	7	62	0.000141464	0.00170831	Tirap|Cubn|Myo6|Itsn1|Rapgef6|Pik3c2b|Sh3kbp1	http://amigo.geneontology.org/amigo/term/GO:0030139	Cellular component
actin cytoskeleton	GO:0015629	15	236	0.000153083	0.00182878	Aif1l|Abl2|Triobp|Baiap2l1|Myo1e|Myo6|Tpm2|Arhgap32|Mtss1|Myo19|Flna|Afap1|Sppl2b|Iqgap1|Sgpp1	http://amigo.geneontology.org/amigo/term/GO:0015629	Cellular component
receptor complex	GO:0043235	14	215	0.00017878	0.00207459	Tgfbr3|Erbb3|Tgfbr1|Acvr1|Itgb4|Epha8|Epha2|Lrp8|Igf1r|Ramp3|Smad3|Met|Nt5dc3|Plxdc1	http://amigo.geneontology.org/amigo/term/GO:0043235	Cellular component
leading edge membrane	GO:0031256	3	8	0.000199369	0.00223213	Arhgap44|Ptprk|Epha2	http://amigo.geneontology.org/amigo/term/GO:0031256	Cellular component
condensin complex	GO:0000796	3	8	0.000199369	0.00223213	Ncapg|Ncapg2|Ncapd3	http://amigo.geneontology.org/amigo/term/GO:0000796	Cellular component
eukaryotic translation initiation factor 3 complex, eIF3m	GO:0071541	3	8	0.000199369	0.00223213	Eif3a|Eif3b|Eif3c	http://amigo.geneontology.org/amigo/term/GO:0071541	Cellular component
extracellular matrix	GO:0031012	16	267	0.000207097	0.0023013	Hpse|Hsd17b12|Tgm2|Mmp17|Vasn|Timp1|Fn1|Ccbe1|Col11a2|Lama1|Tgfbr3|Adamts14|Col4a1|Lamb1|Scara3|Alpl	http://amigo.geneontology.org/amigo/term/GO:0031012	Cellular component
nuclear envelope	GO:0005635	12	173	0.000241013	0.00259409	Pola1|Bnip3l|Kcnh2|Itsn1|Ptgs1|Npc1|Nupl1|Nup155|Ndel1|Pla2g4c|Ipo7|Bnip1	http://amigo.geneontology.org/amigo/term/GO:0005635	Cellular component
cell cortex	GO:0005938	10	129	0.00025824	0.00273981	Add3|Itgb4|Rhobtb1|Spire1|Cobl|Arhgap32|Pard3b|Apc|Pla2g4c|Flna	http://amigo.geneontology.org/amigo/term/GO:0005938	Cellular component
cell leading edge	GO:0031252	7	68	0.000261626	0.00276257	Itgb4|Ptges2|Pabpc1|Raph1|Ndel1|Atp7a|Iqgap1	http://amigo.geneontology.org/amigo/term/GO:0031252	Cellular component
caveola	GO:0005901	8	88	0.000281704	0.0028933	Ptgs2|Tgfbr1|Lrp8|Atp1b3|Slc2a1|Igf1r|Dlc1|Pacsin2	http://amigo.geneontology.org/amigo/term/GO:0005901	Cellular component
transcription preinitiation complex	GO:0097550	3	9	0.000287111	0.00292093	Gtf2a1|Zfp36l2|Gtf2f2	http://amigo.geneontology.org/amigo/term/GO:0097550	Cellular component
centriolar subdistal appendage	GO:0120103	3	9	0.000287111	0.00292093	Cep128|Nin|Kif2a	http://amigo.geneontology.org/amigo/term/GO:0120103	Cellular component
ruffle membrane	GO:0032587	7	69	0.00029475	0.00297824	9430020K01Rik|Aif1l|Tirap|Mtss1l|Myo6|Apc|Dlc1	http://amigo.geneontology.org/amigo/term/GO:0032587	Cellular component
lysosome	GO:0005764	21	409	0.000315493	0.0031521	Hpse|Dram1|Npc1|Cubn|Eva1a|Rufy3|Slc7a5|Slc3a2|Prdx6|Ramp3|Gpr137c|Ctsz|Rnf183|Dync1li1|Depdc5|Rnf152|Sppl2b|Tmem74|Kif2a|3110043O21Rik|Hgsnat	http://amigo.geneontology.org/amigo/term/GO:0005764	Cellular component
phosphatidylinositol 3-kinase complex	GO:0005942	4	21	0.000334127	0.00326834	Socs5|Socs4|Pik3c2b|Socs2	http://amigo.geneontology.org/amigo/term/GO:0005942	Cellular component
microvillus membrane	GO:0031528	4	21	0.000334127	0.00326834	Podxl|Slc7a5|Slc6a6|Lat2	http://amigo.geneontology.org/amigo/term/GO:0031528	Cellular component
ribonucleoprotein complex	GO:1990904	11	157	0.000376522	0.00357736	Jmjd6|Pabpc1|Celf4|Pabpc4|Celf2|Rpl22|Bop1|Eprs|Iqgap1|Hnrnpf|Ago2	http://amigo.geneontology.org/amigo/term/GO:1990904	Cellular component
early endosome	GO:0005769	14	233	0.000453415	0.00409821	Pld4|Ankrd13b|Rap1gap|Vps26b|Plekhj1|Mmgt1|Sh3glb1|Derl1|Tfrc|Eea1|Atp9a|Tbc1d16|Rnf157|Parm1	http://amigo.geneontology.org/amigo/term/GO:0005769	Cellular component
transcription elongation factor complex	GO:0008023	4	23	0.000491963	0.00435823	Zc3h8|Eaf1|Mllt3|Ell2	http://amigo.geneontology.org/amigo/term/GO:0008023	Cellular component
collagen-containing extracellular matrix	GO:0062023	17	315	0.000545245	0.00469037	Lama1|Tgm2|Ang2|Fn1|Plxna2|Plod3|Vwa2|Sema3c|Col11a2|Angptl6|Ctsz|Col4a1|Bmper|Gpc6|Comp|Lamb1|Serpine1	http://amigo.geneontology.org/amigo/term/GO:0062023	Cellular component
cell body	GO:0044297	9	119	0.000604914	0.00508584	Ndel1|Gnaz|P2rx4|Podxl|Epo|Mapt|Fadd|Cd200|Rnf157	http://amigo.geneontology.org/amigo/term/GO:0044297	Cellular component
mitochondrial outer membrane	GO:0005741	11	166	0.000632661	0.00528779	Cpt1b|Bnip3l|Cisd1|Hk2|Sh3glb1|Ppp1r15a|Mfn1|Pgam5|Mief1|Myo19|Rhot1	http://amigo.geneontology.org/amigo/term/GO:0005741	Cellular component
guanyl-nucleotide exchange factor complex	GO:0032045	3	12	0.000711511	0.00571165	Eif2b3|3110043O21Rik|Pde3b	http://amigo.geneontology.org/amigo/term/GO:0032045	Cellular component
TORC2 complex	GO:0031932	3	12	0.000711511	0.00571165	Telo2|Arhgap8|Prr5	http://amigo.geneontology.org/amigo/term/GO:0031932	Cellular component
nuclear replication fork	GO:0043596	3	12	0.000711511	0.00571165	Zmiz2|Wdhd1|Smarca5	http://amigo.geneontology.org/amigo/term/GO:0043596	Cellular component
apical junction complex	GO:0043296	4	26	0.000820441	0.00641383	Pvr|Nectin3|Tjp1|Pard3b	http://amigo.geneontology.org/amigo/term/GO:0043296	Cellular component
cuticular plate	GO:0032437	3	13	0.00091204	0.00689992	Elf1|Myo1e|Triobp	http://amigo.geneontology.org/amigo/term/GO:0032437	Cellular component
chromosome, centromeric region	GO:0000775	10	151	0.00103573	0.00766639	Cenpm|Ahctf1|Rcc2|Smc6|Pinx1|Dync1li1|Ndel1|Mis12|Wdhd1|Spc25	http://amigo.geneontology.org/amigo/term/GO:0000775	Cellular component
endoplasmic reticulum-Golgi intermediate compartment	GO:0005793	6	63	0.0010426	0.00769175	Tmed5|Fn1|Lrpap1|Ptges2|P4hb|Surf4	http://amigo.geneontology.org/amigo/term/GO:0005793	Cellular component
PcG protein complex	GO:0031519	4	28	0.00110569	0.00809068	Pcgf5|Rnf2|Csnk2a2|Rybp	http://amigo.geneontology.org/amigo/term/GO:0031519	Cellular component
calyx of Held	GO:0044305	4	28	0.00110569	0.00809068	Itsn1|Ncs1|Htr1b|Git1	http://amigo.geneontology.org/amigo/term/GO:0044305	Cellular component
protein phosphatase type 1 complex	GO:0000164	3	14	0.00114242	0.00822397	Ppp1r15a|Shoc2|Ppp1r3b	http://amigo.geneontology.org/amigo/term/GO:0000164	Cellular component
extracellular space	GO:0005615	60	1684	0.0012529	0.00888785	Il11|Tnfsf13|Nos2|Fn1|Entpd6|Metrnl|Wnt10b|Vegfd|Vegfa|C4a|Ang2|Hist1h2bc|Csf2|2010005H15Rik|Scara3|Vasn|Vash1|Ccbe1|Comp|Lrp8|Kitl|Pdia3|Flrt3|Hilpda|Plat|Met|Ctsz|Flrt2|Adam15|Col4a1|Csn3|Lamb1|Prl2c2|Gdf11|Crtap|Tgfa|Tnfsf12|Ghr|Erbb3|Plod3|Vwa2|Apln|Olfm1|Epo|Tfrc|Bmper|Dkkl1|Serpine1|Alpl|Lama1|Sema3c|Sema3e|Col11a2|Timp1|Angptl6|2610528A11Rik|Hbegf|Tgfbr3|3110043O21Rik|Tnfrsf9	http://amigo.geneontology.org/amigo/term/GO:0005615	Cellular component
mitochondrial nucleoid	GO:0042645	5	47	0.00140383	0.00964795	Lrrc59|Hspa9|Lonp1|Shmt2|Dna2	http://amigo.geneontology.org/amigo/term/GO:0042645	Cellular component
eukaryotic translation initiation factor 3 complex	GO:0005852	3	15	0.00141523	0.00968702	Eif3a|Eif3b|Eif3c	http://amigo.geneontology.org/amigo/term/GO:0005852	Cellular component
ruffle	GO:0001726	7	88	0.00147723	0.0100328	Mtss1l|Myo6|Cobl|Tnfrsf12a|Iqgap1|Gas7|Myo10	http://amigo.geneontology.org/amigo/term/GO:0001726	Cellular component
cortical cytoskeleton	GO:0030863	4	31	0.00167451	0.0111056	Elf1|Flna|Nos2|Sptb	http://amigo.geneontology.org/amigo/term/GO:0030863	Cellular component
intracellular anatomical structure	GO:0005622	22	492	0.0017632	0.0113959	Aire|Nfib|Rpl15|Smad3|Zfp354a|Etv4|Sos1|Smad4|Smc6|Rbak|Nfic|Arhgap44|Rhobtb1|Slc2a1|Efr3a|Ddx59|Rpl35a|Rpl22|Rpl36|Krt14|Helb|Telo2	http://amigo.geneontology.org/amigo/term/GO:0005622	Cellular component
extrinsic component of cytoplasmic side of plasma membrane	GO:0031234	6	69	0.00176385	0.0113981	Stac2|Farp1|Kcnab2|Snx18|Srm|Iqgap1	http://amigo.geneontology.org/amigo/term/GO:0031234	Cellular component
presynaptic endocytic zone	GO:0098833	2	5	0.00199968	0.0121361	Itsn1|Myo6	http://amigo.geneontology.org/amigo/term/GO:0098833	Cellular component
eukaryotic translation initiation factor 2 complex	GO:0005850	2	5	0.00199968	0.0121361	Eif2s1|Eif2s2	http://amigo.geneontology.org/amigo/term/GO:0005850	Cellular component
protein-DNA complex	GO:0032993	5	50	0.00200394	0.012149	Cdc5l|Ddit3|Rad52|Rbpj|Tead4	http://amigo.geneontology.org/amigo/term/GO:0032993	Cellular component
ciliary membrane	GO:0060170	4	32	0.00203725	0.012251	Tmem231|Gpr157|Shank2|Cask	http://amigo.geneontology.org/amigo/term/GO:0060170	Cellular component
nuclear chromosome	GO:0000228	4	33	0.00230332	0.0134693	Pinx1|Nipbl|H2afy|Spidr	http://amigo.geneontology.org/amigo/term/GO:0000228	Cellular component
histone methyltransferase complex	GO:0035097	4	34	0.0026134	0.0147619	Kmt2c|Prdm4|Kdm6a|Paxip1	http://amigo.geneontology.org/amigo/term/GO:0035097	Cellular component
DNA repair complex	GO:1990391	2	6	0.00303737	0.0159143	Rcor2|Rnf168	http://amigo.geneontology.org/amigo/term/GO:1990391	Cellular component
eukaryotic translation initiation factor 2B complex	GO:0005851	2	6	0.00303737	0.0159143	Eif2s1|Eif2b3	http://amigo.geneontology.org/amigo/term/GO:0005851	Cellular component
spectrin	GO:0008091	2	6	0.00303737	0.0159143	Elf1|Sptb	http://amigo.geneontology.org/amigo/term/GO:0008091	Cellular component
Barr body	GO:0001740	2	6	0.00303737	0.0159143	H2afy|Smchd1	http://amigo.geneontology.org/amigo/term/GO:0001740	Cellular component
main axon	GO:0044304	2	6	0.00303737	0.0159143	3110043O21Rik|Mapt	http://amigo.geneontology.org/amigo/term/GO:0044304	Cellular component
NatA complex	GO:0031415	2	6	0.00303737	0.0159143	Naa16|Naa50	http://amigo.geneontology.org/amigo/term/GO:0031415	Cellular component
late endosome	GO:0005770	9	145	0.00307418	0.0160105	Ddit3|Ankrd13b|Ankrd13a|Rufy3|Vps26b|Derl1|Dync1li1|Atp7a|Parm1	http://amigo.geneontology.org/amigo/term/GO:0005770	Cellular component
site of double-strand break	GO:0035861	5	54	0.00311658	0.0161205	Rnf168|Trp53|Smc6|Smchd1|Helb	http://amigo.geneontology.org/amigo/term/GO:0035861	Cellular component
nuclear inner membrane	GO:0005637	4	35	0.00312034	0.0161302	Dpy19l1|Ptgs2|Tra2b|Smad3	http://amigo.geneontology.org/amigo/term/GO:0005637	Cellular component
Cul3-RING ubiquitin ligase complex	GO:0031463	4	35	0.00312034	0.0161302	Gan|Kctd17|Arih1|Depdc5	http://amigo.geneontology.org/amigo/term/GO:0031463	Cellular component
condensed chromosome	GO:0000793	4	35	0.00312034	0.0161302	Ncapg|H2afy|Smarca5|Ncapd3	http://amigo.geneontology.org/amigo/term/GO:0000793	Cellular component
telomerase holoenzyme complex	GO:0005697	3	19	0.00334496	0.0169763	Mtr|Smg7|Nhp2	http://amigo.geneontology.org/amigo/term/GO:0005697	Cellular component
ciliary base	GO:0097546	4	36	0.0035222	0.0175755	Mok|Ick|Cep126|Nphp4	http://amigo.geneontology.org/amigo/term/GO:0097546	Cellular component
vesicle	GO:0031982	10	174	0.0036707	0.0182349	Myo19|Lrpap1|Myo1e|Myo6|Cask|Npc1|Vegfa|Slc2a1|Tspan4|Rhobtb1	http://amigo.geneontology.org/amigo/term/GO:0031982	Cellular component
early endosome membrane	GO:0031901	5	57	0.00411629	0.0196087	Dagla|Sorcs2|Stag1|Rcc2|Pmepa1	http://amigo.geneontology.org/amigo/term/GO:0031901	Cellular component
endoplasmic reticulum membrane	GO:0005789	17	371	0.0041479	0.0196839	Pld4|Piga|Ero1l|Zdhhc2|Gramd1b|Msmo1|Rnf183|Kdelr2|Tbc1d20|Uba5|Hmgcr|Sec16a|Pla2g4c|Slc27a4|Bnip1|Sgpp1|Hsd17b7	http://amigo.geneontology.org/amigo/term/GO:0005789	Cellular component
microtubule minus-end	GO:0036449	2	7	0.00433555	0.0201242	Camsap2|Nin	http://amigo.geneontology.org/amigo/term/GO:0036449	Cellular component
RNA polymerase II, holoenzyme	GO:0016591	2	7	0.00433555	0.0201242	Rprd1a|Myo6	http://amigo.geneontology.org/amigo/term/GO:0016591	Cellular component
ion channel complex	GO:0034702	2	7	0.00433555	0.0201242	Lrrc8a|Lrrc8b	http://amigo.geneontology.org/amigo/term/GO:0034702	Cellular component
activin receptor complex	GO:0048179	2	7	0.00433555	0.0201242	Tgfbr1|Acvr1	http://amigo.geneontology.org/amigo/term/GO:0048179	Cellular component
kinetochore	GO:0000776	8	127	0.00451153	0.0208311	Cenpm|Ahctf1|Ndel1|Pinx1|Dync1li1|Mis12|Apc|Spc25	http://amigo.geneontology.org/amigo/term/GO:0000776	Cellular component
nuclear pore	GO:0005643	5	58	0.00452965	0.0208729	Xpot|Nupl1|Nup210l|Nup155|Ahctf1	http://amigo.geneontology.org/amigo/term/GO:0005643	Cellular component
mitochondrial intermembrane space	GO:0005758	6	80	0.00461426	0.0211752	Fkbp10|Chchd4|Pdia3|Cycs|Timm23|Shmt2	http://amigo.geneontology.org/amigo/term/GO:0005758	Cellular component
microtubule cytoskeleton	GO:0015630	10	179	0.00473224	0.0215172	Strbp|Gtf2f2|Drg1|Shmt2|Mtus1|Mast2|Mycbp2|Mapt|Ndrg1|Iqgap1	http://amigo.geneontology.org/amigo/term/GO:0015630	Cellular component
pericentriolar material	GO:0000242	3	22	0.00550213	0.0239901	Nin|Cep192|Nek1	http://amigo.geneontology.org/amigo/term/GO:0000242	Cellular component
histone deacetylase complex	GO:0000118	4	40	0.00557472	0.0241478	Hr|Mecom|Rcor2|Jmjd1c	http://amigo.geneontology.org/amigo/term/GO:0000118	Cellular component
glycosylphosphatidylinositol-N-acetylglucosaminyltransferase (GPI-GnT) complex	GO:0000506	2	8	0.00585228	0.0247417	Piga|Gpi1	http://amigo.geneontology.org/amigo/term/GO:0000506	Cellular component
laminin complex	GO:0043256	2	8	0.00585228	0.0247417	Lamb1|Lama1	http://amigo.geneontology.org/amigo/term/GO:0043256	Cellular component
granular component	GO:0001652	2	8	0.00585228	0.0247417	Cdkn2aip|Fbl	http://amigo.geneontology.org/amigo/term/GO:0001652	Cellular component
Derlin-1 retrotranslocation complex	GO:0036513	2	8	0.00585228	0.0247417	Vimp|Derl1	http://amigo.geneontology.org/amigo/term/GO:0036513	Cellular component
heteromeric SMAD protein complex	GO:0071144	2	8	0.00585228	0.0247417	Smad4|Smad3	http://amigo.geneontology.org/amigo/term/GO:0071144	Cellular component
cytosolic large ribosomal subunit	GO:0022625	5	61	0.00591987	0.0249801	Rpl36|Rpl15|Rpl34|Rpl35a|Rpl22	http://amigo.geneontology.org/amigo/term/GO:0022625	Cellular component
chromosome, telomeric region	GO:0000781	5	61	0.00591987	0.0249801	Pinx1|Smc6|Slx4|Telo2|Recql4	http://amigo.geneontology.org/amigo/term/GO:0000781	Cellular component
growth cone	GO:0030426	9	160	0.0066152	0.0272938	Adgrl1|Shank2|Usp9x|Snx18|Ctsz|Mapt|Apc|Flna|Iqgap1	http://amigo.geneontology.org/amigo/term/GO:0030426	Cellular component
cell periphery	GO:0071944	6	86	0.00690151	0.0283701	Pank1|Krt17|Krt14|Sprr1a|Pde4b|Krt19	http://amigo.geneontology.org/amigo/term/GO:0071944	Cellular component
lamellipodium	GO:0030027	9	162	0.00725063	0.0291364	Evl|Mtss1l|P4hb|Kitl|Epha2|Itsn1|Apc|Abl2|Myo10	http://amigo.geneontology.org/amigo/term/GO:0030027	Cellular component
microtubule associated complex	GO:0005875	3	24	0.00738681	0.0294087	Lrp8|Kif1b|Ndel1	http://amigo.geneontology.org/amigo/term/GO:0005875	Cellular component
neuron projection terminus	GO:0044306	3	24	0.00738681	0.0294087	Ptger4|Apc|Ptbp1	http://amigo.geneontology.org/amigo/term/GO:0044306	Cellular component
voltage-gated calcium channel complex	GO:0005891	3	24	0.00738681	0.0294087	Cacng1|Pde4b|Cacna2d1	http://amigo.geneontology.org/amigo/term/GO:0005891	Cellular component
spindle pole	GO:0000922	6	87	0.00753773	0.0297076	Cep128|Nin|Ctdp1|Pkp4|Dync1li1|Kif2a	http://amigo.geneontology.org/amigo/term/GO:0000922	Cellular component
cAMP-dependent protein kinase complex	GO:0005952	2	9	0.00755611	0.0297438	Prkar2a|Prkar1b	http://amigo.geneontology.org/amigo/term/GO:0005952	Cellular component
nuclear lamina	GO:0005652	2	9	0.00755611	0.0297438	Hlcs|Cask	http://amigo.geneontology.org/amigo/term/GO:0005652	Cellular component
condensed chromosome, centromeric region	GO:0000779	2	9	0.00755611	0.0297438	Ncapg|Ncapd3	http://amigo.geneontology.org/amigo/term/GO:0000779	Cellular component
clathrin-coated pit	GO:0005905	5	65	0.00797843	0.0312132	Cubn|Itsn1|Tfrc|Myo6|Epn3	http://amigo.geneontology.org/amigo/term/GO:0005905	Cellular component
cell-cell contact zone	GO:0044291	3	25	0.00835342	0.0323396	Nectin3|Pvr|Pkp4	http://amigo.geneontology.org/amigo/term/GO:0044291	Cellular component
lateral plasma membrane	GO:0016328	5	66	0.00853036	0.0329102	Slc16a1|Apc|Abcc1|Erbb3|Iqgap1	http://amigo.geneontology.org/amigo/term/GO:0016328	Cellular component
SCF ubiquitin ligase complex	GO:0019005	5	66	0.00853036	0.0329102	Fbxo45|Spsb1|Fbxl2|Fbxo48|Arih1	http://amigo.geneontology.org/amigo/term/GO:0019005	Cellular component
recycling endosome	GO:0055037	7	114	0.00858913	0.0331083	Pank1|Plekhj1|Blm|Eea1|Tfrc|Atp11c|Atp9a	http://amigo.geneontology.org/amigo/term/GO:0055037	Cellular component
preribosome, small subunit precursor	GO:0030688	2	10	0.00943105	0.0351084	Tbc1d1|Nob1	http://amigo.geneontology.org/amigo/term/GO:0030688	Cellular component
ciliary transition fiber	GO:0097539	2	10	0.00943105	0.0351084	Cep83|Nin	http://amigo.geneontology.org/amigo/term/GO:0097539	Cellular component
beta-catenin destruction complex	GO:0030877	2	10	0.00943105	0.0351084	Apc|Ctnnbip1	http://amigo.geneontology.org/amigo/term/GO:0030877	Cellular component
Cul4A-RING E3 ubiquitin ligase complex	GO:0031464	2	10	0.00943105	0.0351084	Det1|Arih1	http://amigo.geneontology.org/amigo/term/GO:0031464	Cellular component
postsynaptic cytosol	GO:0099524	3	26	0.00957751	0.0354169	Fbxo45|Eif4ebp1|Ncs1	http://amigo.geneontology.org/amigo/term/GO:0099524	Cellular component
myosin complex	GO:0016459	4	46	0.00989174	0.0364653	Myo1e|Myo6|Myo19|Myo10	http://amigo.geneontology.org/amigo/term/GO:0016459	Cellular component
apical dendrite	GO:0097440	3	27	0.010579	0.0386395	Itsn1|Flna|Cask	http://amigo.geneontology.org/amigo/term/GO:0097440	Cellular component
L-type voltage-gated calcium channel complex	GO:1990454	2	11	0.0115133	0.0408141	Cacng1|Cacna2d1	http://amigo.geneontology.org/amigo/term/GO:1990454	Cellular component
MLL3/4 complex	GO:0044666	2	11	0.0115133	0.0408141	Kmt2c|Kdm6a	http://amigo.geneontology.org/amigo/term/GO:0044666	Cellular component
hippocampal mossy fiber to CA3 synapse	GO:0098686	4	49	0.0125593	0.0437561	Nectin3|Shank2|Prkar1b|Adcy1	http://amigo.geneontology.org/amigo/term/GO:0098686	Cellular component
cyclin-dependent protein kinase holoenzyme complex	GO:0000307	3	29	0.0131558	0.0455143	Ccnd2|Ccne2|Ccne1	http://amigo.geneontology.org/amigo/term/GO:0000307	Cellular component
cornified envelope	GO:0001533	3	29	0.0131558	0.0455143	Sprr1a|2010005H15Rik|Efr3a	http://amigo.geneontology.org/amigo/term/GO:0001533	Cellular component
Z disc	GO:0030018	7	124	0.0141496	0.0474779	Stub1|Ppp3cb|Slc2a1|Flna|Pde4b|Pygm|Krt19	http://amigo.geneontology.org/amigo/term/GO:0030018	Cellular component
lysosomal membrane	GO:0005765	7	124	0.0141496	0.0474779	Rnf183|Gpr137c|Hgsnat|Depdc5|Rnf152|Gpr137b|Sppl2b	http://amigo.geneontology.org/amigo/term/GO:0005765	Cellular component
PML body	GO:0016605	5	74	0.01451	0.048541	Basp1|Smc6|Skil|Kat6a|Trp53	http://amigo.geneontology.org/amigo/term/GO:0016605	Cellular component
protein binding	GO:0005515	356	5183	2.45251e-72	5.46419e-69	Cers6|Kpna4|Ang2|Rybp|Sos1|Rnf183|Klf7|Klf5|Git1|Gna13|Stk40|Nap1l1|Ccnyl1|Rgcc|Surf4|Acvr1|Ipo7|Ipo5|Tspan4|Yrdc|Mllt3|Raph1|Relb|Rela|Stx1a|Prmt7|Iqgap1|Mycbp2|Nphp4|Ubash3b|Camsap2|Lag3|Basp1|Bmper|Pde4b|Sorbs2|Lama1|Stim2|Rps19bp1|Atrip|Bnip3l|Stub1|Bach2|Prpf40a|Tjp1|Usp9x|Dtnb|Ccnt1|Tead1|Stam|Tead4|E2f7|Aars|Evl|Eif3a|Sorcs2|Serpine1|Kmt2c|Smurf2|Eif2s1|Naa50|Eif2s2|Uck2|Fip1l1|Mlf2|Tpm2|E…	http://amigo.geneontology.org/amigo/term/GO:0005515	Molecular function
DNA binding	GO:0003677	136	1725	4.52479e-32	2.62936e-29	Cers6|Ahctf1|Prdm4|Ang2|Rybp|Peg10|Zfp800|Sos1|Mier2|Csrnp2|Barx2|Klf5|Klf3|Gtf2a1|Ovol1|Gtf3c4|Atf5|Atf4|Hes2|Mybl2|Smarca5|Atf3|Kin|Nfic|Kmt2c|Zbtb10|Atad5|Polr2f|Pcbp3|Pbx3|Zeb2|Rcc1|Cdc5l|Ddit3|Cebpg|Glis3|Glis1|Impdh1|Zfp36l2|Rcor2|Ptges2|Myb|Cggbp1|Maff|Lin54|Gtf2f2|Eef1d|Meis2|Dnajc1|Runx1|Prkrir|Relb|Rela|Zfp354a|Foxp1|Foxk2|Foxp4|Hr|Foxh1|Tfdp1|Tcf12|Gcfc2|Spty2d1|Hivep1|Srf|Nfatc1|Tcf7l…	http://amigo.geneontology.org/amigo/term/GO:0003677	Molecular function
metal ion binding	GO:0046872	185	3098	1.37085e-28	6.78723e-26	Dgcr8|Pcgf5|Cdh17|Itsn1|Rsbn1|Prdm4|Ang2|Rybp|Peg10|Ubr4|Mbnl3|Usp49|Arih1|Usp44|Rufy3|Rnf183|Klf7|Klf5|Zfp62|Rnf219|Git1|Tnnc2|Brip1|Rnf2|Cd320|Recql4|Large|Dnajc21|Mbnl1|Eprs|Abl2|Ing1|Zeb2|Ptgs2|Ptgs1|Ddx59|Acvr1|Glis3|Glis1|Impdh1|Zfp36l2|Mex3c|Atp11c|Gart|Lin54|Jade3|Rnf225|Ext1|Dna2|Tbc1d1|Asph|Tgm2|Gnaz|Pde3b|Uba5|Prkrir|Faap20|Kat6a|Rheb|Zfp354a|Cdc7|Foxp1|Foxk2|Foxp4|Cubn|Atp8a1|Acap1|Zs…	http://amigo.geneontology.org/amigo/term/GO:0046872	Molecular function
identical protein binding	GO:0042802	123	1767	8.64706e-25	3.85313e-22	Dgcr8|Kcnh2|Tmcc3|Tnfrsf9|Grb10|Shmt2|Mfn1|Git1|Atf3|Cbll1|Kctd11|Kctd17|Erbb3|Hlcs|Slc2a1|Smurf2|Hmgcr|Eprs|Pacsin2|Plcb1|Vegfd|Plxna2|Tirap|Impdh1|Skil|Syn1|Creb5|Gas7|Fn1|Tcerg1|D8Ertd82e|Map3k5|Nectin3|Prkg2|Relb|Rela|Stx1a|Foxp1|Foxp4|Cubn|Myo6|Cdr2l|P2rx4|Met|Mycbp2|Pycr1|Apln|Tgm2|Ubash3b|Rbpms2|Asns|Tcf7l1|Rprd1a|Per2|Tfrc|Stk4|Mief1|Cep83|Sorbs2|Cisd1|Fkbp10|Gars|Bnip3l|Derl1|Vegfa|Aldh9…	http://amigo.geneontology.org/amigo/term/GO:0042802	Molecular function
nucleotide binding	GO:0000166	108	1672	7.53444e-20	2.58257e-17	Kif1b|Arl15|Matk|Adcy1|Aqr|Pip5k1b|Mok|Mfn1|Brip1|Smarca5|Ulk2|Recql4|Stk40|Erbb3|Atad5|Hlcs|Pdik1l|Atad2|Yars|Mapk6|Eprs|Abl2|Pygm|Gnl3|Gnl2|Ddx59|Acvr1|Rasl10a|Atp11c|Helb|Gart|Gars|Gtf2f2|Gnaz|Uba5|Guk1|Prkg2|Rngtt|Rheb|Cdc7|Rps6ka2|Atp8a1|Myo6|Csnk2a2|Met|Gna13|Prkar1b|Rhobtb1|Asns|Srm|Iars|Stk4|Mief1|Map3k5|Dna2|Hk2|Nek1|Spata5|Rock2|Ttll5|Lonp1|Rasd2|Epha8|Hspa9|Mars|Epha2|Prkar2a|Nlrc3|Uck…	http://amigo.geneontology.org/amigo/term/GO:0000166	Molecular function
transferase activity	GO:0016740	110	1732	1.22853e-19	3.91022e-17	Cers6|Prdm4|Nmt1|Matk|Ubr4|Piga|Cpt1b|Arih1|Pip5k1b|Rnf183|Mok|Rnf219|Hgsnat|Gtf3c4|Rnf2|Fut8|Ulk2|Kctd11|Stk40|Pdik1l|Large|Mapk6|Abl2|Pygm|Erbb3|Zdhhc2|Acvr1|Mettl23|Gart|Shmt2|Zdhhc14|Ext1|Map3k5|Guk1|Prkg2|Rngtt|Cdc7|Rps6ka2|Prmt7|Csnk2a2|Met|Cbll1|Mex3c|Tgm2|Plod3|Srm|Stk4|Cdkl3|Nat14|Samd8|Hk2|Rffl|Nek1|Gars|Smyd2|Papd5|Rnf152|Rfng|Rnf157|Mycbp2|Stub1|Rock2|Tyms|Ust|Ankib1|Epha8|Gpat4|B3gnt…	http://amigo.geneontology.org/amigo/term/GO:0016740	Molecular function
DNA-binding transcription activator activity, RNA polymerase II-specific	GO:0001228	52	490	6.75171e-19	2.00571e-16	Aire|Nfatc1|Rbpj|Meis2|Prdm4|Runx1|Zfp639|Relb|Rela|Etv4|Tfdp1|Klf13|E4f1|Sox11|Foxk2|Mecom|Csrnp2|Smad3|Klf7|Klf5|Foxh1|Elk4|Tcf12|Atf5|Atf4|Tead1|Mybl2|Atf3|Tead4|Nfic|Nfib|Srf|Ovol1|Trp53|Cdc5l|Tcf7l1|Foxj3|Ebf1|Pbx3|Zeb2|Arntl|Pou3f1|Ddit3|Cebpg|Glis3|Creb5|Glis1|Smad4|Foxn2|Barx2|Myb|Maff	http://amigo.geneontology.org/amigo/term/GO:0001228	Molecular function
ATP binding	GO:0005524	93	1384	1.93249e-18	5.38198e-16	Kif1b|Matk|Aqr|Pip5k1b|Mok|Brip1|Smarca5|Ulk2|Recql4|Stk40|Atad5|Hlcs|Pdik1l|Atad2|Yars|Mapk6|Eprs|Abl2|Erbb3|Ddx59|Acvr1|Atp11c|Helb|Gart|Gars|Gtf2f2|D8Ertd82e|Uba5|Guk1|Prkg2|Cdc7|Rps6ka2|Atp8a1|Scyl2|Myo6|Csnk2a2|Met|Trib3|Adcy1|Asns|Srm|Iars|Stk4|Cdkl3|Map3k5|Dna2|Hk2|Nek1|Smchd1|Rock2|Pms2|P2rx4|Ttll5|Lonp1|Epha8|Hspa9|Mars|Epha2|Nlrc3|Uck2|Abcc1|Runx1|Atp9a|Spata5|Ick|Pank1|Aars|Suclg2|Mtpa…	http://amigo.geneontology.org/amigo/term/GO:0005524	Molecular function
RNA binding	GO:0003723	66	834	4.6938e-17	1.16198e-14	Dgcr8|Mthfsd|Larp4b|Cdkn2aip|Aars|Igf2bp2|Wdr43|Rpl15|Kin|Zfp36l2|Rbmx2|Mars|Fip1l1|Ptbp1|Helb|Tra2a|Tra2b|Strbp|Dis3|Xpot|Aqr|Sp2|Mtpap|Prpf40a|Scaf4|Ppil4|Hnrnpf|Pabpc1|Wdhd1|Eif2s1|Mex3c|Ago2|Pabpc4|Mrm1|Jmjd6|Zc3h8|Rrp9|Eif3b|Eif3c|Rbpms2|Sec63|Mbnl3|Yars|Nhp2|Pcbp3|Mbnl1|Eprs|Cstf2|Eif3a|Nabp1|Ythdc1|Cdc5l|Dna2|Xpo5|Mettl16|Dhfr|Dusp11|Pno1|Celf4|Celf2|Ddx59|Rpl22|Pum1|Papd5|Raly|Fbl	http://amigo.geneontology.org/amigo/term/GO:0003723	Molecular function
RNA polymerase II cis-regulatory region sequence-specific DNA binding	GO:0000978	58	669	5.98724e-17	1.40417e-14	E2f7|Nfatc1|Bach2|Rbpj|Meis2|Prdm4|Runx1|Zfp639|Relb|Rela|Sf1|Pknox1|Klf13|Foxp1|Foxk2|Foxp4|Mecom|Smad3|Klf7|Klf5|Elk4|Tcf12|Atf5|Atf4|Tead1|Mybl2|Hivep1|Pbx3|Tead4|Nfic|Nfib|Srf|Ovol1|Trp53|Tcf7l1|Rora|E2f8|Per2|Hes2|Kdm6a|Ebf1|Foxj3|Batf3|Atf3|Gcfc2|Etv4|Arntl|Ddit3|Cebpg|Glis3|Dlx1|Ets2|Smad4|Skil|Sox11|Myb|Mndal|Maff	http://amigo.geneontology.org/amigo/term/GO:0000978	Molecular function
DNA-binding transcription factor activity	GO:0003700	61	738	9.27686e-17	2.06688e-14	E2f7|Ahctf1|Bach2|Rbpj|Zfp597|Tcerg1|Runx1|Zfp639|Relb|Rela|Zfp354a|Barx2|Foxp1|Foxk2|Foxp4|Mecom|Csrnp2|Smad3|Klf7|Klf5|Foxh1|Tfdp1|Elk4|Tcf12|Atf5|Atf4|Tead1|Pbx3|Tead4|Nfic|Nfib|Lbx1|Srf|Ovol1|Trp53|Nfatc1|Tcf7l1|Rora|E2f8|Foxj3|Ebf1|Batf3|Atf3|Gcfc2|Etv4|Arntl|Zc3h8|Pou3f1|Ddit3|Cebpg|Glis3|Creb5|Sf1|Ets2|Smad4|Foxn2|Sox11|Myb|Dlx1|Maff|Ikzf2	http://amigo.geneontology.org/amigo/term/GO:0003700	Molecular function
nucleic acid binding	GO:0003676	62	851	1.29311e-14	2.13411e-12	Gpank1|Glis1|Ang2|Mthfsd|Larp4b|Aars|Zfp592|Impdh1|Prdm4|Zfp639|Prkrir|Ptbp1|Igf2bp2|Tra2a|Peg10|Klf13|Klf7|Zfp800|Rbmx2|Bnc2|Mecom|Sp2|Zfp354a|Scaf4|Pinx1|Klf5|Ppil4|Tra2b|Ovol1|Rbak|Klf3|Raly|Eif2s1|Hivep1|Ago2|Recql4|Zfp703|Dpf1|Pabpc1|Eif3b|Rbpms2|Cstf2|Dnajc21|Pcbp3|Brip1|Sorbs2|Zeb2|Pola1|Ddx59|Jrkl|Eea1|Glis3|Pno1|Celf4|Celf2|Mex3c|E4f1|Hnrnpf|Zcchc7|Zfp62|Smarca5|Ikzf2	http://amigo.geneontology.org/amigo/term/GO:0003676	Molecular function
DNA-binding transcription factor activity, RNA polymerase II-specific	GO:0000981	37	364	9.21352e-14	1.41571e-11	E2f7|Nfatc1|Lbx1|Npas1|Runx1|Relb|Rela|Pknox1|Klf13|Foxp1|Etv4|Smad3|Klf7|Klf5|Klf3|Elk4|Atf4|Tead1|Mybl2|Atf3|Nfic|Nfib|Srf|Trp53|E2f8|Batf3|Arntl|Pou3f1|Glis3|Glis1|Sf1|Ets2|Skil|Sox11|Myb|Dlx1|Irx2	http://amigo.geneontology.org/amigo/term/GO:0000981	Molecular function
transcription factor binding	GO:0008134	37	380	3.19392e-13	4.40061e-11	Rbpj|Meis2|Apbb2|Runx1|Flna|Rela|Kat6a|Hnrnpf|Foxp1|Smad4|Tfdp1|Smad3|Eaf1|Klf5|Gtf2a1|Tcf12|Atf5|Atf4|Hes2|E2f7|Nfatc1|Srf|Trp53|Tcf7l1|Rora|E2f8|Ccnt1|Stk4|Brd7|Arntl|Ddit3|Cebpg|Per2|Zfp36l2|Mettl23|Mndal|Eya2	http://amigo.geneontology.org/amigo/term/GO:0008134	Molecular function
GTPase activator activity	GO:0005096	28	237	1.58087e-12	1.95677e-10	Mtss1l|Tbc1d1|Arhgap32|Tbc1d20|Arhgap12|Arhgap10|Iqgap1|Ric8b|Rgs20|Acap1|Pgam5|Arhgap8|Git1|Rgs9|Arhgap44|Smap2|Rap1gap|Rgs17|Tbc1d16|Bcr|Plcb1|Prr5|Dock5|Agap1|Nob1|Depdc5|Sipa1l3|Dlc1	http://amigo.geneontology.org/amigo/term/GO:0005096	Molecular function
chromatin binding	GO:0003682	42	528	6.69114e-12	7.27213e-10	Aire|Rbpj|H2afy|Mllt3|Relb|Rela|Sf1|Pknox1|Foxp1|Cramp1l|Smad4|Rnf168|Smad3|Barx2|Nipbl|Rnf219|Elk4|Atf5|Brip1|Wdhd1|Rnf2|Nfatc1|Srf|Trp53|Nap1l1|Tcf7l1|Ncapd3|Ccnt1|Kdm6a|Atad2|Uri1|Chd1|Rcc1|Pola1|Chd5|Tada2a|Tada2b|Shmt2|Rcor2|Skil|Kat6a|Dlx1	http://amigo.geneontology.org/amigo/term/GO:0003682	Molecular function
transcription regulatory region sequence-specific DNA binding	GO:0000976	30	299	1.52314e-11	1.5784e-09	Gabpb1|Aire|H2afy|Runx1|Zfp639|Rela|Klf13|Foxp1|Foxk2|Smad4|Smad3|Klf7|Klf5|Klf3|Tcf12|Ccnt1|Atf4|Atf3|Trp53|Tcf7l1|Atf5|Basp1|Brd7|Arntl|Ddit3|Per2|Sox11|Sf1|Foxh1|Ikzf2	http://amigo.geneontology.org/amigo/term/GO:0000976	Molecular function
sequence-specific double-stranded DNA binding	GO:1990837	40	511	2.91975e-11	2.82001e-09	E2f7|Nfatc1|Bach2|Zfp597|Meis2|Prdm4|Runx1|Pknox1|Klf13|Etv4|Barx2|Klf5|Klf3|Elk4|Tcf12|Atf5|Atf4|Tead1|Mybl2|Atf3|Nfic|Nfib|Dpf1|Srf|Ovol1|Tcf7l1|E2f8|Hes2|Batf3|Cggbp1|Arntl|Foxj3|Cebpg|Creb5|Glis1|Sf1|Ets2|Foxn2|Dlx1|Maff	http://amigo.geneontology.org/amigo/term/GO:1990837	Molecular function
DNA-binding transcription repressor activity, RNA polymerase II-specific	GO:0001227	27	266	1.03883e-10	8.19649e-09	Bach2|Rela|Foxp1|Foxk2|Foxp4|E4f1|Ovol1|Atf5|Hes2|Hivep1|Atf3|E2f7|Nfatc1|Tcf7l1|E2f8|Pcbp3|Batf3|Gcfc2|Zeb2|Zc3h8|Glis3|Cggbp1|Glis1|Ets2|Skil|Mndal|Irx2	http://amigo.geneontology.org/amigo/term/GO:0001227	Molecular function
protein homodimerization activity	GO:0042803	46	671	1.17431e-10	9.02191e-09	Dgcr8|Nos2|Bnip3l|Ext1|Kcnh2|Stub1|Tcf12|Nectin3|Cnot9|Uba5|Tfrc|Flna|Rela|Mtpap|Smad4|Smchd1|Cubn|Tpm2|Smad3|Flrt3|Tenm4|Glce|Sppl2b|Atf3|Pank1|Srf|Rap1gap|Mthfd1l|Rbpms2|Sh3glb1|Tcf7l1|Zdhhc2|Mapk6|Eprs|Map3k5|Efr3a|Odc1|Ptgs2|Pvr|Acvr1|Tyms|Eea1|Tpd52|Runx1|Stk4|Shmt2	http://amigo.geneontology.org/amigo/term/GO:0042803	Molecular function
sequence-specific DNA binding	GO:0043565	46	672	1.24625e-10	9.41238e-09	E2f7|Foxj3|Rbpj|Zfp597|Meis2|Pknox1|Rela|Etv4|Ptbp1|Lonp1|Foxk2|Foxp4|Smad4|Csrnp2|Smad3|Barx2|Klf5|Elk4|Atf5|Atf4|Tead4|Edf1|Nfatc1|Lbx1|Srf|Ovol1|Trp53|Tcf7l1|Rora|E2f8|Foxp1|Kdm6a|Pbx3|Zeb2|Arntl|Zc3h8|Pou3f1|Ddit3|Cebpg|Sf1|Ets2|Foxn2|Foxh1|Dlx1|Maff|Irx2	http://amigo.geneontology.org/amigo/term/GO:0043565	Molecular function
SMAD binding	GO:0046332	13	59	3.55243e-10	2.59502e-08	Tgfbr3|Tgfbr1|Smurf2|Acvr1|Stub1|Usp15|Tcf12|Smad3|Smad4|Skil|Ipo7|Flna|Foxh1	http://amigo.geneontology.org/amigo/term/GO:0046332	Molecular function
RNA polymerase II transcription regulatory region sequence-specific DNA binding	GO:0000977	31	366	4.57273e-10	3.28647e-08	Zfp617|Aire|H2afy|Runx1|Relb|Rela|Tfdp1|E4f1|Bnc2|Mecom|Smad3|Barx2|Klf3|Atf5|Atf4|Hes2|Atf3|E2f7|Nfatc1|Zbtb10|Trp53|Rora|Cdc5l|Glis3|Cggbp1|Glis1|Sf1|Ets2|Smad4|Lin54|Dlx1	http://amigo.geneontology.org/amigo/term/GO:0000977	Molecular function
hydrolase activity	GO:0016787	78	1555	7.42757e-10	5.17145e-08	Hpse|Plppr2|Smchd1|Ctdspl2|Tbc1d1|Usp28|Dusp6|Pde3b|Ubash3b|Usp44|Ang2|Ptp4a2|Rngtt|Ctdp1|Prep|Pld4|Alpl|Dis3|Usp49|Vash1|Aqr|Prdx6|Gtf2f2|Usp9x|Abcc1|Smarca5|Ctsz|Pgam5|Sgpp1|Pop5|Brip1|Trabd2b|Sppl2b|Dusp11|Dusp10|Urah|Ago2|Dagla|Ptrhd1|Ddx59|Mmp17|Recql4|Ppp3cb|Pms2|Ppm1l|Ung|Atad2|Pdp1|Lonp1|Usp15|Pla2g4c|Usp31|Nthl1|Ddah1|Usp36|Usp37|Chd1|Plcb1|Zc3h12c|Chd5|Mthfd2|Rhot1|Mfn1|Dna2|Nsf|Gars|Pn…	http://amigo.geneontology.org/amigo/term/GO:0016787	Molecular function
actin binding	GO:0003779	30	363	1.33932e-09	8.96776e-08	Nos2|Add3|Triobp|Mtss1l|P4hb|Aif1l|Tpm2|Cobl|Flna|Vash1|Myo6|Tmsb4x|Tnnc2|Afap1|Myo10|Evl|Myo19|Diaph2|Diaph3|Fmnl2|Baiap2l1|Elf1|Coro2b|Fxyd5|Myo1e|Sptb|Spire1|Pxk|Mtss1|Setd3	http://amigo.geneontology.org/amigo/term/GO:0003779	Molecular function
kinase activity	GO:0016301	41	609	1.38298e-09	9.11276e-08	Ick|Pank1|Uck2|Rock2|Guk1|Prkg2|Csnk2a2|Cdc7|Rps6ka2|Map4k4|Nek1|Pip5k1b|Epha2|Srm|Matk|Mok|Met|Pi4k2b|Sik2|Aldh18a1|Sgms2|Ulk2|Tgfbr1|Stk40|Ccne1|Cdkl1|Pdik1l|Cask|Pfkp|Mapk6|Cdkl3|Abl2|Bcr|Erbb3|Acvr1|Hk2|Map3k5|Epha8|Igf1r|Mast2|Stk4	http://amigo.geneontology.org/amigo/term/GO:0016301	Molecular function
mRNA binding	GO:0003729	23	227	1.63994e-09	1.05907e-07	Celf2|Tyms|Ptbp1|Igf2bp2|Tra2b|Mrpl13|Aqr|Eif3a|Zc3h12c|Eif2s2|Pabpc4|Pabpc1|Rbpms2|Cstf2|Pum1|Pcbp3|Luc7l3|Ythdc1|Xpo5|Dhfr|Celf4|Rpl35a|Ago2	http://amigo.geneontology.org/amigo/term/GO:0003729	Molecular function
protein kinase binding	GO:0019901	37	530	2.6607e-09	1.66987e-07	Nos2|Cdc5l|Ccnd2|Spred1|Spred2|Mapt|Relb|Rela|Rheb|Iqgap1|Rgcc|Smad3|Rcc2|Trib3|Ccnt1|Atf4|Camk2n1|Syn1|Trp53|Ccne2|Ccne1|Ncs1|H2afy|Tfrc|Mapk6|Telo2|Map3k5|Usp37|Cblb|Pola1|Kif2a|Rffl|Nsf|Ppp1r15a|Rhobtb1|Apc|Ptprk	http://amigo.geneontology.org/amigo/term/GO:0019901	Molecular function
ubiquitin protein ligase binding	GO:0031625	26	302	5.49061e-09	3.09698e-07	Triobp|Kcnh2|Stub1|Derl1|Ubash3b|Det1|Rela|Smad3|Arih1|Smad4|Dnajb2|Hspa9|Smc6|Prkar2a|Usp9x|Trib3|Wfs1|Sh3kbp1|Bag2|Tgfbr1|Bag1|Trp53|Erbb3|Rffl|Prdx6|Apc	http://amigo.geneontology.org/amigo/term/GO:0031625	Molecular function
guanyl-nucleotide exchange factor activity	GO:0005085	19	171	6.75507e-09	3.71612e-07	Arhgef10|Ric8b|Rcc2|Dis3|Sos1|Farp1|Itsn1|Vav3|E330009J07Rik|Sbf2|Dock5|Rapgef6|Fgd6|Mycbp2|Rcc1|Eif2b3|Eef1d|Bcr|3110043O21Rik	http://amigo.geneontology.org/amigo/term/GO:0005085	Molecular function
calmodulin binding	GO:0005516	20	191	8.1706e-09	4.38653e-07	Edf1|Plcb1|Nos2|Tjp1|Add3|Adcy1|Camsap2|Myo1e|Fbxl2|Strn4|Cask|Myo6|Map6|Wfs1|Elf1|Ppp3cb|Ubr4|Cth|Iqgap1|Myo10	http://amigo.geneontology.org/amigo/term/GO:0005516	Molecular function
protein kinase activity	GO:0004672	35	508	9.0543e-09	4.771e-07	Ick|Fastkd3|D8Ertd82e|Rock2|Prkg2|Csnk2a2|Cdc7|Rps6ka2|Map4k4|Epha8|Scyl2|Epha2|Matk|Mok|Met|Sik2|Trib3|Ulk2|Tgfbr1|Stk40|Cdkl1|Pdik1l|Cask|Srm|Mapk6|Cdkl3|Abl2|Erbb3|Acvr1|Map3k5|Nek1|Igf1r|Pxk|Mast2|Stk4	http://amigo.geneontology.org/amigo/term/GO:0004672	Molecular function
protein-containing complex binding	GO:0044877	40	637	1.37784e-08	6.9769e-07	Strn4|Kcnh2|P4hb|Depdc5|Suclg2|Mapt|Fadd|Det1|Flna|Rela|Iqgap1|Stx1a|Igf1r|Met|Hr|Prkar2a|Pinx1|Pgam5|Git1|Ndel1|Rbpj|Nupl1|Tgfbr1|Atg101|Ccne1|Cask|Pfkp|Pdp1|Tfrc|Telo2|Elf1|Kcnab2|Cebpg|Myo1e|Nsf|Skil|Helb|Apc|Ppp3cb|Krt19	http://amigo.geneontology.org/amigo/term/GO:0044877	Molecular function
dioxygenase activity	GO:0051213	13	83	1.75298e-08	8.49054e-07	Ptgs2|Ptgs1|Jmjd6|Mina|Jmjd1c|Asph|Egln1|Rsbn1|P4ha2|P4ha1|Kdm6a|Plod3|Ado	http://amigo.geneontology.org/amigo/term/GO:0051213	Molecular function
catalytic activity	GO:0003824	32	463	2.9874e-08	1.37236e-06	Suclg2|Rngtt|Dus4l|Pld4|Aldh1l2|Odc1|Lancl3|Aldh18a1|Eprs|Slc3a2|Plod3|Hlcs|Ppm1l|Pfkp|Large|Pdp1|Stk4|Usp15|Nthl1|Cth|Pygm|Alpl|Dna2|Mthfd2|Hk2|Dip2b|Impdh1|Gbe1|Prdx6|Slc27a4|Gart|Shmt2	http://amigo.geneontology.org/amigo/term/GO:0003824	Molecular function
enzyme binding	GO:0019899	30	427	4.84061e-08	2.13562e-06	Egln1|Fn1|Stub1|Plaur|P4hb|H2afy|Sgf29|Mapt|Rela|Ppp1r3b|Hspa9|Cycs|Smad3|Vimp|Tspan33|Trib3|Lamb1|Trp53|Hlcs|Plcb1|Atf5|Pkp3|Nop14|Timm23|Bcr|Ptgs2|Rps19bp1|Sf1|Rcor2|Ppp3cb	http://amigo.geneontology.org/amigo/term/GO:0019899	Molecular function
oxidoreductase activity	GO:0016491	37	597	5.56079e-08	2.40572e-06	Nos2|Akr1c12|Dhrs9|Asph|Egln1|Rsbn1|Aldh9a1|Ado|Dus4l|Hsd17b12|Chchd4|Hr|Aldh1l2|Jmjd1c|Pycr1|Fads6|Jmjd6|Plod3|Kcnab2|P4ha2|P4ha1|Kdm6a|Hmgcr|Mecr|Aldh18a1|Hsd17b6|Hsd17b7|Msmo1|Ptgs2|Ptgs1|Mthfd2|Dhfr|Mina|Impdh1|Prdx6|Txnrd3|Ero1l	http://amigo.geneontology.org/amigo/term/GO:0016491	Molecular function
R-SMAD binding	GO:0070412	7	24	2.5589e-07	9.49323e-06	Smad4|Stag1|Pmepa1|Smad3|Rgcc|Foxh1|Zeb2	http://amigo.geneontology.org/amigo/term/GO:0070412	Molecular function
histone binding	GO:0042393	16	160	2.86223e-07	1.03692e-05	Kmt2c|Rcc1|Dpf1|Usp49|Aire|Nap1l1|Ncapd3|Rnf168|Mllt3|Atad2|Dek|Ipo7|Kat6a|Brd7|Spty2d1|Smarca5	http://amigo.geneontology.org/amigo/term/GO:0042393	Molecular function
cadherin binding	GO:0045296	10	66	6.2694e-07	2.00982e-05	Acvr1|Nos2|Fxyd5|Ctnnal1|Cdh17|Drg1|Pkp4|Pkp3|Ndrg1|P2rx4	http://amigo.geneontology.org/amigo/term/GO:0045296	Molecular function
actin filament binding	GO:0051015	18	210	6.53149e-07	2.07888e-05	Aif1l|Ctnnal1|Myo19|Triobp|Fmnl2|Myo1e|Sptb|Myo6|Tpm2|Mtss1|Coro6|Tnnc2|Coro2b|Add3|Flna|Iqgap1|Gas7|Myo10	http://amigo.geneontology.org/amigo/term/GO:0051015	Molecular function
magnesium ion binding	GO:0000287	17	195	9.57815e-07	2.86444e-05	Ick|Rps6ka2|Abl2|Foxk2|Sik2|Atp8a1|Mtpap|Ncs1|Map3k5|Eya2|Pdp1|Mast2|Atp11c|Atp9a|Stk4|Rheb|Mthfd2	http://amigo.geneontology.org/amigo/term/GO:0000287	Molecular function
chaperone binding	GO:0051087	12	103	1.14348e-06	3.35219e-05	Bag2|Bag1|Fn1|Pfdn6|Stub1|Dnajb2|Hspa9|Trp53|Dnajc1|Tfrc|Mapt|Atp7a	http://amigo.geneontology.org/amigo/term/GO:0051087	Molecular function
ligase activity	GO:0016874	13	128	2.23034e-06	5.91571e-05	Ttll5|Aars|Eprs|Hlcs|Mthfd1l|Asns|Gars|Suclg2|Yars|Mars|Slc27a4|Iars|Gart	http://amigo.geneontology.org/amigo/term/GO:0016874	Molecular function
protease binding	GO:0002020	13	128	2.23034e-06	5.91571e-05	Timp1|Fn1|Trp53|Comp|Rffl|Ccbe1|Derl1|2010005H15Rik|Atp9a|Fadd|Apc|Adrm1|Serpine1	http://amigo.geneontology.org/amigo/term/GO:0002020	Molecular function
pre-mRNA binding	GO:0036002	5	13	2.44639e-06	6.41242e-05	Per2|Ptbp1|Celf4|Celf2|Tra2b	http://amigo.geneontology.org/amigo/term/GO:0036002	Molecular function
neutral amino acid transmembrane transporter activity	GO:0015175	5	14	3.38548e-06	8.52301e-05	Slc3a2|Slc1a4|Slc1a5|Slc7a5|Lat2	http://amigo.geneontology.org/amigo/term/GO:0015175	Molecular function
phosphoprotein phosphatase activity	GO:0004721	13	140	6.04888e-06	0.00013613	Ubash3b|Ppp1r3b|Ctdspl2|Ppm1l|Ctdp1|Pdp1|Pgam5|Ptp4a2|Ppp3cb|Dusp6|Ptprk|Dusp10|Eya2	http://amigo.geneontology.org/amigo/term/GO:0004721	Molecular function
ubiquitin-dependent protein binding	GO:0140036	4	8	7.66228e-06	0.000165743	Faap20|Dnajb2|Ankrd13b|Ankrd13a	http://amigo.geneontology.org/amigo/term/GO:0140036	Molecular function
protein domain specific binding	GO:0019904	21	321	8.12551e-06	0.000174914	Stx1a|Prkar2a|Strn4|Tjp1|Plaur|Tfdp1|Aida|Gab2|Rab6a|Map3k5|Ets2|Basp1|Foxh1|Rcc2|Dlgap4|Tgm2|Sorbs2|Cnot9|Iqgap1|Tra2b|Skil	http://amigo.geneontology.org/amigo/term/GO:0019904	Molecular function
transferase activity, transferring glycosyl groups	GO:0016757	16	208	8.89673e-06	0.00018878	Dpy19l1|St3gal1|Ext1|Galnt10|Piga|Plod3|Gpi1|B3gntl1|B3gnt9|Galnt18|Large|Gbe1|Rfng|B3gnt8|Pygm|Fut8	http://amigo.geneontology.org/amigo/term/GO:0016757	Molecular function
protein heterodimerization activity	GO:0046982	19	283	1.28921e-05	0.00025761	Arntl|Rcc1|Ddit3|Sos1|Ext1|Trp53|Erbb3|P4hb|Tcf12|Tpm2|Npas1|H2afy|Tcf7l1|Runx1|Mapk6|Gtf2a1|Tenm4|Atf4|Atf3	http://amigo.geneontology.org/amigo/term/GO:0046982	Molecular function
small GTPase binding	GO:0031267	5	19	1.43024e-05	0.000280756	Rnf152|Flna|Rcc2|Git1|Iqgap1	http://amigo.geneontology.org/amigo/term/GO:0031267	Molecular function
kinase binding	GO:0019900	11	113	1.54658e-05	0.000300942	Midn|Stx1a|Nin|Kif1b|Stub1|Nap1l1|Slc2a1|Per2|Cnot9|Atf5|Flna	http://amigo.geneontology.org/amigo/term/GO:0019900	Molecular function
TFIID-class transcription factor complex binding	GO:0001094	4	10	1.69094e-05	0.000322001	Edf1|Fbl|Nop58|Trp53	http://amigo.geneontology.org/amigo/term/GO:0001094	Molecular function
protein serine/threonine kinase activity	GO:0004674	24	413	1.75948e-05	0.000332213	Ick|Rock2|Prkg2|Csnk2a2|Cdc7|Rps6ka2|Map4k4|Nek1|Mok|Ulk2|Tgfbr1|Stk40|Trp53rka|Cdkl1|Pdik1l|Cask|Map3k5|Mapk6|Cdkl3|Bcr|Acvr1|Sik2|Mast2|Stk4	http://amigo.geneontology.org/amigo/term/GO:0004674	Molecular function
translation initiation factor activity	GO:0003743	7	46	1.85701e-05	0.000344785	Eif3a|Eif3b|Eif3c|Eif2b3|Eif6|Eif2s1|Eif2s2	http://amigo.geneontology.org/amigo/term/GO:0003743	Molecular function
tRNA binding	GO:0000049	8	63	2.19501e-05	0.000400859	Iars|Xpo5|Xpot|Yrdc|Aars|Yars|Mars|Eif2s1	http://amigo.geneontology.org/amigo/term/GO:0000049	Molecular function
calcium ion binding	GO:0005509	31	613	2.79425e-05	0.000492141	Aif1l|Cdh17|Itsn1|Asph|Runx1|Iqgap1|Clstn2|Nin|Ccbe1|Cubn|Comp|Lrp8|Tnnc2|Glce|Micu3|Cd320|Tgm2|Plcb1|Vwa2|Celsr2|Celsr1|Ncs1|Pdp1|Pla2g4c|Cblb|Stim2|Fkbp10|Tpd52|Rhot1|Slc25a25|Ppp3cb	http://amigo.geneontology.org/amigo/term/GO:0005509	Molecular function
cis-regulatory region sequence-specific DNA binding	GO:0000987	9	85	3.58303e-05	0.000600224	Nfic|E2f7|Srf|Sox11|Tcf7l1|E2f8|Tead1|Smad3|Tfdp1	http://amigo.geneontology.org/amigo/term/GO:0000987	Molecular function
signaling receptor binding	GO:0005102	23	407	3.77904e-05	0.000628336	Fn1|Plaur|Wnt10b|Angptl6|Vegfa|Ang2|Pth2|Icosl|P2rx4|Efnb2|Prdx6|Scyl2|Hilpda|Plat|Tnfsf13|Tnfsf12|Tgfbr1|Srm|Mecr|Serpine1|Lama1|Mtss1|Apln	http://amigo.geneontology.org/amigo/term/GO:0005102	Molecular function
transferase activity, transferring acyl groups	GO:0016746	13	167	4.01082e-05	0.000659491	Kmt2c|Zdhhc14|Tgm2|Cpt1b|Naa50|Gpat4|Mboat2|Zdhhc2|Hgsnat|Nmt1|Gtf3c4|Kat6a|Nat14	http://amigo.geneontology.org/amigo/term/GO:0016746	Molecular function
growth factor activity	GO:0008083	12	147	4.46204e-05	0.000712648	Tgfa|Prl2c2|Timp1|Hbegf|Il11|Kitl|Csf2|Vegfd|Vegfa|Nrtn|Gdf11|Cd320	http://amigo.geneontology.org/amigo/term/GO:0008083	Molecular function
aminoacyl-tRNA ligase activity	GO:0004812	6	38	4.88892e-05	0.000767079	Iars|Aars|Yars|Mars|Eprs|Gars	http://amigo.geneontology.org/amigo/term/GO:0004812	Molecular function
protein phosphatase 2A binding	GO:0051721	6	38	4.88892e-05	0.000767079	Smg7|Mapt|Trp53|Strn4|Eif4ebp1|Hmgcr	http://amigo.geneontology.org/amigo/term/GO:0051721	Molecular function
stem cell factor receptor binding	GO:0005173	3	5	5.18023e-05	0.000801497	Kitl|Spred1|Spred2	http://amigo.geneontology.org/amigo/term/GO:0005173	Molecular function
procollagen-proline 4-dioxygenase activity	GO:0004656	3	5	5.18023e-05	0.000801497	P4ha2|P4hb|P4ha1	http://amigo.geneontology.org/amigo/term/GO:0004656	Molecular function
L-leucine transmembrane transporter activity	GO:0015190	3	5	5.18023e-05	0.000801497	Slc3a2|Slc7a5|Lat2	http://amigo.geneontology.org/amigo/term/GO:0015190	Molecular function
SH3 domain binding	GO:0017124	11	129	5.47701e-05	0.000841571	Cblb|Evl|Sirpa|Sos1|Shank2|Stk4|Adam15|Mapt|Afap1|Sh3kbp1|Fut8	http://amigo.geneontology.org/amigo/term/GO:0017124	Molecular function
thiol-dependent ubiquitin-specific protease activity	GO:0004843	9	90	5.76966e-05	0.000874476	Usp49|Usp44|Usp28|Usp9x|Fam188a|Usp15|Usp31|Usp36|Usp37	http://amigo.geneontology.org/amigo/term/GO:0004843	Molecular function
double-stranded DNA binding	GO:0003690	12	152	6.25441e-05	0.000935223	Nfic|Nfib|Pola1|Cebpg|Cggbp1|Smad3|Hes2|Pcbp3|Nthl1|Sf1|Mndal|Kin	http://amigo.geneontology.org/amigo/term/GO:0003690	Molecular function
transmembrane transporter activity	GO:0022857	12	153	6.71917e-05	0.000986042	Atp8a1|Cnnm4|Lat2|Slc7a5|Slc2a1|Slc7a1|Slc5a3|Slc25a25|Slc35e1|Slc25a29|Abcc1|Slc35c1	http://amigo.geneontology.org/amigo/term/GO:0022857	Molecular function
microtubule binding	GO:0008017	16	247	7.63011e-05	0.00108974	Spef1|Strbp|Haus8|Kif1b|Camsap2|Ndel1|Rcc2|Mtus1|Mast2|Map6|Mapt|Apc|Ndrg1|Kif2a|Drg1|Map4k4	http://amigo.geneontology.org/amigo/term/GO:0008017	Molecular function
bHLH transcription factor binding	GO:0043425	5	27	8.08354e-05	0.00112696	Arntl|Foxh1|Tcf12|Tcf7l1|Smad3	http://amigo.geneontology.org/amigo/term/GO:0043425	Molecular function
cAMP-dependent protein kinase regulator activity	GO:0008603	3	6	8.7376e-05	0.00117984	Prkar2a|Nos2|Prkar1b	http://amigo.geneontology.org/amigo/term/GO:0008603	Molecular function
transforming growth factor beta receptor binding	GO:0005160	4	16	0.00010518	0.00138255	Tgfbr3|Smad3|Smurf2|Usp15	http://amigo.geneontology.org/amigo/term/GO:0005160	Molecular function
chemorepellent activity	GO:0045499	5	29	0.000115016	0.0014942	Flrt3|Flrt2|Sema3e|Sema3c|Sema5a	http://amigo.geneontology.org/amigo/term/GO:0045499	Molecular function
cysteine-type endopeptidase activity	GO:0004197	8	79	0.000121492	0.00155119	Usp49|Usp28|Usp9x|Ctsz|Usp15|Usp31|Usp36|Usp37	http://amigo.geneontology.org/amigo/term/GO:0004197	Molecular function
endonuclease activity	GO:0004519	8	80	0.000136413	0.00166948	Dis3|Tbc1d1|Nob1|Dna2|Ang2|Pms2|Zc3h12c|Ago2	http://amigo.geneontology.org/amigo/term/GO:0004519	Molecular function
oxidoreductase activity, acting on single donors with incorporation of molecular oxygen, incorporation of two atoms of oxygen	GO:0016702	4	17	0.000137183	0.00167419	P4ha2|Ado|P4ha1|Ptgs2	http://amigo.geneontology.org/amigo/term/GO:0016702	Molecular function
cyclin-dependent protein serine/threonine kinase regulator activity	GO:0016538	5	31	0.000164789	0.00194259	Ccnd2|Ccnt1|Ccnyl1|Ccne1|Ccne2	http://amigo.geneontology.org/amigo/term/GO:0016538	Molecular function
helicase activity	GO:0004386	10	124	0.000182011	0.00209571	Chd1|Recql4|Dna2|Chd5|Aqr|Gtf2f2|Ddx59|Helb|Brip1|Smarca5	http://amigo.geneontology.org/amigo/term/GO:0004386	Molecular function
RNA polymerase II complex binding	GO:0000993	5	32	0.000193725	0.00220031	Rprd1a|Wdr43|Smyd2|Uri1|Ago2	http://amigo.geneontology.org/amigo/term/GO:0000993	Molecular function
protein serine/threonine kinase inhibitor activity	GO:0030291	3	8	0.000199369	0.00223213	Spred1|Spred2|H2afy	http://amigo.geneontology.org/amigo/term/GO:0030291	Molecular function
ATPase activity	GO:0016887	14	217	0.000201205	0.00224704	Lonp1|Smchd1|Kif1b|Myo1e|Atp8a1|Nsf|Atad2|Smarca5|Myo19|Pms2|Hspa9|Kif2a|Abcc1|Spata5	http://amigo.geneontology.org/amigo/term/GO:0016887	Molecular function
Hsp90 protein binding	GO:0051879	6	48	0.000203884	0.00227127	Arntl|Nos2|Fkbp10|Stub1|Mapt|Telo2	http://amigo.geneontology.org/amigo/term/GO:0051879	Molecular function
proteasome binding	GO:0070628	4	19	0.00021796	0.00238046	Dnajb2|Wfs1|Adrm1|Rad23b	http://amigo.geneontology.org/amigo/term/GO:0070628	Molecular function
protein disulfide oxidoreductase activity	GO:0015035	4	19	0.00021796	0.00238046	Ptges2|Ero1l|Txnrd3|Chchd4	http://amigo.geneontology.org/amigo/term/GO:0015035	Molecular function
L-ascorbic acid binding	GO:0031418	4	19	0.00021796	0.00238046	P4ha2|Plod3|Egln1|P4ha1	http://amigo.geneontology.org/amigo/term/GO:0031418	Molecular function
ubiquitin protein ligase activity	GO:0061630	17	294	0.00022298	0.00242934	Cblb|Smurf2|Siah1b|Arih1|3110001I22Rik|Rffl|Anapc11|Rnf183|Mex3c|Ankib1|Mycbp2|Cbll1|Rnf152|Rnf2|Rnf157|Stub1|Ubr4	http://amigo.geneontology.org/amigo/term/GO:0061630	Molecular function
GTP binding	GO:0005525	19	350	0.000257014	0.00273329	Gnl3|Gnl2|Tgm2|Hbs1l|Nin|Rasd2|Rhot1|Rab6a|Gnaz|Suclg2|Agap1|Mfn1|Arl15|Gna13|Rhobtb1|Rngtt|Rheb|Arl5c|Rasl10a	http://amigo.geneontology.org/amigo/term/GO:0005525	Molecular function
phosphatase activity	GO:0016791	10	129	0.00025824	0.00273981	Plppr2|Ctdspl2|Dusp11|Pgam5|Ptp4a2|Rngtt|Dusp6|Ptprk|Dusp10|Alpl	http://amigo.geneontology.org/amigo/term/GO:0016791	Molecular function
proline-rich region binding	GO:0070064	4	20	0.000267722	0.0028004	Itsn1|Baiap2l1|Tcerg1|Prpf40a	http://amigo.geneontology.org/amigo/term/GO:0070064	Molecular function
cAMP binding	GO:0030552	4	20	0.000267722	0.0028004	Prkar2a|Hcn3|Pde4b|Prkar1b	http://amigo.geneontology.org/amigo/term/GO:0030552	Molecular function
L-alanine transmembrane transporter activity	GO:0015180	3	9	0.000287111	0.00292093	Slc3a2|Slc1a4|Lat2	http://amigo.geneontology.org/amigo/term/GO:0015180	Molecular function
vascular endothelial growth factor receptor binding	GO:0005172	3	9	0.000287111	0.00292093	Vegfd|Vegfa|Ang2	http://amigo.geneontology.org/amigo/term/GO:0005172	Molecular function
histone methyltransferase activity (H3-K36 specific)	GO:0046975	3	9	0.000287111	0.00292093	Setd3|Setd2|Smyd2	http://amigo.geneontology.org/amigo/term/GO:0046975	Molecular function
protein phosphatase binding	GO:0019903	9	110	0.000313973	0.00314397	Sirpa|Trp53|Fbxl2|Gab2|Map3k5|Ppp1r15a|Met|Shoc2|Iqgap1	http://amigo.geneontology.org/amigo/term/GO:0019903	Molecular function
methyltransferase activity	GO:0008168	12	178	0.000325133	0.00322405	Kmt2c|Prdm4|Mrm1|Mecom|Prmt7|Mettl23|Tyms|Smyd2|Setd3|Setd2|Mettl16|Fbl	http://amigo.geneontology.org/amigo/term/GO:0008168	Molecular function
RNA polymerase binding	GO:0070063	4	21	0.000334127	0.00326834	Ccnt1|Per2|Wdhd1|Tcerg1	http://amigo.geneontology.org/amigo/term/GO:0070063	Molecular function
beta-catenin binding	GO:0008013	8	90	0.000337905	0.00328756	Nos2|Tcf7l1|Rora|Smad3|Met|Ctnnbip1|Apc|Ptprk	http://amigo.geneontology.org/amigo/term/GO:0008013	Molecular function
cysteine-type peptidase activity	GO:0008234	10	133	0.000346255	0.00336147	Usp49|Usp44|Usp28|Usp9x|Ctsz|Fam188a|Usp15|Usp31|Usp36|Usp37	http://amigo.geneontology.org/amigo/term/GO:0008234	Molecular function
G protein-coupled receptor binding	GO:0001664	7	71	0.000357489	0.00344799	Itgb4|Ghr|Stub1|2610528A11Rik|Gnaz|Gna13|Flna	http://amigo.geneontology.org/amigo/term/GO:0001664	Molecular function
epidermal growth factor receptor binding	GO:0005154	5	36	0.00036279	0.00348403	Tgfa|Socs5|Vav3|Cnot9|Hbegf	http://amigo.geneontology.org/amigo/term/GO:0005154	Molecular function
integrin binding	GO:0005178	10	134	0.000370284	0.00353316	Cdh17|Fn1|Comp|P4hb|Itgb4|Fermt3|Adam15|Tspan4|Lamb1|Tcam1	http://amigo.geneontology.org/amigo/term/GO:0005178	Molecular function
phosphatase binding	GO:0019902	6	53	0.000374538	0.00356611	Spred1|Cep192|Smad3|Mast2|Sbf2|Csrnp2	http://amigo.geneontology.org/amigo/term/GO:0019902	Molecular function
chromatin DNA binding	GO:0031490	7	72	0.000397166	0.00370301	Srf|Hr|H2afy|Smad3|Kdm6a|Jmjd1c|Rela	http://amigo.geneontology.org/amigo/term/GO:0031490	Molecular function
nuclear localization sequence binding	GO:0008139	4	22	0.000411313	0.0037868	Ipo5|Kpna4|Kpna3|Nupl1	http://amigo.geneontology.org/amigo/term/GO:0008139	Molecular function
phosphoprotein binding	GO:0051219	6	54	0.000424903	0.00387985	Lrp11|Bag1|Plat|Ubash3b|Pde3b|Uri1	http://amigo.geneontology.org/amigo/term/GO:0051219	Molecular function
ubiquitin binding	GO:0043130	7	74	0.000475622	0.00425577	Rad23b|Ddi2|Dnajb2|Rnf168|Smad3|Faap20|Adrm1	http://amigo.geneontology.org/amigo/term/GO:0043130	Molecular function
[truncated: 137 more rows]

## Sheet: W1CC-dn-Lv1
Term	ID	Input number	Background number	p-value	FDR	Input	Hyperlink	Classification
[truncated: 360 more rows]

## Sheet: W1CC-dn-Lv2
Term	ID	Input number	Background number	p-value	FDR	Input	Hyperlink	Classification
[truncated: 496 more rows]

## Sheet: W1CC-dn-Lv3
Term	ID	Input number	Background number	p-value	FDR	Input	Hyperlink	Classification
[truncated: 976 more rows]
