# Supplementary material for: RNA-Seq-Based Transcriptome Analysis of Chinese Cordyceps Aqueous Extracts Protective Effect against Adriamycin-Induced mpc5 Cell Injury
Source: Int J Mol Sci. 2024 Sep 26;25(19):10352. doi: 10.3390/ijms251910352 (PMC11476491; doi:10.3390/ijms251910352)
Supplement: Supplementary file 1 [file ijms-25-10352-s001.zip › supplementary materials/Table S6.xlsx]

## Sheet: W1CC-up-Lv1
Table S6. Pathway enrichment analysis of W1CC group
Term	ID	Input number	Background number	P-Value	Input	Classification
Apelin signaling pathway	mmu04371	5	139	1.73805e-05	Nos2|Pde3b|Apln|Serpine1|Plat	E: Signal transduction
HIF-1 signaling pathway	mmu04066	4	114	0.000138782	Hk2|Nos2|Pfkfb3|Serpine1	E: Signal transduction
MAPK signaling pathway	mmu04010	4	294	0.00431793	Mecom|Erbb3|Vegfd|Atf4	E: Signal transduction
Calcium signaling pathway	mmu04020	3	194	0.00951766	Erbb3|Nos2|Tnnc2	E: Signal transduction
TNF signaling pathway	mmu04668	2	113	0.0267576	Atf4|Vegfd	E: Signal transduction
PI3K-Akt signaling pathway	mmu04151	3	358	0.0457106	Erbb3|Vegfd|Atf4	E: Signal transduction
mTOR signaling pathway	mmu04150	2	155	0.0471278	Slc7a5|Prr5	E: Signal transduction
Neuroactive ligand-receptor interaction	mmu04080	3	348	0.0426587	Ptger4|Apln|Htr1b	E: Signaling molecules and interaction
Pathways in cancer	mmu05200	5	535	0.00689609	Ptger4|Mecom|Nos2|Txnrd3|Vegfd	H: Cancers: Overview
Central carbon metabolism in cancer	mmu05230	2	67	0.0102198	Hk2|Slc7a5	H: Cancers: Overview
Prostate cancer	mmu05215	2	97	0.0202536	Atf4|Plat	H: Cancers: Specific types
Antifolate resistance	mmu01523	2	30	0.00227754	Gart|Shmt2	H: Drug resistance: Antineoplastic
AGE-RAGE signaling pathway in diabetic complications	mmu04933	2	101	0.0218086	Vegfd|Serpine1	H: Endocrine and metabolic diseases
Chagas disease (American trypanosomiasis)	mmu05142	2	103	0.0226041	Nos2|Serpine1	H: Infectious diseases: Parasitic
Arginine and proline metabolism	mmu00330	2	50	0.00591763	Pycr1|Nos2	M: Amino acid metabolism
Arginine biosynthesis	mmu00220	1	19	0.0431503	Nos2	M: Amino acid metabolism
Neomycin, kanamycin and gentamicin biosynthesis	mmu00524	1	5	0.0131431	Hk2	M: Biosynthesis of other secondary metabolites
Fructose and mannose metabolism	mmu00051	2	35	0.00303641	Hk2|Pfkfb3	M: Carbohydrate metabolism
Metabolic pathways	mmu01100	12	1494	0.000112105	Nos2|Gart|Hk2|Pfkfb3|Mthfd2|Asns|Pde3b|Glce|Pycr1|Chac1|Shmt2|Alpl	M: Global
Biosynthesis of amino acids	mmu01230	3	78	0.000776825	Pycr1|Shmt2|Asns	M: Global
Carbon metabolism	mmu01200	2	121	0.0302845	Hk2|Shmt2	M: Global
One carbon pool by folate	mmu00670	4	19	1.87751e-07	Aldh1l2|Gart|Shmt2|Mthfd2	M: Metabolism of cofactors and vitamins
Thiamine metabolism	mmu00730	1	15	0.0346701	Alpl	M: Metabolism of cofactors and vitamins
Selenocompound metabolism	mmu00450	1	17	0.0389194	Txnrd3	M: Metabolism of other amino acids
Purine metabolism	mmu00230	2	136	0.03736	Gart|Pde3b	M: Nucleotide metabolism
Renin secretion	mmu04924	3	76	0.000722286	Ptger4|Clca3b|Pde3b	O: Endocrine system
Relaxin signaling pathway	mmu04926	3	131	0.00328316	Atf4|Nos2|Vegfd	O: Endocrine system
Glucagon signaling pathway	mmu04922	2	105	0.0234115	Atf4|Pde3b	O: Endocrine system
Insulin signaling pathway	mmu04910	2	140	0.039344	Hk2|Pde3b	O: Endocrine system
Complement and coagulation cascades	mmu04610	3	88	0.00108873	Plaur|Serpine1|Plat	O: Immune system

## Sheet: W1CC-up-Lv2
Term	ID	Input number	Background number	P-Value	Input	Classification
Cellular senescence	mmu04218	8	186	0.000819367	Ccne2|Gadd45b|Ccne1|Serpine1|Eif4ebp1|Rela|Mybl2|Mcu	C: Cell growth and death
p53 signaling pathway	mmu04115	5	71	0.00102476	Ccne2|Gadd45b|Ccne1|Serpine1|Cycs	C: Cell growth and death
Apoptosis	mmu04210	5	136	0.0141729	Atf4|Rela|Gadd45b|Cycs|Fadd	C: Cell growth and death
Oocyte meiosis	mmu04114	4	119	0.035824	Ccne2|Rps6ka2|Ccne1|Igf1r	C: Cell growth and death
Cell cycle	mmu04110	4	123	0.0395521	Ccne2|Gadd45b|Ccne1|Orc2	C: Cell growth and death
Apoptosis - multiple species	mmu04215	2	32	0.0456843	Cycs|Fadd	C: Cell growth and death
Regulation of actin cytoskeleton	mmu04810	6	217	0.0257348	Sos1|Fn1|Diaph3|Tmsb4x|Vav3|Rock2	C: Cell motility
Adherens junction	mmu04520	6	72	0.000137745	Igf1r|Pvr|Met|Tcf7l1|Nectin3|Csnk2a2	C: Cellular community-eukaryotes
Focal adhesion	mmu04510	9	199	0.000276499	Igf1r|Fn1|Sos1|Vegfd|Vav3|Rock2|Met|Col4a1|Flna	C: Cellular community-eukaryotes
Mitophagy - animal	mmu04137	5	63	0.000617244	Atf4|Rela|Mfn1|Bnip3l|Csnk2a2	C: Transport and catabolism
HIF-1 signaling pathway	mmu04066	10	114	5.48402e-07	Nos2|Timp1|Hk2|Pfkfb3|Igf1r|Pfkp|Tfrc|Eif4ebp1|Rela|Serpine1	E: Signal transduction
MAPK signaling pathway	mmu04010	14	294	3.43806e-06	Tgfa|Erbb3|Rps6ka2|Dusp6|Sos1|Met|Mecom|Gadd45b|Igf1r|Vegfd|Atf4|Flna|Rela|Cacna2d1	E: Signal transduction
PI3K-Akt signaling pathway	mmu04151	14	358	2.86198e-05	Tgfa|Erbb3|Igf1r|Fn1|Sos1|Vegfd|Ccne2|Creb5|Ccne1|Met|Eif4ebp1|Col4a1|Atf4|Rela	E: Signal transduction
mTOR signaling pathway	mmu04150	9	155	4.56026e-05	Rps6ka2|Sos1|Grb10|Slc7a5|Prr5|Igf1r|Eif4ebp1|Depdc5|Telo2	E: Signal transduction
AMPK signaling pathway	mmu04152	8	126	6.66981e-05	Igf1r|Tbc1d1|Pfkfb3|Pfkp|Nob1|Eif4ebp1|Hmgcr|Creb5	E: Signal transduction
ErbB signaling pathway	mmu04012	6	84	0.000301882	Tgfa|Cblb|Sos1|Erbb3|Hbegf|Eif4ebp1	E: Signal transduction
cAMP signaling pathway	mmu04024	8	213	0.0018761	Ghr|Vav3|Creb5|Rock2|Pde3b|Pde4b|Rela|Htr1b	E: Signal transduction
TNF signaling pathway	mmu04668	5	113	0.00690191	Atf4|Rela|Vegfd|Creb5|Fadd	E: Signal transduction
Apelin signaling pathway	mmu04371	5	139	0.0153953	Nos2|Plat|Serpine1|Apln|Pde3b	E: Signal transduction
Rap1 signaling pathway	mmu04015	6	214	0.0242914	Igf1r|Evl|Rap1gap|Met|Vav3|Vegfd	E: Signal transduction
NF-kappa B signaling pathway	mmu04064	4	109	0.0274314	Erc1|Rela|Gadd45b|Csnk2a2	E: Signal transduction
Hippo signaling pathway - multiple species	mmu04392	2	26	0.0320105	Tead1|Tead4	E: Signal transduction
Ras signaling pathway	mmu04014	6	233	0.0343959	Tgfa|Igf1r|Sos1|Met|Vegfd|Rela	E: Signal transduction
Sphingolipid signaling pathway	mmu04071	4	124	0.0405174	Rela|Abcc1|Rock2|Sgms2	E: Signal transduction
RNA degradation	mmu03018	6	83	0.00028413	Dis3|Hspa9|Pabpc4|Pfkp|Cnot9|Zcchc7	G: Folding, sorting and degradation
Protein processing in endoplasmic reticulum	mmu04141	6	163	0.00742988	Bag2|Rad23b|P4hb|Sec63|Atf4|Rrbp1	G: Folding, sorting and degradation
RNA transport	mmu03013	10	167	1.34902e-05	Nmd3|Xpot|Eif3b|Eif3c|Pabpc4|Eif2b3|Eif4ebp1|Nupl1|Xpo5|Eif2s2	G: Translation
Ribosome biogenesis in eukaryotes	mmu03008	8	116	3.84342e-05	Gnl3|Nmd3|Nop58|Cirh1a|Nhp2|Csnk2a2|Spata5|Fbl	G: Translation
Aminoacyl-tRNA biosynthesis	mmu00970	5	66	0.000752276	Iars|Yars|Aars|Eprs|Mars	G: Translation
Pathways in cancer	mmu05200	19	535	4.26432e-06	Tgfa|Nos2|Mecom|Fn1|Sos1|Met|Ptger4|Gadd45b|Ccne1|Tcf7l1|Cycs|Igf1r|Ccne2|Vegfd|Rock2|Col4a1|Fadd|Rela|Txnrd3	H: Cancers: Overview
Proteoglycans in cancer	mmu05205	11	206	1.39889e-05	Hpse|Erbb3|Igf1r|Sos1|Fn1|Hbegf|Plaur|Vav3|Rock2|Met|Flna	H: Cancers: Overview
Transcriptional misregulation in cancer	mmu05202	10	183	2.84392e-05	Igf1r|Gadd45b|Mllt3|Plat|Met|Klf3|Rela|Dusp6|Pbx3|Fut8	H: Cancers: Overview
Viral carcinogenesis	mmu05203	8	231	0.00303766	Ccne2|Creb5|Ccne1|Gtf2a1|Hist1h2bc|Atf4|Rela|Rbpj	H: Cancers: Overview
Central carbon metabolism in cancer	mmu05230	4	67	0.00573067	Hk2|Met|Slc7a5|Pfkp	H: Cancers: Overview
MicroRNAs in cancer	mmu05206	7	282	0.0275727	Erbb3|Sos1|Ccne2|Ccne1|Met|Abcc1|Zeb2	H: Cancers: Overview
Prostate cancer	mmu05215	10	97	1.37333e-07	Tgfa|Igf1r|Sos1|Ccne2|Creb5|Ccne1|Tcf7l1|Plat|Atf4|Rela	H: Cancers: Specific types
Small cell lung cancer	mmu05222		92	8.00386e-06	Nos2|Fn1|Ccne2|Gadd45b|Ccne1|Cycs|Col4a1|Rela	H: Cancers: Specific types
Acute myeloid leukemia	mmu05221	5	69	0.000908221	Rela|Dusp6|Eif4ebp1|Tcf7l1|Sos1	H: Cancers: Specific types
Hepatocellular carcinoma	mmu05225	7	171	0.00224468	Tgfa|Igf1r|Sos1|Gadd45b|Tcf7l1|Met|Txnrd3	H: Cancers: Specific types
Colorectal cancer	mmu05210	5	88	0.00251012	Tgfa|Gadd45b|Sos1|Cycs|Tcf7l1	H: Cancers: Specific types
Gastric cancer	mmu05226	6	150	0.00507938	Sos1|Ccne2|Gadd45b|Ccne1|Tcf7l1|Met	H: Cancers: Specific types
Glioma	mmu05214	4	75	0.00832605	Tgfa|Igf1r|Gadd45b|Sos1	H: Cancers: Specific types
Chronic myeloid leukemia	mmu05220	4	76	0.00869633	Mecom|Rela|Gadd45b|Sos1	H: Cancers: Specific types
Endometrial cancer	mmu05213	3	58	0.023548	Gadd45b|Tcf7l1|Sos1	H: Cancers: Specific types
Non-small cell lung cancer	mmu05223	3	66	0.0323452	Tgfa|Gadd45b|Sos1	H: Cancers: Specific types
Renal cell carcinoma	mmu05211	3	68	0.0347768	Tgfa|Met|Sos1	H: Cancers: Specific types
Melanoma	mmu05218	3	72	0.0399148	Met|Igf1r|Gadd45b	H: Cancers: Specific types
Pancreatic cancer	mmu05212	3	75	0.044006	Tgfa|Rela|Gadd45b	H: Cancers: Specific types
Antifolate resistance	mmu01523	6	30	1.48896e-06	Dhfr|Abcc1|Tyms|Shmt2|Gart|Rela	H: Drug resistance: Antineoplastic
EGFR tyrosine kinase inhibitor resistance	mmu01521	6	80	0.000235743	Tgfa|Erbb3|Igf1r|Sos1|Met|Eif4ebp1	H: Drug resistance: Antineoplastic
Platinum drug resistance	mmu01524	3	77	0.046845	Atp7a|Cycs|Fadd	H: Drug resistance: Antineoplastic
AGE-RAGE signaling pathway in diabetic complications	mmu04933	5	101	0.00440483	Vegfd|Rela|Col4a1|Serpine1|Fn1	H: Endocrine and metabolic diseases
Insulin resistance	mmu04931	5	110	0.0062027	Slc27a4|Rps6ka2|Creb5|Rela|Trib3	H: Endocrine and metabolic diseases
Cushing syndrome	mmu04934	6	159	0.00663684	Ccne2|Creb5|Ccne1|Tcf7l1|Sf1|Atf4	H: Endocrine and metabolic diseases
Salmonella infection	mmu05132	4	78	0.0094688	Flna|Nos2|Rela|Rock2	H: Infectious diseases: Bacterial
Yersinia infection	mmu05135	5	123	0.00962853	Vav3|Fn1|Rock2|Rps6ka2|Rela	H: Infectious diseases: Bacterial
Tuberculosis	mmu05152	5	178	0.0379749	Nos2|Hspa9|Rela|Cycs|Fadd	H: Infectious diseases: Bacterial
Chagas disease (American trypanosomiasis)	mmu05142	4	103	0.0230244	Nos2|Serpine1|Rela|Fadd	H: Infectious diseases: Parasitic
Amoebiasis	mmu05146	4	103	0.0230244	Nos2|Col4a1|Rela|Fn1	H: Infectious diseases: Parasitic
Hepatitis B	mmu05161	8	163	0.00035686	Sos1|Ccne2|Creb5|Ccne1|Cycs|Fadd|Atf4|Rela	H: Infectious diseases: Viral
Human papillomavirus infection	mmu05165	12	361	0.000441473	Sos1|Fn1|Ptger4|Creb5|Ccne1|Tcf7l1|Ccne2|Eif4ebp1|Col4a1|Fadd|Rela|Rbpj	H: Infectious diseases: Viral
Measles	mmu05162	7	144	0.000873193	Cblb|Ccne2|Ccne1|Cycs|Fadd|Rela|Csnk2a2	H: Infectious diseases: Viral
Human cytomegalovirus infection	mmu05163	9	256	0.00154719	Sos1|Ptger4|Creb5|Rock2|Eif4ebp1|Cycs|Fadd|Atf4|Rela	H: Infectious diseases: Viral
Epstein-Barr virus infection	mmu05169	8	230	0.00296123	Ccne2|Rbpj|Ccne1|Cycs|Fadd|Rela|Adrm1|Gadd45b	H: Infectious diseases: Viral
Cocaine addiction	mmu05030	3	48	0.0146578	Atf4|Rela|Creb5	H: Substance dependence
Amphetamine addiction	mmu05031	3	68	0.0347768	Stx1a|Atf4|Creb5	H: Substance dependence
Arginine and proline metabolism	mmu00330	5	50	0.000229125	Aldh18a1|Nos2|P4ha1|Aldh9a1|Pycr1	M: Amino acid metabolism
Fructose and mannose metabolism	mmu00051	3	35	0.00653283	Hk2|Pfkfb3|Pfkp	M: Carbohydrate metabolism
Glycolysis / Gluconeogenesis	mmu00010	3	67	0.0335495	Hk2|Aldh9a1|Pfkp	M: Carbohydrate metabolism
Galactose metabolism	mmu00052	2	32	0.0456843	Hk2|Pfkp	M: Carbohydrate metabolism
Starch and sucrose metabolism	mmu00500	2	33	0.048139	Hk2|Gbe1	M: Carbohydrate metabolism
Metabolic pathways	mmu01100	42	1494	5.34733e-09	Hpse|Entpd6|Nos2|Ext1|Uck2|Pde3b|Suclg2|Mboat2|Aldh9a1|Mars|Eprs|Hsd17b12|Piga|Chac1|Pnpla2|Gpat4|Sgms2|Glce|Pycr1|Alpl|Fut8|Pank1|St3gal1|Mthfd1l|Asns|Pfkp|P4ha1|Hmgcr|Pde4b|Ahcy|Aldh18a1|Hsd17b7|Msmo1|Mthfd2|Tyms|Dhfr|Pfkfb3|Hk2|Gbe1|Gart|Shmt2|Gm4737	M: Global
Biosynthesis of amino acids	mmu01230	5	78	0.00152115	Aldh18a1|Asns|Pycr1|Shmt2|Pfkp	M: Global
Carbon metabolism	mmu01200	4	121	0.0376615	Suclg2|Hk2|Shmt2|Pfkp	M: Global
Glycosaminoglycan biosynthesis - keratan sulfate	mmu00533	2	14	0.0109962	St3gal1|Fut8	M: Glycan biosynthesis and metabolism
Glycosaminoglycan biosynthesis - heparan sulfate / heparin	mmu00534	2	24	0.0278849	Glce|Ext1	M: Glycan biosynthesis and metabolism
Glycerolipid metabolism	mmu00561	4	61	0.00418482	Mboat2|Gpat4|Aldh9a1|Pnpla2	M: Lipid metabolism
Steroid biosynthesis	mmu00100	2	19	0.0186192	Msmo1|Hsd17b7	M: Lipid metabolism
One carbon pool by folate	mmu00670	7	19	5.4411e-09	Mthfd2|Dhfr|Aldh1l2|Mthfd1l|Tyms|Gart|Shmt2	M: Metabolism of cofactors and vitamins
Folate biosynthesis	mmu00790	2	26	0.0320105	Dhfr|Alpl	M: Metabolism of cofactors and vitamins
Selenocompound metabolism	mmu00450	2	17	0.0153624	Txnrd3|Mars	M: Metabolism of other amino acids
Pyrimidine metabolism	mmu00240	3	58	0.023548	Tyms|Uck2|Entpd6	M: Nucleotide metabolism
Longevity regulating pathway	mmu04211	5	90	0.00275334	Atf4|Rela|Eif4ebp1|Creb5|Igf1r	O: Aging
Relaxin signaling pathway	mmu04926	7	131	0.00051239	Nos2|Sos1|Creb5|Vegfd|Col4a1|Atf4|Rela	O: Endocrine system
Insulin signaling pathway	mmu04910	7	140	0.000745713	Cblb|Sos1|Socs2|Hk2|Pde3b|Prkar2a|Eif4ebp1	O: Endocrine system
Estrogen signaling pathway	mmu04915	5	134	0.0133952	Tgfa|Atf4|Creb5|Sos1|Hbegf	O: Endocrine system
Glucagon signaling pathway	mmu04922	4	105	0.0244417	Atf4|Creb5|Pde3b|Pfkp	O: Endocrine system
Parathyroid hormone synthesis, secretion and action	mmu04928	4	107	0.0259106	Atf4|Pde4b|Creb5|Hbegf	O: Endocrine system
Cortisol synthesis and secretion	mmu04927	3	69	0.0360271	Atf4|Creb5|Sf1	O: Endocrine system
Prolactin signaling pathway	mmu04917	3	72	0.0399148	Rela|Sos1|Socs2	O: Endocrine system
Renin secretion	mmu04924	3	76	0.0454144	Clca3b|Ptger4|Pde3b	O: Endocrine system
T cell receptor signaling pathway	mmu04660	4	103	0.0230244	Cblb|Vav3|Rela|Sos1	O: Immune system
Neurotrophin signaling pathway	mmu04722	4	121	0.0376615	Atf4|Rps6ka2|Rela|Sos1	O: Nervous system

## Sheet: W1CC-up-Lv3
Term	ID	Input number	Background number	P-Value	Input	Classification
Cellular senescence	mmu04218	17	186	1.63897e-05	Nfatc1|Tgfbr1|Ccne1|Rheb|Trp53|Ccne2|Ppp3cb|Gadd45b|Ccnd2|Mcu|Zfp36l2|Smad3|Lin54|Eif4ebp1|Rela|Mybl2|Serpine1	C: Cell growth and death
Cell cycle	mmu04110	11	123	0.000583948	Ccne1|Trp53|Ccne2|Anapc11|Gadd45b|Ccnd2|Orc2|Smad3|Smad4|Tfdp1|Cdc7	C: Cell growth and death
p53 signaling pathway	mmu04115	8	71	0.000824879	Ccne1|Siah1b|Trp53|Ccne2|Gadd45b|Ccnd2|Cycs|Serpine1	C: Cell growth and death
Apoptosis	mmu04210	10	136	0.00389738	Ddit3|Trp53|Gadd45b|Cycs|Map3k5|Ctsz|Fadd|Atf4|Rela|Eif2s1	C: Cell growth and death
Oocyte meiosis	mmu04114	7	119	0.0398717	Rps6ka2|Adcy1|Ccne2|Ccne1|Anapc11|Igf1r|Ppp3cb	C: Cell growth and death
Regulation of actin cytoskeleton	mmu04810	16	217	0.000294389	Bdkrb1|Sos1|Fn1|Diaph3|Tmsb4x|Pip5k1b|Vav3|Itgb4|Gng12|Stk4|Gna13|Diaph2|Rock2|Apc|Iqgap1|Git1	C: Cell motility
Adherens junction	mmu04520	11	72	7.26953e-06	Tgfbr1|Pvr|Met|Smad4|Iqgap1|Tcf7l1|Smad3|Nectin3|Tjp1|Igf1r|Csnk2a2	C: Cellular community-eukaryotes
Focal adhesion	mmu04510	16	199	0.000117775	Lama1|Igf1r|Fn1|Sos1|Met|Comp|Vav3|Ccnd2|Rock2|Stk4|Vegfd|Vegfa|Col4a1|Lamb1|Flna|Itgb4	C: Cellular community-eukaryotes
Signaling pathways regulating pluripotency of stem cells	mmu04550	9	138	0.0121232	Acvr1|Igf1r|Pcgf5|Smad4|Wnt10b|Smad3|Skil|Apc|Kat6a	C: Cellular community-eukaryotes
Mitophagy - animal	mmu04137	9	63	7.83065e-05	Bnip3l|Trp53|Mfn1|Pgam5|Rhot1|Usp15|Atf4|Rela|Csnk2a2	C: Transport and catabolism
Endocytosis	mmu04144	18	270	0.000400152	Cblb|Rab11fip1|Smurf2|Igf1r|Eea1|Pip5k1b|Vps26b|Acap1|Epn3|Smad3|Smap2|Agap1|Tfrc|Git1|Sh3glb1|Tgfbr1|Stam|Sh3kbp1	C: Transport and catabolism
MAPK signaling pathway	mmu04010	33	294	1.66218e-11	Mapt|Vegfd|Vegfa|Ang2|Flna|Relb|Rela|Dusp6|Rps6ka2|Map4k4|Sos1|Mecom|Epha2|Met|Elk4|Atf4|Cacna2d1|Dusp10|Tgfa|Nfatc1|Tgfbr1|Srf|Trp53|Igf1r|Map3k5|Pla2g4c|Erbb3|Ddit3|Gadd45b|Kitl|Gng12|Cacng1|Ppp3cb	E: Signal transduction
HIF-1 signaling pathway	mmu04066	16	114	1.83102e-07	Nos2|Timp1|Igf1r|Hk2|Pfkfb3|Egln1|Slc2a1|Pfkp|Pdk1|Epo|Tfrc|Vegfa|Ang2|Eif4ebp1|Rela|Serpine1	E: Signal transduction
PI3K-Akt signaling pathway	mmu04151	29	358	2.15997e-07	Gm15776|Fn1|Erbb3|Ccnd2|Vegfd|Vegfa|Ang2|Rela|Rheb|Igf1r|Itgb4|Sos1|Comp|Epha2|Met|Col4a1|Lamb1|Atf4|Tgfa|Trp53|Ccne2|Ccne1|Epo|Eif4ebp1|Lama1|Creb5|Kitl|Gng12|Myb	E: Signal transduction
Ras signaling pathway	mmu04014	19	233	2.3564e-05	Tgfa|Gm15776|Igf1r|Rasal2|Sos1|Met|Kitl|Gab2|Epha2|Gng12|Ets2|Vegfd|Shoc2|Vegfa|Ang2|Pla2g4c|Stk4|Rela|Abl2	E: Signal transduction
mTOR signaling pathway	mmu04150	15	155	2.76165e-05	Ulk2|Rps6ka2|Sos1|Slc3a2|Grb10|Wnt10b|Slc7a5|Prr5|Eif4ebp1|Igf1r|Arhgap8|Depdc5|Rnf152|Telo2|Rheb	E: Signal transduction
Apelin signaling pathway	mmu04371	13	139	0.000127442	Gm15776|Nos2|Adcy1|Plcb1|Smad4|Tgfbr1|Gng12|Smad3|Plat|Apln|Pde3b|Serpine1|Gna13	E: Signal transduction
Wnt signaling pathway	mmu04310	14	162	0.000154067	Plcb1|Siah1b|Trp53|Smad4|Wnt10b|Ccnd2|Tcf7l1|Rock2|Smad3|Ctnnbip1|Apc|Ppp3cb|Csnk2a2|Nfatc1	E: Signal transduction
Sphingolipid signaling pathway	mmu04071	11	124	0.000621606	Cers6|Plcb1|Trp53|Gab2|Rock2|Map3k5|Sgms2|Rela|Abcc1|Sgpp1|Gna13	E: Signal transduction
Rap1 signaling pathway	mmu04015	14	214	0.00199256	Plcb1|Igf1r|Evl|Rap1gap|Met|Vav3|Kitl|Epha2|Vegfd|Rapgef6|Vegfa|Ang2|Sipa1l3|Adcy1	E: Signal transduction
ErbB signaling pathway	mmu04012	8	84	0.00221574	Tgfa|Cblb|Sos1|Erbb3|Hbegf|Stk4|Eif4ebp1|Abl2	E: Signal transduction
AMPK signaling pathway	mmu04152	10	126	0.00233684	Igf1r|Cpt1b|Tbc1d1|Creb5|Pfkp|Nob1|Eif4ebp1|Hmgcr|Rheb|Pfkfb3	E: Signal transduction
cGMP-PKG signaling pathway	mmu04022	12	173	0.00259409	Plcb1|Srf|Adcy1|Nfatc1|Creb5|Atp1b3|Rock2|Pde3b|Gna13|Prkg2|Atf4|Ppp3cb	E: Signal transduction
TNF signaling pathway	mmu04668	9	113	0.00371165	Ptgs2|Creb5|Csf2|Map3k5|Vegfd|Pgam5|Fadd|Atf4|Rela	E: Signal transduction
Hippo signaling pathway	mmu04390	10	154	0.00867714	Tgfbr1|Smad4|Wnt10b|Ccnd2|Tcf7l1|Smad3|Apc|Tead1|Serpine1|Tead4	E: Signal transduction
Calcium signaling pathway	mmu04020	11	194	0.0149383	Bdkrb1|Plcb1|Nos2|Adcy1|Erbb3|Mcu|Asph|Stim2|Tnnc2|Ppp3cb|P2rx4	E: Signal transduction
Phospholipase D signaling pathway	mmu04072	9	149	0.0186048	Plcb1|Adcy1|Sos1|Pip5k1b|Gab2|Kitl|Gna13|Pla2g4c|Rheb	E: Signal transduction
cAMP signaling pathway	mmu04024	11	213	0.0266813	Nfatc1|Adcy1|Ghr|Vav3|Atp1b3|Rock2|Pde3b|Pde4b|Rela|Creb5|Htr1b	E: Signal transduction
NF-kappa B signaling pathway	mmu04064	7	109	0.0271561	Ptgs2|Tirap|Erc1|Gadd45b|Relb|Rela|Csnk2a2	E: Signal transduction
Jak-STAT signaling pathway	mmu04630	9	165	0.0320608	Socs5|Socs4|Sos1|Socs2|Il11|Ccnd2|Csf2|Epo|Stam	E: Signal transduction
TGF-beta signaling pathway	mmu04350	6	95	0.0419019	Tgfbr1|Smurf2|Acvr1|Smad4|Smad3|Tfdp1	E: Signal transduction
ECM-receptor interaction	mmu04512	6	86	0.0283701	Lama1|Itgb4|Fn1|Comp|Col4a1|Lamb1	E: Signaling molecules and interaction
Protein processing in endoplasmic reticulum	mmu04141	19	163	1.89769e-07	Bag2|Ppp1r15a|Ero1l|Bag1|Rad23b|Stub1|Dnajb2|P4hb|Pdia3|Dnajc1|Map3k5|Sec63|Vimp|Derl1|Ddit3|Atf4|Rrbp1|Wfs1|Eif2s1	G: Folding, sorting and degradation
RNA degradation	mmu03018	8	83	0.00206763	Dis3|Pabpc1|Hspa9|Pabpc4|Pfkp|Cnot9|Papd5|Zcchc7	G: Folding, sorting and degradation
Ubiquitin mediated proteolysis	mmu04120	8	139	0.0324335	Cblb|Smurf2|Siah1b|Aire|Stub1|Anapc11|Rhobtb1|Det1	G: Folding, sorting and degradation
Fanconi anemia pathway	mmu03460	5	51	0.0130718	Atrip|Pms2|Slx4|Brip1|Telo2	G: Replication and repair
Spliceosome	mmu03040	8	133	0.0261872	Cdc5l|Aqr|Prpf38b|Tcerg1|Prpf40a|Usp39|Tra2a|Tra2b	G: Transcription
RNA transport	mmu03013	16	167	1.69143e-05	Pop5|Nmd3|Nup210l|Pabpc1|Eif3b|Eif3c|Pabpc4|Eif2b3|Eif4ebp1|Nupl1|Nup155|Eif3a|Xpo5|Eif2s2|Eif2s1|Xpot	G: Translation
Ribosome biogenesis in eukaryotes	mmu03008	12	116	9.59186e-05	Gnl3|Gnl2|Wdr43|Nmd3|Nop58|Cirh1a|Eif6|Nhp2|Pop5|Csnk2a2|Spata5|Fbl	G: Translation
Aminoacyl-tRNA biosynthesis	mmu00970	6	66	0.00941538	Iars|Aars|Yars|Mars|Eprs|Gars	G: Translation
mRNA surveillance pathway	mmu03015	7	96	0.0151814	Smg7|Pabpc1|Pabpc4|Cstf2|Fip1l1|Rngtt|Hbs1l	G: Translation
Ribosome	mmu03010	9	175	0.0432636	Rpl7a|Rpl36|Rps27rt|Rpl34|Rpl35a|Rpl22|Rpl15|Mrpl13|Rpl36al	G: Translation
Pathways in cancer	mmu05200	43	535	3.39603e-10	Gm15776|Nos2|Fn1|Wnt10b|Ccnd2|Egln1|Rock2|Vegfd|Runx1|Vegfa|Fadd|Rela|Plcb1|Bdkrb1|Igf1r|Sos1|Ptger4|Cycs|Smad3|Met|Gna13|Col4a1|Lamb1|Tgfa|Tgfbr1|Adcy1|Trp53|Mtr|Ccne1|Tcf7l1|Slc2a1|Epo|Bcr|Ptgs2|Gadd45b|Lama1|Kitl|Gng12|Ccne2|Mecom|Apc|Smad4|Txnrd3	H: Cancers: Overview
Transcriptional misregulation in cancer	mmu05202	24	183	5.82387e-10	Ccnd2|Mllt3|Runx1|Rela|Dusp6|Igf1r|Etv4|Met|Csf2|Plat|Ss18|Klf3|Elk4|Jmjd1c|Ccnt1|Fut8|Trp53|Per2|Kdm6a|Pbx3|Ddit3|Gadd45b|Hist1h3c|Hist1h3i	H: Cancers: Overview
Central carbon metabolism in cancer	mmu05230	9	67	0.0001199	Trp53|Hk2|Slc7a5|Slc2a1|Pfkp|Pdk1|Met|Slc1a5|Gls2	H: Cancers: Overview
Proteoglycans in cancer	mmu05205	15	206	0.000507591	Hpse|Erbb3|Igf1r|Sos1|Fn1|Trp53|Plaur|Vav3|Wnt10b|Hbegf|Rock2|Met|Vegfa|Flna|Iqgap1	H: Cancers: Overview
Viral carcinogenesis	mmu05203	14	231	0.00381501	Ccne1|Srf|Trp53|Ccne2|Creb5|Ccnd2|Hist2h2bb|Gtf2a1|Rbpj|Hist1h2bc|Atf4|Rela|Hist1h4i|Ubr4	H: Cancers: Overview
PD-L1 expression and PD-1 checkpoint pathway in cancer	mmu05235	6	88	0.0310859	Nfatc1|Tirap|Csnk2a2|Batf3|Rela|Ppp3cb	H: Cancers: Overview
MicroRNAs in cancer	mmu05206	13	282	0.0365029	Ptgs2|Ccne1|Sos1|Trp53|Ccne2|Erbb3|Ccnd2|Met|Vegfa|Apc|Abcc1|Gls2|Zeb2	H: Cancers: Overview
Chronic myeloid leukemia	mmu05220	11	76	1.15162e-05	Tgfbr1|Sos1|Trp53|Mecom|Gadd45b|Gab2|Smad3|Smad4|Runx1|Rela|Bcr	H: Cancers: Specific types
Small cell lung cancer	mmu05222	12	92	1.2079e-05	Ptgs2|Nos2|Fn1|Trp53|Lama1|Gadd45b|Ccne1|Cycs|Ccne2|Col4a1|Lamb1|Rela	H: Cancers: Specific types
Hepatocellular carcinoma	mmu05225	16	171	2.21145e-05	Tgfa|Tgfbr1|Dpf1|Sos1|Trp53|Mtr|Gadd45b|Wnt10b|Tcf7l1|Smad3|Met|Igf1r|Apc|Brd7|Txnrd3|Smad4	H: Cancers: Specific types
Gastric cancer	mmu05226	14	150	7.25482e-05	Tgfbr1|Cdh17|Sos1|Trp53|Mtr|Wnt10b|Ccne1|Tcf7l1|Smad3|Ccne2|Met|Apc|Gadd45b|Smad4	H: Cancers: Specific types
Prostate cancer	mmu05215	11	97	8.81206e-05	Tgfa|Igf1r|Sos1|Trp53|Ccne2|Creb5|Ccne1|Tcf7l1|Plat|Atf4|Rela	H: Cancers: Specific types
Colorectal cancer	mmu05210	10	88	0.000179815	Tgfa|Tgfbr1|Sos1|Trp53|Smad4|Gadd45b|Tcf7l1|Cycs|Smad3|Apc	H: Cancers: Specific types
Acute myeloid leukemia	mmu05221	8	69	0.000695092	Sos1|Tcf7l1|Csf2|Per2|Runx1|Eif4ebp1|Rela|Dusp6	H: Cancers: Specific types
Pancreatic cancer	mmu05212	8	75	0.00114265	Tgfa|Tgfbr1|Trp53|Smad4|Gadd45b|Smad3|Vegfa|Rela	H: Cancers: Specific types
Renal cell carcinoma	mmu05211	7	68	0.00276257	Tgfa|Egln1|Sos1|Slc2a1|Met|Vegfa|Stk4	H: Cancers: Specific types
Endometrial cancer	mmu05213	5	58	0.0208729	Apc|Gadd45b|Tcf7l1|Sos1|Trp53	H: Cancers: Specific types
Basal cell carcinoma	mmu05217	5	63	0.0279866	Apc|Wnt10b|Gadd45b|Tcf7l1|Trp53	H: Cancers: Specific types
Dilated cardiomyopathy (DCM)	mmu05414	6	95	0.0419019	Lama1|Adcy1|Tpm2|Cacng1|Cacna2d1|Itgb4	H: Cardiovascular diseases
Antifolate resistance	mmu01523	6	30	0.000250902	Dhfr|Shmt2|Tyms|Abcc1|Gart|Rela	H: Drug resistance: Antineoplastic
EGFR tyrosine kinase inhibitor resistance	mmu01521	7	80	0.00629102	Tgfa|Erbb3|Igf1r|Sos1|Met|Eif4ebp1|Vegfa	H: Drug resistance: Antineoplastic
AGE-RAGE signaling pathway in diabetic complications	mmu04933	11	101	0.000122451	Plcb1|Tgfbr1|Fn1|Nfatc1|Smad4|Smad3|Vegfd|Vegfa|Col4a1|Rela|Serpine1	H: Endocrine and metabolic diseases
Insulin resistance	mmu04931	9	110	0.00314397	Rps6ka2|Cpt1b|Ppp1r3b|Creb5|Slc2a1|Trib3|Slc27a4|Rela|Pygm	H: Endocrine and metabolic diseases
Cushing syndrome	mmu04934	10	159	0.010585	Plcb1|Adcy1|Ccne2|Creb5|Ccne1|Tcf7l1|Sf1|Apc|Atf4|Wnt10b	H: Endocrine and metabolic diseases
Salmonella infection	mmu05132	7	78	0.00554581	Nos2|Tjp1|Rock2|Dync1li1|Csf2|Flna|Rela	H: Infectious diseases: Bacterial
Yersinia infection	mmu05135	7	123	0.045888	Nfatc1|Rps6ka2|Fn1|Pip5k1b|Vav3|Rock2|Rela	H: Infectious diseases: Bacterial
Tuberculosis	mmu05152	9	178	0.047079	Nos2|Cebpg|Tirap|Eea1|Hspa9|Cycs|Fadd|Rela|Ppp3cb	H: Infectious diseases: Bacterial
Amoebiasis	mmu05146	9	103	0.00208336	Plcb1|Nos2|Adcy1|Fn1|Lama1|Csf2|Col4a1|Lamb1|Rela	H: Infectious diseases: Parasitic
Chagas disease (American trypanosomiasis)	mmu05142	8	103	0.00695875	Plcb1|Nos2|Adcy1|Tgfbr1|Smad3|Fadd|Rela|Serpine1	H: Infectious diseases: Parasitic
Human papillomavirus infection	mmu05165	26	361	6.63541e-06	Fn1|Wnt10b|Ccnd2|Vegfa|Fadd|Rela|Rheb|Ubr4|Itgb4|Sos1|Ptger4|Comp|Col4a1|Lamb1|Hes2|Rbpj|Trp53|Ccne2|Ccne1|Tcf7l1|Eif4ebp1|Rfng|Ptgs2|Creb5|Lama1|Apc	H: Infectious diseases: Viral
Human cytomegalovirus infection	mmu05163	21	256	8.2359e-06	Gm15776|Rock2|Adcy1|Sos1|Trp53|Ptger4|Ptgs2|Creb5|Plcb1|Pdia3|Gng12|Vegfa|Cycs|Fadd|Eif4ebp1|Atf4|Rela|Rheb|Ppp3cb|Nfatc1|Gna13	H: Infectious diseases: Viral
Human T-cell leukemia virus 1 infection	mmu05166	20	246	1.51211e-05	Nfatc1|Tgfbr1|Ccne1|Srf|Adcy1|Trp53|Ccne2|Creb5|Ccnd2|Anapc11|Slc2a1|Smad3|Ets2|Smad4|Csf2|Elk4|Relb|Atf4|Rela|Ppp3cb	H: Infectious diseases: Viral
Hepatitis B	mmu05161	14	163	0.000163507	Nfatc1|Tgfbr1|Sos1|Trp53|Ccne2|Tirap|Creb5|Ccne1|Cycs|Smad3|Smad4|Fadd|Atf4|Rela	H: Infectious diseases: Viral
Measles	mmu05162	10	144	0.00566073	Cblb|Ccne1|Trp53|Ccne2|Ccnd2|Cycs|Fadd|Rela|Eif2s1|Csnk2a2	H: Infectious diseases: Viral
Kaposi sarcoma-associated herpesvirus infection	mmu05167	12	217	0.0134669	Gm15776|Cycs|Ptgs2|Trp53|Csf2|Vegfa|Gng12|Ang2|Fadd|Rela|Ppp3cb|Nfatc1	H: Infectious diseases: Viral
Epstein-Barr virus infection	mmu05169	12	230	0.019886	Ccne1|Trp53|Ccne2|Rbpj|Ccnd2|Pdia3|Cycs|Fadd|Relb|Rela|Adrm1|Gadd45b	H: Infectious diseases: Viral
Herpes simplex virus 1 infection	mmu05168	18	439	0.04154	Zfp617|Zfp948|Zfp707|Trp53|Zfp850|Zfp597|Pdia3|Eif2b3|Cycs|Zfp658|Eif4ebp1|Fadd|Rbak|Rela|Rheb|Eif2s1|Zfp959|Zfp354a	H: Infectious diseases: Viral
Amyotrophic lateral sclerosis (ALS)	mmu05014	5	52	0.0140406	Derl1|Ppp3cb|Map3k5|Cycs|Trp53	H: Neurodegenerative diseases
Alcoholism	mmu05034	13	199	0.0028683	Gm15776|Sos1|Hist1h3c|Creb5|H2afy|Gng12|Hist2h2bb|Hist2h2aa1|Slc29a1|Hist1h2bc|Atf4|Hist1h3i|Hist1h4i	H: Substance dependence
Cocaine addiction	mmu05030	4	48	0.0412416	Atf4|Rela|Creb5|Rgs9	H: Substance dependence
Arginine and proline metabolism	mmu00330	7	50	0.000542322	Nos2|P4ha2|P4ha1|Aldh9a1|Pycr1|Aldh18a1|Odc1	M: Amino acid metabolism
Lysine degradation	mmu00310	5	59	0.0221891	Kmt2c|Plod3|Setd3|Setd2|Aldh9a1	M: Amino acid metabolism
Fructose and mannose metabolism	mmu00051	4	35	0.0161302	Pmm2|Hk2|Pfkfb3|Pfkp	M: Carbohydrate metabolism
Metabolic pathways	mmu01100	75	1494	9.1632e-08	Hpse|Cers6|Nos2|Ext1|Entpd6|A3galt2|Uck2|Dhrs9|Pde3b|Suclg2|Mboat2|Guk1|Aldh9a1|Hgsnat|Ado|Pmm2|Eprs|Aldh18a1|Hsd17b12|Piga|Ahcy|Galnt10|Gls2|Pip5k1b|Gpat4|Mars|Galnt18|Pygm|Pi4k2b|Sgms2|Glce|Pycr1|Alpl|Pik3c2b|Urah|Fut8|Pank1|Pld4|St3gal1|Adcy1|Plcb1|Large|Hlcs|Mthfd1l|Asns|Pfkp|P4ha2|P4ha1|Hmgcr|Pla2g4c|Mecr|Pde4b|Chac1|Cth|Odc1|Hsd17b6|Hsd17b7|Msmo1|Ptgs2|Ptgs1|Pnpla2|Mthfd2|Tyms|Dhfr|Ptges2|P…	M: Global
Biosynthesis of amino acids	mmu01230	6	78	0.0190821	Asns|Pfkp|Pycr1|Aldh18a1|Cth|Shmt2	M: Global
Mucin type O-glycan biosynthesis	mmu00512	3	28	0.0420058	St3gal1|Galnt18|Galnt10	M: Glycan biosynthesis and metabolism
One carbon pool by folate	mmu00670	7	19	2.64921e-06	Mthfd2|Dhfr|Aldh1l2|Mthfd1l|Tyms|Gart|Shmt2	M: Metabolism of cofactors and vitamins
Selenocompound metabolism	mmu00450	3	17	0.0130405	Cth|Txnrd3|Mars	M: Metabolism of other amino acids
Purine metabolism	mmu00230	8	136	0.0291954	Entpd6|Adcy1|Impdh1|Pde3b|Guk1|Pde4b|Gart|Urah	M: Nucleotide metabolism
Longevity regulating pathway	mmu04211	9	90	0.000874476	Igf1r|Adcy1|Trp53|Atg101|Creb5|Eif4ebp1|Atf4|Rela|Rheb	O: Aging
Adrenergic signaling in cardiomyocytes	mmu04261	8	152	0.0492721	Plcb1|Adcy1|Creb5|Tpm2|Atp1b3|Cacng1|Atf4|Cacna2d1	O: Circulatory system
Axon guidance	mmu04360	12	180	0.00350831	Efnb2|Sema3c|Sema3e|Sema5a|Epha8|Plxna2|Epha2|Rock2|Pdk1|Met|Stk4|Ppp3cb	O: Development and regeneration
Protein digestion and absorption	mmu04974	6	90	0.0339659	Col11a2|Lat2|Slc3a2|Atp1b3|Col4a1|Slc1a5	O: Digestive system
Relaxin signaling pathway	mmu04926	14	131	1.85458e-05	Gm15776|Nos2|Adcy1|Sos1|Plcb1|Creb5|Tgfbr1|Gng12|Smad3|Vegfd|Vegfa|Col4a1|Atf4|Rela	O: Endocrine system
Insulin signaling pathway	mmu04910	12	140	0.00047677	Socs4|Ppp1r3b|Sos1|Cblb|Hk2|Socs2|Pde3b|Prkar2a|Eif4ebp1|Prkar1b|Rheb|Pygm	O: Endocrine system
Glucagon signaling pathway	mmu04922	10	105	0.000654147	Plcb1|Cpt1b|Sik2|Creb5|Slc2a1|Pde3b|Atf4|Ppp3cb|Pfkp|Pygm	O: Endocrine system
Estrogen signaling pathway	mmu04915	11	134	0.00112242	Tgfa|Plcb1|Adcy1|Sos1|Creb5|Krt17|Hbegf|Krt15|Krt14|Atf4|Krt19	O: Endocrine system
Regulation of lipolysis in adipocytes	mmu04923	6	56	0.00456801	Ptgs2|Ptgs1|Adcy1|Pde3b|Pnpla2|Prkg2	O: Endocrine system
Parathyroid hormone synthesis, secretion and action	mmu04928	8	107	0.00855045	Plcb1|Mmp17|Adcy1|Creb5|Hbegf|Gna13|Atf4|Pde4b	O: Endocrine system
Insulin secretion	mmu04911	7	86	0.00897525	Stx1a|Plcb1|Adcy1|Creb5|Atp1b3|Slc2a1|Atf4	O: Endocrine system
Prolactin signaling pathway	mmu04917	6	72	0.0136584	Socs5|Socs4|Sos1|Socs2|Ccnd2|Rela	O: Endocrine system
Renin secretion	mmu04924	6	76	0.0171347	Plcb1|Ptger4|Pde3b|Clca3b|Prkg2|Ppp3cb	O: Endocrine system
Ovarian steroidogenesis	mmu04913	5	57	0.0196087	Pla2g4c|Ptgs2|Igf1r|Adcy1|Hsd17b7	O: Endocrine system
Oxytocin signaling pathway	mmu04921	9	154	0.0222605	Ptgs2|Adcy1|Plcb1|Rock2|Pla2g4c|Cacng1|Ppp3cb|Cacna2d1|Nfatc1	O: Endocrine system
GnRH signaling pathway	mmu04912	6	90	0.0339659	Plcb1|Adcy1|Sos1|Hbegf|Pla2g4c|Atf4	O: Endocrine system
Cortisol synthesis and secretion	mmu04927	5	69	0.0383408	Atf4|Creb5|Sf1|Adcy1|Plcb1	O: Endocrine system
Thyroid hormone synthesis	mmu04918	5	73	0.0463851	Atf4|Creb5|Adcy1|Atp1b3|Plcb1	O: Endocrine system
Thermogenesis	mmu04714	12	232	0.0210468	Rps6ka2|Dpf1|Rheb|Adcy1|Sos1|Creb5|Map3k5|Pnpla2|Slc25a20|Cpt1b|Prkg2|Slc25a29	O: Environmental adaptation
Circadian entrainment	mmu04713	6	99	0.049025	Gm15776|Adcy1|Plcb1|Gng12|Per2|Prkg2	O: Environmental adaptation
Circadian rhythm	mmu04710	3	30	0.049163	Arntl|Per2|Rora	O: Environmental adaptation
Th17 cell differentiation	mmu04659	8	102	0.00659838	Nfatc1|Tgfbr1|Smad4|Rora|Smad3|Runx1|Rela|Ppp3cb	O: Immune system
T cell receptor signaling pathway	mmu04660	8	103	0.00695875	Cblb|Sos1|Nfatc1|Vav3|Csf2|Stk4|Ppp3cb|Rela	O: Immune system
Platelet activation	mmu04611	8	125	0.0192329	Plcb1|Ptgs1|Adcy1|Rock2|Fermt3|Gna13|Prkg2|Pla2g4c	O: Immune system
Fc epsilon RI signaling pathway	mmu04664	5	68	0.0364736	Pla2g4c|Vav3|Gab2|Csf2|Sos1	O: Immune system
Long-term depression	mmu04730	6	61	0.00667707	Plcb1|Igf1r|Gnaz|Gna13|Prkg2|Pla2g4c	O: Nervous system
GABAergic synapse	mmu04727	7	90	0.0111784	Gm15776|Adcy1|Nsf|Plcl1|Gng12|Slc6a12|Gls2	O: Nervous system
Glutamatergic synapse	mmu04724	8	114	0.01197	Gm15776|Adcy1|Plcb1|Gng12|Pla2g4c|Ppp3cb|Shank2|Gls2	O: Nervous system
Neurotrophin signaling pathway	mmu04722	8	121	0.016302	Rps6ka2|Sos1|Trp53|Map3k5|Prdm4|Atf4|Rela|Matk	O: Nervous system
Long-term potentiation	mmu04720	5	67	0.0346636	Atf4|Rps6ka2|Adcy1|Ppp3cb|Plcb1	O: Nervous system

## Sheet: W1CC-dn-Lv1
Term	ID	Input number	Background number	P-Value	Input	Classification
Signaling pathways regulating pluripotency of stem cells	mmu04550	2	138	0.0343024	Inhbb|Fzd7	C: Cellular community-eukaryotes
Lysosome	mmu04142	3	124	0.00237181	Hexa|Gla|Cln3	C: Transport and catabolism
Peroxisome	mmu04146	2	84	0.0138407	Acaa1b|Xdh	C: Transport and catabolism
ABC transporters	mmu02010	2	48	0.004867	Tap2|Abcb4	E: Membrane transport
FoxO signaling pathway	mmu04068	2	132	0.0316647	Ccnb1|Fbxo32	E: Signal transduction
Cytokine-cytokine receptor interaction	mmu04060	3	296	0.0243698	Inhbb|Ccl8|Cxcl16	E: Signaling molecules and interaction
Ubiquitin mediated proteolysis	mmu04120	2	139	0.0347501	Uba7|Fbxo2	G: Folding, sorting and degradation
Chemical carcinogenesis	mmu05204	2	94	0.0170398	Mgst2|Mgst1	H: Cancers: Overview
Hepatocellular carcinoma	mmu05225	3	171	0.00572734	Mgst2|Mgst1|Fzd7	H: Cancers: Specific types
Fluid shear stress and atherosclerosis	mmu05418	3	143	0.00351455	Mgst2|Mgst1|Ass1	H: Cardiovascular diseases
Platinum drug resistance	mmu01524	2	77	0.0117763	Mgst2|Mgst1	H: Drug resistance: Antineoplastic
Epstein-Barr virus infection	mmu05169	4	230	0.00144821	Oas1a|Oas3|Tap2|Oas1g	H: Infectious diseases: Viral
Measles	mmu05162	3	144	0.00358247	Oas1a|Oas3|Oas1g	H: Infectious diseases: Viral
Hepatitis C	mmu05160	3	160	0.00477977	Oas1a|Oas3|Oas1g	H: Infectious diseases: Viral
Influenza A	mmu05164	3	164	0.00511238	Oas1a|Oas3|Oas1g	H: Infectious diseases: Viral
Herpes simplex virus 1 infection	mmu05168	4	439	0.013623	Oas1a|Oas3|Tap2|Oas1g	H: Infectious diseases: Viral
Arginine biosynthesis	mmu00220	1	19	0.0406374	Ass1	M: Amino acid metabolism
Caffeine metabolism	mmu00232	1	6	0.0144128	Xdh	M: Biosynthesis of other secondary metabolites
Amino sugar and nucleotide sugar metabolism	mmu00520	3	49	0.000175763	Hexa|Gnpda1|Uap1l1	M: Carbohydrate metabolism
Galactose metabolism	mmu00052	2	32	0.00227716	Gla|Akr1b8	M: Carbohydrate metabolism
Metabolic pathways	mmu01100	12	1494	6.09704e-05	Acaa1b|Hexa|Gla|Gnpda1|Mthfsl|Xdh|Mgst2|Plcd4|Mgst1|Uap1l1|Ass1|Akr1b8	M: Global
Glycosphingolipid biosynthesis - globo and isoglobo series	mmu00603	2	16	0.000634526	Hexa|Gla	M: Glycan biosynthesis and metabolism
Glycosphingolipid biosynthesis - ganglio series	mmu00604	1	15	0.0326425	Hexa	M: Glycan biosynthesis and metabolism
Other glycan degradation	mmu00511	1	18	0.0386448	Hexa	M: Glycan biosynthesis and metabolism
Glycosaminoglycan degradation	mmu00531	1	21	0.0446103	Hexa	M: Glycan biosynthesis and metabolism
Glycerolipid metabolism	mmu00561	2	61	0.00762577	Gla|Akr1b8	M: Lipid metabolism
One carbon pool by folate	mmu00670	1	19	0.0406374	Mthfsl	M: Metabolism of cofactors and vitamins
Glutathione metabolism	mmu00480	2	64	0.008342	Mgst2|Mgst1	M: Metabolism of other amino acids
Drug metabolism - other enzymes	mmu00983	3	87	0.000882968	Mgst2|Mgst1|Xdh	M: Xenobiotics biodegradation and metabolism
Metabolism of xenobiotics by cytochrome P450	mmu00980	2	66	0.00883564	Mgst2|Mgst1	M: Xenobiotics biodegradation and metabolism
Drug metabolism - cytochrome P450	mmu00982	2	68	0.00934207	Mgst2|Mgst1	M: Xenobiotics biodegradation and metabolism
NOD-like receptor signaling pathway	mmu04621	7	206	3.16785e-07	Gbp2|Gbp7|Gbp5|Oas3|Oas1a|Gsdmd|Oas1g	O: Immune system

## Sheet: W1CC-dn-Lv2
Term	ID	Input number	Background number	P-Value	Input	Classification
Cellular senescence	mmu04218	12	186	2.46259e-06	Ccnb2|Ccnb1|H2-D1|H2-T22|Ccnd1|H2-Q4|H2-Q7|H2-Q6|H2-K1|Pik3r3|Pik3r2|H2-T23	C: Cell growth and death
Apoptosis	mmu04210	8	136	0.000214464	Bcl2l1|Ctso|Ctsb|Birc2|Pik3r3|Pik3r2|Bbc3|Eif2ak3	C: Cell growth and death
p53 signaling pathway	mmu04115	6	71	0.000217121	Bcl2l1|Ccnb2|Ccnb1|Sesn1|Ccnd1|Bbc3	C: Cell growth and death
Apoptosis - multiple species	mmu04215	4	32	0.000659083	Bcl2l1|Bbc3|Ngfr|Birc2	C: Cell growth and death
Cell cycle	mmu04110	6	123	0.00322424	Ccnb2|Ccnb1|Smc1b|Ccnd1|Cdkn1c|Pttg1	C: Cell growth and death
Oocyte meiosis	mmu04114	5	119	0.0125057	Pttg1|Adcy6|Smc1b|Ccnb1|Ccnb2	C: Cell growth and death
Signaling pathways regulating pluripotency of stem cells	mmu04550	6	138	0.00550588	Fzd7|Fzd8|Inhbb|Pik3r3|Jak3|Pik3r2	C: Cellular community-eukaryotes
Focal adhesion	mmu04510	7	199	0.00836598	Ccnd1|Birc2|Col4a6|Col4a5|Pik3r3|Pik3r2|Pak6	C: Cellular community-eukaryotes
Tight junction	mmu04530	5	167	0.0430852	Ccnd1|Tjp3|Synpo|Myh15|Arhgap17	C: Cellular community-eukaryotes
Lysosome	mmu04142	17	124	4.14911e-13	Atp6v0b|Tpp1|Laptm4b|Hexa|Ctsa|Ctsb|Ctso|Atp6ap1|Ap3s2|Npc2|Gga2|Cln3|Gla|Mcoln1|Atp6v0d1|Ctns|Fuca1	C: Transport and catabolism
Phagosome	mmu04145	14	181	4.46774e-08	Atp6v0b|H2-K1|Tap2|Atp6v1a|Tubb6|Tubb4b|H2-Q7|H2-Q6|Atp6ap1|H2-D1|H2-T22|H2-Q4|Atp6v0d1|H2-T23	C: Transport and catabolism
Autophagy - animal	mmu04140	8	130	0.000160172	Bcl2l1|Eif2ak3|Atg16l2|Pik3r3|Pik3r2|Zfyve1|Ctsb|Dapk1	C: Transport and catabolism
Endocytosis	mmu04144	11	270	0.000332573	H2-K1|H2-D1|Zfyve27|Arap1|Vps36|H2-Q4|H2-Q7|H2-Q6|Pdcd6ip|H2-T22|H2-T23	C: Transport and catabolism
Peroxisome	mmu04146	5	84	0.00314931	Slc25a17|Acaa1b|Mpv17|Pex7|Xdh	C: Transport and catabolism
Mitophagy - animal	mmu04137	3	63	0.0369266	Bcl2l1|Pink1|Eif2ak3	C: Transport and catabolism
ABC transporters	mmu02010	4	48	0.00263608	Abcb1a|Abcb4|Tap2|Abca1	E: Membrane transport
TNF signaling pathway	mmu04668	7	113	0.000394551	Mmp14|Ccl2|Creb3|Birc2|Creb3l1|Pik3r3|Pik3r2	E: Signal transduction
FoxO signaling pathway	mmu04068	7	132	0.000946474	Ccnb2|Ccnb1|Fbxo25|Ccnd1|Pik3r3|Pik3r2|Fbxo32	E: Signal transduction
Phosphatidylinositol signaling system	mmu04070	6	98	0.00108246	Impa1|Plcd4|Pik3r3|Pik3r2|Dgka|Ip6k2	E: Signal transduction
PI3K-Akt signaling pathway	mmu04151	11	358	0.00296523	Bcl2l1|Ccnd1|Pkn3|Creb3|Col4a6|Col4a5|Creb3l1|Pik3r3|Jak3|Ngfr|Pik3r2	E: Signal transduction
AMPK signaling pathway	mmu04152	6	126	0.00361051	Cpt1c|Ccnd1|Creb3|Creb3l1|Pik3r3|Pik3r2	E: Signal transduction
Hippo signaling pathway	mmu04390	6	154	0.00904944	Fzd7|Fzd8|Birc2|Ccnd1|Bbc3|Wtip	E: Signal transduction
mTOR signaling pathway	mmu04150	6	155	0.00931456	Atp6v1a|Fzd7|Fzd8|Pik3r3|Pik3r2|Lamtor3	E: Signal transduction
Jak-STAT signaling pathway	mmu04630	6	165	0.0122779	Bcl2l1|Ccnd1|Pias3|Pik3r3|Jak3|Pik3r2	E: Signal transduction
Ras signaling pathway	mmu04014	7	233	0.0180683	Bcl2l1|Ralgds|Rgl2|Pik3r3|Ngfr|Pak6|Pik3r2	E: Signal transduction
Phospholipase D signaling pathway	mmu04072	5	149	0.0288184	Adcy6|Dgka|Pik3r3|Pik3r2|Ralgds	E: Signal transduction
Rap1 signaling pathway	mmu04015	6	214	0.0365056	Adcy6|Ralgds|Pik3r3|Ngfr|Prkd2|Pik3r2	E: Signal transduction
NF-kappa B signaling pathway	mmu04064	4	109	0.0372114	Bcl2l1|Myd88|Birc2|Plau	E: Signal transduction
Cell adhesion molecules (CAMs)	mmu04514	7	171	0.0038397	H2-K1|H2-D1|H2-Q4|H2-Q7|H2-Q6|H2-T22|H2-T23	E: Signaling molecules and interaction
Ubiquitin mediated proteolysis	mmu04120	5	139	0.0223901	Uba7|Fbxo2|Ube2b|Birc2|Pias3	G: Folding, sorting and degradation
Viral carcinogenesis	mmu05203	16	231	2.09511e-08	H2-K1|H2-D1|H2-T22|Ccnd1|H2-Q4|H2-Q7|H2-Q6|Creb3|Creb3l1|Pik3r3|Jak3|Irf7|Atp6v0d1|Sp100|H2-T23|Pik3r2	H: Cancers: Overview
Pathways in cancer	mmu05200	17	535	0.00016955	Bcl2l1|Adcy6|Ralgds|Fzd7|Fzd8|Birc2|Mgst2|Ccnd1|Col4a5|Mgst1|Pik3r3|Jak3|Bbc3|Mmp2|Col4a6|Dapk1|Pik3r2	H: Cancers: Overview
Proteoglycans in cancer	mmu05205	7	206	0.00994095	Fzd7|Fzd8|Plau|Ccnd1|Pik3r3|Pik3r2|Mmp2	H: Cancers: Overview
Chemical carcinogenesis	mmu05204	4	94	0.023704	Mgst2|Mgst1|Hpgds|Adh5	H: Cancers: Overview
Choline metabolism in cancer	mmu05231	4	99	0.0278073	Dgka|Pik3r3|Pik3r2|Ralgds	H: Cancers: Overview
Small cell lung cancer	mmu05222	7	92	0.00012037	Bcl2l1|Ccnd1|Birc2|Col4a6|Col4a5|Pik3r3|Pik3r2	H: Cancers: Specific types
Hepatocellular carcinoma	mmu05225	8	171	0.000910829	Bcl2l1|Fzd7|Fzd8|Mgst2|Ccnd1|Mgst1|Pik3r3|Pik3r2	H: Cancers: Specific types
Prostate cancer	mmu05215	6	97	0.00102946	Ccnd1|Creb3|Plau|Creb3l1|Pik3r3|Pik3r2	H: Cancers: Specific types
Pancreatic cancer	mmu05212	5	75	0.00197734	Bcl2l1|Ccnd1|Pik3r3|Pik3r2|Ralgds	H: Cancers: Specific types
Colorectal cancer	mmu05210	5	88	0.0038045	Ccnd1|Bbc3|Pik3r3|Pik3r2|Ralgds	H: Cancers: Specific types
Non-small cell lung cancer	mmu05223	4	66	0.00764358	Ccnd1|Pik3r3|Jak3|Pik3r2	H: Cancers: Specific types
Gastric cancer	mmu05226	6	150	0.00804274	Abcb1a|Fzd7|Fzd8|Ccnd1|Pik3r3|Pik3r2	H: Cancers: Specific types
Chronic myeloid leukemia	mmu05220	4	76	0.0121006	Bcl2l1|Ccnd1|Pik3r3|Pik3r2	H: Cancers: Specific types
Bladder cancer	mmu05219	3	41	0.012755	Ccnd1|Mmp2|Dapk1	H: Cancers: Specific types
Breast cancer	mmu05224	5	147	0.0274493	Fzd8|Ccnd1|Pik3r3|Pik3r2|Fzd7	H: Cancers: Specific types
Endometrial cancer	mmu05213	3	58	0.0302274	Ccnd1|Pik3r3|Pik3r2	H: Cancers: Specific types
Renal cell carcinoma	mmu05211	3	68	0.0443196	Pak6|Pik3r3|Pik3r2	H: Cancers: Specific types
Acute myeloid leukemia	mmu05221	3	69	0.04588	Ccnd1|Pik3r3|Pik3r2	H: Cancers: Specific types
Viral myocarditis	mmu05416	9	89	1.51454e-06	H2-K1|H2-D1|Cd55|Ccnd1|H2-Q4|H2-Q7|H2-Q6|H2-T22|H2-T23	H: Cardiovascular diseases
Fluid shear stress and atherosclerosis	mmu05418	7	143	0.00147165	Ccl2|Mmp2|Mgst2|Mgst1|Pik3r3|Pik3r2|Ass1	H: Cardiovascular diseases
Platinum drug resistance	mmu01524	7	77	4.22065e-05	Bcl2l1|Birc2|Mgst2|Mgst1|Pik3r3|Pik3r2|Bbc3	H: Drug resistance: Antineoplastic
Endocrine resistance	mmu01522	5	93	0.00475399	Ccnd1|Mmp2|Adcy6|Pik3r3|Pik3r2	H: Drug resistance: Antineoplastic
Type I diabetes mellitus	mmu04940	8	70	2.51783e-06	H2-K1|H2-D1|H2-Q4|H2-Q7|H2-Q6|Cpe|H2-T22|H2-T23	H: Endocrine and metabolic diseases
AGE-RAGE signaling pathway in diabetic complications	mmu04933	8	101	3.02809e-05	Ccl2|Ccnd1|Plcd4|Col4a6|Col4a5|Pik3r3|Pik3r2|Mmp2	H: Endocrine and metabolic diseases
Cushing syndrome	mmu04934	6	159	0.0104306	Adcy6|Fzd7|Fzd8|Creb3|Ccnd1|Creb3l1	H: Endocrine and metabolic diseases
Insulin resistance	mmu04931	4	110	0.0382405	Creb3|Creb3l1|Pik3r3|Pik3r2	H: Endocrine and metabolic diseases
Allograft rejection	mmu05330	7	64	1.4018e-05	H2-K1|H2-D1|H2-Q4|H2-Q7|H2-Q6|H2-T22|H2-T23	H: Immune diseases
Graft-versus-host disease	mmu05332	7	65	1.5381e-05	H2-K1|H2-D1|H2-Q4|H2-Q7|H2-Q6|H2-T22|H2-T23	H: Immune diseases
Autoimmune thyroid disease	mmu05320	7	79	4.91303e-05	H2-K1|H2-D1|H2-Q4|H2-Q7|H2-Q6|H2-T22|H2-T23	H: Immune diseases
Rheumatoid arthritis	mmu05323	5	84	0.00314931	Ccl2|Atp6v0b|Atp6v0d1|Atp6ap1|Atp6v1a	H: Immune diseases
Yersinia infection	mmu05135	5	123	0.0141836	Ccl2|Pkn3|Myd88|Pik3r3|Pik3r2	H: Infectious diseases: Bacterial
Amoebiasis	mmu05146	6	103	0.00137953	Serpinb9b|Serpinb6a|Col4a6|Col4a5|Pik3r3|Pik3r2	H: Infectious diseases: Parasitic
Chagas disease (American trypanosomiasis)	mmu05142	4	103	0.031376	Ccl2|Myd88|Pik3r3|Pik3r2	H: Infectious diseases: Parasitic
Toxoplasmosis	mmu05145	4	108	0.0361985	Bcl2l1|Myd88|Igtp|Birc2	H: Infectious diseases: Parasitic
Epstein-Barr virus infection	mmu05169	17	230	3.05411e-09	H2-K1|Tap2|H2-T22|Ccnd1|H2-Q4|H2-Q7|H2-Q6|Oas3|H2-D1|Pik3r3|Jak3|Oas1a|Irf7|Myd88|H2-T23|Oas1g|Pik3r2	H: Infectious diseases: Viral
Human T-cell leukemia virus 1 infection	mmu05166	17	246	7.82608e-09	Bcl2l1|Ccnb2|Adcy6|H2-D1|H2-T22|Ccnd1|H2-Q4|H2-Q7|H2-Q6|Creb3|H2-K1|Creb3l1|Pik3r3|Jak3|Pttg1|H2-T23|Pik3r2	H: Infectious diseases: Viral
Human papillomavirus infection	mmu05165	20	361	1.30877e-08	Atp6v0b|H2-K1|H2-D1|H2-T22|Fzd7|Fzd8|H2-Q4|H2-Q7|H2-Q6|Atp6ap1|Ccnd1|Col4a5|Creb3l1|Pik3r3|Pik3r2|H2-T23|Creb3|Atp6v1a|Atp6v0d1|Col4a6	H: Infectious diseases: Viral
Human immunodeficiency virus 1 infection	mmu05170	16	239	3.27116e-08	Bcl2l1|Ccnb2|Ccnb1|Trim12c|H2-T22|H2-Q4|H2-Q7|H2-Q6|H2-D1|H2-K1|Tap2|Pik3r3|Pik3r2|Pak6|Myd88|H2-T23	H: Infectious diseases: Viral
Herpes simplex virus 1 infection	mmu05168	21	439	6.22408e-08	Bcl2l1|Ccl2|H2-K1|Tap2|H2-T22|Gm13212|H2-Q4|Eif2ak3|H2-Q6|Birc2|Oas3|H2-D1|Pik3r3|Pik3r2|H2-T23|Oas1a|Irf7|Myd88|H2-Q7|Oas1g|Sp100	H: Infectious diseases: Viral
Measles	mmu05162	12	144	1.94511e-07	Bcl2l1|Irf7|Ccnd1|Eif2ak3|Oas3|Pik3r3|Jak3|Oas1a|Bbc3|Myd88|Oas1g|Pik3r2	H: Infectious diseases: Viral
Human cytomegalovirus infection	mmu05163	15	256	4.42125e-07	Ccl2|Adcy6|Tap2|H2-T22|Ccnd1|H2-Q4|H2-Q7|H2-Q6|H2-D1|H2-K1|Creb3l1|Pik3r3|Pik3r2|Creb3|H2-T23	H: Infectious diseases: Viral
Kaposi sarcoma-associated herpesvirus infection	mmu05167	11	217	5.35161e-05	H2-K1|H2-D1|H2-T22|Ccnd1|H2-Q4|H2-Q7|H2-Q6|Pik3r3|Pik3r2|Irf7|H2-T23	H: Infectious diseases: Viral
Hepatitis C	mmu05160	8	160	0.000602515	Irf7|Ccnd1|Eif2ak3|Oas3|Pik3r3|Pik3r2|Oas1a|Oas1g	H: Infectious diseases: Viral
Hepatitis B	mmu05161	8	163	0.000676652	Irf7|Atp6ap1|Creb3|Creb3l1|Pik3r3|Jak3|Myd88|Pik3r2	H: Infectious diseases: Viral
Influenza A	mmu05164	8	164	0.000702936	Ccl2|Irf7|Oas3|Pik3r3|Pik3r2|Oas1a|Myd88|Oas1g	H: Infectious diseases: Viral
Huntington disease	mmu05016	6	194	0.024493	Ndufa6|Creb3|Gpx1|Creb3l1|Bbc3|Dnal1	H: Neurodegenerative diseases
Arginine and proline metabolism	mmu00330	3	50	0.0209804	Sat1|Ckmt1|Cndp2	M: Amino acid metabolism
Valine, leucine and isoleucine degradation	mmu00280	3	56	0.0277449	Acaa2|Bckdha|Acaa1b	M: Amino acid metabolism
Galactose metabolism	mmu00052	3	32	0.00678086	Galm|Akr1b8|Gla	M: Carbohydrate metabolism
Amino sugar and nucleotide sugar metabolism	mmu00520	3	49	0.0199528	Hexa|Gnpda1|Uap1l1	M: Carbohydrate metabolism
Oxidative phosphorylation	mmu00190	5	134	0.019559	Atp6v0b|Atp6v1a|Atp6v0d1|Atp6ap1|Ndufa6	M: Energy metabolism
Metabolic pathways	mmu01100	41	1494	2.32248e-07	Ndufa6|Cmbl|Atp6v1a|Uckl1|Hexa|Ckmt1|Kdsr|Mthfsl|Acaa2|Dgka|Ass1|Pde5a|Xdh|Adh5|Atp6ap1|9030617O03Rik|Gpx1|Mocs1|Akr1b8|Sptlc1|Atp6v0d1|Ogdhl|Atp6v0b|Sat1|Adcy6|Gnpda1|Dpyd|Gla|Bckdha|Hpgds|Acaa1b|Tgds|Mgll|Mgst2|Impa1|Plcd4|Mgst1|Uap1l1|Mgat4b|Galm|Cndp2	M: Global
Fatty acid metabolism	mmu01212	3	61	0.0341628	Acaa2|Cpt1c|Acaa1b	M: Global
Glycosphingolipid biosynthesis - globo and isoglobo series	mmu00603	2	16	0.016639	Hexa|Gla	M: Glycan biosynthesis and metabolism
Other glycan degradation	mmu00511	2	18	0.0203649	Hexa|Fuca1	M: Glycan biosynthesis and metabolism
Fatty acid degradation	mmu00071	4	50	0.00302652	Acaa2|Cpt1c|Adh5|Acaa1b	M: Lipid metabolism
Glycerolipid metabolism	mmu00561	4	61	0.00589223	Dgka|Gla|Akr1b8|Mgll	M: Lipid metabolism
Sphingolipid metabolism	mmu00600	3	48	0.0189538	Gla|Kdsr|Sptlc1	M: Lipid metabolism
Pantothenate and CoA biosynthesis	mmu00770	2	18	0.0203649	Vnn1|Dpyd	M: Metabolism of cofactors and vitamins
Folate biosynthesis	mmu00790	2	26	0.0382395	Mocs1|Akr1b8	M: Metabolism of cofactors and vitamins
Glutathione metabolism	mmu00480	4	64	0.00690681	Gpx1|Mgst2|Mgst1|Hpgds	M: Metabolism of other amino acids
Drug metabolism - other enzymes	mmu00983	5	87	0.00363232	Mgst2|Xdh|Mgst1|Uckl1|Dpyd	M: Xenobiotics biodegradation and metabolism
Metabolism of xenobiotics by cytochrome P450	mmu00980	4	66	0.00764358	Mgst2|Mgst1|Hpgds|Adh5	M: Xenobiotics biodegradation and metabolism
Drug metabolism - cytochrome P450	mmu00982	4	68	0.00843023	Mgst2|Mgst1|Hpgds|Adh5	M: Xenobiotics biodegradation and metabolism
Longevity regulating pathway	mmu04211	6	90	0.000712021	Adcy6|Sesn1|Creb3|Creb3l1|Pik3r3|Pik3r2	O: Aging
Longevity regulating pathway - multiple species	mmu04213	3	62	0.0355308	Adcy6|Pik3r3|Pik3r2	O: Aging
Bile secretion	mmu04976	4	72	0.0101583	Adcy6|Slc4a2|Abcb1a|Abcb4	O: Digestive system
Cholesterol metabolism	mmu04979	3	49	0.0199528	Npc2|Pltp|Abca1	O: Digestive system
Relaxin signaling pathway	mmu04926	9	131	2.80295e-05	Adcy6|Creb3|Insl3|Col4a6|Col4a5|Creb3l1|Pik3r3|Pik3r2|Mmp2	O: Endocrine system
Progesterone-mediated oocyte maturation	mmu04914	5	90	0.00416627	Ccnb2|Adcy6|Pik3r3|Ccnb1|Pik3r2	O: Endocrine system
Regulation of lipolysis in adipocytes	mmu04923	4	56	0.00443084	Pik3r3|Adcy6|Mgll|Pik3r2	O: Endocrine system
Estrogen signaling pathway	mmu04915	6	134	0.00480814	Adcy6|Creb3|Creb3l1|Pik3r3|Pik3r2|Mmp2	O: Endocrine system
Melanogenesis	mmu04916	5	100	0.0063502	Fzd8|Adcy6|Creb3l1|Creb3|Fzd7	O: Endocrine system
Thyroid hormone synthesis	mmu04918	4	73	0.0106234	Gpx1|Adcy6|Creb3l1|Creb3	O: Endocrine system
Insulin signaling pathway	mmu04910	5	140	0.0229865	Prkar2b|Pik3r3|Pik3r2|Exoc7|Phkb	O: Endocrine system
Aldosterone synthesis and secretion	mmu04925	4	102	0.0304598	Adcy6|Creb3l1|Creb3|Prkd2	O: Endocrine system
Glucagon signaling pathway	mmu04922	4	105	0.0332567	Cpt1c|Creb3l1|Creb3|Phkb	O: Endocrine system
Parathyroid hormone synthesis, secretion and action	mmu04928	4	107	0.0352017	Mmp14|Adcy6|Creb3l1|Creb3	O: Endocrine system
Cortisol synthesis and secretion	mmu04927	3	69	0.04588	Adcy6|Creb3l1|Creb3	O: Endocrine system
Thyroid hormone signaling pathway	mmu04919	4	118	0.0470562	Ccnd1|Plcd4|Pik3r3|Pik3r2	O: Endocrine system
Vasopressin-regulated water reabsorption	mmu04962	3	43	0.0143849	Adcy6|Creb3l1|Creb3	O: Excretory system
Collecting duct acid secretion	mmu04966	2	27	0.0407776	Atp6v0d1|Atp6v1a	O: Excretory system
NOD-like receptor signaling pathway	mmu04621	14	206	1.99107e-07	Bcl2l1|Ccl2|Irf7|Gbp3|Gbp2|Ctsb|Gbp7|Birc2|Gbp5|Oas3|Oas1a|Gsdmd|Myd88|Oas1g	O: Immune system
Antigen processing and presentation	mmu04612	9	91	1.79549e-06	H2-K1|H2-D1|H2-Q4|Ctsb|H2-Q6|Tap2|H2-T22|H2-T23|H2-Q7	O: Immune system
Chemokine signaling pathway	mmu04062	7	200	0.0085789	Ccl2|Adcy6|Ccl8|Pik3r3|Jak3|Cxcl16|Pik3r2	O: Immune system
Natural killer cell mediated cytotoxicity	mmu04650	5	118	0.0121083	H2-T23|H2-D1|Pik3r3|Pik3r2|H2-K1	O: Immune system
Complement and coagulation cascades	mmu04610	4	88	0.0192956	Pros1|Masp1|Plau|Cd55	O: Immune system
Toll-like receptor signaling pathway	mmu04620	4	99	0.0278073	Irf7|Myd88|Pik3r3|Pik3r2	O: Immune system
Cholinergic synapse	mmu04725	5	113	0.0102494	Creb3|Adcy6|Creb3l1|Pik3r3|Pik3r2	O: Nervous system
Synaptic vesicle cycle	mmu04721	4	77	0.0126207	Atp6v0b|Slc6a13|Atp6v0d1|Atp6v1a	O: Nervous system

## Sheet: W1CC-dn-Lv3
Term	ID	Input number	Background number	P-Value	Input	Classification
Cell cycle	mmu04110	19	123	3.94064e-07	Cdkn2b|Cdkn2c|Ccnb1|Smc1b|Cdc16|Bub3|Cdkn2d|Ccnb2|Ccnd1|Cdkn1c|Fzr1|Cdc23|Cdc14b|Skp1a|Cdk1|Cdk7|Pttg1|Wee1|Anapc2	C: Cell growth and death
Apoptosis	mmu04210	19	136	1.53108e-06	Bcl2l1|Casp6|Daxx|Tuba1c|Birc3|Ctsb|Ctso|Nras|Dffa|Casp8|Parp3|Ikbkb|Parp4|Pik3r3|Pik3r2|Bbc3|Lmna|Birc2|Eif2ak3	C: Cell growth and death
Cellular senescence	mmu04218	20	186	2.8504e-05	Cdkn2b|Ccnb2|Ccnb1|H2-Q6|Tep1|H2-T22|Ccnd1|H2-Q4|Lin37|Btrc|Nras|H2-K1|Cdk1|H2-D1|Pik3r3|Pik3r2|H2-T23|H2-Q7|Trpv4|H2-M3	C: Cell growth and death
p53 signaling pathway	mmu04115	11	71	0.000105096	Bcl2l1|Ccnb2|Ccnb1|Tep1|Sesn1|Ccnd1|Casp8|Cdk1|Ccng2|Aifm2|Bbc3	C: Cell growth and death
Apoptosis - multiple species	mmu04215	7	32	0.000309947	Bcl2l1|Becn1|Birc3|Birc2|Casp8|Ngfr|Bbc3	C: Cell growth and death
Necroptosis	mmu04217	16	177	0.00100023	Stat2|Stat1|Parp4|Zbp1|Eif2ak2|Birc3|Birc2|Casp8|Parp3|Tlr3|Usp16|Jak3|Vps4b|Chmp1a|Chmp5|Sharpin	C: Cell growth and death
Oocyte meiosis	mmu04114	12	119	0.00178444	Ccnb2|Adcy6|Smc1b|Cdc16|Ccnb1|Btrc|Cdc23|Skp1a|Cdk1|Aurka|Pttg1|Anapc2	C: Cell growth and death
Regulation of actin cytoskeleton	mmu04810	14	217	0.0276771	Myl12b|Enah|Nras|Arhgef1|Pip5k1a|Pik3r3|Ssh3|Gsn|Pak6|Myl9|Fgfr2|Arpc1a|Pip4k2c|Pik3r2	C: Cell motility
Focal adhesion	mmu04510	14	199	0.0149033	Tep1|Myl12b|Ccnd1|Birc3|Col4a5|Myl9|Birc2|Col4a6|Shc1|Pik3r3|Pik3r2|Pak6|Parva|Cav1	C: Cellular community-eukaryotes
Gap junction	mmu04540	7	86	0.0396251	Adcy6|Cdk1|Tuba1c|Tubb4b|Nras|Tubb6|Map2k5	C: Cellular community-eukaryotes
Tight junction	mmu04530	11	167	0.0420099	Arhgap17|Tjp3|Synpo|Myl12b|Cgn|Tuba1c|Crb3|Ccnd1|Rab13|Myl9|Myh15	C: Cellular community-eukaryotes
Lysosome	mmu04142	31	124	1.50312e-15	Hexa|Galns|Mfsd8|Laptm4b|Ctsa|Ctsb|Atp6ap1|Tpp1|Clta|Atp6v0d1|Ctns|Atp6v0b|Gns|Sumf1|Lamp1|Gba|Gla|Gga1|Gga2|Mcoln1|Fuca1|Gusb|Ap3s2|Manba|Ppt1|Ctso|Npc2|Cln3|Atp6v0a2|Naga|Ap1b1	C: Transport and catabolism
Endocytosis	mmu04144	35	270	4.49731e-10	H2-T22|Epn1|Pip5k1a|Dab2|Chmp1a|H2-K1|Zfyve27|Arpc1a|Wash1|Arf5|H2-T23|Clta|Cyth2|Fgfr2|Chmp5|Arfgap3|E430025E21Rik|Snx1|H2-D1|Arap1|H2-Q4|H2-Q7|H2-Q6|Pdcd6ip|Ist1|Rab22a|Cav1|Spg21|Vps36|Arfgap2|Fam21|Vps4b|Mvb12a|Vta1|H2-M3	C: Transport and catabolism
Autophagy - animal	mmu04140	21	130	4.98619e-08	Bcl2l1|Trp53inp2|Becn1|Rragb|Vamp8|Atg16l2|Gabarapl2|Nras|Gabarap|Eif2ak3|Dapk3|Rps6kb2|Pik3r3|Pik3r2|Lamp1|Zfyve1|Tep1|Pik3c3|Mtmr3|Ctsb|Dapk1	C: Transport and catabolism
Peroxisome	mmu04146	15	84	1.31617e-06	Acaa1b|Pex5|Pex7|Eci2|Mpv17|Slc25a17|Acsl5|Pex19|Ech1|Pex11b|Abcd1|Pex13|Xdh|Hsd17b4|Dhrs4	C: Transport and catabolism
Phagosome	mmu04145	22	181	1.94578e-06	Atp6v1a|Tap2|H2-K1|Tuba1c|H2-M3|H2-T22|Atp6ap1|Atp6v1g1|Atp6v0d1|Atp6v0b|H2-D1|Atp6v0a2|H2-Q4|H2-Q7|H2-Q6|Sec61a2|Tubb6|Tubb4b|Cyba|Lamp1|Pik3c3|H2-T23	C: Transport and catabolism
Mitophagy - animal	mmu04137	11	63	4.0191e-05	Bcl2l1|Fundc1|Becn1|Gabarapl2|Eif2ak3|Nbr1|Nras|Gabarap|Usp30|Pink1|Tbc1d17	C: Transport and catabolism
Autophagy - other	mmu04136	4	32	0.0332573	Gabarapl2|Pik3c3|Becn1|Gabarap	C: Transport and catabolism
ABC transporters	mmu02010	6	48	0.00990313	Abcb1a|Tap2|Abca1|Abca3|Abcb4|Abcd1	E: Membrane transport
Phosphatidylinositol signaling system	mmu04070	18	98	8.13907e-08	Dgka|Tep1|Pi4ka|Cds2|Pip5k1a|Inpp5k|Plcd4|Impa1|Tmem55b|Pik3r3|Pik3r2|Mtmr6|Ip6k1|Pik3c3|Mtmr3|Ip6k2|Pip4k2c|Sacm1l	E: Signal transduction
FoxO signaling pathway	mmu04068	15	132	0.000158151	Cdkn2b|Ccnb2|Ccnb1|Tep1|Fbxo25|Cdkn2d|Gabarapl2|Ccnd1|Nras|Gabarap|Ikbkb|Ccng2|Pik3r3|Pik3r2|Fbxo32	E: Signal transduction
mTOR signaling pathway	mmu04150	16	155	0.000264982	Tep1|Fzd6|Rragb|Fzd8|Fzd7|Nras|Tbc1d7|Ikbkb|Eif4b|Pik3r3|Pik3r2|Atp6v1g1|Lamtor4|Atp6v1a|Rps6kb2|Lamtor3	E: Signal transduction
TNF signaling pathway	mmu04668	13	113	0.000380485	Mmp14|Ccl2|Birc3|Tab1|Creb3|Csf1|Casp8|Birc2|Ikbkb|Creb3l1|Pik3r3|Pik3r2|Ccl20	E: Signal transduction
NF-kappa B signaling pathway	mmu04064	11	109	0.00270769	Bcl2l1|Ddx58|Myd88|Trim25|Tab1|Birc3|Birc2|Plau|Ikbkb|Irak1|Blnk	E: Signal transduction
Phospholipase D signaling pathway	mmu04072	11	149	0.0215042	Sphk2|Adcy6|Dgka|Shc1|Pip5k1a|Nras|Pik3r3|Pik3r2|Cyth2|Lpar6|Ralgds	E: Signal transduction
ErbB signaling pathway	mmu04012	7	84	0.0358465	Shc1|Nras|Rps6kb2|Pik3r3|Pik3r2|Pak6|Nck1	E: Signal transduction
PI3K-Akt signaling pathway	mmu04151	20	358	0.0359883	Bcl2l1|Creb3l1|Tep1|Ccnd1|Lpar6|Pkn3|Nras|Csf1|Rps6kb2|Ikbkb|Col4a6|Col4a5|Crtc2|Pik3r3|Jak3|Pik3r2|Creb3|Eif4b|Fgfr2|Ngfr	E: Signal transduction
Notch signaling pathway	mmu04330	5	49	0.0363927	Dtx3l|Dtx4|Aph1a|Cir1|Dtx3	E: Signal transduction
AMPK signaling pathway	mmu04152	9	126	0.0418002	Cpt1c|Ccnd1|Crtc2|Creb3|Rps6kb2|Creb3l1|Pik3r3|Pik3r2|Rab14	E: Signal transduction
Ubiquitin mediated proteolysis	mmu04120	19	139	2.04769e-06	Ube2q1|Ube4b|Ube4a|Fzr1|Cdc16|Pias3|Ube2b|Ube2c|Btrc|Cdc23|Skp1a|Birc2|Fbxw8|Uba7|Fbxo2|Wwp2|Anapc2|Mgrn1|Birc3	G: Folding, sorting and degradation
Proteasome	mmu03050	10	46	1.73861e-05	Psmd8|Psmb10|Psmd4|Psmd6|Psme2|Psma2|Psmb8|C2|Psmc3|Psme2b	G: Folding, sorting and degradation
SNARE interactions in vesicular transport	mmu04130	6	33	0.00192389	Vamp1|Bet1|Vamp8|Stx2|Use1|Stx5a	G: Folding, sorting and degradation
Protein processing in endoplasmic reticulum	mmu04141	14	163	0.00309673	Ube4b|Rnf185|Eif2ak3|Eif2ak2|Skp1a|Sec62|Fbxo2|Prkcsh|Edem2|Man1c1|Sec24c|Sec24b|Svip|Sec61a2	G: Folding, sorting and degradation
Sulfur relay system	mmu04122	2	8	0.0435117	Nfs1|Urm1	G: Folding, sorting and degradation
Base excision repair	mmu03410	7	35	0.000497466	Smug1|Parp4|Parp3|Pold1|Neil1|Lig1|Pole3	G: Replication and repair
DNA replication	mmu03030	6	35	0.00250282	Rnaseh2a|Rnaseh2b|Rfc2|Pold1|Pole3|Lig1	G: Replication and repair
Nucleotide excision repair	mmu03420	6	43	0.00618559	Gtf2h1|Rfc2|Pold1|Pole3|Lig1|Cdk7	G: Replication and repair
Spliceosome	mmu03040	11	133	0.0105086	Syf2|Ncbp2|Sf3b5|Dhx38|U2af1l4|Dhx16|Ppih|Hnrnpc|Bcas2|Cwc15|Prpf6	G: Transcription
Ribosome	mmu03010	12	175	0.0270952	Mrpl10|Rps13|Mrpl27|Rpl37a|Mrpl16|Mrpl18|Rps18|Rps28|Mrps14|Mrpl2|Ubb|Mrpl9	G: Translation
Viral carcinogenesis	mmu05203	26	231	8.93836e-07	Cdkn2b|H2-T22|Ccnd1|Casp8|H2-K1|Irf7|Hdac6|H2-T23|Eif2ak2|Creb3l1|Gtf2a2|Atp6v0d1|Gsn|H2-D1|H2-Q4|H2-Q7|H2-Q6|Nras|Pik3r3|Pik3r2|Sp100|Gtf2h1|Creb3|Cdk1|Jak3|H2-M3	H: Cancers: Overview
Pathways in cancer	mmu05200	37	535	0.000176301	Cdkn2b|Egln2|Tep1|Ccnd1|Cks2|Casp8|Lpar6|Dapk1|Bcl2l1|Dapk3|Col4a6|Col4a5|Fgfr2|Adcy6|Gstt3|Stat2|Stat1|Nras|Skp1a|Arhgef1|Ikbkb|Frat2|Pik3r3|Pik3r2|Bbc3|Rasgrp3|Ralgds|Fzd6|Fzd7|Fzd8|Mmp2|Birc3|Birc2|Rps6kb2|Mgst2|Mgst1|Jak3	H: Cancers: Overview
PD-L1 expression and PD-1 checkpoint pathway in cancer	mmu05235	8	88	0.0168263	Tep1|Stat1|Nras|Rps6kb2|Ikbkb|Pik3r3|Pik3r2|Myd88	H: Cancers: Overview
Proteoglycans in cancer	mmu05205	14	206	0.0191755	Eif4b|Fzd6|Fzd7|Fzd8|Nras|Plau|Arhgef1|Ccnd1|Pik3r3|Pik3r2|Pdcd4|Rps6kb2|Mmp2|Cav1	H: Cancers: Overview
Central carbon metabolism in cancer	mmu05230	6	67	0.0381328	Tep1|Nras|Pik3r3|Pik3r2|Pdhb|Fgfr2	H: Cancers: Overview
Small cell lung cancer	mmu05222	12	92	0.000224149	Bcl2l1|Cdkn2b|Tep1|Ccnd1|Cks2|Birc3|Birc2|Ikbkb|Col4a6|Col4a5|Pik3r3|Pik3r2	H: Cancers: Specific types
Hepatocellular carcinoma	mmu05225	15	171	0.00186099	Bcl2l1|Tep1|Shc1|Fzd6|Fzd7|Fzd8|Nras|Rps6kb2|Mgst2|Ccnd1|Frat2|Mgst1|Pik3r3|Pik3r2|Gstt3	H: Cancers: Specific types
Prostate cancer	mmu05215	10	97	0.00360836	Tep1|Ccnd1|Creb3|Nras|Plau|Ikbkb|Creb3l1|Pik3r3|Pik3r2|Fgfr2	H: Cancers: Specific types
Gastric cancer	mmu05226	13	150	0.00398557	Cdkn2b|Abcb1a|Shc1|Fzd6|Fzd7|Fzd8|Nras|Rps6kb2|Ccnd1|Frat2|Pik3r3|Pik3r2|Fgfr2	H: Cancers: Specific types
Pancreatic cancer	mmu05212	8	75	0.00733703	Bcl2l1|Ralgds|Stat1|Ccnd1|Rps6kb2|Ikbkb|Pik3r3|Pik3r2	H: Cancers: Specific types
Bladder cancer	mmu05219	5	41	0.0196549	Ccnd1|Mmp2|Dapk3|Nras|Dapk1	H: Cancers: Specific types
Breast cancer	mmu05224	11	147	0.0197968	Tep1|Shc1|Fzd6|Fzd7|Fzd8|Nras|Rps6kb2|Ccnd1|Frat2|Pik3r3|Pik3r2	H: Cancers: Specific types
Chronic myeloid leukemia	mmu05220	7	76	0.0231332	Bcl2l1|Shc1|Ccnd1|Nras|Ikbkb|Pik3r3|Pik3r2	H: Cancers: Specific types
Acute myeloid leukemia	mmu05221	6	69	0.0426475	Ccnd1|Nras|Rps6kb2|Ikbkb|Pik3r3|Pik3r2	H: Cancers: Specific types
Colorectal cancer	mmu05210	7	88	0.0436544	Ralgds|Ccnd1|Nras|Rps6kb2|Pik3r3|Pik3r2|Bbc3	H: Cancers: Specific types
Viral myocarditis	mmu05416	13	89	4.41254e-05	H2-K1|H2-D1|Cd55|Eif4g3|H2-Q4|H2-M3|H2-Q6|Casp8|Ccnd1|H2-T22|H2-T23|H2-Q7|Cav1	H: Cardiovascular diseases
Fluid shear stress and atherosclerosis	mmu05418	13	143	0.0027335	Ccl2|Ikbkb|Gstt3|Mgst1|Mmp2|Mgst2|Cyba|Pik3r3|Pik3r2|Map2k5|Trpv4|Ass1|Cav1	H: Cardiovascular diseases
Platinum drug resistance	mmu01524	10	77	0.00075465	Bcl2l1|Gstt3|Birc3|Birc2|Casp8|Mgst2|Mgst1|Pik3r3|Pik3r2|Bbc3	H: Drug resistance: Antineoplastic
Endocrine resistance	mmu01522	9	93	0.00813053	Cdkn2c|Adcy6|Shc1|Ccnd1|Nras|Rps6kb2|Pik3r3|Pik3r2|Mmp2	H: Drug resistance: Antineoplastic
EGFR tyrosine kinase inhibitor resistance	mmu01521	8	80	0.0103173	Bcl2l1|Tep1|Shc1|Nras|Rps6kb2|Pik3r3|Pik3r2|Fgfr2	H: Drug resistance: Antineoplastic
Non-alcoholic fatty liver disease (NAFLD)	mmu04932	27	151	8.71426e-11	Ndufa6|Ndufa7|Ndufa4|Ndufa3|Ndufa1|Casp8|Ndufa9|Sdhd|Uqcr11|Eif2ak3|Ndufs2|Ndufs3|Ndufs5|Cox6b1|Uqcrc2|Ndufc1|Ndufb9|Ndufb5|Ikbkb|Pik3r3|Pik3r2|Uqcrh|Mlx|Cox6c|Ndufv1|Ndufb11|Cox7a2	H: Endocrine and metabolic diseases
Type I diabetes mellitus	mmu04940	9	70	0.00145672	H2-K1|H2-D1|H2-Q4|H2-Q7|H2-Q6|Cpe|H2-T22|H2-T23|H2-M3	H: Endocrine and metabolic diseases
AGE-RAGE signaling pathway in diabetic complications	mmu04933	10	101	0.00468955	Ccl2|Stat1|Ccnd1|Nras|Plcd4|Col4a6|Col4a5|Pik3r3|Pik3r2|Mmp2	H: Endocrine and metabolic diseases
Insulin resistance	mmu04931	9	110	0.0207198	Creb3l1|Tep1|Creb3|Rps6kb2|Ikbkb|Crtc2|Pik3r3|Pik3r2|Mlx	H: Endocrine and metabolic diseases
Allograft rejection	mmu05330	8	64	0.00308407	H2-K1|H2-D1|H2-Q4|H2-M3|H2-Q6|H2-T22|H2-T23|H2-Q7	H: Immune diseases
Graft-versus-host disease	mmu05332	8	65	0.00336228	H2-K1|H2-D1|H2-Q4|H2-M3|H2-Q6|H2-T22|H2-T23|H2-Q7	H: Immune diseases
Rheumatoid arthritis	mmu05323	9	84	0.00446885	Ccl2|Atp6v0b|Atp6v1a|Atp6v1g1|Atp6ap1|Csf1|Atp6v0a2|Ccl20|Atp6v0d1	H: Immune diseases
Autoimmune thyroid disease	mmu05320	8	79	0.00965974	H2-K1|H2-D1|H2-Q4|H2-M3|H2-Q6|H2-T22|H2-T23|H2-Q7	H: Immune diseases
Primary immunodeficiency	mmu05340	4	36	0.0464328	Rfx5|Tap2|Jak3|Blnk	H: Immune diseases
Yersinia infection	mmu05135	11	123	0.00625821	Ccl2|Myd88|Pkn3|Skap2|Tab1|Arhgef1|Ikbkb|Pik3r3|Pik3r2|Irak1|Pip5k1a	H: Infectious diseases: Bacterial
Bacterial invasion of epithelial cells	mmu05100	7	74	0.0205229	Shc1|Arpc1a|Pik3r3|Pik3r2|Clta|Cav1|Elmo3	H: Infectious diseases: Bacterial
Tuberculosis	mmu05152	12	178	0.0301315	Atp6v0b|Sphk2|Irak1|Lamp1|Stat1|Rfx5|Atp6ap1|Casp8|Atp6v0a2|Myd88|Atp6v0d1|Pik3c3	H: Infectious diseases: Bacterial
Toxoplasmosis	mmu05145	10	108	0.00717811	Bcl2l1|Myd88|Stat1|Tab1|Birc3|Birc2|Casp8|Ikbkb|Igtp|Irak1	H: Infectious diseases: Parasitic
Herpes simplex virus 1 infection	mmu05168	50	439	6.77832e-12	Daxx|H2-D1|H2-T22|E430018J23Rik|Casp8|Tap2|Zfp101|Irak1|Rnasel|Zfp933|Bcl2l1|H2-K1|Irf7|Zfp790|Eif2ak2|Eif2b2|Oas3|Zfp956|Zfp950|Zfp57|H2-T23|Gm13157|Ccl2|2610008E11Rik|Stat2|Stat1|Eif2ak3|Gm13212|H2-Q4|H2-Q7|H2-Q6|Ddx58|Zfp768|Ikbkb|Pik3r3|Pik3r2|Zfp157|Zfp605|Sp100|Ifih1|Zfp110|Birc3|Birc2|Tlr3|H2-M3|Bst2|Oas1a|Myd88|Tab1|Oas1g	H: Infectious diseases: Viral
Epstein-Barr virus infection	mmu05169	33	230	1.36496e-10	Eif2ak2|Ccnd1|Casp8|H2-D1|Psmd6|Irak1|H2-K1|Irf7|Psmd8|Psmd4|Tab1|H2-T22|Oas3|Tap2|Stat2|Stat1|H2-Q4|H2-Q7|H2-Q6|Ikbkb|Pik3r3|Pik3r2|Psmc3|Blnk|Ddx58|Cir1|H2-M3|Isg15|Jak3|Oas1a|Myd88|H2-T23|Oas1g	H: Infectious diseases: Viral
Human immunodeficiency virus 1 infection	mmu05170	30	239	1.49696e-08	Ccnb2|Ccnb1|Casp8|Apobec3|Tap2|Pak6|Irak1|Bcl2l1|H2-K1|Tab1|H2-T22|H2-D1|H2-T23|Trim12c|H2-Q4|H2-Q7|H2-Q6|Nras|Skp1a|Ikbkb|Pik3r3|Pik3r2|Ap1b1|Btrc|Rps6kb2|Cdk1|Bst2|Wee1|Myd88|H2-M3	H: Infectious diseases: Viral
Human papillomavirus infection	mmu05165	37	361	4.4752e-08	H2-T22|Tep1|Ccnd1|Crb3|Casp8|Atp6v1a|Atp6v1g1|H2-K1|H2-M3|Eif2ak2|Atp6ap1|Col4a6|Col4a5|Creb3l1|H2-Q4|Atp6v0d1|Hes6|Atp6v0b|H2-D1|Stat2|Stat1|Oasl2|H2-Q7|H2-Q6|Nras|Ikbkb|Pik3r3|Pik3r2|Fzd6|Fzd7|Fzd8|Creb3|Rps6kb2|Tlr3|Isg15|Atp6v0a2|H2-T23	H: Infectious diseases: Viral
Human T-cell leukemia virus 1 infection	mmu05166	29	246	8.82584e-08	Cdkn2b|Cdkn2c|Tep1|Ccnb2|Ccnd1|Creb3|Anapc2|Bcl2l1|H2-K1|Cdc16|H2-M3|H2-T22|Creb3l1|Adcy6|H2-D1|Bub3|H2-Q4|H2-Q7|H2-Q6|Nras|Ikbkb|Pik3r3|Pik3r2|Pttg1|Gps2|Cdc23|Crtc2|Jak3|H2-T23	H: Infectious diseases: Viral
Measles	mmu05162	21	144	2.32449e-07	Bcl2l1|Ifih1|Myd88|Irf7|Stat2|Stat1|Ccnd1|Eif2ak3|Eif2ak2|Ddx58|Casp8|Ikbkb|Oas3|Pik3r3|Jak3|Oas1a|Bbc3|Irak1|Adar|Oas1g|Pik3r2	H: Infectious diseases: Viral
Influenza A	mmu05164	21	164	1.56562e-06	Ccl2|Ifih1|Irf7|Stat2|Stat1|Trim25|Adar|Eif2ak2|Ddx58|Casp8|Rnasel|Ikbkb|Tlr3|Oas3|Pik3r3|Kpna2|Oas1a|Myd88|Rsad2|Oas1g|Pik3r2	H: Infectious diseases: Viral
Kaposi sarcoma-associated herpesvirus infection	mmu05167	23	217	9.18622e-06	H2-T22|Gabarapl2|Ccnd1|Casp8|H2-K1|Becn1|H2-M3|Eif2ak2|Gabarap|H2-D1|Stat2|Stat1|H2-Q4|H2-Q7|H2-Q6|Nras|Ikbkb|Pik3r3|Pik3r2|Irf7|Tlr3|Pik3c3|H2-T23	H: Infectious diseases: Viral
Hepatitis C	mmu05160	19	160	1.2833e-05	Ddx58|Irf7|Stat2|Stat1|Ccnd1|Eif2ak3|Eif2ak2|Nras|Casp8|Rnasel|Ikbkb|Tlr3|Oas3|Pik3r3|Pik3r2|Oas1a|Oas1g|Rsad2|Ifit1	H: Infectious diseases: Viral
Hepatitis B	mmu05161	18	163	5.12921e-05	Ifih1|Myd88|Irf7|Stat2|Stat1|Atp6ap1|Tab1|Nras|Ddx58|Casp8|Ikbkb|Tlr3|Creb3l1|Pik3r3|Jak3|Creb3|Irak1|Pik3r2	H: Infectious diseases: Viral
Human cytomegalovirus infection	mmu05163	21	256	0.000588759	Ccl2|Adcy6|Tap2|H2-T22|Ccnd1|H2-Q4|H2-M3|H2-Q6|Nras|H2-K1|Casp8|Arhgef1|Ikbkb|Creb3l1|Pik3r3|Pik3r2|H2-D1|H2-T23|Creb3|Rps6kb2|H2-Q7	H: Infectious diseases: Viral
Huntington disease	mmu05016	33	194	2.4276e-12	Ndufa6|Ndufa7|Ndufa4|Ndufa3|Ndufa1|Casp8|Ndufa9|Sdhd|Atp5g3|Atp5g2|Uqcr11|Gpx1|Ndufs2|Creb3l1|Ndufs5|Cox6b1|Uqcrc2|Ndufc1|Ndufb9|Ndufb5|Uqcrh|Bbc3|Cox6c|Dnal1|Ndufv1|Creb3|Ndufb11|Htt|Clta|Dctn2|Cox7a2|Ndufs3|Atp5e	H: Neurodegenerative diseases
Parkinson disease	mmu05012	27	144	3.3873e-11	Ndufa6|Ndufa7|Ndufa4|Ndufa3|Lrrk2|Ndufa1|Ndufa9|Uba7|Sdhd|Atp5g3|Atp5g2|Uqcr11|Ndufs2|Ndufs3|Ndufs5|Pink1|Cox6b1|Uqcrc2|Ndufc1|Ndufb9|Ndufb5|Uqcrh|Cox6c|Ndufv1|Ndufb11|Cox7a2|Atp5e	H: Neurodegenerative diseases
Alzheimer disease	mmu05010	28	175	3.78453e-10	Ndufa6|Ndufa7|Ndufa4|Ndufa3|Ndufa1|Aph1a|Casp8|Ndufa9|Sdhd|Atp5g3|Atp5g2|Uqcr11|Eif2ak3|Ndufs2|Ndufs3|Ndufs5|Cox6b1|Uqcrc2|Ndufc1|Ndufb9|Ndufb5|Uqcrh|Cox6c|Ndufv1|Ndufb11|Cdk5|Cox7a2|Atp5e	H: Neurodegenerative diseases
Valine, leucine and isoleucine degradation	mmu00280	8	56	0.00144724	Ivd|Acaa1b|Aldh3a2|Acsf3|Acaa2|Aldh6a1|Acadsb|Bckdha	M: Amino acid metabolism
Inositol phosphate metabolism	mmu00562	12	73	3.08215e-05	Tep1|Pi4ka|Pip5k1a|Inpp5k|Plcd4|Impa1|Aldh6a1|Sacm1l|Mtmr6|Pik3c3|Mtmr3|Pip4k2c	M: Carbohydrate metabolism
Amino sugar and nucleotide sugar metabolism	mmu00520	8	49	0.000666034	Renbp|Hexa|Gnpda1|Gmppb|Amdhd2|Uap1l1|Nanp|Nagk	M: Carbohydrate metabolism
Citrate cycle (TCA cycle)	mmu00020	5	32	0.00802332	Pdhb|Ogdhl|Mdh1|Sdhd|Idh3b	M: Carbohydrate metabolism
Glycolysis / Gluconeogenesis	mmu00010	7	67	0.0130026	Aldh3b1|Adh5|Aldh3a2|Acss2|Akr1a1|Galm|Pdhb	M: Carbohydrate metabolism
Propanoate metabolism	mmu00640	4	33	0.036316	Acss2|Aldh6a1|Echdc1|Bckdha	M: Carbohydrate metabolism
Oxidative phosphorylation	mmu00190	32	134	1.59926e-15	Ndufa6|Ndufa7|Ndufa4|Atp6v1a|Ndufa3|Ndufa1|Ndufa9|Sdhd|Atp5g3|Atp5g2|Uqcr11|Atp6ap1|Ndufs2|Ndufs3|Ndufs5|Cox6b1|Atp6v0d1|Uqcrc2|Cox15|Atp6v0b|Atp6v1g1|Ndufb9|Ndufb5|Uqcrh|Cox6c|Ndufc1|Ndufv1|Ndufb11|Atp6v0a2|Cox7a2|Chka|Atp5e	M: Energy metabolism
Metabolic pathways	mmu01100	147	1494	8.46282e-27	Qrsl1|Ndufa6|Cers5|Mdh1|Galns|Kdsr|Acsl5|Acaa2|Hsd3b7|Nanp|Pde5a|Pip5k1a|Pigk|Mocs1|Gpx1|Ndufs3|Sptlc1|Gpx8|Coq7|Ogdhl|Sat1|Ptdss2|Gstt3|Hacd4|Dpyd|Aldh3a2|Aldh6a1|Uqcrh|Bckdha|Cmbl|Hsd17b4|Acaa1b|Ndst1|Papss2|Inpp5k|Khk|Uap1l1|Naga|Nt5c3|Nagk|Atp5e|Atp6v1a|Dgat1|Dhrs4|Impa1|Gsr|Gmpr2|Adh5|Mat2b|Uqcr11|Mgst1|9030617O03Rik|Man1c1|Sephs2|Echdc1|Adcy6|Idh3b|Thtpa|Gusb|Ndufv1|Ppt1|Cds2|Acsf3|Chka|Mgs…	M: Global
Fatty acid metabolism	mmu01212	12	61	6.2666e-06	Acaa1b|Hacd3|Hacd4|Elovl7|Ppt1|Acsf3|Cpt1c|Acsl5|Acaa2|Acadsb|Fads2|Hsd17b4	M: Global
Other glycan degradation	mmu00511	5	18	0.000917519	Hexa|Man2c1|Fuca1|Manba|Gba	M: Glycan biosynthesis and metabolism
Glycosaminoglycan degradation	mmu00531	4	21	0.00957525	Hexa|Gns|Galns|Gusb	M: Glycan biosynthesis and metabolism
Glycosphingolipid biosynthesis - globo and isoglobo series	mmu00603	3	16	0.0254232	Hexa|Gla|Naga	M: Glycan biosynthesis and metabolism
Fatty acid degradation	mmu00071	8	50	0.000749816	Acaa1b|Cpt1c|Adh5|Acaa2|Aldh3a2|Acsl5|Eci2|Acadsb	M: Lipid metabolism
Biosynthesis of unsaturated fatty acids	mmu01040	6	32	0.00167559	Acaa1b|Hacd3|Hacd4|Elovl7|Fads2|Hsd17b4	M: Lipid metabolism
Fatty acid elongation	mmu00062	5	29	0.00556918	Acaa2|Hacd3|Elovl7|Hacd4|Ppt1	M: Lipid metabolism
Glycerolipid metabolism	mmu00561	7	61	0.0083374	Dgat1|Gla|Mgll|Aldh3a2|Akr1a1|Dgka|Akr1b8	M: Lipid metabolism
Sphingolipid metabolism	mmu00600	6	48	0.00990313	Sphk2|Kdsr|Cers5|Gba|Gla|Sptlc1	M: Lipid metabolism
Primary bile acid biosynthesis	mmu00120	3	16	0.0254232	Hsd3b7|Hsd17b4|Cyp46a1	M: Lipid metabolism
Thiamine metabolism	mmu00730	3	15	0.0219536	Nfs1|Tpk1|Thtpa	M: Metabolism of cofactors and vitamins
beta-Alanine metabolism	mmu00410	5	34	0.0100235	Aldh3a2|Aldh6a1|Aldh3b1|Cndp2|Dpyd	M: Metabolism of other amino acids
Glutathione metabolism	mmu00480	7	64	0.0104824	Mgst2|Gsr|Gstt3|Gpx1|Mgst1|Gpx8|Hpgds	M: Metabolism of other amino acids
Drug metabolism - other enzymes	mmu00983	8	87	0.015883	Gstt3|Uckl1|Dpyd|Xdh|Mgst2|Itpa|Mgst1|Gusb	M: Xenobiotics biodegradation and metabolism
Metabolism of xenobiotics by cytochrome P450	mmu00980	6	66	0.0359947	Aldh3b1|Gstt3|Adh5|Mgst2|Mgst1|Hpgds	M: Xenobiotics biodegradation and metabolism
Drug metabolism - cytochrome P450	mmu00982	6	68	0.0403502	Aldh3b1|Gstt3|Adh5|Mgst2|Mgst1|Hpgds	M: Xenobiotics biodegradation and metabolism
Longevity regulating pathway	mmu04211	9	90	0.00672072	Adcy6|Ehmt2|Sesn1|Creb3|Nras|Rps6kb2|Creb3l1|Pik3r3|Pik3r2	O: Aging
Axon guidance	mmu04360	15	180	0.00293427	Cdk5|Ephb6|Myl12b|Fes|Plxna3|Ntn4|Enah|Nras|Pik3r3|Ssh3|Pik3r2|Nck1|Pak6|Myl9|Slit2	O: Development and regeneration
Osteoclast differentiation	mmu04380	10	128	0.0199803	Stat2|Stat1|Tab1|Csf1|Ikbkb|Cyba|Pik3r3|Pik3r2|Trem2|Blnk	O: Development and regeneration
Progesterone-mediated oocyte maturation	mmu04914	11	90	0.000663889	Ccnb2|Adcy6|Cdc16|Fzr1|Cdc23|Ccnb1|Cdk1|Pik3r3|Pik3r2|Anapc2|Aurka	O: Endocrine system
Insulin signaling pathway	mmu04910	14	140	0.000832232	Exoc7|Phka2|Shc1|Rhoq|Inpp5k|Nras|Phkb|Ikbkb|Prkar2b|Pik3r3|Pik3r2|Flot2|Rps6kb2|Prkar1a	O: Endocrine system
Relaxin signaling pathway	mmu04926	11	131	0.00951887	Adcy6|Shc1|Creb3|Nras|Insl3|Col4a6|Col4a5|Creb3l1|Pik3r3|Pik3r2|Mmp2	O: Endocrine system
Thyroid hormone synthesis	mmu04918	7	73	0.0192978	Adcy6|Gsr|Creb3|Ttf2|Gpx1|Creb3l1|Gpx8	O: Endocrine system
Thermogenesis	mmu04714	36	232	2.70206e-12	Ndufa6|Ndufa7|Ndufa4|Ndufa3|Ndufa1|Creb3|Ndufa9|Sdhd|Atp5g3|Atp5g2|Cpt1c|Uqcr11|Ndufs2|Ndufs3|Ndufs5|Ndufaf3|Cox6b1|Uqcrc2|Cox15|Ndufc1|Adcy6|Ndufb9|Kdm1a|Ndufb5|Nras|Uqcrh|Acsl5|Cox6c|Creb3l1|Ndufv1|Cox14|Mgll|Ndufb11|Rps6kb2|Cox7a2|Atp5e	O: Environmental adaptation
Collecting duct acid secretion	mmu04966	4	27	0.020286	Atp6v0d1|Atp6v1a|Atp6v1g1|Atp6v0a2	O: Excretory system
NOD-like receptor signaling pathway	mmu04621	26	206	1.21453e-07	Casp4|Gabarapl2|Gbp3|Gbp2|Gbp7|Gbp5|Gsdmd|Rnasel|Bcl2l1|Irf7|Tab1|Gabarap|Oas3|Ccl2|Stat2|Stat1|Ikbkb|Casp8|Birc3|Birc2|Cyba|Sharpin|Oas1a|Myd88|Ctsb|Oas1g	O: Immune system
Antigen processing and presentation	mmu04612	13	91	5.4208e-05	H2-D1|Ctsb|H2-Q4|H2-Q7|H2-Q6|Psme2|H2-K1|Tap2|H2-T22|H2-T23|Rfx5|H2-M3|Psme2b	O: Immune system
Toll-like receptor signaling pathway	mmu04620	11	99	0.00135079	Myd88|Irf7|Irf5|Stat1|Tab1|Casp8|Ikbkb|Tlr3|Pik3r3|Pik3r2|Irak1	O: Immune system
RIG-I-like receptor signaling pathway	mmu04622	8	68	0.00431472	Ifih1|Irf7|Dhx58|Trim25|Ddx58|Casp8|Ikbkb|Isg15	O: Immune system
Chemokine signaling pathway	mmu04062	13	200	0.0314382	Ccl2|Adcy6|Stat2|Stat1|Ccl8|Nras|Ikbkb|Shc1|Pik3r3|Jak3|Ccl20|Cxcl16|Pik3r2	O: Immune system
Cytosolic DNA-sensing pathway	mmu04623	6	64	0.0319532	Ddx58|Irf7|Zbp1|Adar|Polr3gl|Ikbkb	O: Immune system
Retrograde endocannabinoid signaling	mmu04723	16	150	0.000188708	Ndufa6|Ndufa7|Adcy6|Ndufa3|Ndufb9|Ndufa1|Ndufb5|Mgll|Ndufa4|Ndufb11|Ndufa9|Ndufs2|Ndufs3|Ndufs5|Ndufv1|Ndufc1	O: Nervous system
Synaptic vesicle cycle	mmu04721	8	77	0.00843873	Atp6v0b|Atp6v1a|Atp6v1g1|Stx2|Clta|Atp6v0a2|Slc6a13|Atp6v0d1	O: Nervous system
Neurotrophin signaling pathway	mmu04722	9	121	0.0340992	Shc1|Nras|Ikbkb|Pik3r3|Ngfr|Map2k5|Sh2b1|Irak1|Pik3r2	O: Nervous system
