# Supplementary material for: RNA-Seq-Based Transcriptome Analysis of Chinese Cordyceps Aqueous Extracts Protective Effect against Adriamycin-Induced mpc5 Cell Injury
Source: Int J Mol Sci. 2024 Sep 26;25(19):10352. doi: 10.3390/ijms251910352 (PMC11476491; doi:10.3390/ijms251910352)
Supplement: Supplementary file 1 [file ijms-25-10352-s001.zip › supplementary materials/Table S7.xlsx]

## Sheet: W5CC-up-Lv1
Table S7. GO enrichment analysis of W5CC group
Term	ID	Input number	Background number	p-value	FDR	Input	Hyperlink	Classification
negative regulation of transcription by RNA polymerase II	GO:0000122	14	853	6.92264e-07	1.26379e-06	Nfib|Myc|Foxp4|Tgfb1|Tcerg1|Tcf7l1|Atn1|Pcbp3|Trib3|Klf3|Lef1|Zeb2|Hivep1|Irx2	http://amigo.geneontology.org/amigo/term/GO:0000122	Biological process
positive regulation of transcription by RNA polymerase II	GO:0045944	16	1208	1.4955e-06	3.27622e-06	Nfib|Zfp462|Tead1|Myc|Tgfb1|Mecom|Il11|Creb5|Tcerg1|Tcf7l1|Sox12|Klf3|Lef1|Mybl2|Hivep1|Zeb2	http://amigo.geneontology.org/amigo/term/GO:0045944	Biological process
cell migration	GO:0016477	7	264	1.09759e-05	3.63389e-05	Tgfb1|Cd248|Dock5|Podxl|Atn1|Gpc6|Ptprk	http://amigo.geneontology.org/amigo/term/GO:0016477	Biological process
negative regulation of cell-cell adhesion	GO:0022408	3	20	1.44369e-05	6.06186e-05	Podxl|Tgfb1|Lef1	http://amigo.geneontology.org/amigo/term/GO:0022408	Biological process
positive regulation of fibroblast proliferation	GO:0048146	4	68	1.9925e-05	0.000100804	Tgfb1|Myc|Serpine1|Fn1	http://amigo.geneontology.org/amigo/term/GO:0048146	Biological process
positive regulation of cell population proliferation	GO:0008284	9	545	1.9925e-05	0.000104065	Tgfb1|Fn1|Il11|Shmt2|Apln|Lef1|Adm|Cd248|Myc	http://amigo.geneontology.org/amigo/term/GO:0008284	Biological process
negative regulation of transcription, DNA-templated	GO:0045892	9	546	1.9925e-05	0.000105487	Tgfb1|Mecom|Tcf7l1|Rcor2|Basp1|Trib3|Lef1|Ptprk|Hivep1	http://amigo.geneontology.org/amigo/term/GO:0045892	Biological process
regulation of cell population proliferation	GO:0042127	6	221	2.14337e-05	0.000117388	Tgfb1|Nos2|Mecom|Srm|Tead1|Serpine1	http://amigo.geneontology.org/amigo/term/GO:0042127	Biological process
regulation of gene expression	GO:0010468	8	458	2.99803e-05	0.000175142	Tgfb1|Zfp462|Stk40|Fn1|Mecom|Pcbp3|Myc|Tead1	http://amigo.geneontology.org/amigo/term/GO:0010468	Biological process
negative regulation of DNA binding	GO:0043392	3	31	3.21282e-05	0.00019942	Nfib|Lef1|Zfp462	http://amigo.geneontology.org/amigo/term/GO:0043392	Biological process
negative regulation of gene expression	GO:0010629	7	354	3.37551e-05	0.000215681	Tgfb1|Nos2|Slc7a5|Rcor2|Apln|Myc|Serpine1	http://amigo.geneontology.org/amigo/term/GO:0010629	Biological process
anatomical structure regression	GO:0060033	2	5	3.39076e-05	0.000228005	Lef1|Cd248	http://amigo.geneontology.org/amigo/term/GO:0060033	Biological process
one-carbon metabolic process	GO:0006730	3	35	3.82512e-05	0.000278418	Aldh1l2|Mthfd2|Shmt2	http://amigo.geneontology.org/amigo/term/GO:0006730	Biological process
positive regulation of transcription, DNA-templated	GO:0045893	9	626	3.82512e-05	0.000286307	Nfib|Tgfb1|Mecom|Creb5|Wac|Tcf7l1|Myc|Tead1|Lef1	http://amigo.geneontology.org/amigo/term/GO:0045893	Biological process
cell development	GO:0048468	3	36	3.86424e-05	0.000300889	Lef1|Tcf7l1|Irx2	http://amigo.geneontology.org/amigo/term/GO:0048468	Biological process
arginine catabolic process	GO:0006527	2	6	3.86424e-05	0.000303345	Nos2|Ddah1	http://amigo.geneontology.org/amigo/term/GO:0006527	Biological process
negative regulation of cell population proliferation	GO:0008285	7	390	4.26343e-05	0.000382348	Nfib|Tgfb1|Aimp2|Cd200|Adm|Ptprk|Ddah1	http://amigo.geneontology.org/amigo/term/GO:0008285	Biological process
tetrahydrofolate metabolic process	GO:0046653	2	7	4.26343e-05	0.000389165	Mthfd2|Shmt2	http://amigo.geneontology.org/amigo/term/GO:0046653	Biological process
corticospinal tract morphogenesis	GO:0021957	2	7	4.26343e-05	0.000389165	Nin|Zeb2	http://amigo.geneontology.org/amigo/term/GO:0021957	Biological process
type II pneumocyte differentiation	GO:0060510	2	7	4.26343e-05	0.000389165	Nfib|Aimp2	http://amigo.geneontology.org/amigo/term/GO:0060510	Biological process
collateral sprouting	GO:0048668	2	8	4.92378e-05	0.000485396	Nin|Zeb2	http://amigo.geneontology.org/amigo/term/GO:0048668	Biological process
glycine metabolic process	GO:0006544	2	8	4.92378e-05	0.000485396	Gart|Shmt2	http://amigo.geneontology.org/amigo/term/GO:0006544	Biological process
corpus callosum morphogenesis	GO:0021540	2	8	4.92378e-05	0.000485396	Nin|Zeb2	http://amigo.geneontology.org/amigo/term/GO:0021540	Biological process
positive regulation of pri-miRNA transcription by RNA polymerase II	GO:1902895	3	44	5.21474e-05	0.000523599	Tgfb1|Tead1|Apln	http://amigo.geneontology.org/amigo/term/GO:1902895	Biological process
cell activation	GO:0001775	2	10	6.69425e-05	0.000708816	Tgfb1|Fn1	http://amigo.geneontology.org/amigo/term/GO:0001775	Biological process
negative regulation of vasoconstriction	GO:0045906	2	10	6.69425e-05	0.000708816	Adm|Apln	http://amigo.geneontology.org/amigo/term/GO:0045906	Biological process
nitric oxide biosynthetic process	GO:0006809	2	10	6.69425e-05	0.000708816	Nos2|Ddah1	http://amigo.geneontology.org/amigo/term/GO:0006809	Biological process
cellular response to organic cyclic compound	GO:0071407	3	55	8.20014e-05	0.000970182	Tgfb1|Nos2|Alpl	http://amigo.geneontology.org/amigo/term/GO:0071407	Biological process
regulation of oxidative phosphorylation	GO:0002082	2	12	8.20014e-05	0.000973057	Myc|Shmt2	http://amigo.geneontology.org/amigo/term/GO:0002082	Biological process
tetrahydrofolate interconversion	GO:0035999	2	12	8.20014e-05	0.000973057	Mthfd2|Shmt2	http://amigo.geneontology.org/amigo/term/GO:0035999	Biological process
positive regulation of regulatory T cell differentiation	GO:0045591	2	13	8.79107e-05	0.00112031	Tgfb1|Sox12	http://amigo.geneontology.org/amigo/term/GO:0045591	Biological process
amino acid transport	GO:0006865	3	58	8.79107e-05	0.00112342	Myc|Slc7a5|Slc7a1	http://amigo.geneontology.org/amigo/term/GO:0006865	Biological process
G protein-coupled receptor internalization	GO:0002031	2	14	9.58649e-05	0.00127757	Adm|Htr1b	http://amigo.geneontology.org/amigo/term/GO:0002031	Biological process
hippocampus development	GO:0021766	3	62	9.9956e-05	0.00135034	Lef1|Lrp8|Zeb2	http://amigo.geneontology.org/amigo/term/GO:0021766	Biological process
negative regulation of vascular permeability	GO:0043116	2	15	0.000100177	0.00144477	Adm|Ddah1	http://amigo.geneontology.org/amigo/term/GO:0043116	Biological process
drinking behavior	GO:0042756	2	15	0.000100177	0.00144477	Apln|Htr1b	http://amigo.geneontology.org/amigo/term/GO:0042756	Biological process
regulation of cell-cell adhesion	GO:0022407	2	15	0.000100177	0.00144477	Podxl|Lef1	http://amigo.geneontology.org/amigo/term/GO:0022407	Biological process
respiratory system process	GO:0003016	2	16	0.00010834	0.00162183	Stk40|Ccbe1	http://amigo.geneontology.org/amigo/term/GO:0003016	Biological process
angiogenesis	GO:0001525	5	251	0.000112496	0.00170458	Apln|Ackr3|Vash1|Fn1|Ccbe1	http://amigo.geneontology.org/amigo/term/GO:0001525	Biological process
positive regulation of chemotaxis	GO:0050921	2	17	0.000114111	0.00180869	Tgfb1|Fn1	http://amigo.geneontology.org/amigo/term/GO:0050921	Biological process
heart development	GO:0007507	5	255	0.000114111	0.00182384	Tgfb1|Tead1|Adm|Foxp4|Fn1	http://amigo.geneontology.org/amigo/term/GO:0007507	Biological process
positive regulation of angiogenesis	GO:0045766	4	151	0.000114111	0.00183321	Adm|Ddah1|Serpine1|Ccbe1	http://amigo.geneontology.org/amigo/term/GO:0045766	Biological process
RNA splicing	GO:0008380	5	259	0.000119395	0.0019491	Smn1|Srrm2|Celf4|Tcerg1|Luc7l3	http://amigo.geneontology.org/amigo/term/GO:0008380	Biological process
positive regulation of interleukin-17 production	GO:0032740	2	18	0.000119395	0.00200529	Tgfb1|Slc7a5	http://amigo.geneontology.org/amigo/term/GO:0032740	Biological process
positive regulation of CREB transcription factor activity	GO:0032793	2	18	0.000119395	0.00200529	Cd200|Lrp8	http://amigo.geneontology.org/amigo/term/GO:0032793	Biological process
peptide cross-linking	GO:0018149	2	18	0.000119395	0.00200529	Sprr1a|Fn1	http://amigo.geneontology.org/amigo/term/GO:0018149	Biological process
vasculogenesis	GO:0001570	3	72	0.000120019	0.00203768	Tgfb1|Adm|Ackr3	http://amigo.geneontology.org/amigo/term/GO:0001570	Biological process
positive regulation of gene expression	GO:0010628	7	528	0.000122789	0.00214956	Tgfb1|Fn1|Vash1|Tcf7l1|Serpine1|Myc|Lef1	http://amigo.geneontology.org/amigo/term/GO:0010628	Biological process
positive regulation of synapse assembly	GO:0051965	3	74	0.000122789	0.0021968	Adgrb2|Clstn2|Adgrl1	http://amigo.geneontology.org/amigo/term/GO:0051965	Biological process
positive regulation of protein ubiquitination	GO:0031398	3	74	0.000122789	0.0021968	Cblb|Aimp2|Ube2d1	http://amigo.geneontology.org/amigo/term/GO:0031398	Biological process
negative regulation of blood vessel endothelial cell migration	GO:0043537	2	20	0.000129094	0.00242743	Tgfb1|Vash1	http://amigo.geneontology.org/amigo/term/GO:0043537	Biological process
mRNA splice site selection	GO:0006376	2	20	0.000129094	0.00242743	Celf4|Luc7l3	http://amigo.geneontology.org/amigo/term/GO:0006376	Biological process
protein phosphorylation	GO:0006468	7	556	0.000144703	0.00285302	Tgfb1|St3gal1|Stk40|Srm|Mast2|Trib3|Brd4	http://amigo.geneontology.org/amigo/term/GO:0006468	Biological process
regulation of the force of heart contraction	GO:0002026	2	23	0.000155966	0.00313202	Adm|Apln	http://amigo.geneontology.org/amigo/term/GO:0002026	Biological process
cell adhesion	GO:0007155	7	572	0.00016274	0.00332748	Fn1|Pcdh1|Ackr3|Podxl|Pard3b|Ptprk|Clstn2	http://amigo.geneontology.org/amigo/term/GO:0007155	Biological process
cellular amino acid biosynthetic process	GO:0008652	2	24	0.00016412	0.00338566	Pycr1|Asns	http://amigo.geneontology.org/amigo/term/GO:0008652	Biological process
regulation of transcription, DNA-templated	GO:0006355	10	1075	0.000165141	0.00345624	Nfib|Tead1|Foxp4|Sox12|Creb5|Tcf7l1|Lef1|Mybl2|Myc|Irx2	http://amigo.geneontology.org/amigo/term/GO:0006355	Biological process
BMP signaling pathway	GO:0030509	3	88	0.000165141	0.00352732	Tgfb1|Lef1|Hivep1	http://amigo.geneontology.org/amigo/term/GO:0030509	Biological process
regulation of systemic arterial blood pressure	GO:0003073	2	26	0.000177491	0.00392072	Adm|Ddah1	http://amigo.geneontology.org/amigo/term/GO:0003073	Biological process
plasma membrane organization	GO:0007009	2	26	0.000177491	0.00392072	Mtss1l|Baiap2l1	http://amigo.geneontology.org/amigo/term/GO:0007009	Biological process
regulation of angiogenesis	GO:0045765	2	27	0.000187132	0.00420202	Serpine1|Vash1	http://amigo.geneontology.org/amigo/term/GO:0045765	Biological process
mitotic cell cycle checkpoint	GO:0007093	2	29	0.000201908	0.00479182	Tgfb1|Nabp2	http://amigo.geneontology.org/amigo/term/GO:0007093	Biological process
neurotransmitter secretion	GO:0007269	2	29	0.000201908	0.00479182	Lin7b|Syn1	http://amigo.geneontology.org/amigo/term/GO:0007269	Biological process
neural tube closure	GO:0001843	3	101	0.000209485	0.00512463	Tgfb1|Adm|Zeb2	http://amigo.geneontology.org/amigo/term/GO:0001843	Biological process
lymph node development	GO:0048535	2	31	0.000215038	0.00541748	Tgfb1|Cd248	http://amigo.geneontology.org/amigo/term/GO:0048535	Biological process
positive regulation of collagen biosynthetic process	GO:0032967	2	31	0.000215038	0.00541748	Tgfb1|Serpine1	http://amigo.geneontology.org/amigo/term/GO:0032967	Biological process
feeding behavior	GO:0007631	2	32	0.000226343	0.00574361	Apln|Htr1b	http://amigo.geneontology.org/amigo/term/GO:0007631	Biological process
chromatin organization	GO:0006325	5	338	0.000231618	0.00591977	Brd4|Rcor2|Zfp462|Wac|Eya2	http://amigo.geneontology.org/amigo/term/GO:0006325	Biological process
mRNA processing	GO:0006397	5	343	0.000239309	0.00628416	Smn1|Srrm2|Celf4|Tcerg1|Luc7l3	http://amigo.geneontology.org/amigo/term/GO:0006397	Biological process
cellular response to DNA damage stimulus	GO:0006974	6	488	0.000239309	0.0063187	Slx4|Wac|Myc|Mid1|Nabp2|Eya2	http://amigo.geneontology.org/amigo/term/GO:0006974	Biological process
histone H4 acetylation	GO:0043967	2	34	0.000239309	0.00642215	Lef1|Tcf7l1	http://amigo.geneontology.org/amigo/term/GO:0043967	Biological process
positive regulation of DNA binding	GO:0043388	2	34	0.000239309	0.00642215	Brd4|Myc	http://amigo.geneontology.org/amigo/term/GO:0043388	Biological process
negative regulation of blood pressure	GO:0045776	2	34	0.000239309	0.00642215	Nos2|Apln	http://amigo.geneontology.org/amigo/term/GO:0045776	Biological process
adenylate cyclase-activating G protein-coupled receptor signaling pathway	GO:0007189	3	111	0.000244512	0.00660642	Adm|Adgrb2|Adgrl1	http://amigo.geneontology.org/amigo/term/GO:0007189	Biological process
Notch signaling pathway	GO:0007219	3	114	0.000255033	0.00709547	Tgfb1|Chac1|Sorbs2	http://amigo.geneontology.org/amigo/term/GO:0007219	Biological process
biosynthetic process	GO:0009058	2	36	0.000255033	0.00713534	Aldh1l2|Gart	http://amigo.geneontology.org/amigo/term/GO:0009058	Biological process
epithelial to mesenchymal transition	GO:0001837	2	36	0.000255033	0.00713534	Tgfb1|Lef1	http://amigo.geneontology.org/amigo/term/GO:0001837	Biological process
Wnt signaling pathway	GO:0016055	4	224	0.000255033	0.00722235	Lef1|Trabd2b|Myc|Tcf7l1	http://amigo.geneontology.org/amigo/term/GO:0016055	Biological process
positive regulation of peptidyl-tyrosine phosphorylation	GO:0050731	3	115	0.000255033	0.00726314	Il11|Lrp8|Tgfb1	http://amigo.geneontology.org/amigo/term/GO:0050731	Biological process
lung development	GO:0030324	3	115	0.000255033	0.00726314	Nfib|Stk40|Ccbe1	http://amigo.geneontology.org/amigo/term/GO:0030324	Biological process
response to lipopolysaccharide	GO:0032496	3	116	0.000259339	0.00743313	Nos2|Adm|Tcf7l1	http://amigo.geneontology.org/amigo/term/GO:0032496	Biological process
intrinsic apoptotic signaling pathway in response to endoplasmic reticulum stress	GO:0070059	2	37	0.000260181	0.00750477	Chac1|Trib3	http://amigo.geneontology.org/amigo/term/GO:0070059	Biological process
gastrulation	GO:0007369	2	38	0.000267688	0.00788267	Tcf7l1|Apln	http://amigo.geneontology.org/amigo/term/GO:0007369	Biological process
DNA repair	GO:0006281	5	364	0.000267688	0.00798768	Eya2|Nabp2|Slx4|Rmi2|Mid1	http://amigo.geneontology.org/amigo/term/GO:0006281	Biological process
DNA replication	GO:0006260	3	120	0.000268017	0.00813663	Nfib|Slx4|Rmi2	http://amigo.geneontology.org/amigo/term/GO:0006260	Biological process
T cell activation	GO:0042110	2	39	0.000268017	0.008269	Cblb|Tgfb1	http://amigo.geneontology.org/amigo/term/GO:0042110	Biological process
cellular response to cytokine stimulus	GO:0071345	2	39	0.000268017	0.008269	Nos2|Lef1	http://amigo.geneontology.org/amigo/term/GO:0071345	Biological process
positive regulation of axonogenesis	GO:0050772	2	40	0.000275912	0.00866369	Nin|Zeb2	http://amigo.geneontology.org/amigo/term/GO:0050772	Biological process
face morphogenesis	GO:0060325	2	40	0.000275912	0.00866369	Tgfb1|Lef1	http://amigo.geneontology.org/amigo/term/GO:0060325	Biological process
receptor internalization	GO:0031623	2	42	0.000294983	0.00947792	Adm|Ackr3	http://amigo.geneontology.org/amigo/term/GO:0031623	Biological process
positive regulation of epithelial to mesenchymal transition	GO:0010718	2	43	0.000296312	0.00989733	Tgfb1|Lef1	http://amigo.geneontology.org/amigo/term/GO:0010718	Biological process
positive regulation of cell cycle	GO:0045787	2	43	0.000296312	0.00989733	Myc|Tcf7l1	http://amigo.geneontology.org/amigo/term/GO:0045787	Biological process
histone H3 acetylation	GO:0043966	2	43	0.000296312	0.00989733	Lef1|Tcf7l1	http://amigo.geneontology.org/amigo/term/GO:0043966	Biological process
chondrocyte differentiation	GO:0002062	2	44	0.000304066	0.0103249	Nfib|Tgfb1	http://amigo.geneontology.org/amigo/term/GO:0002062	Biological process
negative regulation of cell cycle	GO:0045786	2	44	0.000304066	0.0103249	Tgfb1|Ptprk	http://amigo.geneontology.org/amigo/term/GO:0045786	Biological process
placenta development	GO:0001890	2	49	0.000358973	0.0125825	Serpine1|Peg10	http://amigo.geneontology.org/amigo/term/GO:0001890	Biological process
adenylate cyclase-inhibiting G protein-coupled receptor signaling pathway	GO:0007193	2	49	0.000358973	0.0125825	Gnaz|Htr1b	http://amigo.geneontology.org/amigo/term/GO:0007193	Biological process
cellular response to transforming growth factor beta stimulus	GO:0071560	2	50	0.000361238	0.0130576	Tgfb1|Serpine1	http://amigo.geneontology.org/amigo/term/GO:0071560	Biological process
positive regulation of protein-containing complex assembly	GO:0031334	2	50	0.000361238	0.0130576	Tgfb1|Trabd2b	http://amigo.geneontology.org/amigo/term/GO:0031334	Biological process
positive regulation of actin filament polymerization	GO:0030838	2	51	0.00037085	0.0135404	Baiap2l1|Evl	http://amigo.geneontology.org/amigo/term/GO:0030838	Biological process
response to bacterium	GO:0009617	4	276	0.000391536	0.0144816	Mecom|Nfib|Baiap2l1|Nos2	http://amigo.geneontology.org/amigo/term/GO:0009617	Biological process
signal transduction	GO:0007165	9	1142	0.000391536	0.0149658	Cblb|Plppr2|Gnaz|Ackr3|Apln|Adgrl1|Adgrb2|Ptprk|Htr1b	http://amigo.geneontology.org/amigo/term/GO:0007165	Biological process
nervous system development	GO:0007399	5	427	0.000391536	0.0149737	Smn1|Olfm1|Chac1|Tcf7l1|Fn1	http://amigo.geneontology.org/amigo/term/GO:0007399	Biological process
negative regulation of fat cell differentiation	GO:0045599	2	54	0.000391536	0.0150347	Tgfb1|Trib3	http://amigo.geneontology.org/amigo/term/GO:0045599	Biological process
protein homotetramerization	GO:0051289	2	54	0.000391536	0.0150347	Evl|Shmt2	http://amigo.geneontology.org/amigo/term/GO:0051289	Biological process
somitogenesis	GO:0001756	2	56	0.000391536	0.0160685	Lef1|Zeb2	http://amigo.geneontology.org/amigo/term/GO:0001756	Biological process
cellular response to interleukin-1	GO:0071347	2	58	0.000391536	0.0171319	Serpine1|Fn1	http://amigo.geneontology.org/amigo/term/GO:0071347	Biological process
response to organic substance	GO:0010033	2	61	0.000391536	0.0187815	Tgfb1|Gart	http://amigo.geneontology.org/amigo/term/GO:0010033	Biological process
cell population proliferation	GO:0008283	3	166	0.000391536	0.019038	Tgfb1|Myc|Poc1b	http://amigo.geneontology.org/amigo/term/GO:0008283	Biological process
DNA double-strand break processing involved in repair via single-strand annealing	GO:0010792	1	5	0.000391536	0.0197931	Slx4	http://amigo.geneontology.org/amigo/term/GO:0010792	Biological process
B cell lineage commitment	GO:0002326	1	5	0.000391536	0.0197931	Tcf7l1	http://amigo.geneontology.org/amigo/term/GO:0002326	Biological process
L-serine metabolic process	GO:0006563	1	5	0.000391536	0.0197931	Shmt2	http://amigo.geneontology.org/amigo/term/GO:0006563	Biological process
L-serine transport	GO:0015825	1	5	0.000391536	0.0197931	Slc1a4	http://amigo.geneontology.org/amigo/term/GO:0015825	Biological process
synaptic vesicle cycle	GO:0099504	1	5	0.000391536	0.0197931	Syn1	http://amigo.geneontology.org/amigo/term/GO:0099504	Biological process
folic acid metabolic process	GO:0046655	1	5	0.000391536	0.0197931	Shmt2	http://amigo.geneontology.org/amigo/term/GO:0046655	Biological process
regulation of cartilage development	GO:0061035	1	5	0.000391536	0.0197931	Tgfb1	http://amigo.geneontology.org/amigo/term/GO:0061035	Biological process
negative regulation of T cell migration	GO:2000405	1	5	0.000391536	0.0197931	Cd200	http://amigo.geneontology.org/amigo/term/GO:2000405	Biological process
arginine metabolic process	GO:0006525	1	5	0.000391536	0.0197931	Ddah1	http://amigo.geneontology.org/amigo/term/GO:0006525	Biological process
negative regulation of interleukin-5 production	GO:0032714	1	5	0.000391536	0.0197931	Lef1	http://amigo.geneontology.org/amigo/term/GO:0032714	Biological process
positive regulation of odontogenesis	GO:0042482	1	5	0.000391536	0.0197931	Tgfb1	http://amigo.geneontology.org/amigo/term/GO:0042482	Biological process
immunoglobulin V(D)J recombination	GO:0033152	1	5	0.000391536	0.0197931	Tcf7l1	http://amigo.geneontology.org/amigo/term/GO:0033152	Biological process
negative regulation of interleukin-13 production	GO:0032696	1	5	0.000391536	0.0197931	Lef1	http://amigo.geneontology.org/amigo/term/GO:0032696	Biological process
negative regulation of sequestering of triglyceride	GO:0010891	1	5	0.000391536	0.0197931	Pnpla2	http://amigo.geneontology.org/amigo/term/GO:0010891	Biological process
nucleolus organization	GO:0007000	1	5	0.000391536	0.0197931	Usp36	http://amigo.geneontology.org/amigo/term/GO:0007000	Biological process
positive regulation of B cell apoptotic process	GO:0002904	1	5	0.000391536	0.0197931	Myc	http://amigo.geneontology.org/amigo/term/GO:0002904	Biological process
neuron projection regeneration	GO:0031102	1	5	0.000391536	0.0197931	Adm	http://amigo.geneontology.org/amigo/term/GO:0031102	Biological process
t-circle formation	GO:0090656	1	5	0.000391536	0.0197931	Slx4	http://amigo.geneontology.org/amigo/term/GO:0090656	Biological process
striated muscle tissue development	GO:0014706	1	5	0.000391536	0.0197931	Eya2	http://amigo.geneontology.org/amigo/term/GO:0014706	Biological process
ribonucleoside monophosphate biosynthetic process	GO:0009156	1	5	0.000391536	0.0197931	Gart	http://amigo.geneontology.org/amigo/term/GO:0009156	Biological process
formation of radial glial scaffolds	GO:0021943	1	5	0.000391536	0.0197931	Lef1	http://amigo.geneontology.org/amigo/term/GO:0021943	Biological process
negative regulation of macrophage cytokine production	GO:0010936	1	5	0.000391536	0.0197931	Tgfb1	http://amigo.geneontology.org/amigo/term/GO:0010936	Biological process
negative regulation of gene silencing by miRNA	GO:0060965	1	5	0.000391536	0.0197931	Tgfb1	http://amigo.geneontology.org/amigo/term/GO:0060965	Biological process
positive regulation of guanylate cyclase activity	GO:0031284	1	5	0.000391536	0.0197931	Nos2	http://amigo.geneontology.org/amigo/term/GO:0031284	Biological process
negative regulation of apoptotic process in bone marrow cell	GO:0071866	1	5	0.000391536	0.0197931	Lef1	http://amigo.geneontology.org/amigo/term/GO:0071866	Biological process
neutrophil differentiation	GO:0030223	1	5	0.000391536	0.0197931	Lef1	http://amigo.geneontology.org/amigo/term/GO:0030223	Biological process
positive regulation of melanocyte differentiation	GO:0045636	1	5	0.000391536	0.0197931	Zeb2	http://amigo.geneontology.org/amigo/term/GO:0045636	Biological process
T cell receptor V(D)J recombination	GO:0033153	1	5	0.000391536	0.0197931	Lef1	http://amigo.geneontology.org/amigo/term/GO:0033153	Biological process
establishment of protein localization to telomere	GO:0070200	1	5	0.000391536	0.0197931	Nabp2	http://amigo.geneontology.org/amigo/term/GO:0070200	Biological process
regulation of binding	GO:0051098	1	5	0.000391536	0.0197931	Tgfb1	http://amigo.geneontology.org/amigo/term/GO:0051098	Biological process
regulation of branching involved in mammary gland duct morphogenesis	GO:0060762	1	5	0.000391536	0.0197931	Tgfb1	http://amigo.geneontology.org/amigo/term/GO:0060762	Biological process
cell-substrate junction assembly	GO:0007044	1	5	0.000391536	0.0197931	Fn1	http://amigo.geneontology.org/amigo/term/GO:0007044	Biological process
positive regulation of mononuclear cell migration	GO:0071677	1	5	0.000391536	0.0197931	Tgfb1	http://amigo.geneontology.org/amigo/term/GO:0071677	Biological process
MAPK cascade	GO:0000165	2	63	0.000391536	0.019917	Tgfb1|Myc	http://amigo.geneontology.org/amigo/term/GO:0000165	Biological process
mammary gland development	GO:0030879	2	63	0.000391536	0.019917	Tgfb1|Lef1	http://amigo.geneontology.org/amigo/term/GO:0030879	Biological process
L-arginine import across plasma membrane	GO:0097638	1	6	0.000391536	0.023054	Slc7a1	http://amigo.geneontology.org/amigo/term/GO:0097638	Biological process
positive regulation of vascular endothelial growth factor signaling pathway	GO:1900748	1	6	0.000391536	0.023054	Ccbe1	http://amigo.geneontology.org/amigo/term/GO:1900748	Biological process
interleukin-8 production	GO:0032637	1	6	0.000391536	0.023054	Nos2	http://amigo.geneontology.org/amigo/term/GO:0032637	Biological process
response to cholesterol	GO:0070723	1	6	0.000391536	0.023054	Tgfb1	http://amigo.geneontology.org/amigo/term/GO:0070723	Biological process
heparin biosynthetic process	GO:0030210	1	6	0.000391536	0.023054	Glce	http://amigo.geneontology.org/amigo/term/GO:0030210	Biological process
peptidyl-cysteine S-nitrosylation	GO:0018119	1	6	0.000391536	0.023054	Nos2	http://amigo.geneontology.org/amigo/term/GO:0018119	Biological process
blood coagulation, fibrin clot formation	GO:0072378	1	6	0.000391536	0.023054	Fn1	http://amigo.geneontology.org/amigo/term/GO:0072378	Biological process
mammary gland branching involved in thelarche	GO:0060744	1	6	0.000391536	0.023054	Tgfb1	http://amigo.geneontology.org/amigo/term/GO:0060744	Biological process
lateral mesoderm development	GO:0048368	1	6	0.000391536	0.023054	Tead1	http://amigo.geneontology.org/amigo/term/GO:0048368	Biological process
T-helper 1 cell differentiation	GO:0045063	1	6	0.000391536	0.023054	Lef1	http://amigo.geneontology.org/amigo/term/GO:0045063	Biological process
amylin receptor signaling pathway	GO:0097647	1	6	0.000391536	0.023054	Adm	http://amigo.geneontology.org/amigo/term/GO:0097647	Biological process
common-partner SMAD protein phosphorylation	GO:0007182	1	6	0.000391536	0.023054	Tgfb1	http://amigo.geneontology.org/amigo/term/GO:0007182	Biological process
apoptotic process involved in blood vessel morphogenesis	GO:1902262	1	6	0.000391536	0.023054	Lef1	http://amigo.geneontology.org/amigo/term/GO:1902262	Biological process
positive regulation of cellular respiration	GO:1901857	1	6	0.000391536	0.023054	Myc	http://amigo.geneontology.org/amigo/term/GO:1901857	Biological process
negative regulation of gamma-aminobutyric acid secretion	GO:0014053	1	6	0.000391536	0.023054	Htr1b	http://amigo.geneontology.org/amigo/term/GO:0014053	Biological process
cellular lipid catabolic process	GO:0044242	1	6	0.000391536	0.023054	Pnpla2	http://amigo.geneontology.org/amigo/term/GO:0044242	Biological process
negative regulation of ruffle assembly	GO:1900028	1	6	0.000391536	0.023054	Evl	http://amigo.geneontology.org/amigo/term/GO:1900028	Biological process
anterior/posterior axis specification, embryo	GO:0008595	1	6	0.000391536	0.023054	Tcf7l1	http://amigo.geneontology.org/amigo/term/GO:0008595	Biological process
negative regulation of neuroinflammatory response	GO:0150079	1	6	0.000391536	0.023054	Cd200	http://amigo.geneontology.org/amigo/term/GO:0150079	Biological process
membrane protein intracellular domain proteolysis	GO:0031293	1	6	0.000391536	0.023054	Tgfb1	http://amigo.geneontology.org/amigo/term/GO:0031293	Biological process
negative regulation of plasminogen activation	GO:0010757	1	6	0.000391536	0.023054	Serpine1	http://amigo.geneontology.org/amigo/term/GO:0010757	Biological process
L-alpha-amino acid transmembrane transport	GO:1902475	1	6	0.000391536	0.023054	Slc7a1	http://amigo.geneontology.org/amigo/term/GO:1902475	Biological process
regulation of protein localization to membrane	GO:1905475	1	6	0.000391536	0.023054	Gpc6	http://amigo.geneontology.org/amigo/term/GO:1905475	Biological process
fructose 2,6-bisphosphate metabolic process	GO:0006003	1	6	0.000391536	0.023054	Pfkfb3	http://amigo.geneontology.org/amigo/term/GO:0006003	Biological process
L-alanine transport	GO:0015808	1	6	0.000391536	0.023054	Slc1a4	http://amigo.geneontology.org/amigo/term/GO:0015808	Biological process
positive regulation of protein localization to nucleolus	GO:1904751	1	6	0.000391536	0.023054	Pinx1	http://amigo.geneontology.org/amigo/term/GO:1904751	Biological process
regulation of SMAD protein signal transduction	GO:0060390	1	6	0.000391536	0.023054	Tgfb1	http://amigo.geneontology.org/amigo/term/GO:0060390	Biological process
interaction with symbiont	GO:0051702	1	6	0.000391536	0.023054	Fn1	http://amigo.geneontology.org/amigo/term/GO:0051702	Biological process
vascular associated smooth muscle cell development	GO:0097084	1	6	0.000391536	0.023054	Adm	http://amigo.geneontology.org/amigo/term/GO:0097084	Biological process
glutathione catabolic process	GO:0006751	1	6	0.000391536	0.023054	Chac1	http://amigo.geneontology.org/amigo/term/GO:0006751	Biological process
salivary gland cavitation	GO:0060662	1	6	0.000391536	0.023054	Nfib	http://amigo.geneontology.org/amigo/term/GO:0060662	Biological process
regulation of striated muscle tissue development	GO:0016202	1	6	0.000391536	0.023054	Tgfb1	http://amigo.geneontology.org/amigo/term/GO:0016202	Biological process
negative regulation of serotonin secretion	GO:0014063	1	6	0.000391536	0.023054	Htr1b	http://amigo.geneontology.org/amigo/term/GO:0014063	Biological process
anterior commissure morphogenesis	GO:0021960	1	6	0.000391536	0.023054	Nfib	http://amigo.geneontology.org/amigo/term/GO:0021960	Biological process
cell surface receptor signaling pathway	GO:0007166	3	186	0.000391536	0.0254419	Cblb|Adgrb2|Adgrl1	http://amigo.geneontology.org/amigo/term/GO:0007166	Biological process
negative regulation of telomere maintenance via telomere lengthening	GO:1904357	1	7	0.000391536	0.0263041	Slx4	http://amigo.geneontology.org/amigo/term/GO:1904357	Biological process
maintenance of cell polarity	GO:0030011	1	7	0.000391536	0.0263041	Atn1	http://amigo.geneontology.org/amigo/term/GO:0030011	Biological process
positive regulation of melanin biosynthetic process	GO:0048023	1	7	0.000391536	0.0263041	Zeb2	http://amigo.geneontology.org/amigo/term/GO:0048023	Biological process
glomerular visceral epithelial cell differentiation	GO:0072112	1	7	0.000391536	0.0263041	Basp1	http://amigo.geneontology.org/amigo/term/GO:0072112	Biological process
negative regulation of cell adhesion mediated by integrin	GO:0033629	1	7	0.000391536	0.0263041	Serpine1	http://amigo.geneontology.org/amigo/term/GO:0033629	Biological process
positive regulation of isotype switching to IgA isotypes	GO:0048298	1	7	0.000391536	0.0263041	Tgfb1	http://amigo.geneontology.org/amigo/term/GO:0048298	Biological process
hormone secretion	GO:0046879	1	7	0.000391536	0.0263041	Adm	http://amigo.geneontology.org/amigo/term/GO:0046879	Biological process
negative regulation of cell division	GO:0051782	1	7	0.000391536	0.0263041	Myc	http://amigo.geneontology.org/amigo/term/GO:0051782	Biological process
apoptotic process involved in morphogenesis	GO:0060561	1	7	0.000391536	0.0263041	Lef1	http://amigo.geneontology.org/amigo/term/GO:0060561	Biological process
positive regulation of transforming growth factor beta production	GO:0071636	1	7	0.000391536	0.0263041	Cd200	http://amigo.geneontology.org/amigo/term/GO:0071636	Biological process
response to type I interferon	GO:0034340	1	7	0.000391536	0.0263041	Shmt2	http://amigo.geneontology.org/amigo/term/GO:0034340	Biological process
proline transport	GO:0015824	1	7	0.000391536	0.0263041	Slc1a4	http://amigo.geneontology.org/amigo/term/GO:0015824	Biological process
positive regulation of killing of cells of other organism	GO:0051712	1	7	0.000391536	0.0263041	Nos2	http://amigo.geneontology.org/amigo/term/GO:0051712	Biological process
negative regulation of release of sequestered calcium ion into cytosol	GO:0051280	1	7	0.000391536	0.0263041	Tgfb1	http://amigo.geneontology.org/amigo/term/GO:0051280	Biological process
negative regulation of monocyte differentiation	GO:0045656	1	7	0.000391536	0.0263041	Myc	http://amigo.geneontology.org/amigo/term/GO:0045656	Biological process
negative regulation of smooth muscle cell differentiation	GO:0051151	1	7	0.000391536	0.0263041	Rbpms2	http://amigo.geneontology.org/amigo/term/GO:0051151	Biological process
presynaptic modulation of chemical synaptic transmission	GO:0099171	1	7	0.000391536	0.0263041	Htr1b	http://amigo.geneontology.org/amigo/term/GO:0099171	Biological process
connective tissue development	GO:0061448	1	7	0.000391536	0.0263041	Tgfb1	http://amigo.geneontology.org/amigo/term/GO:0061448	Biological process
negative regulation of fibrinolysis	GO:0051918	1	7	0.000391536	0.0263041	Serpine1	http://amigo.geneontology.org/amigo/term/GO:0051918	Biological process
L-amino acid transport	GO:0015807	1	7	0.000391536	0.0263041	Slc7a5	http://amigo.geneontology.org/amigo/term/GO:0015807	Biological process
negative regulation of skeletal muscle tissue development	GO:0048642	1	7	0.000391536	0.0263041	Tgfb1	http://amigo.geneontology.org/amigo/term/GO:0048642	Biological process
negative regulation of biomineral tissue development	GO:0070168	1	7	0.000391536	0.0263041	Tgfb1	http://amigo.geneontology.org/amigo/term/GO:0070168	Biological process
reelin-mediated signaling pathway	GO:0038026	1	7	0.000391536	0.0263041	Lrp8	http://amigo.geneontology.org/amigo/term/GO:0038026	Biological process
type I pneumocyte differentiation	GO:0060509	1	7	0.000391536	0.0263041	Nfib	http://amigo.geneontology.org/amigo/term/GO:0060509	Biological process
positive regulation of protein polyubiquitination	GO:1902916	1	7	0.000391536	0.0263041	Ube2d1	http://amigo.geneontology.org/amigo/term/GO:1902916	Biological process
spongiotrophoblast layer development	GO:0060712	1	7	0.000391536	0.0263041	Adm	http://amigo.geneontology.org/amigo/term/GO:0060712	Biological process
positive regulation of cell-cell adhesion mediated by integrin	GO:0033634	1	7	0.000391536	0.0263041	Podxl	http://amigo.geneontology.org/amigo/term/GO:0033634	Biological process
negative regulation of macrophage activation	GO:0043031	1	7	0.000391536	0.0263041	Cd200	http://amigo.geneontology.org/amigo/term/GO:0043031	Biological process
regulation of DNA binding	GO:0051101	1	7	0.000391536	0.0263041	Tgfb1	http://amigo.geneontology.org/amigo/term/GO:0051101	Biological process
regulation of microvillus assembly	GO:0032534	1	7	0.000391536	0.0263041	Podxl	http://amigo.geneontology.org/amigo/term/GO:0032534	Biological process
mitochondrial outer membrane permeabilization	GO:0097345	1	7	0.000391536	0.0263041	Eya2	http://amigo.geneontology.org/amigo/term/GO:0097345	Biological process
regulation of body fluid levels	GO:0050878	1	7	0.000391536	0.0263041	Apln	http://amigo.geneontology.org/amigo/term/GO:0050878	Biological process
protein localization to nucleolus	GO:1902570	1	7	0.000391536	0.0263041	Pinx1	http://amigo.geneontology.org/amigo/term/GO:1902570	Biological process
SMAD protein complex assembly	GO:0007183	1	7	0.000391536	0.0263041	Tgfb1	http://amigo.geneontology.org/amigo/term/GO:0007183	Biological process
positive regulation of protein catabolic process	GO:0045732	2	74	0.000392789	0.0266533	Cblb|Trib3	http://amigo.geneontology.org/amigo/term/GO:0045732	Biological process
canonical Wnt signaling pathway	GO:0060070	2	74	0.000392789	0.0266533	Lef1|Tcf7l1	http://amigo.geneontology.org/amigo/term/GO:0060070	Biological process
double-strand break repair via homologous recombination	GO:0000724	2	75	0.000392789	0.0273055	Nabp2|Slx4	http://amigo.geneontology.org/amigo/term/GO:0000724	Biological process
regulation of apoptotic process	GO:0042981	3	192	0.000392789	0.0275619	Myc|Lrp8|Usp36	http://amigo.geneontology.org/amigo/term/GO:0042981	Biological process
positive regulation of epithelial cell proliferation	GO:0050679	2	77	0.000392789	0.028629	Tgfb1|Myc	http://amigo.geneontology.org/amigo/term/GO:0050679	Biological process
regulation of cytokine production involved in inflammatory response	GO:1900015	1	8	0.000392789	0.0295434	Nos2	http://amigo.geneontology.org/amigo/term/GO:1900015	Biological process
forebrain radial glial cell differentiation	GO:0021861	1	8	0.000392789	0.0295434	Lef1	http://amigo.geneontology.org/amigo/term/GO:0021861	Biological process
positive regulation of corticotropin secretion	GO:0051461	1	8	0.000392789	0.0295434	Apln	http://amigo.geneontology.org/amigo/term/GO:0051461	Biological process
regulation of glucose transmembrane transport	GO:0010827	1	8	0.000392789	0.0295434	Trib3	http://amigo.geneontology.org/amigo/term/GO:0010827	Biological process
inner mitochondrial membrane organization	GO:0007007	1	8	0.000392789	0.0295434	Myc	http://amigo.geneontology.org/amigo/term/GO:0007007	Biological process
diacylglycerol biosynthetic process	GO:0006651	1	8	0.000392789	0.0295434	Pnpla2	http://amigo.geneontology.org/amigo/term/GO:0006651	Biological process
positive regulation of smooth muscle cell differentiation	GO:0051152	1	8	0.000392789	0.0295434	Tgfb1	http://amigo.geneontology.org/amigo/term/GO:0051152	Biological process
positive regulation of granulocyte differentiation	GO:0030854	1	8	0.000392789	0.0295434	Lef1	http://amigo.geneontology.org/amigo/term/GO:0030854	Biological process
paraxial mesoderm formation	GO:0048341	1	8	0.000392789	0.0295434	Lef1	http://amigo.geneontology.org/amigo/term/GO:0048341	Biological process
positive regulation of oxidative phosphorylation	GO:1903862	1	8	0.000392789	0.0295434	Myc	http://amigo.geneontology.org/amigo/term/GO:1903862	Biological process
negative regulation of G2/M transition of mitotic cell cycle	GO:0010972	1	8	0.000392789	0.0295434	Pinx1	http://amigo.geneontology.org/amigo/term/GO:0010972	Biological process
telomeric D-loop disassembly	GO:0061820	1	8	0.000392789	0.0295434	Slx4	http://amigo.geneontology.org/amigo/term/GO:0061820	Biological process
RNA splicing, via transesterification reactions	GO:0000375	1	8	0.000392789	0.0295434	Sf3a2	http://amigo.geneontology.org/amigo/term/GO:0000375	Biological process
negative regulation of synaptic transmission, GABAergic	GO:0032229	1	8	0.000392789	0.0295434	Htr1b	http://amigo.geneontology.org/amigo/term/GO:0032229	Biological process
histone H4-K12 acetylation	GO:0043983	1	8	0.000392789	0.0295434	Brd4	http://amigo.geneontology.org/amigo/term/GO:0043983	Biological process
ureter morphogenesis	GO:0072197	1	8	0.000392789	0.0295434	Mecom	http://amigo.geneontology.org/amigo/term/GO:0072197	Biological process
adenylate cyclase-inhibiting serotonin receptor signaling pathway	GO:0007198	1	8	0.000392789	0.0295434	Htr1b	http://amigo.geneontology.org/amigo/term/GO:0007198	Biological process
heart valve morphogenesis	GO:0003179	1	8	0.000392789	0.0295434	Tgfb1	http://amigo.geneontology.org/amigo/term/GO:0003179	Biological process
regulation of mitochondrial translation	GO:0070129	1	8	0.000392789	0.0295434	Shmt2	http://amigo.geneontology.org/amigo/term/GO:0070129	Biological process
hyaluronan catabolic process	GO:0030214	1	8	0.000392789	0.0295434	Tgfb1	http://amigo.geneontology.org/amigo/term/GO:0030214	Biological process
regulation of protein import into nucleus	GO:0042306	1	8	0.000392789	0.0295434	Tgfb1	http://amigo.geneontology.org/amigo/term/GO:0042306	Biological process
regulation of aerobic respiration	GO:1903715	1	8	0.000392789	0.0295434	Shmt2	http://amigo.geneontology.org/amigo/term/GO:1903715	Biological process
positive regulation of heart contraction	GO:0045823	1	8	0.000392789	0.0295434	Apln	http://amigo.geneontology.org/amigo/term/GO:0045823	Biological process
negative regulation of interleukin-4 production	GO:0032713	1	8	0.000392789	0.0295434	Lef1	http://amigo.geneontology.org/amigo/term/GO:0032713	Biological process
heterochromatin organization	GO:0070828	1	8	0.000392789	0.0295434	Mecom	http://amigo.geneontology.org/amigo/term/GO:0070828	Biological process
regulation of respiratory gaseous exchange	GO:0043576	1	8	0.000392789	0.0295434	Apln	http://amigo.geneontology.org/amigo/term/GO:0043576	Biological process
antibacterial humoral response	GO:0019731	2	79	0.000395684	0.0299778	Adm|Hist1h2bc	http://amigo.geneontology.org/amigo/term/GO:0019731	Biological process
transforming growth factor beta receptor signaling pathway	GO:0007179	2	79	0.000395684	0.0299778	Tgfb1|Ptprk	http://amigo.geneontology.org/amigo/term/GO:0007179	Biological process
multicellular organism development	GO:0007275	8	1092	0.000405225	0.0309475	Ccbe1|Mecom|Rbpms2|Aimp2|Ackr3|Olfm1|Apln|Eya2	http://amigo.geneontology.org/amigo/term/GO:0007275	Biological process
regulation of GTPase activity	GO:0043087	2	82	0.000405225	0.0320475	Cblb|Sbf2	http://amigo.geneontology.org/amigo/term/GO:0043087	Biological process
wound healing	GO:0042060	2	83	0.000405225	0.0327497	Tgfb1|Fn1	http://amigo.geneontology.org/amigo/term/GO:0042060	Biological process
establishment of centrosome localization	GO:0051660	1	9	0.000405225	0.0327721	Pard3b	http://amigo.geneontology.org/amigo/term/GO:0051660	Biological process
regulation of regulatory T cell differentiation	GO:0045589	1	9	0.000405225	0.0327721	Tgfb1	http://amigo.geneontology.org/amigo/term/GO:0045589	Biological process
germ cell migration	GO:0008354	1	9	0.000405225	0.0327721	Tgfb1	http://amigo.geneontology.org/amigo/term/GO:0008354	Biological process
positive regulation of exit from mitosis	GO:0031536	1	9	0.000405225	0.0327721	Tgfb1	http://amigo.geneontology.org/amigo/term/GO:0031536	Biological process
synaptic vesicle clustering	GO:0097091	1	9	0.000405225	0.0327721	Syn1	http://amigo.geneontology.org/amigo/term/GO:0097091	Biological process
cell growth	GO:0016049	1	9	0.000405225	0.0327721	Tgfb1	http://amigo.geneontology.org/amigo/term/GO:0016049	Biological process
ventral spinal cord development	GO:0021517	1	9	0.000405225	0.0327721	Lrp8	http://amigo.geneontology.org/amigo/term/GO:0021517	Biological process
integrin activation	GO:0033622	1	9	0.000405225	0.0327721	Fn1	http://amigo.geneontology.org/amigo/term/GO:0033622	Biological process
phosphate-containing compound metabolic process	GO:0006796	1	9	0.000405225	0.0327721	Tgfb1	http://amigo.geneontology.org/amigo/term/GO:0006796	Biological process
negative regulation of neuroblast proliferation	GO:0007406	1	9	0.000405225	0.0327721	Tgfb1	http://amigo.geneontology.org/amigo/term/GO:0007406	Biological process
histone H3-K14 acetylation	GO:0044154	1	9	0.000405225	0.0327721	Brd4	http://amigo.geneontology.org/amigo/term/GO:0044154	Biological process
positive regulation of gamma-delta T cell differentiation	GO:0045588	1	9	0.000405225	0.0327721	Lef1	http://amigo.geneontology.org/amigo/term/GO:0045588	Biological process
replicative senescence	GO:0090399	1	9	0.000405225	0.0327721	Serpine1	http://amigo.geneontology.org/amigo/term/GO:0090399	Biological process
thyroid hormone transport	GO:0070327	1	9	0.000405225	0.0327721	Slc7a5	http://amigo.geneontology.org/amigo/term/GO:0070327	Biological process
regulation of MAP kinase activity	GO:0043405	1	9	0.000405225	0.0327721	Trib3	http://amigo.geneontology.org/amigo/term/GO:0043405	Biological process
T-helper 17 cell lineage commitment	GO:0072540	1	9	0.000405225	0.0327721	Tgfb1	http://amigo.geneontology.org/amigo/term/GO:0072540	Biological process
forebrain development	GO:0030900	2	84	0.000407318	0.0334578	Mecom|Nfib	http://amigo.geneontology.org/amigo/term/GO:0030900	Biological process
cell chemotaxis	GO:0060326	2	84	0.000407318	0.0334578	Lef1|Ackr3	http://amigo.geneontology.org/amigo/term/GO:0060326	Biological process
regulation of protein stability	GO:0031647	2	87	0.000407318	0.035618	Pinx1|Usp36	http://amigo.geneontology.org/amigo/term/GO:0031647	Biological process
response to wounding	GO:0009611	2	87	0.000407318	0.035618	Adm|Vash1	http://amigo.geneontology.org/amigo/term/GO:0009611	Biological process
negative regulation of striated muscle tissue development	GO:0045843	1	10	0.000407318	0.0359901	Lef1	http://amigo.geneontology.org/amigo/term/GO:0045843	Biological process
chorio-allantoic fusion	GO:0060710	1	10	0.000407318	0.0359901	Lef1	http://amigo.geneontology.org/amigo/term/GO:0060710	Biological process
toxin metabolic process	GO:0009404	1	10	0.000407318	0.0359901	Atn1	http://amigo.geneontology.org/amigo/term/GO:0009404	Biological process
transition between fast and slow fiber	GO:0014883	1	10	0.000407318	0.0359901	Tead1	http://amigo.geneontology.org/amigo/term/GO:0014883	Biological process
regulation of T cell receptor signaling pathway	GO:0050856	1	10	0.000407318	0.0359901	Cblb	http://amigo.geneontology.org/amigo/term/GO:0050856	Biological process
extracellular matrix assembly	GO:0085029	1	10	0.000407318	0.0359901	Tgfb1	http://amigo.geneontology.org/amigo/term/GO:0085029	Biological process
regulation of neuroinflammatory response	GO:0150077	1	10	0.000407318	0.0359901	Cd200	http://amigo.geneontology.org/amigo/term/GO:0150077	Biological process
positive regulation of megakaryocyte differentiation	GO:0045654	1	10	0.000407318	0.0359901	Rcor2	http://amigo.geneontology.org/amigo/term/GO:0045654	Biological process
positive regulation of synapse maturation	GO:0090129	1	10	0.000407318	0.0359901	Adgrl1	http://amigo.geneontology.org/amigo/term/GO:0090129	Biological process
pericardium development	GO:0060039	1	10	0.000407318	0.0359901	Mecom	http://amigo.geneontology.org/amigo/term/GO:0060039	Biological process
negative regulation of fatty acid biosynthetic process	GO:0045717	1	10	0.000407318	0.0359901	Trib3	http://amigo.geneontology.org/amigo/term/GO:0045717	Biological process
negative regulation of production of miRNAs involved in gene silencing by miRNA	GO:1903799	1	10	0.000407318	0.0359901	Tgfb1	http://amigo.geneontology.org/amigo/term/GO:1903799	Biological process
protein localization to chromosome, telomeric region	GO:0070198	1	10	0.000407318	0.0359901	Pinx1	http://amigo.geneontology.org/amigo/term/GO:0070198	Biological process
positive regulation of cell proliferation in bone marrow	GO:0071864	1	10	0.000407318	0.0359901	Lef1	http://amigo.geneontology.org/amigo/term/GO:0071864	Biological process
regulation of behavior	GO:0050795	1	10	0.000407318	0.0359901	Htr1b	http://amigo.geneontology.org/amigo/term/GO:0050795	Biological process
maintenance of epithelial cell apical/basal polarity	GO:0045199	1	10	0.000407318	0.0359901	Lin7b	http://amigo.geneontology.org/amigo/term/GO:0045199	Biological process
branching involved in labyrinthine layer morphogenesis	GO:0060670	1	10	0.000407318	0.0359901	Adm	http://amigo.geneontology.org/amigo/term/GO:0060670	Biological process
embryonic heart tube morphogenesis	GO:0003143	1	10	0.000407318	0.0359901	Tead1	http://amigo.geneontology.org/amigo/term/GO:0003143	Biological process
microtubule anchoring at centrosome	GO:0034454	1	10	0.000407318	0.0359901	Nin	http://amigo.geneontology.org/amigo/term/GO:0034454	Biological process
alpha-beta T cell differentiation	GO:0046632	1	10	0.000407318	0.0359901	Lef1	http://amigo.geneontology.org/amigo/term/GO:0046632	Biological process
positive regulation of cardiac muscle cell differentiation	GO:2000727	1	10	0.000407318	0.0359901	Tgfb1	http://amigo.geneontology.org/amigo/term/GO:2000727	Biological process
positive regulation of stem cell population maintenance	GO:1902459	1	10	0.000407318	0.0359901	Tead1	http://amigo.geneontology.org/amigo/term/GO:1902459	Biological process
regulation of RNA metabolic process	GO:0051252	1	10	0.000407318	0.0359901	Pcbp3	http://amigo.geneontology.org/amigo/term/GO:0051252	Biological process
protein-containing complex assembly	GO:0065003	2	90	0.000422472	0.0378307	Tead1|Aimp2	http://amigo.geneontology.org/amigo/term/GO:0065003	Biological process
negative regulation of excitatory postsynaptic potential	GO:0090394	1	11	0.000422472	0.0391975	Celf4	http://amigo.geneontology.org/amigo/term/GO:0090394	Biological process
positive regulation of triglyceride catabolic process	GO:0010898	1	11	0.000422472	0.0391975	Pnpla2	http://amigo.geneontology.org/amigo/term/GO:0010898	Biological process
endodermal cell differentiation	GO:0035987	1	11	0.000422472	0.0391975	Fn1	http://amigo.geneontology.org/amigo/term/GO:0035987	Biological process
actin nucleation	GO:0045010	1	11	0.000422472	0.0391975	Evl	http://amigo.geneontology.org/amigo/term/GO:0045010	Biological process
positive regulation of vasculogenesis	GO:2001214	1	11	0.000422472	0.0391975	Adm	http://amigo.geneontology.org/amigo/term/GO:2001214	Biological process
Peyer's patch development	GO:0048541	1	11	0.000422472	0.0391975	Tcf7l1	http://amigo.geneontology.org/amigo/term/GO:0048541	Biological process
paraxial mesoderm development	GO:0048339	1	11	0.000422472	0.0391975	Tead1	http://amigo.geneontology.org/amigo/term/GO:0048339	Biological process
positive regulation of action potential	GO:0045760	1	11	0.000422472	0.0391975	Kcnip1	http://amigo.geneontology.org/amigo/term/GO:0045760	Biological process
lens fiber cell differentiation	GO:0070306	1	11	0.000422472	0.0391975	Tgfb1	http://amigo.geneontology.org/amigo/term/GO:0070306	Biological process
embryonic foregut morphogenesis	GO:0048617	1	11	0.000422472	0.0391975	Foxp4	http://amigo.geneontology.org/amigo/term/GO:0048617	Biological process
regulation of synaptic vesicle cycle	GO:0098693	1	11	0.000422472	0.0391975	Syn1	http://amigo.geneontology.org/amigo/term/GO:0098693	Biological process
morphogenesis of a branching structure	GO:0001763	1	11	0.000422472	0.0391975	Tgfb1	http://amigo.geneontology.org/amigo/term/GO:0001763	Biological process
response to inorganic substance	GO:0010035	1	11	0.000422472	0.0391975	Gart	http://amigo.geneontology.org/amigo/term/GO:0010035	Biological process
histone H4 deacetylation	GO:0070933	1	11	0.000422472	0.0391975	Rcor2	http://amigo.geneontology.org/amigo/term/GO:0070933	Biological process
neutrophil homeostasis	GO:0001780	1	11	0.000422472	0.0391975	Mecom	http://amigo.geneontology.org/amigo/term/GO:0001780	Biological process
ovulation from ovarian follicle	GO:0001542	1	11	0.000422472	0.0391975	Nos2	http://amigo.geneontology.org/amigo/term/GO:0001542	Biological process
centriole-centriole cohesion	GO:0010457	1	11	0.000422472	0.0391975	Nin	http://amigo.geneontology.org/amigo/term/GO:0010457	Biological process
lymphocyte differentiation	GO:0030098	1	11	0.000422472	0.0391975	Tcf7l1	http://amigo.geneontology.org/amigo/term/GO:0030098	Biological process
cellular response to interferon-gamma	GO:0071346	2	94	0.000436298	0.0408605	Nos2|Evl	http://amigo.geneontology.org/amigo/term/GO:0071346	Biological process
transcription, DNA-templated	GO:0006351	2	95	0.000436508	0.0416319	Myc|Tcerg1	http://amigo.geneontology.org/amigo/term/GO:0006351	Biological process
apoptotic process	GO:0006915	5	565	0.000436508	0.0421929	Mecom|Chac1|Aimp2|Peg10|Trib3	http://amigo.geneontology.org/amigo/term/GO:0006915	Biological process
tongue development	GO:0043586	1	12	0.000436508	0.0423943	Lef1	http://amigo.geneontology.org/amigo/term/GO:0043586	Biological process
histone deubiquitination	GO:0016578	1	12	0.000436508	0.0423943	Usp36	http://amigo.geneontology.org/amigo/term/GO:0016578	Biological process
spermatid differentiation	GO:0048515	1	12	0.000436508	0.0423943	Mast2	http://amigo.geneontology.org/amigo/term/GO:0048515	Biological process
positive regulation of ATP biosynthetic process	GO:2001171	1	12	0.000436508	0.0423943	Myc	http://amigo.geneontology.org/amigo/term/GO:2001171	Biological process
negative regulation of immune response	GO:0050777	1	12	0.000436508	0.0423943	Tgfb1	http://amigo.geneontology.org/amigo/term/GO:0050777	Biological process
regulation of telomere maintenance	GO:0032204	1	12	0.000436508	0.0423943	Myc	http://amigo.geneontology.org/amigo/term/GO:0032204	Biological process
cellular response to interferon-alpha	GO:0035457	1	12	0.000436508	0.0423943	Myc	http://amigo.geneontology.org/amigo/term/GO:0035457	Biological process
negative regulation of synaptic transmission, glutamatergic	GO:0051967	1	12	0.000436508	0.0423943	Htr1b	http://amigo.geneontology.org/amigo/term/GO:0051967	Biological process
interleukin-6 production	GO:0032635	1	12	0.000436508	0.0423943	Nos2	http://amigo.geneontology.org/amigo/term/GO:0032635	Biological process
negative regulation of telomerase activity	GO:0051974	1	12	0.000436508	0.0423943	Pinx1	http://amigo.geneontology.org/amigo/term/GO:0051974	Biological process
positive regulation of production of miRNAs involved in gene silencing by miRNA	GO:1903800	1	12	0.000436508	0.0423943	Tgfb1	http://amigo.geneontology.org/amigo/term/GO:1903800	Biological process
histone monoubiquitination	GO:0010390	1	12	0.000436508	0.0423943	Wac	http://amigo.geneontology.org/amigo/term/GO:0010390	Biological process
calcineurin-NFAT signaling cascade	GO:0033173	1	12	0.000436508	0.0423943	Adgrb2	http://amigo.geneontology.org/amigo/term/GO:0033173	Biological process
negative regulation of angiogenesis	GO:0016525	2	98	0.000446646	0.0439788	Adgrb2|Vash1	http://amigo.geneontology.org/amigo/term/GO:0016525	Biological process
protein localization	GO:0008104	2	100	0.000446646	0.0455702	Nin|Pard3b	http://amigo.geneontology.org/amigo/term/GO:0008104	Biological process
nitric oxide mediated signal transduction	GO:0007263	1	13	0.000446646	0.0455805	Nos2	http://amigo.geneontology.org/amigo/term/GO:0007263	Biological process
amino acid import across plasma membrane	GO:0089718	1	13	0.000446646	0.0455805	Slc7a5	http://amigo.geneontology.org/amigo/term/GO:0089718	Biological process
regulation of transcription involved in G1/S transition of mitotic cell cycle	GO:0000083	1	13	0.000446646	0.0455805	Brd4	http://amigo.geneontology.org/amigo/term/GO:0000083	Biological process
positive regulation of keratinocyte migration	GO:0051549	1	13	0.000446646	0.0455805	Serpine1	http://amigo.geneontology.org/amigo/term/GO:0051549	Biological process
commissural neuron axon guidance	GO:0071679	1	13	0.000446646	0.0455805	Nfib	http://amigo.geneontology.org/amigo/term/GO:0071679	Biological process
placenta blood vessel development	GO:0060674	1	13	0.000446646	0.0455805	Vash1	http://amigo.geneontology.org/amigo/term/GO:0060674	Biological process
glial cell migration	GO:0008347	1	13	0.000446646	0.0455805	Fn1	http://amigo.geneontology.org/amigo/term/GO:0008347	Biological process
tRNA aminoacylation	GO:0043039	1	13	0.000446646	0.0455805	Aars	http://amigo.geneontology.org/amigo/term/GO:0043039	Biological process
negative regulation of macroautophagy	GO:0016242	1	13	0.000446646	0.0455805	Usp36	http://amigo.geneontology.org/amigo/term/GO:0016242	Biological process
negative regulation of neuron migration	GO:2001223	1	13	0.000446646	0.0455805	Olfm1	http://amigo.geneontology.org/amigo/term/GO:2001223	Biological process
receptor catabolic process	GO:0032801	1	13	0.000446646	0.0455805	Tgfb1	http://amigo.geneontology.org/amigo/term/GO:0032801	Biological process
pathway-restricted SMAD protein phosphorylation	GO:0060389	1	13	0.000446646	0.0455805	Tgfb1	http://amigo.geneontology.org/amigo/term/GO:0060389	Biological process
positive regulation of peptidyl-serine phosphorylation	GO:0033138	2	101	0.000453608	0.0463738	Il11|Tgfb1	http://amigo.geneontology.org/amigo/term/GO:0033138	Biological process
negative regulation of epidermal growth factor-activated receptor activity	GO:0007175	1	14	0.000454086	0.0487563	Cblb	http://amigo.geneontology.org/amigo/term/GO:0007175	Biological process
B cell apoptotic process	GO:0001783	1	14	0.000454086	0.0487563	Myc	http://amigo.geneontology.org/amigo/term/GO:0001783	Biological process
phospholipid dephosphorylation	GO:0046839	1	14	0.000454086	0.0487563	Plppr2	http://amigo.geneontology.org/amigo/term/GO:0046839	Biological process
mitochondrial calcium ion transmembrane transport	GO:0006851	1	14	0.000454086	0.0487563	Micu3	http://amigo.geneontology.org/amigo/term/GO:0006851	Biological process
xenobiotic transport	GO:0042908	1	14	0.000454086	0.0487563	Slc7a5	http://amigo.geneontology.org/amigo/term/GO:0042908	Biological process
retina homeostasis	GO:0001895	1	14	0.000454086	0.0487563	Poc1b	http://amigo.geneontology.org/amigo/term/GO:0001895	Biological process
heparan sulfate proteoglycan biosynthetic process	GO:0015012	1	14	0.000454086	0.0487563	Glce	http://amigo.geneontology.org/amigo/term/GO:0015012	Biological process
notochord development	GO:0030903	1	14	0.000454086	0.0487563	Tead1	http://amigo.geneontology.org/amigo/term/GO:0030903	Biological process
regulation of cellular senescence	GO:2000772	1	14	0.000454086	0.0487563	Vash1	http://amigo.geneontology.org/amigo/term/GO:2000772	Biological process
positive regulation of blood coagulation	GO:0030194	1	14	0.000454086	0.0487563	Serpine1	http://amigo.geneontology.org/amigo/term/GO:0030194	Biological process
animal organ regeneration	GO:0031100	1	14	0.000454086	0.0487563	Tgfb1	http://amigo.geneontology.org/amigo/term/GO:0031100	Biological process
negative regulation of protein processing	GO:0010955	1	14	0.000454086	0.0487563	Chac1	http://amigo.geneontology.org/amigo/term/GO:0010955	Biological process
androgen metabolic process	GO:0008209	1	14	0.000454086	0.0487563	Adm	http://amigo.geneontology.org/amigo/term/GO:0008209	Biological process
lymph vessel development	GO:0001945	1	14	0.000454086	0.0487563	Ccbe1	http://amigo.geneontology.org/amigo/term/GO:0001945	Biological process
secondary palate development	GO:0062009	1	14	0.000454086	0.0487563	Lef1	http://amigo.geneontology.org/amigo/term/GO:0062009	Biological process
response to progesterone	GO:0032570	1	14	0.000454086	0.0487563	Tgfb1	http://amigo.geneontology.org/amigo/term/GO:0032570	Biological process
lymphangiogenesis	GO:0001946	1	14	0.000454086	0.0487563	Ccbe1	http://amigo.geneontology.org/amigo/term/GO:0001946	Biological process
cell growth involved in cardiac muscle cell development	GO:0061049	1	14	0.000454086	0.0487563	Sorbs2	http://amigo.geneontology.org/amigo/term/GO:0061049	Biological process
layer formation in cerebral cortex	GO:0021819	1	14	0.000454086	0.0487563	Lrp8	http://amigo.geneontology.org/amigo/term/GO:0021819	Biological process
nucleus	GO:0005634	50	5823	2.72119e-11	4.96778e-11	Luc7l3|Nos2|Smn1|Sox12|Wac|Dnajc21|Ackr3|Atn1|Lef1|Peg10|Mid1|Tgfb1|Rgs20|Slx4|Foxp4|Cep162|Mecom|Aimp2|Ube2d1|Pinx1|Klf3|Rmi2|Trib3|Rrp12|Tead1|Mybl2|Ranbp1|Hivep1|Nfib|Fam195a|Stk40|Tcerg1|Srrm2|Tcf7l1|Basp1|Pcbp3|Brd4|Nabp2|Usp36|Zeb2|Zfp462|Creb5|Celf4|Rcor2|Sf3a2|Myc|Eya2|Zcchc7|Shmt2|Irx2	http://amigo.geneontology.org/amigo/term/GO:0005634	Cellular component
nucleoplasm	GO:0005654	34	2943	3.11869e-11	1.13869e-10	Smn1|Pcdh1|Wac|Atn1|Hist1h2bc|Peg10|Mid1|Nin|Slx4|Rcor2|Aldh1l2|Pinx1|Klf3|Luc7l3|Trib3|Tead1|Mybl2|Hivep1|Nfib|Stk40|Tcerg1|Baiap2l1|Tcf7l1|Nabp2|Usp36|Zeb2|Cblb|Tma16|Pfkfb3|Celf4|Pnpla2|Myc|Ino80e|Sox12	http://amigo.geneontology.org/amigo/term/GO:0005654	Cellular component
cytoplasm	GO:0005737	53	6775	5.66924e-10	3.10492e-10	Nos2|Smn1|Mtss1l|Il11|Aars|Dnajc21|Ackr3|Atn1|Lef1|Adm|Peg10|Mid1|Tgfb1|Rgs20|Nin|Vash1|Cep162|Mecom|Aldh1l2|Aimp2|Ube2d1|Htr1b|Sorbs2|Ranbp1|Phyhipl|Evl|Stk40|Poc1b|Baiap2l1|Fam195a|Rbpms2|Tcf7l1|Srm|Basp1|Iars|Pcbp3|Sprr1a|Chac1|Serpine1|Usp36|Cblb|Cd248|Celf4|Dock5|Pnpla2|Mast2|Sbf2|Pard3b|Myc|Eya2|Shmt2|Kcnip1|Glcci1	http://amigo.geneontology.org/amigo/term/GO:0005737	Cellular component
cytosol	GO:0005829	32	3398	5.56333e-08	6.09382e-08	Nos2|Smn1|Aars|Gnaz|Hist1h2bc|Peg10|Mid1|Iars|Nin|Slx4|Aimp2|Usp36|Rrp12|Ranbp1|Syn1|Stk40|Baiap2l1|Tcf7l1|Asns|Chac1|Nabp2|Rmi2|Zeb2|Cblb|Pfkfb3|Slc7a5|Dock5|Pnpla2|Gart|Zcchc7|Shmt2|Eya2	http://amigo.geneontology.org/amigo/term/GO:0005829	Cellular component
nucleolus	GO:0005730	13	727	6.92264e-07	1.23106e-06	Ino80e|Nin|Tma16|Pinx1|Pcdh1|Brd4|Smn1|Rrp12|Myc|Zeb2|Zcchc7|Usp36|Eya2	http://amigo.geneontology.org/amigo/term/GO:0005730	Cellular component
plasma membrane	GO:0005886	33	4216	1.19422e-06	2.39818e-06	Nos2|Mtss1l|Gnaz|Ackr3|Gpc6|Dock5|Clstn2|Lin7b|Nin|Lrp8|1810055G02Rik|Cd200|Trabd2b|Reep6|Cd248|Baiap2l1|Adgrb2|Fam57a|Sorcs2|Podxl|Rrp12|Basp1|Adgrl1|Slc1a4|Sorbs2|Htr1b|Alpl|Cblb|Slc7a5|Slc7a1|Pnpla2|Ptprk|Kcnip1	http://amigo.geneontology.org/amigo/term/GO:0005886	Cellular component
axon	GO:0030424	9	434	6.79926e-06	1.8619e-05	Tgfb1|Nin|Lrp8|Olfm1|Adgrl1|Cd200|Myc|Ptprk|Syn1	http://amigo.geneontology.org/amigo/term/GO:0030424	Cellular component
cell junction	GO:0030054	12	883	1.22686e-05	4.67822e-05	Lin7b|Slx4|Basp1|Pcdh1|Sorcs2|Mast2|Olfm1|Pard3b|Adgrl1|Sorbs2|Ptprk|Clstn2	http://amigo.geneontology.org/amigo/term/GO:0030054	Cellular component
dendrite	GO:0030425	9	521	1.69902e-05	7.44412e-05	Nin|Lrp8|Gnaz|Kcnip1|Slc1a4|Sorbs2|Ptprk|Htr1b|Syn1	http://amigo.geneontology.org/amigo/term/GO:0030425	Cellular component
cell projection	GO:0042995	13	1088	1.78257e-05	8.1356e-05	Smn1|Evl|Poc1b|Mtss1l|Sorcs2|Olfm1|Podxl|Basp1|Sbf2|Kcnip1|Adgrl1|Sorbs2|Clstn2	http://amigo.geneontology.org/amigo/term/GO:0042995	Cellular component
membrane	GO:0016020	39	6528	2.3125e-05	0.000130872	Lin7b|Gnaz|Ackr3|Gpc6|Dock5|Clstn2|Rgs20|Lrp8|1810055G02Rik|Rrp12|Glce|Trabd2b|Reep6|Micu3|Adgrb2|Tspan18|St3gal1|Fam57a|Plppr2|Sorcs2|Podxl|Cd200|Basp1|Sbf2|Adgrl1|Slc1a4|Sorbs2|Htr1b|Alpl|Cd248|Slc7a5|Slc7a1|Pnpla2|Mast2|Pard3b|Gpr137c|Ptprk|Shmt2|Kcnip1	http://amigo.geneontology.org/amigo/term/GO:0016020	Cellular component
postsynaptic density	GO:0014069	6	331	8.20014e-05	0.000955381	Sorcs2|Adgrl1|Sorbs2|Lrp8|Clstn2|Syn1	http://amigo.geneontology.org/amigo/term/GO:0014069	Cellular component
aminoacyl-tRNA synthetase multienzyme complex	GO:0017101	2	12	8.20014e-05	0.000973057	Iars|Aimp2	http://amigo.geneontology.org/amigo/term/GO:0017101	Cellular component
neuronal cell body	GO:0043025	8	612	8.81868e-05	0.00114305	Tgfb1|Lrp8|Cd200|Olfm1|Slc1a4|Sorbs2|Ptprk|Kcnip1	http://amigo.geneontology.org/amigo/term/GO:0043025	Cellular component
U2-type prespliceosome	GO:0071004	2	15	0.000100177	0.00144477	Luc7l3|Sf3a2	http://amigo.geneontology.org/amigo/term/GO:0071004	Cellular component
extracellular space	GO:0005615	14	1684	0.000107594	0.00159103	Tgfb1|Nos2|Vash1|Fn1|Ccbe1|Il11|Lrp8|2610528A11Rik|Olfm1|Apln|Hist1h2bc|Adm|Serpine1|Alpl	http://amigo.geneontology.org/amigo/term/GO:0005615	Cellular component
microvillus membrane	GO:0031528	2	21	0.000138394	0.00265284	Podxl|Slc7a5	http://amigo.geneontology.org/amigo/term/GO:0031528	Cellular component
transcription regulator complex	GO:0005667	5	298	0.000165141	0.00352184	Rcor2|Lef1|Tead1|Tcf7l1|Sox12	http://amigo.geneontology.org/amigo/term/GO:0005667	Cellular component
nuclear matrix	GO:0016363	3	88	0.000165141	0.00352732	Tcerg1|Basp1|Atn1	http://amigo.geneontology.org/amigo/term/GO:0016363	Cellular component
extracellular region	GO:0005576	13	1684	0.000192812	0.00436476	Tgfb1|St3gal1|Vash1|Fn1|Ccbe1|Il11|Lrp8|2610528A11Rik|Olfm1|Apln|Gpc6|Adm|Serpine1	http://amigo.geneontology.org/amigo/term/GO:0005576	Cellular component
synapse	GO:0045202	8	766	0.00019556	0.00446267	Lin7b|Sorcs2|Olfm1|Gpc6|Adgrl1|Sorbs2|Clstn2|Syn1	http://amigo.geneontology.org/amigo/term/GO:0045202	Cellular component
nuclear speck	GO:0016607	5	319	0.000199871	0.0046705	Mecom|Basp1|Rmi2|Usp36|Luc7l3	http://amigo.geneontology.org/amigo/term/GO:0016607	Cellular component
centrosome	GO:0005813	6	502	0.000255033	0.0072049	Nin|Poc1b|Cep162|Slc1a4|Ranbp1|Adgrb2	http://amigo.geneontology.org/amigo/term/GO:0005813	Cellular component
cell body	GO:0044297	3	119	0.000267688	0.00795721	Podxl|Cd200|Gnaz	http://amigo.geneontology.org/amigo/term/GO:0044297	Cellular component
centriole	GO:0005814	3	119	0.000267688	0.00795721	Nin|Poc1b|Cep162	http://amigo.geneontology.org/amigo/term/GO:0005814	Cellular component
cell surface	GO:0009986	7	679	0.000268017	0.00821254	Tgfb1|Lrp8|Ackr3|Gpc6|Cd200|Ptprk|Clstn2	http://amigo.geneontology.org/amigo/term/GO:0009986	Cellular component
histone deacetylase complex	GO:0000118	2	40	0.000275912	0.00866369	Mecom|Rcor2	http://amigo.geneontology.org/amigo/term/GO:0000118	Cellular component
apical part of cell	GO:0045177	3	126	0.000289945	0.00926313	Nin|Vash1|Reep6	http://amigo.geneontology.org/amigo/term/GO:0045177	Cellular component
axonal growth cone	GO:0044295	2	46	0.000328195	0.0112041	Olfm1|Nin	http://amigo.geneontology.org/amigo/term/GO:0044295	Cellular component
mitochondrial nucleoid	GO:0042645	2	47	0.00033781	0.0116557	Shmt2|Mid1	http://amigo.geneontology.org/amigo/term/GO:0042645	Cellular component
extracellular matrix	GO:0031012	4	267	0.000361238	0.0129889	Tgfb1|Alpl|Fn1|Ccbe1	http://amigo.geneontology.org/amigo/term/GO:0031012	Cellular component
protein-DNA complex	GO:0032993	2	50	0.000361238	0.0130576	Lef1|Sox12	http://amigo.geneontology.org/amigo/term/GO:0032993	Cellular component
chromosome, telomeric region	GO:0000781	2	61	0.000391536	0.0187815	Pinx1|Slx4	http://amigo.geneontology.org/amigo/term/GO:0000781	Cellular component
ERCC4-ERCC1 complex	GO:0070522	1	5	0.000391536	0.0197931	Slx4	http://amigo.geneontology.org/amigo/term/GO:0070522	Cellular component
Holliday junction resolvase complex	GO:0048476	1	5	0.000391536	0.0197931	Slx4	http://amigo.geneontology.org/amigo/term/GO:0048476	Cellular component
external side of apical plasma membrane	GO:0098591	1	5	0.000391536	0.0197931	Slc7a5	http://amigo.geneontology.org/amigo/term/GO:0098591	Cellular component
MPP7-DLG1-LIN7 complex	GO:0097025	1	5	0.000391536	0.0197931	Lin7b	http://amigo.geneontology.org/amigo/term/GO:0097025	Cellular component
collagen-containing extracellular matrix	GO:0062023	4	315	0.000391536	0.0221835	Tgfb1|Gpc6|Fn1|Serpine1	http://amigo.geneontology.org/amigo/term/GO:0062023	Cellular component
fibrinogen complex	GO:0005577	1	6	0.000391536	0.023054	Fn1	http://amigo.geneontology.org/amigo/term/GO:0005577	Cellular component
DNA repair complex	GO:1990391	1	6	0.000391536	0.023054	Rcor2	http://amigo.geneontology.org/amigo/term/GO:1990391	Cellular component
BRISC complex	GO:0070552	1	6	0.000391536	0.023054	Shmt2	http://amigo.geneontology.org/amigo/term/GO:0070552	Cellular component
extrinsic component of cytoplasmic side of plasma membrane	GO:0031234	2	69	0.000391536	0.0234904	Kcnip1|Srm	http://amigo.geneontology.org/amigo/term/GO:0031234	Cellular component
axon cytoplasm	GO:1904115	1	7	0.000391536	0.0263041	Ranbp1	http://amigo.geneontology.org/amigo/term/GO:1904115	Cellular component
Gemini of coiled bodies	GO:0097504	1	7	0.000391536	0.0263041	Smn1	http://amigo.geneontology.org/amigo/term/GO:0097504	Cellular component
microtubule minus-end	GO:0036449	1	7	0.000391536	0.0263041	Nin	http://amigo.geneontology.org/amigo/term/GO:0036449	Cellular component
apical plasma membrane	GO:0016324	4	345	0.000392789	0.0295352	Podxl|Slc7a5|Pard3b|Fn1	http://amigo.geneontology.org/amigo/term/GO:0016324	Cellular component
leading edge membrane	GO:0031256	1	8	0.000392789	0.0295434	Ptprk	http://amigo.geneontology.org/amigo/term/GO:0031256	Cellular component
troponin complex	GO:0005861	1	8	0.000392789	0.0295434	Tnnc2	http://amigo.geneontology.org/amigo/term/GO:0005861	Cellular component
axonemal microtubule	GO:0005879	1	8	0.000392789	0.0295434	Cep162	http://amigo.geneontology.org/amigo/term/GO:0005879	Cellular component
spindle	GO:0005819	2	79	0.000395684	0.0299778	Pinx1|Myc	http://amigo.geneontology.org/amigo/term/GO:0005819	Cellular component
cerebellar mossy fiber	GO:0044300	1	9	0.000405225	0.0327721	Nfib	http://amigo.geneontology.org/amigo/term/GO:0044300	Cellular component
cyclin/CDK positive transcription elongation factor complex	GO:0008024	1	9	0.000405225	0.0327721	Brd4	http://amigo.geneontology.org/amigo/term/GO:0008024	Cellular component
slit diaphragm	GO:0036057	1	9	0.000405225	0.0327721	Podxl	http://amigo.geneontology.org/amigo/term/GO:0036057	Cellular component
centriolar subdistal appendage	GO:0120103	1	9	0.000405225	0.0327721	Nin	http://amigo.geneontology.org/amigo/term/GO:0120103	Cellular component
spindle pole	GO:0000922	2	87	0.000407318	0.035618	Nin|Poc1b	http://amigo.geneontology.org/amigo/term/GO:0000922	Cellular component
extrinsic component of synaptic vesicle membrane	GO:0098850	1	10	0.000407318	0.0359901	Syn1	http://amigo.geneontology.org/amigo/term/GO:0098850	Cellular component
beta-catenin-TCF complex	GO:1990907	1	10	0.000407318	0.0359901	Lef1	http://amigo.geneontology.org/amigo/term/GO:1990907	Cellular component
SMN complex	GO:0032797	1	10	0.000407318	0.0359901	Smn1	http://amigo.geneontology.org/amigo/term/GO:0032797	Cellular component
ciliary transition fiber	GO:0097539	1	10	0.000407318	0.0359901	Nin	http://amigo.geneontology.org/amigo/term/GO:0097539	Cellular component
postsynaptic membrane	GO:0045211	3	219	0.000422472	0.0382279	Sorcs2|Lin7b|Clstn2	http://amigo.geneontology.org/amigo/term/GO:0045211	Cellular component
extracellular exosome	GO:0070062	2	92	0.000422472	0.0393344	Serpine1|Fn1	http://amigo.geneontology.org/amigo/term/GO:0070062	Cellular component
cell-cell junction	GO:0005911	3	222	0.000423695	0.0395256	Pcdh1|Lin7b|Ptprk	http://amigo.geneontology.org/amigo/term/GO:0005911	Cellular component
potassium channel complex	GO:0034705	1	13	0.000446646	0.0455805	Kcnip1	http://amigo.geneontology.org/amigo/term/GO:0034705	Cellular component
Ino80 complex	GO:0031011	1	14	0.000454086	0.0487563	Ino80e	http://amigo.geneontology.org/amigo/term/GO:0031011	Cellular component
protein binding	GO:0005515	45	5183	6.9105e-10	5.34142e-10	Nos2|Smn1|Fn1|Pcdh1|Aars|Atn1|Lef1|Stk40|Tgfb1|Lin7b|Nin|Foxp4|Cep162|Mecom|Lrp8|Aimp2|Ube2d1|Olfm1|Trib3|Cd200|Tead1|Reep6|Hivep1|Adgrb2|Syn1|Evl|Pard3b|Vash1|Sorcs2|Fam195a|Tcf7l1|Basp1|Sbf2|Brd4|Sorbs2|Serpine1|Alpl|Cblb|Pnpla2|Mast2|Sf3a2|Rcor2|Myc|Eya2|Glcci1	http://amigo.geneontology.org/amigo/term/GO:0005515	Molecular function
DNA binding	GO:0003677	25	1725	6.9105e-10	6.30787e-10	Atn1|Hist1h2bc|Lef1|Peg10|Mid1|Foxp4|Mecom|Klf3|Luc7l3|Tead1|Mybl2|Hivep1|Nfib|Tcf7l1|Pcbp3|Brd4|Nabp2|Rmi2|Zeb2|Zfp462|Creb5|Rcor2|Myc|Sox12|Irx2	http://amigo.geneontology.org/amigo/term/GO:0003677	Molecular function
nucleic acid binding	GO:0003676	15	851	1.65938e-07	2.12055e-07	Zfp462|Aars|Mecom|Zcchc7|Celf4|Rbpms2|Dnajc21|Pinx1|Klf3|Pcbp3|Sorbs2|Nabp2|Hivep1|Peg10|Zeb2	http://amigo.geneontology.org/amigo/term/GO:0003676	Molecular function
DNA-binding transcription activator activity, RNA polymerase II-specific	GO:0001228	10	490	3.04598e-06	7.22894e-06	Nfib|Tead1|Mecom|Sox12|Creb5|Tcf7l1|Lef1|Mybl2|Myc|Zeb2	http://amigo.geneontology.org/amigo/term/GO:0001228	Molecular function
identical protein binding	GO:0042802	18	1767	9.10634e-06	2.65992e-05	Tgfb1|Nos2|Smn1|Foxp4|Fn1|Tcerg1|Creb5|Rbpms2|Tcf7l1|Asns|Olfm1|Sbf2|Apln|Hist1h2bc|Pycr1|Sorbs2|Shmt2|Syn1	http://amigo.geneontology.org/amigo/term/GO:0042802	Molecular function
DNA-binding transcription factor activity, RNA polymerase II-specific	GO:0000981	8	364	1.09759e-05	3.68581e-05	Nfib|Myc|Sox12|Klf3|Lef1|Mybl2|Tead1|Irx2	http://amigo.geneontology.org/amigo/term/GO:0000981	Molecular function
DNA-binding transcription repressor activity, RNA polymerase II-specific	GO:0001227	7	266	1.09759e-05	3.80714e-05	Foxp4|Tcf7l1|Pcbp3|Myc|Irx2|Hivep1|Zeb2	http://amigo.geneontology.org/amigo/term/GO:0001227	Molecular function
calcium ion binding	GO:0005509	10	613	1.22686e-05	4.71224e-05	Cblb|Nin|Ccbe1|Cd248|Lrp8|Kcnip1|Tnnc2|Glce|Micu3|Clstn2	http://amigo.geneontology.org/amigo/term/GO:0005509	Molecular function
metal ion binding	GO:0046872	24	3098	1.89981e-05	9.01752e-05	Nos2|Aars|Dnajc21|Peg10|Slx4|Foxp4|Mecom|Klf3|Tnnc2|Glce|Trabd2b|Alpl|Micu3|Hivep1|Gnaz|Ddah1|Zeb2|Cblb|Zfp462|Mast2|Gart|Zcchc7|Kcnip1|Eya2	http://amigo.geneontology.org/amigo/term/GO:0046872	Molecular function
amino acid binding	GO:0016597	3	30	3.02545e-05	0.000182267	Aars|Ddah1|Shmt2	http://amigo.geneontology.org/amigo/term/GO:0016597	Molecular function
cis-regulatory region sequence-specific DNA binding	GO:0000987	4	85	3.39076e-05	0.000229036	Lef1|Tead1|Myc|Tcf7l1	http://amigo.geneontology.org/amigo/term/GO:0000987	Molecular function
beta-catenin binding	GO:0008013	4	90	3.82512e-05	0.000282418	Ptprk|Nos2|Lef1|Tcf7l1	http://amigo.geneontology.org/amigo/term/GO:0008013	Molecular function
sequence-specific double-stranded DNA binding	GO:1990837	8	511	4.26343e-05	0.00036055	Nfib|Sox12|Creb5|Tcf7l1|Klf3|Lef1|Mybl2|Tead1	http://amigo.geneontology.org/amigo/term/GO:1990837	Molecular function
transcription corepressor activity	GO:0003714	5	179	4.26343e-05	0.000389129	Tcerg1|Basp1|Rcor2|Atn1|Trib3	http://amigo.geneontology.org/amigo/term/GO:0003714	Molecular function
RNA polymerase II cis-regulatory region sequence-specific DNA binding	GO:0000978	9	669	4.92378e-05	0.000460054	Nfib|Tead1|Myc|Foxp4|Mecom|Tcf7l1|Lef1|Mybl2|Hivep1	http://amigo.geneontology.org/amigo/term/GO:0000978	Molecular function
DNA-binding transcription factor activity	GO:0003700	9	738	8.20014e-05	0.000913875	Nfib|Foxp4|Mecom|Creb5|Tcerg1|Tcf7l1|Myc|Tead1|Lef1	http://amigo.geneontology.org/amigo/term/GO:0003700	Molecular function
aminoacyl-tRNA editing activity	GO:0002161	2	12	8.20014e-05	0.000973057	Iars|Aars	http://amigo.geneontology.org/amigo/term/GO:0002161	Molecular function
ligase activity	GO:0016874	4	128	8.42767e-05	0.00101544	Gart|Iars|Aars|Asns	http://amigo.geneontology.org/amigo/term/GO:0016874	Molecular function
mRNA binding	GO:0003729	5	227	8.79107e-05	0.00110529	Srrm2|Celf4|Rbpms2|Pcbp3|Luc7l3	http://amigo.geneontology.org/amigo/term/GO:0003729	Molecular function
neutral amino acid transmembrane transporter activity	GO:0015175	2	14	9.58649e-05	0.00127757	Slc1a4|Slc7a5	http://amigo.geneontology.org/amigo/term/GO:0015175	Molecular function
gamma-catenin binding	GO:0045295	2	15	0.000100177	0.00144477	Lef1|Ptprk	http://amigo.geneontology.org/amigo/term/GO:0045295	Molecular function
actin binding	GO:0003779	6	363	0.000103867	0.00151695	Nos2|Evl|Vash1|Mtss1l|Baiap2l1|Tnnc2	http://amigo.geneontology.org/amigo/term/GO:0003779	Molecular function
proline-rich region binding	GO:0070064	2	20	0.000129094	0.00242743	Baiap2l1|Tcerg1	http://amigo.geneontology.org/amigo/term/GO:0070064	Molecular function
calcium-dependent protein binding	GO:0048306	3	86	0.00016274	0.00331325	Lrp8|Tnnc2|Syn1	http://amigo.geneontology.org/amigo/term/GO:0048306	Molecular function
transcription regulatory region sequence-specific DNA binding	GO:0000976	5	299	0.000165787	0.00357138	Klf3|Basp1|Sox12|Lef1|Tcf7l1	http://amigo.geneontology.org/amigo/term/GO:0000976	Molecular function
catalytic activity	GO:0003824	6	463	0.000206469	0.00493776	Mthfd2|Aldh1l2|Gart|Mid1|Shmt2|Alpl	http://amigo.geneontology.org/amigo/term/GO:0003824	Molecular function
amino acid transmembrane transporter activity	GO:0015171	2	33	0.000236143	0.00607852	Slc7a5|Slc7a1	http://amigo.geneontology.org/amigo/term/GO:0015171	Molecular function
aminoacyl-tRNA ligase activity	GO:0004812	2	38	0.000267688	0.00788267	Iars|Aars	http://amigo.geneontology.org/amigo/term/GO:0004812	Molecular function
GTPase activator activity	GO:0005096	4	237	0.000276647	0.00873727	Mtss1l|Rgs20|Ranbp1|Dock5	http://amigo.geneontology.org/amigo/term/GO:0005096	Molecular function
chromatin binding	GO:0003682	6	528	0.000285984	0.00908437	Wac|Tcf7l1|Rcor2|Brd4|Lef1|Shmt2	http://amigo.geneontology.org/amigo/term/GO:0003682	Molecular function
protease binding	GO:0002020	3	128	0.000296312	0.00965785	Serpine1|Fn1|Ccbe1	http://amigo.geneontology.org/amigo/term/GO:0002020	Molecular function
phosphatase activity	GO:0016791	3	129	0.000296312	0.00985883	Ptprk|Plppr2|Alpl	http://amigo.geneontology.org/amigo/term/GO:0016791	Molecular function
E-box binding	GO:0070888	2	47	0.00033781	0.0116557	Myc|Tcf7l1	http://amigo.geneontology.org/amigo/term/GO:0070888	Molecular function
phosphatase binding	GO:0019902	2	53	0.000391536	0.014529	Mast2|Sbf2	http://amigo.geneontology.org/amigo/term/GO:0019902	Molecular function
double-stranded DNA binding	GO:0003690	3	152	0.000391536	0.015161	Nfib|Myc|Pcbp3	http://amigo.geneontology.org/amigo/term/GO:0003690	Molecular function
hydrolase activity	GO:0016787	11	1555	0.000391536	0.0155752	Vash1|Mthfd2|Plppr2|Eya2|Pnpla2|Trabd2b|Mid1|Ptprk|Ddah1|Usp36|Alpl	http://amigo.geneontology.org/amigo/term/GO:0016787	Molecular function
amyloid-beta binding	GO:0001540	2	58	0.000391536	0.0171319	Olfm1|Lrp8	http://amigo.geneontology.org/amigo/term/GO:0001540	Molecular function
L-leucine transmembrane transporter activity	GO:0015190	1	5	0.000391536	0.0197931	Slc7a5	http://amigo.geneontology.org/amigo/term/GO:0015190	Molecular function
telomerase inhibitor activity	GO:0010521	1	5	0.000391536	0.0197931	Pinx1	http://amigo.geneontology.org/amigo/term/GO:0010521	Molecular function
fructose-2,6-bisphosphate 2-phosphatase activity	GO:0004331	1	5	0.000391536	0.0197931	Pfkfb3	http://amigo.geneontology.org/amigo/term/GO:0004331	Molecular function
L-arginine transmembrane transporter activity	GO:0061459	1	5	0.000391536	0.0197931	Slc7a1	http://amigo.geneontology.org/amigo/term/GO:0061459	Molecular function
L-lysine transmembrane transporter activity	GO:0015189	1	5	0.000391536	0.0197931	Slc7a1	http://amigo.geneontology.org/amigo/term/GO:0015189	Molecular function
estrogen receptor activity	GO:0030284	1	5	0.000391536	0.0197931	Lef1	http://amigo.geneontology.org/amigo/term/GO:0030284	Molecular function
crossover junction endodeoxyribonuclease activity	GO:0008821	1	5	0.000391536	0.0197931	Slx4	http://amigo.geneontology.org/amigo/term/GO:0008821	Molecular function
mercury ion binding	GO:0045340	1	5	0.000391536	0.0197931	Fn1	http://amigo.geneontology.org/amigo/term/GO:0045340	Molecular function
beta-galactoside (CMP) alpha-2,3-sialyltransferase activity	GO:0003836	1	5	0.000391536	0.0197931	St3gal1	http://amigo.geneontology.org/amigo/term/GO:0003836	Molecular function
tRNA binding	GO:0000049	2	63	0.000391536	0.019917	Iars|Aars	http://amigo.geneontology.org/amigo/term/GO:0000049	Molecular function
L-serine transmembrane transporter activity	GO:0015194	1	6	0.000391536	0.023054	Slc1a4	http://amigo.geneontology.org/amigo/term/GO:0015194	Molecular function
basic amino acid transmembrane transporter activity	GO:0015174	1	6	0.000391536	0.023054	Slc7a1	http://amigo.geneontology.org/amigo/term/GO:0015174	Molecular function
alkaline phosphatase activity	GO:0004035	1	6	0.000391536	0.023054	Alpl	http://amigo.geneontology.org/amigo/term/GO:0004035	Molecular function
cAMP-dependent protein kinase regulator activity	GO:0008603	1	6	0.000391536	0.023054	Nos2	http://amigo.geneontology.org/amigo/term/GO:0008603	Molecular function
L-ornithine transmembrane transporter activity	GO:0000064	1	6	0.000391536	0.023054	Slc7a1	http://amigo.geneontology.org/amigo/term/GO:0000064	Molecular function
extracellular matrix protein binding	GO:1990430	1	6	0.000391536	0.023054	Cd248	http://amigo.geneontology.org/amigo/term/GO:1990430	Molecular function
voltage-gated calcium channel activity involved in regulation of presynaptic cytosolic calcium levels	GO:0099626	1	6	0.000391536	0.023054	Htr1b	http://amigo.geneontology.org/amigo/term/GO:0099626	Molecular function
protein domain specific binding	GO:0019904	4	321	0.000391536	0.0235525	Basp1|Sorbs2|Atn1|Lin7b	http://amigo.geneontology.org/amigo/term/GO:0019904	Molecular function
G protein-coupled receptor binding	GO:0001664	2	71	0.000391536	0.0247358	2610528A11Rik|Gnaz	http://amigo.geneontology.org/amigo/term/GO:0001664	Molecular function
nucleotide binding	GO:0000166	11	1672	0.000391536	0.0249541	Iars|Nin|Stk40|Aars|Asns|Gnaz|Ube2d1|Mast2|Arl15|Gart|Srm	http://amigo.geneontology.org/amigo/term/GO:0000166	Molecular function
sequence-specific DNA binding	GO:0043565	6	672	0.000391536	0.0261548	Foxp4|Tcf7l1|Lef1|Irx2|Myc|Zeb2	http://amigo.geneontology.org/amigo/term/GO:0043565	Molecular function
thyroid hormone transmembrane transporter activity	GO:0015349	1	7	0.000391536	0.0263041	Slc7a5	http://amigo.geneontology.org/amigo/term/GO:0015349	Molecular function
structural constituent of skin epidermis	GO:0030280	1	7	0.000391536	0.0263041	Sprr1a	http://amigo.geneontology.org/amigo/term/GO:0030280	Molecular function
ubiquitin-like protein conjugating enzyme binding	GO:0044390	1	7	0.000391536	0.0263041	Tcerg1	http://amigo.geneontology.org/amigo/term/GO:0044390	Molecular function
pyrophosphatase activity	GO:0016462	1	7	0.000391536	0.0263041	Alpl	http://amigo.geneontology.org/amigo/term/GO:0016462	Molecular function
arginine binding	GO:0034618	1	7	0.000391536	0.0263041	Nos2	http://amigo.geneontology.org/amigo/term/GO:0034618	Molecular function
zinc ion binding	GO:0008270	6	682	0.000392789	0.0278232	Hivep1|Dnajc21|Ddah1|Zcchc7|Shmt2|Peg10	http://amigo.geneontology.org/amigo/term/GO:0008270	Molecular function
magnesium ion binding	GO:0000287	3	195	0.000392789	0.0286562	Mast2|Mthfd2|Eya2	http://amigo.geneontology.org/amigo/term/GO:0000287	Molecular function
type II transforming growth factor beta receptor binding	GO:0005114	1	8	0.000392789	0.0295434	Tgfb1	http://amigo.geneontology.org/amigo/term/GO:0005114	Molecular function
NADPH-hemoprotein reductase activity	GO:0003958	1	8	0.000392789	0.0295434	Nos2	http://amigo.geneontology.org/amigo/term/GO:0003958	Molecular function
5'-flap endonuclease activity	GO:0017108	1	8	0.000392789	0.0295434	Slx4	http://amigo.geneontology.org/amigo/term/GO:0017108	Molecular function
protein binding involved in heterotypic cell-cell adhesion	GO:0086080	1	8	0.000392789	0.0295434	Cd200	http://amigo.geneontology.org/amigo/term/GO:0086080	Molecular function
C-X-C chemokine receptor activity	GO:0016494	1	8	0.000392789	0.0295434	Ackr3	http://amigo.geneontology.org/amigo/term/GO:0016494	Molecular function
phosphatase regulator activity	GO:0019208	1	8	0.000392789	0.0295434	Sbf2	http://amigo.geneontology.org/amigo/term/GO:0019208	Molecular function
L-aspartate transmembrane transporter activity	GO:0015183	1	9	0.000405225	0.0327721	Slc1a4	http://amigo.geneontology.org/amigo/term/GO:0015183	Molecular function
L-alanine transmembrane transporter activity	GO:0015180	1	9	0.000405225	0.0327721	Slc1a4	http://amigo.geneontology.org/amigo/term/GO:0015180	Molecular function
L-proline transmembrane transporter activity	GO:0015193	1	9	0.000405225	0.0327721	Slc1a4	http://amigo.geneontology.org/amigo/term/GO:0015193	Molecular function
protein kinase binding	GO:0019901	5	530	0.000407318	0.033585	Cblb|Nos2|Syn1|Ptprk|Trib3	http://amigo.geneontology.org/amigo/term/GO:0019901	Molecular function
type I transforming growth factor beta receptor binding	GO:0034713	1	10	0.000407318	0.0359901	Tgfb1	http://amigo.geneontology.org/amigo/term/GO:0034713	Molecular function
cobalt ion binding	GO:0050897	1	10	0.000407318	0.0359901	Shmt2	http://amigo.geneontology.org/amigo/term/GO:0050897	Molecular function
armadillo repeat domain binding	GO:0070016	1	10	0.000407318	0.0359901	Lef1	http://amigo.geneontology.org/amigo/term/GO:0070016	Molecular function
low-density lipoprotein particle receptor activity	GO:0005041	1	10	0.000407318	0.0359901	Lrp8	http://amigo.geneontology.org/amigo/term/GO:0005041	Molecular function
G-rich strand telomeric DNA binding	GO:0098505	1	10	0.000407318	0.0359901	Nabp2	http://amigo.geneontology.org/amigo/term/GO:0098505	Molecular function
cytokine activity	GO:0005125	3	221	0.000422472	0.0390906	Il11|2610528A11Rik|Tgfb1	http://amigo.geneontology.org/amigo/term/GO:0005125	Molecular function
histone methyltransferase activity (H3-K9 specific)	GO:0046974	1	11	0.000422472	0.0391975	Mecom	http://amigo.geneontology.org/amigo/term/GO:0046974	Molecular function
high-density lipoprotein particle binding	GO:0008035	1	11	0.000422472	0.0391975	Lrp8	http://amigo.geneontology.org/amigo/term/GO:0008035	Molecular function
peptidase activator activity	GO:0016504	1	11	0.000422472	0.0391975	Fn1	http://amigo.geneontology.org/amigo/term/GO:0016504	Molecular function
transcription factor binding	GO:0008134	4	380	0.000425165	0.0397403	Lef1|Myc|Tcf7l1|Eya2	http://amigo.geneontology.org/amigo/term/GO:0008134	Molecular function
profilin binding	GO:0005522	1	12	0.000436508	0.0423943	Evl	http://amigo.geneontology.org/amigo/term/GO:0005522	Molecular function
RNA polymerase II CTD heptapeptide repeat kinase activity	GO:0008353	1	12	0.000436508	0.0423943	Brd4	http://amigo.geneontology.org/amigo/term/GO:0008353	Molecular function
proteoglycan binding	GO:0043394	1	12	0.000436508	0.0423943	Fn1	http://amigo.geneontology.org/amigo/term/GO:0043394	Molecular function
phosphatidylinositol binding	GO:0035091	2	97	0.000443878	0.0431911	Sbf2|Pard3b	http://amigo.geneontology.org/amigo/term/GO:0035091	Molecular function
ATP binding	GO:0005524	9	1384	0.00044421	0.0433045	Iars|Stk40|Aars|Asns|Ube2d1|Mast2|Trib3|Gart|Srm	http://amigo.geneontology.org/amigo/term/GO:0005524	Molecular function
protein tyrosine phosphatase activity	GO:0004725	2	98	0.000446646	0.0439788	Ptprk|Eya2	http://amigo.geneontology.org/amigo/term/GO:0004725	Molecular function
phosphate ion binding	GO:0042301	1	13	0.000446646	0.0455805	Mthfd2	http://amigo.geneontology.org/amigo/term/GO:0042301	Molecular function
pre-mRNA binding	GO:0036002	1	13	0.000446646	0.0455805	Celf4	http://amigo.geneontology.org/amigo/term/GO:0036002	Molecular function
lipid phosphatase activity	GO:0042577	1	13	0.000446646	0.0455805	Plppr2	http://amigo.geneontology.org/amigo/term/GO:0042577	Molecular function
phosphatidate phosphatase activity	GO:0008195	1	13	0.000446646	0.0455805	Plppr2	http://amigo.geneontology.org/amigo/term/GO:0008195	Molecular function
translation repressor activity, mRNA regulatory element binding	GO:0000900	1	13	0.000446646	0.0455805	Shmt2	http://amigo.geneontology.org/amigo/term/GO:0000900	Molecular function
C2H2 zinc finger domain binding	GO:0070742	1	13	0.000446646	0.0455805	Lef1	http://amigo.geneontology.org/amigo/term/GO:0070742	Molecular function
serotonin binding	GO:0051378	1	14	0.000454086	0.0487563	Htr1b	http://amigo.geneontology.org/amigo/term/GO:0051378	Molecular function
oxidoreductase activity, acting on paired donors, with incorporation or reduction of molecular oxygen, NAD(P)H as one donor, and incorporation of one atom of oxygen	GO:0016709	1	14	0.000454086	0.0487563	Nos2	http://amigo.geneontology.org/amigo/term/GO:0016709	Molecular function
DNA-binding transcription factor inhibitor activity	GO:0140416	1	14	0.000454086	0.0487563	Nfib	http://amigo.geneontology.org/amigo/term/GO:0140416	Molecular function
DNA binding, bending	GO:0008301	1	14	0.000454086	0.0487563	Lef1	http://amigo.geneontology.org/amigo/term/GO:0008301	Molecular function
toxic substance binding	GO:0015643	1	14	0.000454086	0.0487563	Adgrl1	http://amigo.geneontology.org/amigo/term/GO:0015643	Molecular function
GDP-dissociation inhibitor activity	GO:0005092	1	14	0.000454086	0.0487563	Ranbp1	http://amigo.geneontology.org/amigo/term/GO:0005092	Molecular function
signaling receptor binding	GO:0005102	4	407	0.000454086	0.0488267	Apln|Serpine1|Fn1|Srm	http://amigo.geneontology.org/amigo/term/GO:0005102	Molecular function

## Sheet: W5CC-up-Lv2
Term	ID	Input number	Background number	p-value	FDR	Input	Hyperlink	Classification
positive regulation of transcription by RNA polymerase II	GO:0045944	33	1208	1.49867e-14	4.26934e-12	E2f7|Il11|Rbpj|Tcerg1|Fadd|Ptbp1|Lef1|Klf13|Tgfb1|Foxp1|Mecom|Mkl1|Csrnp2|Klf7|Klf3|Tcf12|Atf5|Atf4|Tead1|Mybl2|Hivep1|Rara|Nfib|Phf10|Tcf7l1|E2f8|Rela|Zeb2|Zfp462|Creb5|Sf1|Myc|Sox12	http://amigo.geneontology.org/amigo/term/GO:0045944	Biological process
negative regulation of transcription by RNA polymerase II	GO:0000122	27	853	7.36134e-14	1.86405e-11	E2f7|Pcgf2|Rbpj|Tcerg1|Atn1|Lef1|Rela|Tgfb1|Foxp1|Foxp4|Klf7|Klf3|Trib3|Atf5|Atf4|Hivep1|Rara|Nfib|Ccne1|Tcf7l1|E2f8|Pcbp3|Zeb2|Skil|Ctnnbip1|Myc|Irx2	http://amigo.geneontology.org/amigo/term/GO:0000122	Biological process
positive regulation of transcription, DNA-templated	GO:0045893	20	626	5.57445e-11	7.47304e-09	Rara|Nfib|Igf1r|Foxp1|Tgfb1|Mecom|Creb5|Wac|Tcf7l1|Sf1|Mkl1|Klf7|Rbpj|Tcf12|Atf5|Atf4|Lef1|Tead1|Myc|Rela	http://amigo.geneontology.org/amigo/term/GO:0045893	Biological process
cell migration	GO:0016477	11	264	2.32408e-08	1.71404e-06	Tgfbr3|Tgfb1|Pvr|Cd248|Dock5|Podxl|Atn1|Gpc6|Cdh2|Ptprk|Sh3kbp1	http://amigo.geneontology.org/amigo/term/GO:0016477	Biological process
negative regulation of cell population proliferation	GO:0008285	13	390	3.03145e-08	2.15896e-06	Rara|Nfib|Tgfb1|Rbpj|Aimp2|Klf13|E2f7|Cd200|Atf5|Ndrg1|Adm|Ptprk|Ddah1	http://amigo.geneontology.org/amigo/term/GO:0008285	Biological process
regulation of gene expression	GO:0010468	14	458	3.44352e-08	2.32753e-06	Tgfb1|Zfp462|Stk40|Fn1|Mecom|Rbpj|Zfp580|Mapk6|Pcbp3|Atf5|Myc|Igf2bp2|Atp7a|Tead1	http://amigo.geneontology.org/amigo/term/GO:0010468	Biological process
regulation of cell population proliferation	GO:0042127	10	221	3.9948e-08	2.52893e-06	Tgfb1|Nos2|Mecom|Rbpj|Kctd11|Srm|Atf5|Ndrg1|Tead1|Serpine1	http://amigo.geneontology.org/amigo/term/GO:0042127	Biological process
positive regulation of cell population proliferation	GO:0008284	15	545	6.33e-08	3.50946e-06	Tgfa|Rara|Igf1r|Myc|Fn1|Tgfb1|Il11|Rbpj|Tgfbr3|Apln|Rela|Lef1|Adm|Cd248|Shmt2	http://amigo.geneontology.org/amigo/term/GO:0008284	Biological process
negative regulation of transcription, DNA-templated	GO:0045892	15	546	6.60825e-08	3.58576e-06	Rara|Tgfb1|Foxp1|Phf10|Mecom|Rbpj|Tcf7l1|Rcor2|Basp1|Rela|Trib3|Atf5|Lef1|Ptprk|Hivep1	http://amigo.geneontology.org/amigo/term/GO:0045892	Biological process
protein phosphorylation	GO:0006468	15	556	8.36694e-08	4.43448e-06	Rara|Tgfb1|St3gal1|Stk40|Nek1|Ccne1|Bmp2k|Srm|Pxk|Mast2|Mapk6|Igf1r|Trib3|Brd4|Csnk2a2	http://amigo.geneontology.org/amigo/term/GO:0006468	Biological process
angiogenesis	GO:0001525	10	251	1.46848e-07	7.43702e-06	Tgfa|Tgfbr3|Fn1|Vash1|Ccbe1|Rbpj|Ackr3|Apln|Col4a1|Nrp2	http://amigo.geneontology.org/amigo/term/GO:0001525	Biological process
regulation of transcription, DNA-templated	GO:0006355	21	1075	1.65286e-07	8.01463e-06	Rara|Nfib|Emsy|Foxp1|Tead1|Foxp4|Lrrfip2|Sox12|Creb5|Tcf7l1|E2f8|E2f7|Rbpj|Sf1|Atf5|Atf4|Lef1|Mybl2|Myc|Rela|Irx2	http://amigo.geneontology.org/amigo/term/GO:0006355	Biological process
nervous system development	GO:0007399	12	427	6.99923e-07	2.75829e-05	Kctd11|Igf2bp2|Phf10|Fn1|Zswim6|Glrb|Tcf7l1|Olfm1|Smn1|Tcf12|Chac1|Nrp2	http://amigo.geneontology.org/amigo/term/GO:0007399	Biological process
regulation of cell cycle	GO:0051726	7	130	7.50709e-07	2.89977e-05	E2f7|Mecom|Ccne1|E2f8|Bop1|Atf5|Csnk2a2	http://amigo.geneontology.org/amigo/term/GO:0051726	Biological process
positive regulation of gene expression	GO:0010628	13	528	1.40209e-06	4.84147e-05	Rara|Tgfb1|Vash1|Fn1|Rbpj|Zfp580|Tcf7l1|Sf1|Myc|Tcf12|Atf4|Lef1|Serpine1	http://amigo.geneontology.org/amigo/term/GO:0010628	Biological process
negative regulation of DNA binding	GO:0043392	4	31	2.16656e-06	7.09278e-05	Nfib|Lef1|Zfp462|Ctnnbip1	http://amigo.geneontology.org/amigo/term/GO:0043392	Biological process
lymph node development	GO:0048535	4	31	2.16656e-06	7.09278e-05	Tgfb1|Spns2|Cd248|Fadd	http://amigo.geneontology.org/amigo/term/GO:0048535	Biological process
cell-cell adhesion	GO:0098609	7	151	2.22096e-06	7.18127e-05	Pvr|Lpp|Pkp4|Icam1|Cd200|Fblim1|Cdh2	http://amigo.geneontology.org/amigo/term/GO:0098609	Biological process
cellular response to DNA damage stimulus	GO:0006974	12	488	3.01666e-06	9.54857e-05	E2f7|Emsy|Rad23b|Slx4|Nek1|Wac|Smc6|Eya2|Myc|Paxip1|Nabp2|Mid1	http://amigo.geneontology.org/amigo/term/GO:0006974	Biological process
cell adhesion	GO:0007155	13	572	3.44844e-06	0.000105925	Pvr|Ackr3|Icam1|Fn1|Pcdh1|Lpp|Podxl|Pkp4|Pard3b|Fblim1|Cdh2|Ptprk|Clstn2	http://amigo.geneontology.org/amigo/term/GO:0007155	Biological process
lymphocyte homeostasis	GO:0002260	3	12	3.61836e-06	0.000108503	Spns2|Skil|Sos1	http://amigo.geneontology.org/amigo/term/GO:0002260	Biological process
regulation of oxidative phosphorylation	GO:0002082	3	12	3.61836e-06	0.000108503	Myc|Atp7a|Shmt2	http://amigo.geneontology.org/amigo/term/GO:0002082	Biological process
positive regulation of neuron differentiation	GO:0045666	6	112	3.77541e-06	0.000111742	Rara|Kctd11|Nin|Socs2|Tcf7l1|Tcf12	http://amigo.geneontology.org/amigo/term/GO:0045666	Biological process
epithelial to mesenchymal transition	GO:0001837	4	36	4.133e-06	0.000120758	Tgfbr3|Tgfb1|Lef1|Rbpj	http://amigo.geneontology.org/amigo/term/GO:0001837	Biological process
Wnt signaling pathway	GO:0016055	8	224	4.53062e-06	0.000127473	Myc|Lrrfip2|Ccne1|Tcf7l1|Ctnnbip1|Lef1|Trabd2b|Csnk2a2	http://amigo.geneontology.org/amigo/term/GO:0016055	Biological process
vasculogenesis	GO:0001570	5	72	4.87426e-06	0.0001344	Tgfbr3|Tgfb1|Adm|Ackr3|Paxip1	http://amigo.geneontology.org/amigo/term/GO:0001570	Biological process
positive regulation of epithelial cell proliferation	GO:0050679	5	77	7.0643e-06	0.000180894	Tgfa|Tgfb1|Myc|Foxp1|Atp7a	http://amigo.geneontology.org/amigo/term/GO:0050679	Biological process
transforming growth factor beta receptor signaling pathway	GO:0007179	5	79	8.26674e-06	0.00020258	Tgfbr3|Tgfb1|Ltbp4|Ptprk|Skil	http://amigo.geneontology.org/amigo/term/GO:0007179	Biological process
regulation of Rho protein signal transduction	GO:0035023	5	79	8.26674e-06	0.00020258	Arhgef10|Itsn1|Cdh2|Sos1|Farp1	http://amigo.geneontology.org/amigo/term/GO:0035023	Biological process
multicellular organism growth	GO:0035264	6	126	8.50772e-06	0.000206267	Rara|Stk40|Sos1|Nek1|Atn1|Atf5	http://amigo.geneontology.org/amigo/term/GO:0035264	Biological process
blood vessel remodeling	GO:0001974	4	43	9.58849e-06	0.000227627	Tgfbr3|Tgm2|Atp7a|Rbpj	http://amigo.geneontology.org/amigo/term/GO:0001974	Biological process
positive regulation of pri-miRNA transcription by RNA polymerase II	GO:1902895	4	44	1.06252e-05	0.000247091	Tgfb1|Tead1|Apln|Rela	http://amigo.geneontology.org/amigo/term/GO:1902895	Biological process
heart development	GO:0007507	8	255	1.30925e-05	0.000298379	Tgfb1|Foxp1|Foxp4|Fn1|Rbpj|Tead1|Adm|Nrp2	http://amigo.geneontology.org/amigo/term/GO:0007507	Biological process
negative regulation of epithelial cell migration	GO:0010633	3	18	1.38011e-05	0.00030836	Tgfbr3|Evl|Mcc	http://amigo.geneontology.org/amigo/term/GO:0010633	Biological process
peptide cross-linking	GO:0018149	3	18	1.38011e-05	0.00030836	Sprr1a|Tgm2|Fn1	http://amigo.geneontology.org/amigo/term/GO:0018149	Biological process
dendrite morphogenesis	GO:0048813	4	48	1.52321e-05	0.000337029	Klf7|Lrp8|Atp7a|Farp1	http://amigo.geneontology.org/amigo/term/GO:0048813	Biological process
placenta development	GO:0001890	4	49	1.65532e-05	0.000362738	E2f7|Serpine1|Peg10|E2f8	http://amigo.geneontology.org/amigo/term/GO:0001890	Biological process
negative regulation of cell-cell adhesion	GO:0022408	3	20	1.94887e-05	0.000406776	Podxl|Tgfb1|Lef1	http://amigo.geneontology.org/amigo/term/GO:0022408	Biological process
regulation of cell shape	GO:0008360	6	150	2.50127e-05	0.000504459	Fn1|Icam1|Rhobtb1|Fblim1|Sh3kbp1|Myo10	http://amigo.geneontology.org/amigo/term/GO:0008360	Biological process
positive regulation of interleukin-8 production	GO:0032757	4	54	2.56464e-05	0.000512703	Rela|Zfp580|Serpine1|Fadd	http://amigo.geneontology.org/amigo/term/GO:0032757	Biological process
negative regulation of gene expression	GO:0010629	9	354	2.84444e-05	0.000563695	Rara|Tgfb1|Nos2|Slc7a5|Rcor2|Tgfbr3|Apln|Myc|Serpine1	http://amigo.geneontology.org/amigo/term/GO:0010629	Biological process
cellular amino acid biosynthetic process	GO:0008652	3	24	3.55047e-05	0.000659372	Aldh18a1|Pycr1|Asns	http://amigo.geneontology.org/amigo/term/GO:0008652	Biological process
DNA repair	GO:0006281	9	364	3.78002e-05	0.000683677	Emsy|Rad23b|Slx4|Paxip1|Eya2|Smc6|Nabp2|Rmi2|Mid1	http://amigo.geneontology.org/amigo/term/GO:0006281	Biological process
immunoglobulin V(D)J recombination	GO:0033152	2	5	4.84775e-05	0.00082448	Foxp1|Tcf7l1	http://amigo.geneontology.org/amigo/term/GO:0033152	Biological process
anatomical structure regression	GO:0060033	2	5	4.84775e-05	0.00082448	Lef1|Cd248	http://amigo.geneontology.org/amigo/term/GO:0060033	Biological process
regulation of protein binding	GO:0043393	3	28	5.93593e-05	0.000994517	Tgfbr3|Cblb|Cycs	http://amigo.geneontology.org/amigo/term/GO:0043393	Biological process
positive regulation of peptidyl-tyrosine phosphorylation	GO:0050731	5	115	6.31627e-05	0.00103986	Tgfa|Il11|Lrp8|Icam1|Tgfb1	http://amigo.geneontology.org/amigo/term/GO:0050731	Biological process
negative regulation of cytokinesis	GO:0032466	2	6	6.965e-05	0.00109471	E2f7|E2f8	http://amigo.geneontology.org/amigo/term/GO:0032466	Biological process
arginine catabolic process	GO:0006527	2	6	6.965e-05	0.00109471	Nos2|Ddah1	http://amigo.geneontology.org/amigo/term/GO:0006527	Biological process
TRAIL-activated apoptotic signaling pathway	GO:0036462	2	6	6.965e-05	0.00109471	Tnfrsf22|Fadd	http://amigo.geneontology.org/amigo/term/GO:0036462	Biological process
chorionic trophoblast cell differentiation	GO:0060718	2	6	6.965e-05	0.00109471	E2f7|E2f8	http://amigo.geneontology.org/amigo/term/GO:0060718	Biological process
salivary gland cavitation	GO:0060662	2	6	6.965e-05	0.00109471	Nfib|Tgm2	http://amigo.geneontology.org/amigo/term/GO:0060662	Biological process
positive regulation of fibroblast proliferation	GO:0048146	4	68	7.43165e-05	0.00116005	Tgfb1|Myc|Serpine1|Fn1	http://amigo.geneontology.org/amigo/term/GO:0048146	Biological process
negative regulation of extrinsic apoptotic signaling pathway via death domain receptors	GO:1902042	3	30	7.83495e-05	0.00119591	Tnfrsf22|Serpine1|Icam1	http://amigo.geneontology.org/amigo/term/GO:1902042	Biological process
apoptotic process	GO:0006915	11	565	8.33519e-05	0.0012335	Mecom|Aimp2|Fadd|Relt|Cycs|Csnk2a2|Csrnp2|Trib3|Chac1|Sh3kbp1|Peg10	http://amigo.geneontology.org/amigo/term/GO:0006915	Biological process
positive regulation of cell-cell adhesion	GO:0022409	3	31	8.93654e-05	0.00130554	Lef1|Rap1gap|Myo10	http://amigo.geneontology.org/amigo/term/GO:0022409	Biological process
cellular response to angiotensin	GO:1904385	2	7	9.96305e-05	0.00140159	Igf1r|Rela	http://amigo.geneontology.org/amigo/term/GO:1904385	Biological process
tetrahydrofolate metabolic process	GO:0046653	2	7	9.96305e-05	0.00140159	Mthfd2|Shmt2	http://amigo.geneontology.org/amigo/term/GO:0046653	Biological process
hormone secretion	GO:0046879	2	7	9.96305e-05	0.00140159	Ltbp4|Adm	http://amigo.geneontology.org/amigo/term/GO:0046879	Biological process
corticospinal tract morphogenesis	GO:0021957	2	7	9.96305e-05	0.00140159	Nin|Zeb2	http://amigo.geneontology.org/amigo/term/GO:0021957	Biological process
type II pneumocyte differentiation	GO:0060510	2	7	9.96305e-05	0.00140159	Nfib|Aimp2	http://amigo.geneontology.org/amigo/term/GO:0060510	Biological process
T cell homeostasis	GO:0043029	3	32	0.000101654	0.00142128	Tgfb1|Spns2|Fadd	http://amigo.geneontology.org/amigo/term/GO:0043029	Biological process
positive regulation of protein ubiquitination	GO:0031398	4	74	0.000115107	0.00156148	Cblb|Paxip1|Aimp2|Ube2d1	http://amigo.geneontology.org/amigo/term/GO:0031398	Biological process
phosphorylation	GO:0016310	11	583	0.000116593	0.00157228	Pank1|Igf1r|Stk40|Nek1|Uck2|Bmp2k|Srm|Mast2|Mapk6|Aldh18a1|Csnk2a2	http://amigo.geneontology.org/amigo/term/GO:0016310	Biological process
sprouting angiogenesis	GO:0002040	3	34	0.000127204	0.00167163	E2f7|Lef1|E2f8	http://amigo.geneontology.org/amigo/term/GO:0002040	Biological process
collateral sprouting	GO:0048668	2	8	0.000138563	0.00174467	Nin|Zeb2	http://amigo.geneontology.org/amigo/term/GO:0048668	Biological process
regulation of T cell differentiation in thymus	GO:0033081	2	8	0.000138563	0.00174467	Adrm1|Sos1	http://amigo.geneontology.org/amigo/term/GO:0033081	Biological process
glycine metabolic process	GO:0006544	2	8	0.000138563	0.00174467	Gart|Shmt2	http://amigo.geneontology.org/amigo/term/GO:0006544	Biological process
corpus callosum morphogenesis	GO:0021540	2	8	0.000138563	0.00174467	Nin|Zeb2	http://amigo.geneontology.org/amigo/term/GO:0021540	Biological process
chromatin organization	GO:0006325	8	338	0.000140425	0.00175839	Emsy|Wac|Zfp462|Sgf29|Rcor2|Brd4|Rela|Eya2	http://amigo.geneontology.org/amigo/term/GO:0006325	Biological process
one-carbon metabolic process	GO:0006730	3	35	0.000145056	0.00180646	Aldh1l2|Mthfd2|Shmt2	http://amigo.geneontology.org/amigo/term/GO:0006730	Biological process
cell development	GO:0048468	3	36	0.000161542	0.0019479	Lef1|Tcf7l1|Irx2	http://amigo.geneontology.org/amigo/term/GO:0048468	Biological process
adipose tissue development	GO:0060612	3	36	0.000161542	0.0019479	Creb5|Adrm1|Paxip1	http://amigo.geneontology.org/amigo/term/GO:0060612	Biological process
positive regulation of smooth muscle cell proliferation	GO:0048661	4	79	0.000163624	0.00196262	Tgm2|Myc|Igf1r|Rbpj	http://amigo.geneontology.org/amigo/term/GO:0048661	Biological process
blood vessel morphogenesis	GO:0048514	3	37	0.000179754	0.00209605	Cdh2|Col4a1|Sos1	http://amigo.geneontology.org/amigo/term/GO:0048514	Biological process
intrinsic apoptotic signaling pathway in response to endoplasmic reticulum stress	GO:0070059	3	37	0.000179754	0.00209605	Atf4|Chac1|Trib3	http://amigo.geneontology.org/amigo/term/GO:0070059	Biological process
heart trabecula morphogenesis	GO:0061384	2	9	0.000184487	0.00212346	Tgfbr3|Sos1	http://amigo.geneontology.org/amigo/term/GO:0061384	Biological process
ventral spinal cord development	GO:0021517	2	9	0.000184487	0.00212346	Lrp8|Foxp1	http://amigo.geneontology.org/amigo/term/GO:0021517	Biological process
establishment of centrosome localization	GO:0051660	2	9	0.000184487	0.00212346	Cep83|Pard3b	http://amigo.geneontology.org/amigo/term/GO:0051660	Biological process
negative regulation of neuroblast proliferation	GO:0007406	2	9	0.000184487	0.00212346	Tgfb1|Kctd11	http://amigo.geneontology.org/amigo/term/GO:0007406	Biological process
adhesion of symbiont to host	GO:0044406	2	10	0.000233821	0.00253751	Pvr|Icam1	http://amigo.geneontology.org/amigo/term/GO:0044406	Biological process
hepatocyte differentiation	GO:0070365	2	10	0.000233821	0.00253751	E2f7|E2f8	http://amigo.geneontology.org/amigo/term/GO:0070365	Biological process
IRES-dependent viral translational initiation	GO:0075522	2	10	0.000233821	0.00253751	Ptbp1|Eif3b	http://amigo.geneontology.org/amigo/term/GO:0075522	Biological process
cell activation	GO:0001775	2	10	0.000233821	0.00253751	Tgfb1|Fn1	http://amigo.geneontology.org/amigo/term/GO:0001775	Biological process
negative regulation of vasoconstriction	GO:0045906	2	10	0.000233821	0.00253751	Adm|Apln	http://amigo.geneontology.org/amigo/term/GO:0045906	Biological process
nitric oxide biosynthetic process	GO:0006809	2	10	0.000233821	0.00253751	Nos2|Ddah1	http://amigo.geneontology.org/amigo/term/GO:0006809	Biological process
regulation of RNA metabolic process	GO:0051252	2	10	0.000233821	0.00253751	Igf2bp2|Pcbp3	http://amigo.geneontology.org/amigo/term/GO:0051252	Biological process
positive regulation of axonogenesis	GO:0050772	3	40	0.000239037	0.00258182	Nin|Skil|Zeb2	http://amigo.geneontology.org/amigo/term/GO:0050772	Biological process
BMP signaling pathway	GO:0030509	4	88	0.000268076	0.00285489	Tgfbr3|Tgfb1|Lef1|Hivep1	http://amigo.geneontology.org/amigo/term/GO:0030509	Biological process
actin nucleation	GO:0045010	2	11	0.000285663	0.00298636	Spire1|Evl	http://amigo.geneontology.org/amigo/term/GO:0045010	Biological process
lens fiber cell differentiation	GO:0070306	2	11	0.000285663	0.00298636	Tgfb1|Skil	http://amigo.geneontology.org/amigo/term/GO:0070306	Biological process
positive regulation of NF-kappaB transcription factor activity	GO:0051092	5	148	0.000290329	0.00301605	Tgfbr3|Tgfb1|Rela|Icam1|Lrrfip2	http://amigo.geneontology.org/amigo/term/GO:0051092	Biological process
positive regulation of cell cycle	GO:0045787	3	43	0.000309189	0.00313174	Rara|Myc|Tcf7l1	http://amigo.geneontology.org/amigo/term/GO:0045787	Biological process
histone H3 acetylation	GO:0043966	3	43	0.000309189	0.00313174	Lef1|Tcf7l1|Sgf29	http://amigo.geneontology.org/amigo/term/GO:0043966	Biological process
epidermal growth factor receptor signaling pathway	GO:0007173	3	43	0.000309189	0.00313174	Tgfa|Tgfb1|Sos1	http://amigo.geneontology.org/amigo/term/GO:0007173	Biological process
response to ethanol	GO:0045471	3	43	0.000309189	0.00313174	Rara|Igf1r|Htr1b	http://amigo.geneontology.org/amigo/term/GO:0045471	Biological process
negative regulation of apoptotic process	GO:0043066	10	547	0.000313679	0.00316316	Tgfa|Rara|Igf1r|Stk40|Fn1|Asns|Rela|Atf5|Lef1|Rnf157	http://amigo.geneontology.org/amigo/term/GO:0043066	Biological process
positive regulation of leukocyte adhesion to vascular endothelial cell	GO:1904996	2	12	0.000351674	0.00346955	Rela|Icam1	http://amigo.geneontology.org/amigo/term/GO:1904996	Biological process
tetrahydrofolate interconversion	GO:0035999	2	12	0.000351674	0.00346955	Mthfd2|Shmt2	http://amigo.geneontology.org/amigo/term/GO:0035999	Biological process
negative regulation of cell differentiation	GO:0045596	3	45	0.000359886	0.00353526	Rara|Rbpj|Skil	http://amigo.geneontology.org/amigo/term/GO:0045596	Biological process
modulation of chemical synaptic transmission	GO:0050804	4	95	0.000379929	0.00371613	Pxk|Lrp8|Cdh2|Slc6a6	http://amigo.geneontology.org/amigo/term/GO:0050804	Biological process
amino acid import across plasma membrane	GO:0089718	2	13	0.000426338	0.00398663	Slc7a5|Slc6a6	http://amigo.geneontology.org/amigo/term/GO:0089718	Biological process
positive regulation of regulatory T cell differentiation	GO:0045591	2	13	0.000426338	0.00398663	Tgfb1|Sox12	http://amigo.geneontology.org/amigo/term/GO:0045591	Biological process
tRNA aminoacylation	GO:0043039	2	13	0.000426338	0.00398663	Eprs|Aars	http://amigo.geneontology.org/amigo/term/GO:0043039	Biological process
pathway-restricted SMAD protein phosphorylation	GO:0060389	2	13	0.000426338	0.00398663	Tgfbr3|Tgfb1	http://amigo.geneontology.org/amigo/term/GO:0060389	Biological process
small GTPase mediated signal transduction	GO:0007264	4	97	0.000427316	0.0039912	Itsn1|Dock5|Sos1|Rhobtb1	http://amigo.geneontology.org/amigo/term/GO:0007264	Biological process
male gonad development	GO:0008584	4	99	0.000463842	0.00427974	Rara|Sf1|Atn1|Eif2s2	http://amigo.geneontology.org/amigo/term/GO:0008584	Biological process
axonogenesis	GO:0007409	4	100	0.000487578	0.00442914	Trim46|Klf7|Igf1r|Smn1	http://amigo.geneontology.org/amigo/term/GO:0007409	Biological process
heterophilic cell-cell adhesion via plasma membrane cell adhesion molecules	GO:0007157	3	49	0.000488653	0.00443402	Pvr|Cdh2|Adgrl1	http://amigo.geneontology.org/amigo/term/GO:0007157	Biological process
male sex determination	GO:0030238	2	14	0.000511651	0.00453717	Igf1r|Sf1	http://amigo.geneontology.org/amigo/term/GO:0030238	Biological process
secondary palate development	GO:0062009	2	14	0.000511651	0.00453717	Tgfbr3|Lef1	http://amigo.geneontology.org/amigo/term/GO:0062009	Biological process
androgen metabolic process	GO:0008209	2	14	0.000511651	0.00453717	Adm|Hsd17b7	http://amigo.geneontology.org/amigo/term/GO:0008209	Biological process
G protein-coupled receptor internalization	GO:0002031	2	14	0.000511651	0.00453717	Adm|Htr1b	http://amigo.geneontology.org/amigo/term/GO:0002031	Biological process
neural tube closure	GO:0001843	4	101	0.00051872	0.00458203	Rara|Tgfb1|Adm|Zeb2	http://amigo.geneontology.org/amigo/term/GO:0001843	Biological process
neuron projection development	GO:0031175	5	164	0.000522895	0.00460107	Igf1r|Ptprk|Wasf1|Map4|Mkl1	http://amigo.geneontology.org/amigo/term/GO:0031175	Biological process
cellular response to transforming growth factor beta stimulus	GO:0071560	3	50	0.000535777	0.0046783	Tgfb1|Igf1r|Serpine1	http://amigo.geneontology.org/amigo/term/GO:0071560	Biological process
cell population proliferation	GO:0008283	5	166	0.000559972	0.004834	Tgfb1|Myc|Bop1|Poc1b|E2f8	http://amigo.geneontology.org/amigo/term/GO:0008283	Biological process
positive regulation of actin filament polymerization	GO:0030838	3	51	0.000573322	0.00493057	Baiap2l1|Evl|Icam1	http://amigo.geneontology.org/amigo/term/GO:0030838	Biological process
cellular calcium ion homeostasis	GO:0006874	4	104	0.000603786	0.00506188	Atf4|Herpud1|Stim2|Tgfb1	http://amigo.geneontology.org/amigo/term/GO:0006874	Biological process
negative regulation of vascular permeability	GO:0043116	2	15	0.0006179	0.0051207	Adm|Ddah1	http://amigo.geneontology.org/amigo/term/GO:0043116	Biological process
negative regulation of smooth muscle cell migration	GO:0014912	2	15	0.0006179	0.0051207	Rbpj|Serpine1	http://amigo.geneontology.org/amigo/term/GO:0014912	Biological process
drinking behavior	GO:0042756	2	15	0.0006179	0.0051207	Apln|Htr1b	http://amigo.geneontology.org/amigo/term/GO:0042756	Biological process
maturation of SSU-rRNA	GO:0030490	2	15	0.0006179	0.0051207	Tbc1d1|Nol11	http://amigo.geneontology.org/amigo/term/GO:0030490	Biological process
regulation of cell-cell adhesion	GO:0022407	2	15	0.0006179	0.0051207	Podxl|Lef1	http://amigo.geneontology.org/amigo/term/GO:0022407	Biological process
respiratory system process	GO:0003016	2	16	0.000712945	0.00573681	Stk40|Ccbe1	http://amigo.geneontology.org/amigo/term/GO:0003016	Biological process
positive regulation of T cell receptor signaling pathway	GO:0050862	2	16	0.000712945	0.00573681	Rela|Pvr	http://amigo.geneontology.org/amigo/term/GO:0050862	Biological process
positive regulation of protein kinase B signaling	GO:0051897	4	108	0.000716857	0.00575253	Itsn1|Rara|Igf1r|Tgfb1	http://amigo.geneontology.org/amigo/term/GO:0051897	Biological process
homophilic cell adhesion via plasma membrane adhesion molecules	GO:0007156	4	109	0.000742138	0.0059345	Pcdh1|Pvr|Cdh2|Clstn2	http://amigo.geneontology.org/amigo/term/GO:0007156	Biological process
cellular response to organic cyclic compound	GO:0071407	3	55	0.000758225	0.00602089	Tgfb1|Nos2|Alpl	http://amigo.geneontology.org/amigo/term/GO:0071407	Biological process
skin development	GO:0043588	3	55	0.000758225	0.00602089	Slc27a4|Atp7a|Tcf7l1	http://amigo.geneontology.org/amigo/term/GO:0043588	Biological process
cellular response to hydrogen peroxide	GO:0070301	3	56	0.000810978	0.00631412	Pcgf2|Rela|Zfp580	http://amigo.geneontology.org/amigo/term/GO:0070301	Biological process
somitogenesis	GO:0001756	3	56	0.000810978	0.00631412	Lef1|Rbpj|Zeb2	http://amigo.geneontology.org/amigo/term/GO:0001756	Biological process
negative regulation of pri-miRNA transcription by RNA polymerase II	GO:1902894	2	17	0.000829299	0.00638504	Nfib|Rela	http://amigo.geneontology.org/amigo/term/GO:1902894	Biological process
cellular response to platelet-derived growth factor stimulus	GO:0036120	2	17	0.000829299	0.00638504	Mtss1l|Atp7a	http://amigo.geneontology.org/amigo/term/GO:0036120	Biological process
positive regulation of chemotaxis	GO:0050921	2	17	0.000829299	0.00638504	Tgfb1|Fn1	http://amigo.geneontology.org/amigo/term/GO:0050921	Biological process
positive regulation of brown fat cell differentiation	GO:0090336	2	17	0.000829299	0.00638504	Mecom|Metrnl	http://amigo.geneontology.org/amigo/term/GO:0090336	Biological process
telomere maintenance via telomerase	GO:0007004	2	17	0.000829299	0.00638504	Pinx1|Nhp2	http://amigo.geneontology.org/amigo/term/GO:0007004	Biological process
cytoskeleton organization	GO:0007010	4	113	0.000881595	0.00670065	Mast2|Pvr|Sh3kbp1|Dock5	http://amigo.geneontology.org/amigo/term/GO:0007010	Biological process
brain development	GO:0007420	5	180	0.000882507	0.00670411	Nfib|Igf1r|Cdh2|Col4a1|Hsd17b7	http://amigo.geneontology.org/amigo/term/GO:0007420	Biological process
Notch signaling pathway	GO:0007219	4	114	0.000914469	0.00690192	Tgfb1|Rbpj|Chac1|Sorbs2	http://amigo.geneontology.org/amigo/term/GO:0007219	Biological process
amino acid transport	GO:0006865	3	58	0.000920805	0.00692579	Myc|Slc7a5|Slc7a1	http://amigo.geneontology.org/amigo/term/GO:0006865	Biological process
cellular response to interleukin-1	GO:0071347	3	58	0.000920805	0.00692579	Rela|Serpine1|Fn1	http://amigo.geneontology.org/amigo/term/GO:0071347	Biological process
positive regulation of interleukin-17 production	GO:0032740	2	18	0.000945512	0.00706499	Tgfb1|Slc7a5	http://amigo.geneontology.org/amigo/term/GO:0032740	Biological process
positive regulation of CREB transcription factor activity	GO:0032793	2	18	0.000945512	0.00706499	Cd200|Lrp8	http://amigo.geneontology.org/amigo/term/GO:0032793	Biological process
lung development	GO:0030324	4	115	0.000954272	0.00710715	Nfib|Foxp1|Stk40|Ccbe1	http://amigo.geneontology.org/amigo/term/GO:0030324	Biological process
RNA splicing	GO:0008380	6	259	0.000963608	0.0071533	Smn1|Srrm2|Tcerg1|Celf4|Ptbp1|Luc7l3	http://amigo.geneontology.org/amigo/term/GO:0008380	Biological process
translation	GO:0006412	6	260	0.000987148	0.00728061	Iars|Eif3b|Eif3c|Aimp2|Eprs|Aars	http://amigo.geneontology.org/amigo/term/GO:0006412	Biological process
mRNA processing	GO:0006397	7	343	0.00099433	0.00730993	Celf4|Srrm2|Tcerg1|Cstf2|Smn1|Ptbp1|Luc7l3	http://amigo.geneontology.org/amigo/term/GO:0006397	Biological process
positive regulation of vascular associated smooth muscle cell migration	GO:1904754	2	19	0.00107823	0.00777621	Atp7a|Dock5	http://amigo.geneontology.org/amigo/term/GO:1904754	Biological process
mammary gland alveolus development	GO:0060749	2	19	0.00107823	0.00777621	Tgfa|Socs2	http://amigo.geneontology.org/amigo/term/GO:0060749	Biological process
trophoblast giant cell differentiation	GO:0060707	2	19	0.00107823	0.00777621	E2f7|E2f8	http://amigo.geneontology.org/amigo/term/GO:0060707	Biological process
intracellular transport	GO:0046907	2	19	0.00107823	0.00777621	Spire1|Ranbp1	http://amigo.geneontology.org/amigo/term/GO:0046907	Biological process
inflammatory response	GO:0006954	7	348	0.00109994	0.0078703	Tgfb1|Nos2|Mecom|Zfp580|Pxk|Ppbp|Rela	http://amigo.geneontology.org/amigo/term/GO:0006954	Biological process
response to organic substance	GO:0010033	3	61	0.00111026	0.00790716	Tgfb1|Rela|Gart	http://amigo.geneontology.org/amigo/term/GO:0010033	Biological process
skeletal muscle tissue development	GO:0007519	3	61	0.00111026	0.00790716	Tgfb1|Foxp1|Skil	http://amigo.geneontology.org/amigo/term/GO:0007519	Biological process
hippocampus development	GO:0021766	3	62	0.00116586	0.00825152	Lef1|Lrp8|Zeb2	http://amigo.geneontology.org/amigo/term/GO:0021766	Biological process
actin cytoskeleton organization	GO:0030036	5	190	0.00117864	0.00831617	Arhgef10|Mkl1|Spire1|Wasf1|Rhobtb1	http://amigo.geneontology.org/amigo/term/GO:0030036	Biological process
negative regulation of blood vessel endothelial cell migration	GO:0043537	2	20	0.0012185	0.0085183	Tgfb1|Vash1	http://amigo.geneontology.org/amigo/term/GO:0043537	Biological process
myeloid dendritic cell differentiation	GO:0043011	2	20	0.0012185	0.0085183	Tgfb1|Rbpj	http://amigo.geneontology.org/amigo/term/GO:0043011	Biological process
mRNA splice site selection	GO:0006376	2	20	0.0012185	0.0085183	Celf4|Luc7l3	http://amigo.geneontology.org/amigo/term/GO:0006376	Biological process
mammary gland development	GO:0030879	3	63	0.00124217	0.00860459	Tgfb1|Igf1r|Lef1	http://amigo.geneontology.org/amigo/term/GO:0030879	Biological process
regulation of apoptotic process	GO:0042981	5	192	0.00125515	0.00866811	Rara|Myc|Lrp8|Usp36|Fadd	http://amigo.geneontology.org/amigo/term/GO:0042981	Biological process
positive regulation of apoptotic process	GO:0043065	7	355	0.00126464	0.00870729	Tgfb1|Tgm2|Tnfrsf22|Olfm1|Fadd|Atf4|Adm	http://amigo.geneontology.org/amigo/term/GO:0043065	Biological process
positive regulation of histone acetylation	GO:0035066	2	21	0.00135754	0.00929082	Tgfb1|Paxip1	http://amigo.geneontology.org/amigo/term/GO:0035066	Biological process
regulation of transforming growth factor beta receptor signaling pathway	GO:0017015	2	21	0.00135754	0.00929082	Tgfbr3|Tgfb1	http://amigo.geneontology.org/amigo/term/GO:0017015	Biological process
regulation of JNK cascade	GO:0046328	2	22	0.00152181	0.0100934	Tgfbr3|Igf1r	http://amigo.geneontology.org/amigo/term/GO:0046328	Biological process
apoptotic cell clearance	GO:0043277	2	22	0.00152181	0.0100934	Rara|Tgm2	http://amigo.geneontology.org/amigo/term/GO:0043277	Biological process
glial cell differentiation	GO:0010001	2	22	0.00152181	0.0100934	Nfib|Cdh2	http://amigo.geneontology.org/amigo/term/GO:0010001	Biological process
negative regulation of transforming growth factor beta receptor signaling pathway	GO:0030512	3	67	0.00152525	0.0101048	Tgfbr3|Skil|Peg10	http://amigo.geneontology.org/amigo/term/GO:0030512	Biological process
regulation of transcription by RNA polymerase II	GO:0006357	10	652	0.00154378	0.0101979	Klf13|Sox12|Mkl1|Tcf7l1|Atf5|Atf4|Lef1|Sf1|Rbpj|Irx2	http://amigo.geneontology.org/amigo/term/GO:0006357	Biological process
regulation of the force of heart contraction	GO:0002026	2	23	0.00169229	0.0109256	Adm|Apln	http://amigo.geneontology.org/amigo/term/GO:0002026	Biological process
adrenal gland development	GO:0030325	2	23	0.00169229	0.0109256	Igf1r|Sf1	http://amigo.geneontology.org/amigo/term/GO:0030325	Biological process
negative regulation of mRNA splicing, via spliceosome	GO:0048025	2	24	0.00185674	0.0117869	Ptbp1|Celf4	http://amigo.geneontology.org/amigo/term/GO:0048025	Biological process
positive regulation of protein dephosphorylation	GO:0035307	2	24	0.00185674	0.0117869	Tgfb1|Ptbp1	http://amigo.geneontology.org/amigo/term/GO:0035307	Biological process
positive regulation of transcription initiation from RNA polymerase II promoter	GO:0060261	2	24	0.00185674	0.0117869	Myc|Paxip1	http://amigo.geneontology.org/amigo/term/GO:0060261	Biological process
actin filament organization	GO:0007015	4	135	0.00190967	0.0120893	Sorbs2|Spire1|Sh3kbp1|Rhobtb1	http://amigo.geneontology.org/amigo/term/GO:0007015	Biological process
negative regulation of cysteine-type endopeptidase activity involved in apoptotic process	GO:0043154	3	72	0.0019348	0.0121807	Herpud1|Lef1|Mkl1	http://amigo.geneontology.org/amigo/term/GO:0043154	Biological process
positive regulation of interleukin-4 production	GO:0032753	2	25	0.00204147	0.0126771	Rara|Slc7a5	http://amigo.geneontology.org/amigo/term/GO:0032753	Biological process
female gonad development	GO:0008585	2	25	0.00204147	0.0126771	Serpine1|Sf1	http://amigo.geneontology.org/amigo/term/GO:0008585	Biological process
positive regulation of synapse assembly	GO:0051965	3	74	0.00212838	0.0130744	Adgrb2|Clstn2|Adgrl1	http://amigo.geneontology.org/amigo/term/GO:0051965	Biological process
rRNA processing	GO:0006364	4	139	0.00218567	0.0132974	Rrp12|Nhp2|Nol11|Bop1	http://amigo.geneontology.org/amigo/term/GO:0006364	Biological process
response to endoplasmic reticulum stress	GO:0034976	3	75	0.00226443	0.0135349	Atf4|Herpud1|Trib3	http://amigo.geneontology.org/amigo/term/GO:0034976	Biological process
negative regulation of epithelial cell proliferation	GO:0050680	3	75	0.00226443	0.0135349	Tgfbr3|Tgfb1|Mcc	http://amigo.geneontology.org/amigo/term/GO:0050680	Biological process
positive regulation of vascular endothelial growth factor production	GO:0010575	2	26	0.00228485	0.0135958	Atf4|Ccbe1	http://amigo.geneontology.org/amigo/term/GO:0010575	Biological process
regulation of systemic arterial blood pressure	GO:0003073	2	26	0.00228485	0.0135958	Adm|Ddah1	http://amigo.geneontology.org/amigo/term/GO:0003073	Biological process
plasma membrane organization	GO:0007009	2	26	0.00228485	0.0135958	Mtss1l|Baiap2l1	http://amigo.geneontology.org/amigo/term/GO:0007009	Biological process
circadian rhythm	GO:0007623	3	76	0.00236584	0.0140045	Atf5|Atf4|Nos2	http://amigo.geneontology.org/amigo/term/GO:0007623	Biological process
positive regulation of ERK1 and ERK2 cascade	GO:0070374	5	218	0.00241535	0.0142178	Acta2|Rara|Ackr3|Icam1|Tgfb1	http://amigo.geneontology.org/amigo/term/GO:0070374	Biological process
labyrinthine layer blood vessel development	GO:0060716	2	27	0.0025269	0.0145424	Rbpj|Vash1	http://amigo.geneontology.org/amigo/term/GO:0060716	Biological process
positive regulation of cardiac muscle cell proliferation	GO:0060045	2	27	0.0025269	0.0145424	Tgfbr3|Rbpj	http://amigo.geneontology.org/amigo/term/GO:0060045	Biological process
regulation of angiogenesis	GO:0045765	2	27	0.0025269	0.0145424	Serpine1|Vash1	http://amigo.geneontology.org/amigo/term/GO:0045765	Biological process
negative regulation of ossification	GO:0030279	2	27	0.0025269	0.0145424	Tgfb1|Rbpj	http://amigo.geneontology.org/amigo/term/GO:0030279	Biological process
ventricular cardiac muscle tissue morphogenesis	GO:0055010	2	28	0.00273704	0.0155167	Tgfbr3|Tgfb1	http://amigo.geneontology.org/amigo/term/GO:0055010	Biological process
B cell homeostasis	GO:0001782	2	28	0.00273704	0.0155167	Spns2|Sos1	http://amigo.geneontology.org/amigo/term/GO:0001782	Biological process
microtubule cytoskeleton organization	GO:0000226	4	147	0.00282572	0.0159379	Trim46|Map7d1|Pard3b|Map4	http://amigo.geneontology.org/amigo/term/GO:0000226	Biological process
positive regulation of GTPase activity	GO:0043547	4	148	0.00290193	0.0162894	Dennd1a|Pkp4|Rap1gap|Icam1	http://amigo.geneontology.org/amigo/term/GO:0043547	Biological process
mitotic cell cycle checkpoint	GO:0007093	2	29	0.00295719	0.0165182	Tgfb1|Nabp2	http://amigo.geneontology.org/amigo/term/GO:0007093	Biological process
neurotransmitter secretion	GO:0007269	2	29	0.00295719	0.0165182	Lin7b|Syn1	http://amigo.geneontology.org/amigo/term/GO:0007269	Biological process
fat cell differentiation	GO:0045444	3	82	0.00306121	0.0170158	Atf5|Creb5|Metrnl	http://amigo.geneontology.org/amigo/term/GO:0045444	Biological process
regulation of GTPase activity	GO:0043087	3	82	0.00306121	0.0170158	Cblb|Sbf2|Rap1gap	http://amigo.geneontology.org/amigo/term/GO:0043087	Biological process
positive regulation of angiogenesis	GO:0045766	4	151	0.00314833	0.017373	Adm|Ddah1|Serpine1|Ccbe1	http://amigo.geneontology.org/amigo/term/GO:0045766	Biological process
regulation of myelination	GO:0031641	2	30	0.0031952	0.0175466	Rara|Cdh2	http://amigo.geneontology.org/amigo/term/GO:0031641	Biological process
outflow tract septum morphogenesis	GO:0003148	2	30	0.0031952	0.0175466	Rara|Nrp2	http://amigo.geneontology.org/amigo/term/GO:0003148	Biological process
forebrain development	GO:0030900	3	84	0.00331862	0.0180936	Mecom|Nfib|Mkl1	http://amigo.geneontology.org/amigo/term/GO:0030900	Biological process
positive regulation of collagen biosynthetic process	GO:0032967	2	31	0.0034281	0.0186015	Tgfb1|Serpine1	http://amigo.geneontology.org/amigo/term/GO:0032967	Biological process
positive regulation of mRNA splicing, via spliceosome	GO:0048026	2	31	0.0034281	0.0186015	Celf4|Rnf219	http://amigo.geneontology.org/amigo/term/GO:0048026	Biological process
DNA recombination	GO:0006310	3	86	0.00356527	0.0192086	Paxip1|Slx4|Smc6	http://amigo.geneontology.org/amigo/term/GO:0006310	Biological process
cell cycle	GO:0007049	9	619	0.00369383	0.0195843	E2f7|Kctd11|Vash1|Nek1|Ccne1|E2f8|Mapk6|Pard3b|Csnk2a2	http://amigo.geneontology.org/amigo/term/GO:0007049	Biological process
positive regulation of mitotic nuclear division	GO:0045840	2	32	0.00373095	0.0196825	Tgfa|Igf1r	http://amigo.geneontology.org/amigo/term/GO:0045840	Biological process
positive regulation of cytokinesis	GO:0032467	2	32	0.00373095	0.0196825	Igf1r|Pkp4	http://amigo.geneontology.org/amigo/term/GO:0032467	Biological process
response to estradiol	GO:0032355	2	32	0.00373095	0.0196825	Tgfb1|Socs2	http://amigo.geneontology.org/amigo/term/GO:0032355	Biological process
negative regulation of endothelial cell apoptotic process	GO:2000352	2	32	0.00373095	0.0196825	Serpine1|Icam1	http://amigo.geneontology.org/amigo/term/GO:2000352	Biological process
tRNA aminoacylation for protein translation	GO:0006418	2	32	0.00373095	0.0196825	Eprs|Iars	http://amigo.geneontology.org/amigo/term/GO:0006418	Biological process
feeding behavior	GO:0007631	2	32	0.00373095	0.0196825	Apln|Htr1b	http://amigo.geneontology.org/amigo/term/GO:0007631	Biological process
regulation of presynapse assembly	GO:1905606	2	32	0.00373095	0.0196825	Gpc6|Farp1	http://amigo.geneontology.org/amigo/term/GO:1905606	Biological process
calcium-dependent cell-cell adhesion via plasma membrane cell adhesion molecules	GO:0016339	2	33	0.00397723	0.0207893	Pcdh1|Cdh2	http://amigo.geneontology.org/amigo/term/GO:0016339	Biological process
positive regulation of telomerase activity	GO:0051973	2	33	0.00397723	0.0207893	Myc|Parm1	http://amigo.geneontology.org/amigo/term/GO:0051973	Biological process
protein-containing complex assembly	GO:0065003	3	90	0.00413229	0.0215503	Tgfbr3|Tead1|Aimp2	http://amigo.geneontology.org/amigo/term/GO:0065003	Biological process
histone H4 acetylation	GO:0043967	2	34	0.00427077	0.0219214	Lef1|Tcf7l1	http://amigo.geneontology.org/amigo/term/GO:0043967	Biological process
positive regulation of DNA binding	GO:0043388	2	34	0.00427077	0.0219214	Brd4|Myc	http://amigo.geneontology.org/amigo/term/GO:0043388	Biological process
negative regulation of blood pressure	GO:0045776	2	34	0.00427077	0.0219214	Nos2|Apln	http://amigo.geneontology.org/amigo/term/GO:0045776	Biological process
regulation of ERK1 and ERK2 cascade	GO:0070372	2	34	0.00427077	0.0219214	Tgfbr3|Fn1	http://amigo.geneontology.org/amigo/term/GO:0070372	Biological process
cellular response to amyloid-beta	GO:1904646	2	34	0.00427077	0.0219214	Igf1r|Icam1	http://amigo.geneontology.org/amigo/term/GO:1904646	Biological process
cellular response to insulin stimulus	GO:0032869	3	91	0.00433653	0.0221591	Eprs|Igf1r|Trib3	http://amigo.geneontology.org/amigo/term/GO:0032869	Biological process
activation of GTPase activity	GO:0090630	3	92	0.00448747	0.0227771	Arhgef10|Tbc1d1|Mtss1l	http://amigo.geneontology.org/amigo/term/GO:0090630	Biological process
neuromuscular process	GO:0050905	2	35	0.00457722	0.0230785	Aars|Glrb	http://amigo.geneontology.org/amigo/term/GO:0050905	Biological process
cellular response to lipopolysaccharide	GO:0071222	5	250	0.0047438	0.023813	Rara|Ppbp|Nos2|Rela|Serpine1	http://amigo.geneontology.org/amigo/term/GO:0071222	Biological process
cellular response to interferon-gamma	GO:0071346	3	94	0.00479981	0.0240412	Eprs|Evl|Nos2	http://amigo.geneontology.org/amigo/term/GO:0071346	Biological process
biosynthetic process	GO:0009058	2	36	0.00487547	0.0242603	Aldh1l2|Gart	http://amigo.geneontology.org/amigo/term/GO:0009058	Biological process
positive regulation of mesenchymal cell proliferation	GO:0002053	2	36	0.00487547	0.0242603	Myc|Foxp1	http://amigo.geneontology.org/amigo/term/GO:0002053	Biological process
transcription, DNA-templated	GO:0006351	3	95	0.00497212	0.0246873	Myc|Tcerg1|Rela	http://amigo.geneontology.org/amigo/term/GO:0006351	Biological process
multicellular organism development	GO:0007275	13	1092	0.00504285	0.024984	Igf1r|Farp1|Mecom|Aimp2|Ccbe1|Rbpms2|Kctd11|Ackr3|Olfm1|Apln|Tcf12|Nrp2|Eya2	http://amigo.geneontology.org/amigo/term/GO:0007275	Biological process
positive regulation of dendritic spine development	GO:0060999	2	37	0.00517373	0.0254663	Itsn1|Mapk6	http://amigo.geneontology.org/amigo/term/GO:0060999	Biological process
peptidyl-tyrosine autophosphorylation	GO:0038083	2	37	0.00517373	0.0254663	Igf1r|Srm	http://amigo.geneontology.org/amigo/term/GO:0038083	Biological process
histone acetylation	GO:0016573	2	37	0.00517373	0.0254663	Pcgf2|Sgf29	http://amigo.geneontology.org/amigo/term/GO:0016573	Biological process
establishment of cell polarity	GO:0030010	2	38	0.00550561	0.0266964	Igf1r|Pard3b	http://amigo.geneontology.org/amigo/term/GO:0030010	Biological process
negative regulation of apoptotic signaling pathway	GO:2001234	2	38	0.00550561	0.0266964	Pcgf2|Mkl1	http://amigo.geneontology.org/amigo/term/GO:2001234	Biological process
positive regulation of catalytic activity	GO:0043085	2	38	0.00550561	0.0266964	Myc|Atp7a	http://amigo.geneontology.org/amigo/term/GO:0043085	Biological process
gastrulation	GO:0007369	2	38	0.00550561	0.0266964	Tcf7l1|Apln	http://amigo.geneontology.org/amigo/term/GO:0007369	Biological process
metabolic process	GO:0008152	4	175	0.00575299	0.0276594	Gart|Eprs|Mthfd2|Aldh18a1	http://amigo.geneontology.org/amigo/term/GO:0008152	Biological process
positive regulation of BMP signaling pathway	GO:0030513	2	39	0.00587452	0.02795	Tgfbr3|Rbpj	http://amigo.geneontology.org/amigo/term/GO:0030513	Biological process
nucleotide-excision repair	GO:0006289	2	39	0.00587452	0.02795	Rad23b|Slx4	http://amigo.geneontology.org/amigo/term/GO:0006289	Biological process
T cell activation	GO:0042110	2	39	0.00587452	0.02795	Cblb|Tgfb1	http://amigo.geneontology.org/amigo/term/GO:0042110	Biological process
cellular response to cytokine stimulus	GO:0071345	2	39	0.00587452	0.02795	Nos2|Lef1	http://amigo.geneontology.org/amigo/term/GO:0071345	Biological process
negative regulation of protein catabolic process	GO:0042177	2	39	0.00587452	0.02795	Nos2|Rela	http://amigo.geneontology.org/amigo/term/GO:0042177	Biological process
extrinsic apoptotic signaling pathway in absence of ligand	GO:0097192	2	39	0.00587452	0.02795	Fadd|Eya2	http://amigo.geneontology.org/amigo/term/GO:0097192	Biological process
ribosome biogenesis	GO:0042254	3	101	0.00606977	0.0287589	Nhp2|Nol11|Bop1	http://amigo.geneontology.org/amigo/term/GO:0042254	Biological process
coronary vasculature development	GO:0060976	2	40	0.00626104	0.0292268	Tgfbr3|Apln	http://amigo.geneontology.org/amigo/term/GO:0060976	Biological process
face morphogenesis	GO:0060325	2	40	0.00626104	0.0292268	Tgfb1|Lef1	http://amigo.geneontology.org/amigo/term/GO:0060325	Biological process
hormone-mediated signaling pathway	GO:0009755	2	40	0.00626104	0.0292268	Rara|Sf1	http://amigo.geneontology.org/amigo/term/GO:0009755	Biological process
T cell differentiation in thymus	GO:0033077	2	40	0.00626104	0.0292268	Tcf7l1|Fadd	http://amigo.geneontology.org/amigo/term/GO:0033077	Biological process
cell differentiation	GO:0030154	12	1004	0.00650247	0.029785	Rara|Kctd11|Mecom|Sox12|Aimp2|Tcf7l1|Srm|Nrp2|Tcf12|Sf1|Peg10|Eya2	http://amigo.geneontology.org/amigo/term/GO:0030154	Biological process
response to ionizing radiation	GO:0010212	2	41	0.0068303	0.0305266	Nabp2|Nek1	http://amigo.geneontology.org/amigo/term/GO:0010212	Biological process
regulation of signal transduction	GO:0009966	2	41	0.0068303	0.0305266	Cdh2|Gpc6	http://amigo.geneontology.org/amigo/term/GO:0009966	Biological process
branching involved in blood vessel morphogenesis	GO:0001569	2	41	0.0068303	0.0305266	Lef1|Col4a1	http://amigo.geneontology.org/amigo/term/GO:0001569	Biological process
receptor internalization	GO:0031623	2	42	0.00743485	0.0318489	Adm|Ackr3	http://amigo.geneontology.org/amigo/term/GO:0031623	Biological process
positive regulation of epithelial to mesenchymal transition	GO:0010718	2	43	0.00807585	0.0331934	Tgfb1|Lef1	http://amigo.geneontology.org/amigo/term/GO:0010718	Biological process
signal transduction	GO:0007165	13	1142	0.00843028	0.033914	Rara|Cblb|Plppr2|Adgrl1|Glrb|Gnaz|Ackr3|Apln|Fadd|Ndrg1|Adgrb2|Ptprk|Htr1b	http://amigo.geneontology.org/amigo/term/GO:0007165	Biological process
response to bacterium	GO:0009617	5	276	0.00852984	0.0341137	Mecom|Nfib|Baiap2l1|Nos2|Rela	http://amigo.geneontology.org/amigo/term/GO:0009617	Biological process
cell projection organization	GO:0030030	4	188	0.0087094	0.0344709	Cep83|Cep162|Poc1b|Nek1	http://amigo.geneontology.org/amigo/term/GO:0030030	Biological process
chemokine-mediated signaling pathway	GO:0070098	2	44	0.00875443	0.0345599	Ppbp|Ackr3	http://amigo.geneontology.org/amigo/term/GO:0070098	Biological process
extrinsic apoptotic signaling pathway	GO:0097191	2	44	0.00875443	0.0345599	Tgfb1|Fadd	http://amigo.geneontology.org/amigo/term/GO:0097191	Biological process
ventricular septum morphogenesis	GO:0060412	2	44	0.00875443	0.0345599	Tgfbr3|Rbpj	http://amigo.geneontology.org/amigo/term/GO:0060412	Biological process
chondrocyte differentiation	GO:0002062	2	44	0.00875443	0.0345599	Nfib|Tgfb1	http://amigo.geneontology.org/amigo/term/GO:0002062	Biological process
mitotic spindle assembly	GO:0090307	2	44	0.00875443	0.0345599	Arhgef10|Mybl2	http://amigo.geneontology.org/amigo/term/GO:0090307	Biological process
negative regulation of cell cycle	GO:0045786	2	44	0.00875443	0.0345599	Tgfb1|Ptprk	http://amigo.geneontology.org/amigo/term/GO:0045786	Biological process
transcription by RNA polymerase II	GO:0006366	3	109	0.0088285	0.0347058	Klf13|Myc|Sf1	http://amigo.geneontology.org/amigo/term/GO:0006366	Biological process
antimicrobial humoral immune response mediated by antimicrobial peptide	GO:0061844	3	109	0.0088285	0.0347058	Ppbp|Adm|Hist1h2bc	http://amigo.geneontology.org/amigo/term/GO:0061844	Biological process
dephosphorylation	GO:0016311	3	109	0.0088285	0.0347058	Dusp14|Ptprk|Alpl	http://amigo.geneontology.org/amigo/term/GO:0016311	Biological process
endocytosis	GO:0006897	4	189	0.00899508	0.0350317	Itsn1|Dennd1a|Lrp8|Sh3kbp1	http://amigo.geneontology.org/amigo/term/GO:0006897	Biological process
cellular response to glucose starvation	GO:0042149	2	45	0.00947175	0.0359479	Atf4|Asns	http://amigo.geneontology.org/amigo/term/GO:0042149	Biological process
positive regulation of cell division	GO:0051781	2	45	0.00947175	0.0359479	Tgfa|Tgfb1	http://amigo.geneontology.org/amigo/term/GO:0051781	Biological process
adenylate cyclase-activating G protein-coupled receptor signaling pathway	GO:0007189	3	111	0.00964982	0.0362842	Adm|Adgrb2|Adgrl1	http://amigo.geneontology.org/amigo/term/GO:0007189	Biological process
post-embryonic development	GO:0009791	3	111	0.00964982	0.0362842	Atf5|Mecom|Atn1	http://amigo.geneontology.org/amigo/term/GO:0009791	Biological process
cilium assembly	GO:0060271	4	193	0.0102128	0.0373276	Cep83|Cep162|Poc1b|Nek1	http://amigo.geneontology.org/amigo/term/GO:0060271	Biological process
ureteric bud development	GO:0001657	2	46	0.0102289	0.0373571	Rara|Tgfb1	http://amigo.geneontology.org/amigo/term/GO:0001657	Biological process
somatic stem cell population maintenance	GO:0035019	2	46	0.0102289	0.0373571	Rbpj|Tcf7l1	http://amigo.geneontology.org/amigo/term/GO:0035019	Biological process
embryonic organ development	GO:0048568	2	46	0.0102289	0.0373571	Tead1|Hsd17b7	http://amigo.geneontology.org/amigo/term/GO:0048568	Biological process
aortic valve development	GO:0003176	1	5	0.0102928	0.0374735	Rbpj	http://amigo.geneontology.org/amigo/term/GO:0003176	Biological process
DNA double-strand break processing involved in repair via single-strand annealing	GO:0010792	1	5	0.0102928	0.0374735	Slx4	http://amigo.geneontology.org/amigo/term/GO:0010792	Biological process
susceptibility to natural killer cell mediated cytotoxicity	GO:0042271	1	5	0.0102928	0.0374735	Pvr	http://amigo.geneontology.org/amigo/term/GO:0042271	Biological process
lipid transport across blood-brain barrier	GO:1990379	1	5	0.0102928	0.0374735	Slc27a4	http://amigo.geneontology.org/amigo/term/GO:1990379	Biological process
fatty acid beta-oxidation using acyl-CoA oxidase	GO:0033540	1	5	0.0102928	0.0374735	Crat	http://amigo.geneontology.org/amigo/term/GO:0033540	Biological process
B cell lineage commitment	GO:0002326	1	5	0.0102928	0.0374735	Tcf7l1	http://amigo.geneontology.org/amigo/term/GO:0002326	Biological process
L-serine metabolic process	GO:0006563	1	5	0.0102928	0.0374735	Shmt2	http://amigo.geneontology.org/amigo/term/GO:0006563	Biological process
L-serine transport	GO:0015825	1	5	0.0102928	0.0374735	Slc1a4	http://amigo.geneontology.org/amigo/term/GO:0015825	Biological process
synaptic vesicle cycle	GO:0099504	1	5	0.0102928	0.0374735	Syn1	http://amigo.geneontology.org/amigo/term/GO:0099504	Biological process
folic acid metabolic process	GO:0046655	1	5	0.0102928	0.0374735	Shmt2	http://amigo.geneontology.org/amigo/term/GO:0046655	Biological process
olfactory bulb interneuron development	GO:0021891	1	5	0.0102928	0.0374735	Atf5	http://amigo.geneontology.org/amigo/term/GO:0021891	Biological process
positive regulation of Notch signaling pathway involved in heart induction	GO:0035481	1	5	0.0102928	0.0374735	Rbpj	http://amigo.geneontology.org/amigo/term/GO:0035481	Biological process
medium-chain fatty acid metabolic process	GO:0051791	1	5	0.0102928	0.0374735	Crat	http://amigo.geneontology.org/amigo/term/GO:0051791	Biological process
regulation of wound healing	GO:0061041	1	5	0.0102928	0.0374735	Acta2	http://amigo.geneontology.org/amigo/term/GO:0061041	Biological process
chondroblast differentiation	GO:0060591	1	5	0.0102928	0.0374735	Rara	http://amigo.geneontology.org/amigo/term/GO:0060591	Biological process
establishment of spindle orientation	GO:0051294	1	5	0.0102928	0.0374735	Map4	http://amigo.geneontology.org/amigo/term/GO:0051294	Biological process
regulation of cartilage development	GO:0061035	1	5	0.0102928	0.0374735	Tgfb1	http://amigo.geneontology.org/amigo/term/GO:0061035	Biological process
negative regulation of T cell migration	GO:2000405	1	5	0.0102928	0.0374735	Cd200	http://amigo.geneontology.org/amigo/term/GO:2000405	Biological process
arginine metabolic process	GO:0006525	1	5	0.0102928	0.0374735	Ddah1	http://amigo.geneontology.org/amigo/term/GO:0006525	Biological process
negative regulation of interleukin-5 production	GO:0032714	1	5	0.0102928	0.0374735	Lef1	http://amigo.geneontology.org/amigo/term/GO:0032714	Biological process
positive regulation of odontogenesis	GO:0042482	1	5	0.0102928	0.0374735	Tgfb1	http://amigo.geneontology.org/amigo/term/GO:0042482	Biological process
regulation of oligodendrocyte progenitor proliferation	GO:0070445	1	5	0.0102928	0.0374735	Cdh2	http://amigo.geneontology.org/amigo/term/GO:0070445	Biological process
regulation of DNA-templated transcription in response to stress	GO:0043620	1	5	0.0102928	0.0374735	Rela	http://amigo.geneontology.org/amigo/term/GO:0043620	Biological process
negative regulation of interleukin-13 production	GO:0032696	1	5	0.0102928	0.0374735	Lef1	http://amigo.geneontology.org/amigo/term/GO:0032696	Biological process
negative regulation of sequestering of triglyceride	GO:0010891	1	5	0.0102928	0.0374735	Pnpla2	http://amigo.geneontology.org/amigo/term/GO:0010891	Biological process
T cell receptor V(D)J recombination	GO:0033153	1	5	0.0102928	0.0374735	Lef1	http://amigo.geneontology.org/amigo/term/GO:0033153	Biological process
endocardium development	GO:0003157	1	5	0.0102928	0.0374735	Rbpj	http://amigo.geneontology.org/amigo/term/GO:0003157	Biological process
positive regulation of superoxide dismutase activity	GO:1901671	1	5	0.0102928	0.0374735	Atp7a	http://amigo.geneontology.org/amigo/term/GO:1901671	Biological process
retrograde trans-synaptic signaling by trans-synaptic protein complex	GO:0098942	1	5	0.0102928	0.0374735	Farp1	http://amigo.geneontology.org/amigo/term/GO:0098942	Biological process
nucleolus organization	GO:0007000	1	5	0.0102928	0.0374735	Usp36	http://amigo.geneontology.org/amigo/term/GO:0007000	Biological process
response to prostaglandin E	GO:0034695	1	5	0.0102928	0.0374735	Tgfbr3	http://amigo.geneontology.org/amigo/term/GO:0034695	Biological process
negative regulation of activation-induced cell death of T cells	GO:0070236	1	5	0.0102928	0.0374735	Fadd	http://amigo.geneontology.org/amigo/term/GO:0070236	Biological process
T cell antigen processing and presentation	GO:0002457	1	5	0.0102928	0.0374735	Icam1	http://amigo.geneontology.org/amigo/term/GO:0002457	Biological process
positive regulation of B cell apoptotic process	GO:0002904	1	5	0.0102928	0.0374735	Myc	http://amigo.geneontology.org/amigo/term/GO:0002904	Biological process
cellular response to brain-derived neurotrophic factor stimulus	GO:1990416	1	5	0.0102928	0.0374735	Wasf1	http://amigo.geneontology.org/amigo/term/GO:1990416	Biological process
regulation of necroptotic process	GO:0060544	1	5	0.0102928	0.0374735	Fadd	http://amigo.geneontology.org/amigo/term/GO:0060544	Biological process
retinal blood vessel morphogenesis	GO:0061304	1	5	0.0102928	0.0374735	Col4a1	http://amigo.geneontology.org/amigo/term/GO:0061304	Biological process
positive regulation of biomineral tissue development	GO:0070169	1	5	0.0102928	0.0374735	Atf4	http://amigo.geneontology.org/amigo/term/GO:0070169	Biological process
neuron projection regeneration	GO:0031102	1	5	0.0102928	0.0374735	Adm	http://amigo.geneontology.org/amigo/term/GO:0031102	Biological process
gamma-aminobutyric acid receptor clustering	GO:0097112	1	5	0.0102928	0.0374735	Glrb	http://amigo.geneontology.org/amigo/term/GO:0097112	Biological process
striated muscle tissue development	GO:0014706	1	5	0.0102928	0.0374735	Eya2	http://amigo.geneontology.org/amigo/term/GO:0014706	Biological process
definitive erythrocyte differentiation	GO:0060318	1	5	0.0102928	0.0374735	Tgfbr3	http://amigo.geneontology.org/amigo/term/GO:0060318	Biological process
ribonucleoside monophosphate biosynthetic process	GO:0009156	1	5	0.0102928	0.0374735	Gart	http://amigo.geneontology.org/amigo/term/GO:0009156	Biological process
renal tubule morphogenesis	GO:0061333	1	5	0.0102928	0.0374735	Col4a1	http://amigo.geneontology.org/amigo/term/GO:0061333	Biological process
viral translational termination-reinitiation	GO:0075525	1	5	0.0102928	0.0374735	Eif3b	http://amigo.geneontology.org/amigo/term/GO:0075525	Biological process
formation of radial glial scaffolds	GO:0021943	1	5	0.0102928	0.0374735	Lef1	http://amigo.geneontology.org/amigo/term/GO:0021943	Biological process
establishment of Sertoli cell barrier	GO:0097368	1	5	0.0102928	0.0374735	Icam1	http://amigo.geneontology.org/amigo/term/GO:0097368	Biological process
negative regulation of macrophage cytokine production	GO:0010936	1	5	0.0102928	0.0374735	Tgfb1	http://amigo.geneontology.org/amigo/term/GO:0010936	Biological process
alanine transport	GO:0032328	1	5	0.0102928	0.0374735	Slc6a6	http://amigo.geneontology.org/amigo/term/GO:0032328	Biological process
response to manganese ion	GO:0010042	1	5	0.0102928	0.0374735	Atp7a	http://amigo.geneontology.org/amigo/term/GO:0010042	Biological process
sphingosine-1-phosphate receptor signaling pathway	GO:0003376	1	5	0.0102928	0.0374735	Spns2	http://amigo.geneontology.org/amigo/term/GO:0003376	Biological process
negative regulation of gene silencing by miRNA	GO:0060965	1	5	0.0102928	0.0374735	Tgfb1	http://amigo.geneontology.org/amigo/term/GO:0060965	Biological process
positive regulation of guanylate cyclase activity	GO:0031284	1	5	0.0102928	0.0374735	Nos2	http://amigo.geneontology.org/amigo/term/GO:0031284	Biological process
negative regulation of apoptotic process in bone marrow cell	GO:0071866	1	5	0.0102928	0.0374735	Lef1	http://amigo.geneontology.org/amigo/term/GO:0071866	Biological process
neural crest cell migration involved in autonomic nervous system development	GO:1901166	1	5	0.0102928	0.0374735	Nrp2	http://amigo.geneontology.org/amigo/term/GO:1901166	Biological process
neutrophil differentiation	GO:0030223	1	5	0.0102928	0.0374735	Lef1	http://amigo.geneontology.org/amigo/term/GO:0030223	Biological process
positive regulation of melanocyte differentiation	GO:0045636	1	5	0.0102928	0.0374735	Zeb2	http://amigo.geneontology.org/amigo/term/GO:0045636	Biological process
establishment of protein localization to telomere	GO:0070200	1	5	0.0102928	0.0374735	Nabp2	http://amigo.geneontology.org/amigo/term/GO:0070200	Biological process
coronary vasculature morphogenesis	GO:0060977	1	5	0.0102928	0.0374735	Tgfbr3	http://amigo.geneontology.org/amigo/term/GO:0060977	Biological process
regulation of binding	GO:0051098	1	5	0.0102928	0.0374735	Tgfb1	http://amigo.geneontology.org/amigo/term/GO:0051098	Biological process
cellular response to ionomycin	GO:1904637	1	5	0.0102928	0.0374735	Foxp1	http://amigo.geneontology.org/amigo/term/GO:1904637	Biological process
regulation of branching involved in mammary gland duct morphogenesis	GO:0060762	1	5	0.0102928	0.0374735	Tgfb1	http://amigo.geneontology.org/amigo/term/GO:0060762	Biological process
cell-substrate junction assembly	GO:0007044	1	5	0.0102928	0.0374735	Fn1	http://amigo.geneontology.org/amigo/term/GO:0007044	Biological process
t-circle formation	GO:0090656	1	5	0.0102928	0.0374735	Slx4	http://amigo.geneontology.org/amigo/term/GO:0090656	Biological process
trigeminal ganglion development	GO:0061551	1	5	0.0102928	0.0374735	Nrp2	http://amigo.geneontology.org/amigo/term/GO:0061551	Biological process
regulation of action potential	GO:0098900	1	5	0.0102928	0.0374735	Foxp1	http://amigo.geneontology.org/amigo/term/GO:0098900	Biological process
positive regulation of mononuclear cell migration	GO:0071677	1	5	0.0102928	0.0374735	Tgfb1	http://amigo.geneontology.org/amigo/term/GO:0071677	Biological process
branching involved in ureteric bud morphogenesis	GO:0001658	2	47	0.0110271	0.0387873	Myc|Ctnnbip1	http://amigo.geneontology.org/amigo/term/GO:0001658	Biological process
negative regulation of cold-induced thermogenesis	GO:0120163	2	47	0.0110271	0.0387873	Atf4|Rbpj	http://amigo.geneontology.org/amigo/term/GO:0120163	Biological process
T cell differentiation	GO:0030217	2	47	0.0110271	0.0387873	Tgfb1|Fadd	http://amigo.geneontology.org/amigo/term/GO:0030217	Biological process
in utero embryonic development	GO:0001701	5	289	0.0118202	0.0401579	Pcgf2|Tgfbr3|Foxp1|Mecom|Eif2s2	http://amigo.geneontology.org/amigo/term/GO:0001701	Biological process
positive regulation of nitric oxide biosynthetic process	GO:0045429	2	48	0.0118675	0.0402381	Ddah1|Icam1	http://amigo.geneontology.org/amigo/term/GO:0045429	Biological process
synaptic vesicle endocytosis	GO:0048488	2	48	0.0118675	0.0402381	Itsn1|Dennd1a	http://amigo.geneontology.org/amigo/term/GO:0048488	Biological process
response to lipopolysaccharide	GO:0032496	3	116	0.0119567	0.0403892	Nos2|Adm|Tcf7l1	http://amigo.geneontology.org/amigo/term/GO:0032496	Biological process
translational initiation	GO:0006413	2	49	0.012751	0.0417091	Eif3b|Eif3c	http://amigo.geneontology.org/amigo/term/GO:0006413	Biological process
adenylate cyclase-inhibiting G protein-coupled receptor signaling pathway	GO:0007193	2	49	0.012751	0.0417091	Gnaz|Htr1b	http://amigo.geneontology.org/amigo/term/GO:0007193	Biological process
endoplasmic reticulum unfolded protein response	GO:0030968	2	49	0.012751	0.0417091	Atf4|Herpud1	http://amigo.geneontology.org/amigo/term/GO:0030968	Biological process
keratinocyte differentiation	GO:0030216	2	50	0.013679	0.0432001	Sprr1a|Rbpj	http://amigo.geneontology.org/amigo/term/GO:0030216	Biological process
negative regulation of phosphatase activity	GO:0010923	2	50	0.013679	0.0432001	Csrnp2|Farp1	http://amigo.geneontology.org/amigo/term/GO:0010923	Biological process
neural crest cell migration	GO:0001755	2	50	0.013679	0.0432001	Nrp2|Zeb2	http://amigo.geneontology.org/amigo/term/GO:0001755	Biological process
collagen fibril organization	GO:0030199	2	50	0.013679	0.0432001	P4ha1|Atp7a	http://amigo.geneontology.org/amigo/term/GO:0030199	Biological process
positive regulation of protein-containing complex assembly	GO:0031334	2	50	0.013679	0.0432001	Tgfb1|Trabd2b	http://amigo.geneontology.org/amigo/term/GO:0031334	Biological process
pigmentation	GO:0043473	2	50	0.013679	0.0432001	Myc|Atp7a	http://amigo.geneontology.org/amigo/term/GO:0043473	Biological process
positive regulation of cell differentiation	GO:0045597	2	50	0.013679	0.0432001	Ccne1|Slc6a6	http://amigo.geneontology.org/amigo/term/GO:0045597	Biological process
follicle-stimulating hormone signaling pathway	GO:0042699	1	6	0.0139217	0.0435817	Adrm1	http://amigo.geneontology.org/amigo/term/GO:0042699	Biological process
L-arginine import across plasma membrane	GO:0097638	1	6	0.0139217	0.0435817	Slc7a1	http://amigo.geneontology.org/amigo/term/GO:0097638	Biological process
positive regulation of chromosome segregation	GO:0051984	1	6	0.0139217	0.0435817	Smc6	http://amigo.geneontology.org/amigo/term/GO:0051984	Biological process
negative regulation of mesenchymal cell proliferation	GO:0072201	1	6	0.0139217	0.0435817	Ctnnbip1	http://amigo.geneontology.org/amigo/term/GO:0072201	Biological process
activation of cysteine-type endopeptidase activity involved in apoptotic process by cytochrome c	GO:0008635	1	6	0.0139217	0.0435817	Cycs	http://amigo.geneontology.org/amigo/term/GO:0008635	Biological process
taurine transport	GO:0015734	1	6	0.0139217	0.0435817	Slc6a6	http://amigo.geneontology.org/amigo/term/GO:0015734	Biological process
positive regulation of vascular endothelial growth factor signaling pathway	GO:1900748	1	6	0.0139217	0.0435817	Ccbe1	http://amigo.geneontology.org/amigo/term/GO:1900748	Biological process
positive regulation of transcription from RNA polymerase II promoter in response to hypoxia	GO:0061419	1	6	0.0139217	0.0435817	Rbpj	http://amigo.geneontology.org/amigo/term/GO:0061419	Biological process
interleukin-8 production	GO:0032637	1	6	0.0139217	0.0435817	Nos2	http://amigo.geneontology.org/amigo/term/GO:0032637	Biological process
calcineurin-mediated signaling	GO:0097720	1	6	0.0139217	0.0435817	Sf1	http://amigo.geneontology.org/amigo/term/GO:0097720	Biological process
heparin biosynthetic process	GO:0030210	1	6	0.0139217	0.0435817	Glce	http://amigo.geneontology.org/amigo/term/GO:0030210	Biological process
peptidyl-cysteine S-nitrosylation	GO:0018119	1	6	0.0139217	0.0435817	Nos2	http://amigo.geneontology.org/amigo/term/GO:0018119	Biological process
mammary gland branching involved in thelarche	GO:0060744	1	6	0.0139217	0.0435817	Tgfb1	http://amigo.geneontology.org/amigo/term/GO:0060744	Biological process
positive regulation of natural killer cell mediated cytotoxicity directed against tumor cell target	GO:0002860	1	6	0.0139217	0.0435817	Pvr	http://amigo.geneontology.org/amigo/term/GO:0002860	Biological process
lateral mesoderm development	GO:0048368	1	6	0.0139217	0.0435817	Tead1	http://amigo.geneontology.org/amigo/term/GO:0048368	Biological process
T-helper 1 cell differentiation	GO:0045063	1	6	0.0139217	0.0435817	Lef1	http://amigo.geneontology.org/amigo/term/GO:0045063	Biological process
amylin receptor signaling pathway	GO:0097647	1	6	0.0139217	0.0435817	Adm	http://amigo.geneontology.org/amigo/term/GO:0097647	Biological process
common-partner SMAD protein phosphorylation	GO:0007182	1	6	0.0139217	0.0435817	Tgfb1	http://amigo.geneontology.org/amigo/term/GO:0007182	Biological process
positive regulation of mRNA binding	GO:1902416	1	6	0.0139217	0.0435817	Eif3c	http://amigo.geneontology.org/amigo/term/GO:1902416	Biological process
cellular response to nicotine	GO:0071316	1	6	0.0139217	0.0435817	Rela	http://amigo.geneontology.org/amigo/term/GO:0071316	Biological process
blood coagulation, fibrin clot formation	GO:0072378	1	6	0.0139217	0.0435817	Fn1	http://amigo.geneontology.org/amigo/term/GO:0072378	Biological process
apoptotic process involved in blood vessel morphogenesis	GO:1902262	1	6	0.0139217	0.0435817	Lef1	http://amigo.geneontology.org/amigo/term/GO:1902262	Biological process
positive regulation of cellular respiration	GO:1901857	1	6	0.0139217	0.0435817	Myc	http://amigo.geneontology.org/amigo/term/GO:1901857	Biological process
negative regulation of gamma-aminobutyric acid secretion	GO:0014053	1	6	0.0139217	0.0435817	Htr1b	http://amigo.geneontology.org/amigo/term/GO:0014053	Biological process
cellular lipid catabolic process	GO:0044242	1	6	0.0139217	0.0435817	Pnpla2	http://amigo.geneontology.org/amigo/term/GO:0044242	Biological process
L-alpha-amino acid transmembrane transport	GO:1902475	1	6	0.0139217	0.0435817	Slc7a1	http://amigo.geneontology.org/amigo/term/GO:1902475	Biological process
negative regulation of ruffle assembly	GO:1900028	1	6	0.0139217	0.0435817	Evl	http://amigo.geneontology.org/amigo/term/GO:1900028	Biological process
anterior/posterior axis specification, embryo	GO:0008595	1	6	0.0139217	0.0435817	Tcf7l1	http://amigo.geneontology.org/amigo/term/GO:0008595	Biological process
positive regulation of steroid hormone biosynthetic process	GO:0090031	1	6	0.0139217	0.0435817	Igf1r	http://amigo.geneontology.org/amigo/term/GO:0090031	Biological process
negative regulation of plasminogen activation	GO:0010757	1	6	0.0139217	0.0435817	Serpine1	http://amigo.geneontology.org/amigo/term/GO:0010757	Biological process
response to cholesterol	GO:0070723	1	6	0.0139217	0.0435817	Tgfb1	http://amigo.geneontology.org/amigo/term/GO:0070723	Biological process
negative regulation of neuroinflammatory response	GO:0150079	1	6	0.0139217	0.0435817	Cd200	http://amigo.geneontology.org/amigo/term/GO:0150079	Biological process
regulation of timing of cell differentiation	GO:0048505	1	6	0.0139217	0.0435817	Rbpj	http://amigo.geneontology.org/amigo/term/GO:0048505	Biological process
activation of store-operated calcium channel activity	GO:0032237	1	6	0.0139217	0.0435817	Stim2	http://amigo.geneontology.org/amigo/term/GO:0032237	Biological process
synaptic transmission, glycinergic	GO:0060012	1	6	0.0139217	0.0435817	Glrb	http://amigo.geneontology.org/amigo/term/GO:0060012	Biological process
membrane protein intracellular domain proteolysis	GO:0031293	1	6	0.0139217	0.0435817	Tgfb1	http://amigo.geneontology.org/amigo/term/GO:0031293	Biological process
positive regulation of DNA metabolic process	GO:0051054	1	6	0.0139217	0.0435817	Igf1r	http://amigo.geneontology.org/amigo/term/GO:0051054	Biological process
regulation of protein localization to membrane	GO:1905475	1	6	0.0139217	0.0435817	Gpc6	http://amigo.geneontology.org/amigo/term/GO:1905475	Biological process
fructose 2,6-bisphosphate metabolic process	GO:0006003	1	6	0.0139217	0.0435817	Pfkfb3	http://amigo.geneontology.org/amigo/term/GO:0006003	Biological process
L-alanine transport	GO:0015808	1	6	0.0139217	0.0435817	Slc1a4	http://amigo.geneontology.org/amigo/term/GO:0015808	Biological process
positive regulation of ER-associated ubiquitin-dependent protein catabolic process	GO:1903071	1	6	0.0139217	0.0435817	Herpud1	http://amigo.geneontology.org/amigo/term/GO:1903071	Biological process
muscular septum morphogenesis	GO:0003150	1	6	0.0139217	0.0435817	Tgfbr3	http://amigo.geneontology.org/amigo/term/GO:0003150	Biological process
radial glial cell differentiation	GO:0060019	1	6	0.0139217	0.0435817	Cdh2	http://amigo.geneontology.org/amigo/term/GO:0060019	Biological process
ventricular cardiac muscle cell differentiation	GO:0055012	1	6	0.0139217	0.0435817	Rara	http://amigo.geneontology.org/amigo/term/GO:0055012	Biological process
regulation of centrosome cycle	GO:0046605	1	6	0.0139217	0.0435817	Atf5	http://amigo.geneontology.org/amigo/term/GO:0046605	Biological process
positive regulation of protein-containing complex disassembly	GO:0043243	1	6	0.0139217	0.0435817	Igf1r	http://amigo.geneontology.org/amigo/term/GO:0043243	Biological process
positive regulation of protein localization to nucleolus	GO:1904751	1	6	0.0139217	0.0435817	Pinx1	http://amigo.geneontology.org/amigo/term/GO:1904751	Biological process
regulation of SMAD protein signal transduction	GO:0060390	1	6	0.0139217	0.0435817	Tgfb1	http://amigo.geneontology.org/amigo/term/GO:0060390	Biological process
positive regulation of transcription of Notch receptor target	GO:0007221	1	6	0.0139217	0.0435817	Rbpj	http://amigo.geneontology.org/amigo/term/GO:0007221	Biological process
sperm mitochondrion organization	GO:0030382	1	6	0.0139217	0.0435817	Pvr	http://amigo.geneontology.org/amigo/term/GO:0030382	Biological process
interaction with symbiont	GO:0051702	1	6	0.0139217	0.0435817	Fn1	http://amigo.geneontology.org/amigo/term/GO:0051702	Biological process
T follicular helper cell differentiation	GO:0061470	1	6	0.0139217	0.0435817	Foxp1	http://amigo.geneontology.org/amigo/term/GO:0061470	Biological process
vascular associated smooth muscle cell development	GO:0097084	1	6	0.0139217	0.0435817	Adm	http://amigo.geneontology.org/amigo/term/GO:0097084	Biological process
response to growth factor	GO:0070848	1	6	0.0139217	0.0435817	Skil	http://amigo.geneontology.org/amigo/term/GO:0070848	Biological process
glutathione catabolic process	GO:0006751	1	6	0.0139217	0.0435817	Chac1	http://amigo.geneontology.org/amigo/term/GO:0006751	Biological process
regulation of striated muscle tissue development	GO:0016202	1	6	0.0139217	0.0435817	Tgfb1	http://amigo.geneontology.org/amigo/term/GO:0016202	Biological process
detoxification of copper ion	GO:0010273	1	6	0.0139217	0.0435817	Atp7a	http://amigo.geneontology.org/amigo/term/GO:0010273	Biological process
negative regulation of serotonin secretion	GO:0014063	1	6	0.0139217	0.0435817	Htr1b	http://amigo.geneontology.org/amigo/term/GO:0014063	Biological process
anterior commissure morphogenesis	GO:0021960	1	6	0.0139217	0.0435817	Nfib	http://amigo.geneontology.org/amigo/term/GO:0021960	Biological process
DNA replication	GO:0006260	3	120	0.0140602	0.0438348	Nfib|Slx4|Rmi2	http://amigo.geneontology.org/amigo/term/GO:0006260	Biological process
lung alveolus development	GO:0048286	2	51	0.0145218	0.0447108	Atp7a|Stk40	http://amigo.geneontology.org/amigo/term/GO:0048286	Biological process
positive regulation of endothelial cell migration	GO:0010595	2	52	0.0155327	0.0462408	Zfp580|Ccbe1	http://amigo.geneontology.org/amigo/term/GO:0010595	Biological process
cellular response to glucose stimulus	GO:0071333	2	52	0.0155327	0.0462408	Igf1r|Icam1	http://amigo.geneontology.org/amigo/term/GO:0071333	Biological process
hair follicle development	GO:0001942	2	53	0.0165908	0.0477898	Rela|Sos1	http://amigo.geneontology.org/amigo/term/GO:0001942	Biological process
regulation of synaptic plasticity	GO:0048167	2	53	0.0165908	0.0477898	Rara|Atf4	http://amigo.geneontology.org/amigo/term/GO:0048167	Biological process
negative regulation of signal transduction	GO:0009968	2	53	0.0165908	0.0477898	Rgs20|Socs2	http://amigo.geneontology.org/amigo/term/GO:0009968	Biological process
synapse assembly	GO:0007416	2	53	0.0165908	0.0477898	Cdh2|Farp1	http://amigo.geneontology.org/amigo/term/GO:0007416	Biological process
negative regulation of fat cell differentiation	GO:0045599	2	54	0.0176973	0.0493576	Tgfb1|Trib3	http://amigo.geneontology.org/amigo/term/GO:0045599	Biological process
negative regulation of Wnt signaling pathway	GO:0030178	2	54	0.0176973	0.0493576	Trabd2b|Ctnnbip1	http://amigo.geneontology.org/amigo/term/GO:0030178	Biological process
protein homotetramerization	GO:0051289	2	54	0.0176973	0.0493576	Evl|Shmt2	http://amigo.geneontology.org/amigo/term/GO:0051289	Biological process
cerebellar granule cell precursor proliferation	GO:0021930	1	7	0.0179084	0.0496512	Atf5	http://amigo.geneontology.org/amigo/term/GO:0021930	Biological process
negative regulation of telomere maintenance via telomere lengthening	GO:1904357	1	7	0.0179084	0.0496512	Slx4	http://amigo.geneontology.org/amigo/term/GO:1904357	Biological process
cellular response to dopamine	GO:1903351	1	7	0.0179084	0.0496512	Atf4	http://amigo.geneontology.org/amigo/term/GO:1903351	Biological process
negative regulation of biomineral tissue development	GO:0070168	1	7	0.0179084	0.0496512	Tgfb1	http://amigo.geneontology.org/amigo/term/GO:0070168	Biological process
maintenance of cell polarity	GO:0030011	1	7	0.0179084	0.0496512	Atn1	http://amigo.geneontology.org/amigo/term/GO:0030011	Biological process
positive regulation of melanin biosynthetic process	GO:0048023	1	7	0.0179084	0.0496512	Zeb2	http://amigo.geneontology.org/amigo/term/GO:0048023	Biological process
cellular response to peptidoglycan	GO:0071224	1	7	0.0179084	0.0496512	Rela	http://amigo.geneontology.org/amigo/term/GO:0071224	Biological process
type I pneumocyte differentiation	GO:0060509	1	7	0.0179084	0.0496512	Nfib	http://amigo.geneontology.org/amigo/term/GO:0060509	Biological process
negative regulation of cell adhesion mediated by integrin	GO:0033629	1	7	0.0179084	0.0496512	Serpine1	http://amigo.geneontology.org/amigo/term/GO:0033629	Biological process
positive regulation of isotype switching to IgA isotypes	GO:0048298	1	7	0.0179084	0.0496512	Tgfb1	http://amigo.geneontology.org/amigo/term/GO:0048298	Biological process
cleavage furrow formation	GO:0036089	1	7	0.0179084	0.0496512	Spire1	http://amigo.geneontology.org/amigo/term/GO:0036089	Biological process
response to type I interferon	GO:0034340	1	7	0.0179084	0.0496512	Shmt2	http://amigo.geneontology.org/amigo/term/GO:0034340	Biological process
atrioventricular canal development	GO:0036302	1	7	0.0179084	0.0496512	Rbpj	http://amigo.geneontology.org/amigo/term/GO:0036302	Biological process
negative regulation of cell division	GO:0051782	1	7	0.0179084	0.0496512	Myc	http://amigo.geneontology.org/amigo/term/GO:0051782	Biological process
apoptotic process involved in morphogenesis	GO:0060561	1	7	0.0179084	0.0496512	Lef1	http://amigo.geneontology.org/amigo/term/GO:0060561	Biological process
positive regulation of transforming growth factor beta production	GO:0071636	1	7	0.0179084	0.0496512	Cd200	http://amigo.geneontology.org/amigo/term/GO:0071636	Biological process
lens fiber cell morphogenesis	GO:0070309	1	7	0.0179084	0.0496512	Atf4	http://amigo.geneontology.org/amigo/term/GO:0070309	Biological process
copper ion import	GO:0015677	1	7	0.0179084	0.0496512	Atp7a	http://amigo.geneontology.org/amigo/term/GO:0015677	Biological process
proline transport	GO:0015824	1	7	0.0179084	0.0496512	Slc1a4	http://amigo.geneontology.org/amigo/term/GO:0015824	Biological process
positive regulation of killing of cells of other organism	GO:0051712	1	7	0.0179084	0.0496512	Nos2	http://amigo.geneontology.org/amigo/term/GO:0051712	Biological process
negative regulation of release of sequestered calcium ion into cytosol	GO:0051280	1	7	0.0179084	0.0496512	Tgfb1	http://amigo.geneontology.org/amigo/term/GO:0051280	Biological process
negative regulation of monocyte differentiation	GO:0045656	1	7	0.0179084	0.0496512	Myc	http://amigo.geneontology.org/amigo/term/GO:0045656	Biological process
positive regulation of cellular extravasation	GO:0002693	1	7	0.0179084	0.0496512	Icam1	http://amigo.geneontology.org/amigo/term/GO:0002693	Biological process
negative regulation of fibrinolysis	GO:0051918	1	7	0.0179084	0.0496512	Serpine1	http://amigo.geneontology.org/amigo/term/GO:0051918	Biological process
NIK/NF-kappaB signaling	GO:0038061	1	7	0.0179084	0.0496512	Rela	http://amigo.geneontology.org/amigo/term/GO:0038061	Biological process
negative regulation of smooth muscle cell differentiation	GO:0051151	1	7	0.0179084	0.0496512	Rbpms2	http://amigo.geneontology.org/amigo/term/GO:0051151	Biological process
presynaptic modulation of chemical synaptic transmission	GO:0099171	1	7	0.0179084	0.0496512	Htr1b	http://amigo.geneontology.org/amigo/term/GO:0099171	Biological process
connective tissue development	GO:0061448	1	7	0.0179084	0.0496512	Tgfb1	http://amigo.geneontology.org/amigo/term/GO:0061448	Biological process
positive regulation of vascular associated smooth muscle cell apoptotic process	GO:1905461	1	7	0.0179084	0.0496512	Atf4	http://amigo.geneontology.org/amigo/term/GO:1905461	Biological process
positive regulation of binding	GO:0051099	1	7	0.0179084	0.0496512	Rara	http://amigo.geneontology.org/amigo/term/GO:0051099	Biological process
response to temperature stimulus	GO:0009266	1	7	0.0179084	0.0496512	Aldh18a1	http://amigo.geneontology.org/amigo/term/GO:0009266	Biological process
lamellipodium morphogenesis	GO:0072673	1	7	0.0179084	0.0496512	Wasf1	http://amigo.geneontology.org/amigo/term/GO:0072673	Biological process
L-amino acid transport	GO:0015807	1	7	0.0179084	0.0496512	Slc7a5	http://amigo.geneontology.org/amigo/term/GO:0015807	Biological process
negative regulation of skeletal muscle tissue development	GO:0048642	1	7	0.0179084	0.0496512	Tgfb1	http://amigo.geneontology.org/amigo/term/GO:0048642	Biological process
hair follicle maturation	GO:0048820	1	7	0.0179084	0.0496512	Rbpj	http://amigo.geneontology.org/amigo/term/GO:0048820	Biological process
glomerular visceral epithelial cell differentiation	GO:0072112	1	7	0.0179084	0.0496512	Basp1	http://amigo.geneontology.org/amigo/term/GO:0072112	Biological process
reelin-mediated signaling pathway	GO:0038026	1	7	0.0179084	0.0496512	Lrp8	http://amigo.geneontology.org/amigo/term/GO:0038026	Biological process
positive regulation of protein polyubiquitination	GO:1902916	1	7	0.0179084	0.0496512	Ube2d1	http://amigo.geneontology.org/amigo/term/GO:1902916	Biological process
positive regulation of hepatic stellate cell activation	GO:2000491	1	7	0.0179084	0.0496512	Acta2	http://amigo.geneontology.org/amigo/term/GO:2000491	Biological process
spongiotrophoblast layer development	GO:0060712	1	7	0.0179084	0.0496512	Adm	http://amigo.geneontology.org/amigo/term/GO:0060712	Biological process
positive regulation of cell-cell adhesion mediated by integrin	GO:0033634	1	7	0.0179084	0.0496512	Podxl	http://amigo.geneontology.org/amigo/term/GO:0033634	Biological process
acute inflammatory response to antigenic stimulus	GO:0002438	1	7	0.0179084	0.0496512	Icam1	http://amigo.geneontology.org/amigo/term/GO:0002438	Biological process
mRNA 3'-end processing	GO:0031124	1	7	0.0179084	0.0496512	Cstf2	http://amigo.geneontology.org/amigo/term/GO:0031124	Biological process
negative regulation of RNA splicing	GO:0033119	1	7	0.0179084	0.0496512	Ptbp1	http://amigo.geneontology.org/amigo/term/GO:0033119	Biological process
negative regulation of macrophage activation	GO:0043031	1	7	0.0179084	0.0496512	Cd200	http://amigo.geneontology.org/amigo/term/GO:0043031	Biological process
regulation of DNA binding	GO:0051101	1	7	0.0179084	0.0496512	Tgfb1	http://amigo.geneontology.org/amigo/term/GO:0051101	Biological process
cardiac atrium morphogenesis	GO:0003209	1	7	0.0179084	0.0496512	Sos1	http://amigo.geneontology.org/amigo/term/GO:0003209	Biological process
estrogen biosynthetic process	GO:0006703	1	7	0.0179084	0.0496512	Hsd17b7	http://amigo.geneontology.org/amigo/term/GO:0006703	Biological process
very long-chain fatty acid catabolic process	GO:0042760	1	7	0.0179084	0.0496512	Slc27a4	http://amigo.geneontology.org/amigo/term/GO:0042760	Biological process
regulation of microvillus assembly	GO:0032534	1	7	0.0179084	0.0496512	Podxl	http://amigo.geneontology.org/amigo/term/GO:0032534	Biological process
positive regulation of T-helper 2 cell differentiation	GO:0045630	1	7	0.0179084	0.0496512	Rara	http://amigo.geneontology.org/amigo/term/GO:0045630	Biological process
mitochondrial outer membrane permeabilization	GO:0097345	1	7	0.0179084	0.0496512	Eya2	http://amigo.geneontology.org/amigo/term/GO:0097345	Biological process
regulation of body fluid levels	GO:0050878	1	7	0.0179084	0.0496512	Apln	http://amigo.geneontology.org/amigo/term/GO:0050878	Biological process
polar body extrusion after meiotic divisions	GO:0040038	1	7	0.0179084	0.0496512	Spire1	http://amigo.geneontology.org/amigo/term/GO:0040038	Biological process
protein localization to nucleolus	GO:1902570	1	7	0.0179084	0.0496512	Pinx1	http://amigo.geneontology.org/amigo/term/GO:1902570	Biological process
SMAD protein complex assembly	GO:0007183	1	7	0.0179084	0.0496512	Tgfb1	http://amigo.geneontology.org/amigo/term/GO:0007183	Biological process
cytoplasm	GO:0005737	114	6775	3.67542e-28	3.53414e-25	Smn1|Itsn1|Atn1|Adrm1|Csnk2a2|Peg10|Mid1|Sos1|Aldh1l2|Atf5|Atf4|Cd248|Eif2s2|Kctd11|Stk40|Fam195a|Mapk6|Pcbp3|Eprs|Htr1b|Rad23b|Dock5|Skil|Pard3b|Rhobtb1|Myc|Shmt2|Glcci1|Socs2|Tbc1d1|Rbpj|Relt|Rela|Lef1|Foxp1|Cep162|Ube2d1|Tcf12|Ndrg1|Ubap2|Tgm2|Phyhipl|Poc1b|Baiap2l1|Rbpms2|Tcf7l1|Srm|Basp1|Rgs20|Fblim1|Cep83|Sorbs2|Celf4|Spire1|Map7d1|Pkp4|Ctnnbip1|Rnf157|Kcnip1|Eya2|Wasf1|Mtss1l|Dnajc21|Sprr1…	http://amigo.geneontology.org/amigo/term/GO:0005737	Cellular component
nucleus	GO:0005634	105	5823	5.88861e-28	4.47338e-25	Pcgf2|Itsn1|Paxip1|Smn1|Atn1|Adrm1|Csnk2a2|Peg10|Mid1|Csrnp2|Klf7|Pinx1|Klf3|Atf5|Atf4|Mybl2|Pank1|Nfib|Stk40|Fam195a|Cstf2|Mapk6|Pcbp3|Rmi2|Zeb2|Rad23b|Rcor2|Skil|Sf3a2|Myc|Shmt2|Tbc1d1|Rbpj|Tcerg1|Rela|Lef1|Foxp1|Foxp4|Cep162|Ube2d1|Trib3|Ndrg1|Hivep1|Ubap2|Phf10|Srrm2|Tcf7l1|Basp1|Pkp4|Luc7l3|Sox12|Celf4|Ctnnbip1|Zcchc7|Rnf157|Eya2|Wac|Tcf12|Dnajc21|Bop1|Ptbp1|Klf13|Tgfb1|Rgs20|Nek1|Mcc|Mkl1|C…	http://amigo.geneontology.org/amigo/term/GO:0005634	Cellular component
cytosol	GO:0005829	71	3398	3.58966e-22	2.04521e-19	Pank1|Nos2|Smn1|Itsn1|Tbc1d1|Uck2|Pgm1|Gnaz|Mapk6|Asns|Hist1h2bc|Xpot|Rela|Igf2bp2|Adrm1|Csnk2a2|Peg10|Mid1|Iars|Nin|Slx4|Sos1|Nek1|Mcc|Mkl1|Cycs|Prep|Rmi2|Rrp12|Ndrg1|Dennd1a|Ranbp1|Parm1|Myo10|Rara|Tgm2|Aars|Stk40|Baiap2l1|Tcf7l1|E2f8|Atf5|Lpp|Fadd|Map4|Aimp2|Eprs|Chac1|Nabp2|Usp36|Zeb2|Arhgef10|Cblb|Rad23b|Farp1|Zcchc7|Pfkfb3|Slc7a5|Spire1|Rap1gap|Dock5|Pxk|Pnpla2|Map7d1|Ctnnbip1|Mtfr1|Gart|Sy…	http://amigo.geneontology.org/amigo/term/GO:0005829	Cellular component
nucleoplasm	GO:0005654	59	2943	7.15042e-18	3.25916e-15	Pcgf2|Pcdh1|Rbpj|Wac|Tcf12|Paxip1|Smn1|Atn1|Hist1h2bc|Xpot|Rela|Adrm1|Peg10|Mid1|Nin|Slx4|Nek1|Aldh1l2|Mcc|Mkl1|Smc6|Pinx1|Klf3|Luc7l3|Trib3|Atf5|Tead1|Mybl2|Hivep1|Parm1|Rara|Nfib|Emsy|Zfp580|Phf10|Stk40|Tcerg1|Baiap2l1|Ccne1|Tcf7l1|E2f8|Relt|Nabp2|Dennd1a|Usp36|Zeb2|Cblb|Rad23b|Tma16|Pfkfb3|Celf4|Spire1|Cstf2|Pnpla2|Rcor2|Bop1|Myc|Ino80e|Sox12	http://amigo.geneontology.org/amigo/term/GO:0005654	Cellular component
plasma membrane	GO:0005886	71	4216	3.77339e-17	1.43326e-14	Entpd6|Nos2|Icam1|Clstn2|Mtss1l|Itsn1|Adgrl1|Gnaz|Relt|Gpc6|Fadd|Dock5|Adrm1|Csnk2a2|1810055G02Rik|Igf1r|Lin7b|Nin|Sos1|Lrp8|Mcc|Glrb|Tnfrsf22|Hsd17b7|Nrp2|Rrp12|Ndrg1|Trabd2b|Alpl|Cd248|Baiap2l1|Parm1|Myo10|Tgfa|Tgm2|Fam57a|Sorcs2|Cdh2|Podxl|Cd200|Basp1|Pkp4|Map4|Atf4|Slc1a4|Eprs|Sorbs2|Slc27a4|Dennd1a|Htr1b|Reep6|Cblb|Stim2|Pvr|Ackr3|Slc6a6|Farp1|Ptprk|Slc7a5|Spire1|Slc7a1|Pxk|Pnpla2|Spns2|Tgfb…	http://amigo.geneontology.org/amigo/term/GO:0005886	Cellular component
nucleolus	GO:0005730	20	727	7.79651e-10	8.07648e-08	Ino80e|Nin|Tma16|Pinx1|Tbc1d1|Rbpj|E2f8|Brd4|Smn1|Nhp2|Zcchc7|Pcdh1|Rrp12|Bop1|Zeb2|Eya2|Nol11|Myc|Usp36|Myo10	http://amigo.geneontology.org/amigo/term/GO:0005730	Cellular component
cell junction	GO:0030054	22	883	9.60322e-10	9.51554e-08	Wasf1|Itsn1|Pcdh1|Clstn2|Lin7b|Slx4|Glrb|Olfm1|Dennd1a|Cdh2|Sh3kbp1|Sorcs2|Lpp|Basp1|Pkp4|Adgrl1|Fblim1|Sorbs2|Farp1|Mast2|Pard3b|Ptprk	http://amigo.geneontology.org/amigo/term/GO:0030054	Cellular component
transcription regulator complex	GO:0005667	13	298	1.23314e-09	1.17097e-07	E2f7|Rela|Sox12|Tcf7l1|E2f8|Rcor2|Skil|Rbpj|Tcf12|Atf5|Atf4|Lef1|Tead1	http://amigo.geneontology.org/amigo/term/GO:0005667	Cellular component
membrane	GO:0016020	75	6528	1.43841e-09	1.31125e-07	Crat|Tspan18|Icam1|Clstn2|Itsn1|Adgrl1|Tgm2|Gnaz|Relt|Caskin2|Golim4|Gpc6|Rrbp1|Dock5|1810055G02Rik|Igf1r|Rgs20|Lrp8|Glrb|Sbf2|Tnfrsf22|Hsd17b7|Nrp2|Rrp12|Ndrg1|Aldh18a1|Alpl|Micu3|Sh3kbp1|Parm1|Myo10|Tgfa|Dennd1a|St3gal1|Fam57a|Rap1gap|Plppr2|Sorcs2|Cdh2|Podxl|Cd200|Basp1|Pkp4|Herpud1|Cd248|Atf4|Slc1a4|Eprs|Sorbs2|Trabd2b|Htr1b|Reep6|Stim2|Pvr|Ackr3|Slc6a6|Farp1|Ptprk|Slc7a5|Spire1|Glce|Slc7a1|P…	http://amigo.geneontology.org/amigo/term/GO:0016020	Cellular component
cytoskeleton	GO:0005856	26	1289	4.0118e-09	3.51649e-07	Wasf1|Igf2bp2|Acta2|Nin|Cep162|Mast2|Atf5|Atf4|Sh3kbp1|Myo10|Evl|Poc1b|Baiap2l1|Pkp4|Map4|Ndrg1|Fblim1|Cep83|Sorbs2|Farp1|Nek1|Spire1|Map7d1|Rhobtb1|Trim46|Syn1	http://amigo.geneontology.org/amigo/term/GO:0005856	Cellular component
neuron projection	GO:0043005	16	539	7.81191e-09	6.35833e-07	Rara|Igf1r|Smn1|Farp1|Itsn1|Sorcs2|Adgrl1|Glrb|Map4|Fadd|Cd200|Atf4|Cdh2|Atp7a|Sh3kbp1|Myo10	http://amigo.geneontology.org/amigo/term/GO:0043005	Cellular component
neuronal cell body	GO:0043025	16	612	5.21957e-08	3.13037e-06	Rara|Tgfb1|Igf1r|Rap1gap|Sos1|Itsn1|Ptprk|Lrp8|Cd200|Olfm1|Slc1a4|Dennd1a|Sorbs2|Atp7a|Kcnip1|Myo10	http://amigo.geneontology.org/amigo/term/GO:0043025	Cellular component
axon	GO:0030424	13	434	1.27922e-07	6.62577e-06	Tgfb1|Igf1r|Nin|Rap1gap|Lrp8|Olfm1|Map4|Adgrl1|Cd200|Myc|Ptprk|Nrp2|Syn1	http://amigo.geneontology.org/amigo/term/GO:0030424	Cellular component
RNA polymerase II transcription regulator complex	GO:0090575	6	68	1.6153e-07	7.92303e-06	E2f7|Tcf7l1|Sf1|Tcf12|Atf4|E2f8	http://amigo.geneontology.org/amigo/term/GO:0090575	Cellular component
synapse	GO:0045202	17	766	2.81292e-07	1.25295e-05	Rela|Cdh2|Wasf1|Farp1|Itsn1|Sorcs2|Glrb|Sh3kbp1|Olfm1|Lin7b|Gpc6|Adgrl1|Dennd1a|Sorbs2|Eif3b|Clstn2|Syn1	http://amigo.geneontology.org/amigo/term/GO:0045202	Cellular component
cell projection	GO:0042995	20	1088	8.25645e-07	3.08466e-05	Smn1|Evl|Poc1b|Farp1|Itsn1|Sorcs2|Adgrl1|Glrb|Olfm1|Podxl|Mtss1l|Basp1|Sbf2|Clstn2|Rhobtb1|Trim46|Dennd1a|Sorbs2|Kcnip1|Myo10	http://amigo.geneontology.org/amigo/term/GO:0042995	Cellular component
dendrite	GO:0030425	13	521	1.20974e-06	4.24153e-05	Rara|Nin|Rap1gap|Farp1|Lrp8|Gnaz|Kcnip1|Slc1a4|Dennd1a|Sorbs2|Ptprk|Htr1b|Syn1	http://amigo.geneontology.org/amigo/term/GO:0030425	Cellular component
postsynaptic density	GO:0014069	10	331	2.25367e-06	7.23395e-05	Cdh2|Sos1|Sorcs2|Pkp4|Map4|Adgrl1|Sorbs2|Lrp8|Clstn2|Syn1	http://amigo.geneontology.org/amigo/term/GO:0014069	Cellular component
aminoacyl-tRNA synthetase multienzyme complex	GO:0017101	3	12	3.61836e-06	0.000108503	Eprs|Iars|Aimp2	http://amigo.geneontology.org/amigo/term/GO:0017101	Cellular component
centrosome	GO:0005813	12	502	4.28202e-06	0.000123528	Arhgef10|Nin|Poc1b|Nek1|Ccne1|Cep162|Atf5|Atf4|Slc1a4|Ndrg1|Ranbp1|Adgrb2	http://amigo.geneontology.org/amigo/term/GO:0005813	Cellular component
cell surface	GO:0009986	14	679	5.96485e-06	0.000156254	Tgfa|Entpd6|Pvr|Icam1|Tgfb1|Lrp8|Ackr3|Tnfrsf22|Tgfbr3|Gpc6|Cd200|Cdh2|Ptprk|Clstn2	http://amigo.geneontology.org/amigo/term/GO:0009986	Cellular component
extracellular matrix	GO:0031012	8	267	1.8991e-05	0.000401548	Tgfbr3|Tgfb1|Tgm2|Ltbp4|Fn1|Ccbe1|Col4a1|Alpl	http://amigo.geneontology.org/amigo/term/GO:0031012	Cellular component
microvillus membrane	GO:0031528	3	21	2.25368e-05	0.000462715	Podxl|Slc7a5|Slc6a6	http://amigo.geneontology.org/amigo/term/GO:0031528	Cellular component
cell-cell junction	GO:0005911	7	222	3.83996e-05	0.000689076	Lin7b|Pcdh1|Pvr|Pkp4|Cdh2|Ptprk|Sh3kbp1	http://amigo.geneontology.org/amigo/term/GO:0005911	Cellular component
lamellipodium	GO:0030027	6	162	4.27776e-05	0.000744199	Evl|Wasf1|Itsn1|Mtss1l|Cdh2|Myo10	http://amigo.geneontology.org/amigo/term/GO:0030027	Cellular component
cell body	GO:0044297	5	119	7.93657e-05	0.00120364	Podxl|Cd200|Rnf157|Gnaz|Fadd	http://amigo.geneontology.org/amigo/term/GO:0044297	Cellular component
microtubule cytoskeleton	GO:0015630	6	179	8.21162e-05	0.00122432	Map7d1|Mast2|Map4|Trim46|Ndrg1|Shmt2	http://amigo.geneontology.org/amigo/term/GO:0015630	Cellular component
nuclear speck	GO:0016607	8	319	8.33375e-05	0.00123339	E2f7|Luc7l3|Mecom|Bmp2k|Basp1|Usp36|Tcf12|Rmi2	http://amigo.geneontology.org/amigo/term/GO:0016607	Cellular component
protein-containing complex	GO:0032991	14	843	8.57036e-05	0.00126012	Rara|Wasf1|Rbpj|Tcf7l1|Ube2d1|Pxk|Mapk6|Skil|Pard3b|Fadd|Atf4|Myc|Cdh2|Rela	http://amigo.geneontology.org/amigo/term/GO:0032991	Cellular component
adherens junction	GO:0005912	5	128	0.000123133	0.00164105	Ndrg1|Pvr|Cdh2|Pard3b|Pkp4	http://amigo.geneontology.org/amigo/term/GO:0005912	Cellular component
eukaryotic translation initiation factor 3 complex, eIF3m	GO:0071541	2	8	0.000138563	0.00174467	Eif3b|Eif3c	http://amigo.geneontology.org/amigo/term/GO:0071541	Cellular component
glutamatergic synapse	GO:0098978	10	506	0.000147658	0.00182887	Farp1|Itsn1|Olfm1|Clstn2|Gpc6|Adgrl1|Ndrg1|Rela|Cdh2|Nrp2	http://amigo.geneontology.org/amigo/term/GO:0098978	Cellular component
ciliary transition fiber	GO:0097539	2	10	0.000233821	0.00253751	Cep83|Nin	http://amigo.geneontology.org/amigo/term/GO:0097539	Cellular component
nuclear matrix	GO:0016363	4	88	0.000268076	0.00285489	Tcerg1|Basp1|Atn1|Xpot	http://amigo.geneontology.org/amigo/term/GO:0016363	Cellular component
extracellular space	GO:0005615	21	1684	0.000291973	0.00302457	Tgfa|Entpd6|Nos2|Lrp8|Vash1|Fn1|Ccbe1|Il11|Tgfb1|Metrnl|2610528A11Rik|Olfm1|Ppbp|Col4a1|Tgfbr3|Apln|Icam1|Hist1h2bc|Adm|Serpine1|Alpl	http://amigo.geneontology.org/amigo/term/GO:0005615	Cellular component
basolateral plasma membrane	GO:0016323	6	226	0.000390875	0.00379065	Tgfa|Lin7b|Slc6a6|Slc7a5|Cdh2|Atp7a	http://amigo.geneontology.org/amigo/term/GO:0016323	Cellular component
protein-DNA complex	GO:0032993	3	50	0.000535777	0.0046783	Lef1|Sox12|Rbpj	http://amigo.geneontology.org/amigo/term/GO:0032993	Cellular component
collagen-containing extracellular matrix	GO:0062023	7	315	0.000540413	0.00470077	Tgfb1|Tgm2|Ltbp4|Col4a1|Fn1|Gpc6|Serpine1	http://amigo.geneontology.org/amigo/term/GO:0062023	Cellular component
eukaryotic translation initiation factor 3 complex	GO:0005852	2	15	0.0006179	0.0051207	Eif3b|Eif3c	http://amigo.geneontology.org/amigo/term/GO:0005852	Cellular component
U2-type prespliceosome	GO:0071004	2	15	0.0006179	0.0051207	Luc7l3|Sf3a2	http://amigo.geneontology.org/amigo/term/GO:0071004	Cellular component
nuclear periphery	GO:0034399	2	16	0.000712945	0.00573681	Atf5|Atf4	http://amigo.geneontology.org/amigo/term/GO:0034399	Cellular component
apical plasma membrane	GO:0016324	7	345	0.00102762	0.00753041	Slc6a6|Fn1|Slc7a5|Podxl|Pard3b|Cdh2|Atp7a	http://amigo.geneontology.org/amigo/term/GO:0016324	Cellular component
chromosome, telomeric region	GO:0000781	3	61	0.00111026	0.00790716	Pinx1|Slx4|Smc6	http://amigo.geneontology.org/amigo/term/GO:0000781	Cellular component
centriole	GO:0005814	4	119	0.00112234	0.00796826	Cep83|Nin|Poc1b|Cep162	http://amigo.geneontology.org/amigo/term/GO:0005814	Cellular component
apical part of cell	GO:0045177	4	126	0.00141625	0.00963472	Cdh2|Nin|Vash1|Reep6	http://amigo.geneontology.org/amigo/term/GO:0045177	Cellular component
pericentriolar material	GO:0000242	2	22	0.00152181	0.0100934	Nin|Nek1	http://amigo.geneontology.org/amigo/term/GO:0000242	Cellular component
extrinsic component of cytoplasmic side of plasma membrane	GO:0031234	3	69	0.0016869	0.0109082	Farp1|Kcnip1|Srm	http://amigo.geneontology.org/amigo/term/GO:0031234	Cellular component
cell-cell contact zone	GO:0044291	2	25	0.00204147	0.0126771	Pvr|Pkp4	http://amigo.geneontology.org/amigo/term/GO:0044291	Cellular component
extracellular region	GO:0005576	19	1684	0.00206084	0.0127627	Tgfa|Tgfb1|St3gal1|Ltbp4|Vash1|Fn1|Ccbe1|Il11|Lrp8|Metrnl|2610528A11Rik|Tnfrsf22|Olfm1|Col4a1|Tgfbr3|Apln|Gpc6|Adm|Serpine1	http://amigo.geneontology.org/amigo/term/GO:0005576	Cellular component
PML body	GO:0016605	3	74	0.00212838	0.0130744	Basp1|Skil|Smc6	http://amigo.geneontology.org/amigo/term/GO:0016605	Cellular component
apical junction complex	GO:0043296	2	26	0.00228485	0.0135958	Pvr|Pard3b	http://amigo.geneontology.org/amigo/term/GO:0043296	Cellular component
PcG protein complex	GO:0031519	2	28	0.00273704	0.0155167	Pcgf2|Csnk2a2	http://amigo.geneontology.org/amigo/term/GO:0031519	Cellular component
calyx of Held	GO:0044305	2	28	0.00273704	0.0155167	Itsn1|Htr1b	http://amigo.geneontology.org/amigo/term/GO:0044305	Cellular component
microvillus	GO:0005902	3	80	0.00283893	0.0159751	Slc27a4|Atp7a|Tgfb1	http://amigo.geneontology.org/amigo/term/GO:0005902	Cellular component
chromatin	GO:0000785	4	151	0.00314833	0.017373	Rcor2|Basp1|Rnf219|Csnk2a2	http://amigo.geneontology.org/amigo/term/GO:0000785	Cellular component
stress fiber	GO:0001725	3	85	0.00344457	0.0186465	Acta2|Fblim1|Lpp	http://amigo.geneontology.org/amigo/term/GO:0001725	Cellular component
spindle pole	GO:0000922	3	87	0.00375813	0.0197801	Pkp4|Nin|Poc1b	http://amigo.geneontology.org/amigo/term/GO:0000922	Cellular component
extracellular exosome	GO:0070062	3	92	0.00448747	0.0227771	Icam1|Serpine1|Fn1	http://amigo.geneontology.org/amigo/term/GO:0070062	Cellular component
mitotic spindle pole	GO:0097431	2	35	0.00457722	0.0230785	Nin|Smc6	http://amigo.geneontology.org/amigo/term/GO:0097431	Cellular component
perinuclear region of cytoplasm	GO:0048471	9	640	0.00468824	0.0235861	Tgfa|Rara|Nos2|Pkp4|Atn1|Apln|Ndrg1|Myc|Atp7a	http://amigo.geneontology.org/amigo/term/GO:0048471	Cellular component
intracellular membrane-bounded organelle	GO:0043231	12	992	0.0057054	0.0275447	Igf1r|Slc7a5|Pcdh1|Uck2|Tcf12|Ackr3|P4ha1|Rhobtb1|Rrp12|Dennd1a|Ptprk|Parm1	http://amigo.geneontology.org/amigo/term/GO:0043231	Cellular component
mitotic spindle	GO:0072686	3	100	0.00590934	0.028057	Pkp4|Nin|Map4	http://amigo.geneontology.org/amigo/term/GO:0072686	Cellular component
histone deacetylase complex	GO:0000118	2	40	0.00626104	0.0292268	Mecom|Rcor2	http://amigo.geneontology.org/amigo/term/GO:0000118	Cellular component
mitochondrion	GO:0005739	18	1723	0.00641365	0.0295809	Crat|Tgm2|Phyhipl|Wasf1|Clpp|Aars|Cycs|Hivep1|P4ha1|Pycr1|Aldh1l2|Shmt2|Mtfr1|Aldh18a1|Mthfd2|Micu3|Ddah1|Mid1	http://amigo.geneontology.org/amigo/term/GO:0005739	Cellular component
recycling endosome membrane	GO:0055038	2	45	0.00947175	0.0359479	Ndrg1|Sorcs2	http://amigo.geneontology.org/amigo/term/GO:0055038	Cellular component
axonal growth cone	GO:0044295	2	46	0.0102289	0.0373571	Olfm1|Nin	http://amigo.geneontology.org/amigo/term/GO:0044295	Cellular component
eukaryotic translation initiation factor 2 complex	GO:0005850	1	5	0.0102928	0.0374735	Eif2s2	http://amigo.geneontology.org/amigo/term/GO:0005850	Cellular component
presynaptic endocytic zone	GO:0098833	1	5	0.0102928	0.0374735	Itsn1	http://amigo.geneontology.org/amigo/term/GO:0098833	Cellular component
ripoptosome	GO:0097342	1	5	0.0102928	0.0374735	Fadd	http://amigo.geneontology.org/amigo/term/GO:0097342	Cellular component
ERCC4-ERCC1 complex	GO:0070522	1	5	0.0102928	0.0374735	Slx4	http://amigo.geneontology.org/amigo/term/GO:0070522	Cellular component
Holliday junction resolvase complex	GO:0048476	1	5	0.0102928	0.0374735	Slx4	http://amigo.geneontology.org/amigo/term/GO:0048476	Cellular component
external side of apical plasma membrane	GO:0098591	1	5	0.0102928	0.0374735	Slc7a5	http://amigo.geneontology.org/amigo/term/GO:0098591	Cellular component
smooth muscle contractile fiber	GO:0030485	1	5	0.0102928	0.0374735	Acta2	http://amigo.geneontology.org/amigo/term/GO:0030485	Cellular component
MPP7-DLG1-LIN7 complex	GO:0097025	1	5	0.0102928	0.0374735	Lin7b	http://amigo.geneontology.org/amigo/term/GO:0097025	Cellular component
CD95 death-inducing signaling complex	GO:0031265	1	5	0.0102928	0.0374735	Fadd	http://amigo.geneontology.org/amigo/term/GO:0031265	Cellular component
insulin receptor complex	GO:0005899	1	5	0.0102928	0.0374735	Igf1r	http://amigo.geneontology.org/amigo/term/GO:0005899	Cellular component
proximal neuron projection	GO:1990769	1	5	0.0102928	0.0374735	Trim46	http://amigo.geneontology.org/amigo/term/GO:1990769	Cellular component
mitochondrial nucleoid	GO:0042645	2	47	0.0110271	0.0387873	Shmt2|Mid1	http://amigo.geneontology.org/amigo/term/GO:0042645	Cellular component
fibrinogen complex	GO:0005577	1	6	0.0139217	0.0435817	Fn1	http://amigo.geneontology.org/amigo/term/GO:0005577	Cellular component
death-inducing signaling complex	GO:0031264	1	6	0.0139217	0.0435817	Fadd	http://amigo.geneontology.org/amigo/term/GO:0031264	Cellular component
sex chromatin	GO:0001739	1	6	0.0139217	0.0435817	Pcgf2	http://amigo.geneontology.org/amigo/term/GO:0001739	Cellular component
main axon	GO:0044304	1	6	0.0139217	0.0435817	Trim46	http://amigo.geneontology.org/amigo/term/GO:0044304	Cellular component
zonula adherens	GO:0005915	1	6	0.0139217	0.0435817	Pvr	http://amigo.geneontology.org/amigo/term/GO:0005915	Cellular component
DNA repair complex	GO:1990391	1	6	0.0139217	0.0435817	Rcor2	http://amigo.geneontology.org/amigo/term/GO:1990391	Cellular component
SAGA-type complex	GO:0070461	1	6	0.0139217	0.0435817	Sgf29	http://amigo.geneontology.org/amigo/term/GO:0070461	Cellular component
BRISC complex	GO:0070552	1	6	0.0139217	0.0435817	Shmt2	http://amigo.geneontology.org/amigo/term/GO:0070552	Cellular component
Golgi apparatus	GO:0005794	14	1309	0.0140603	0.0438351	Entpd6|St3gal1|Rgs20|Rap1gap|Spire1|Golim4|Smn1|Clstn2|Parm1|Glce|Cep83|Chac1|Atp7a|1810055G02Rik	http://amigo.geneontology.org/amigo/term/GO:0005794	Cellular component
extrinsic component of postsynaptic membrane	GO:0098890	1	7	0.0179084	0.0496512	Farp1	http://amigo.geneontology.org/amigo/term/GO:0098890	Cellular component
axon cytoplasm	GO:1904115	1	7	0.0179084	0.0496512	Ranbp1	http://amigo.geneontology.org/amigo/term/GO:1904115	Cellular component
clathrin coat	GO:0030118	1	7	0.0179084	0.0496512	Pank1	http://amigo.geneontology.org/amigo/term/GO:0030118	Cellular component
collagen type IV trimer	GO:0005587	1	7	0.0179084	0.0496512	Col4a1	http://amigo.geneontology.org/amigo/term/GO:0005587	Cellular component
Smc5-Smc6 complex	GO:0030915	1	7	0.0179084	0.0496512	Smc6	http://amigo.geneontology.org/amigo/term/GO:0030915	Cellular component
Gemini of coiled bodies	GO:0097504	1	7	0.0179084	0.0496512	Smn1	http://amigo.geneontology.org/amigo/term/GO:0097504	Cellular component
microtubule minus-end	GO:0036449	1	7	0.0179084	0.0496512	Nin	http://amigo.geneontology.org/amigo/term/GO:0036449	Cellular component
protein binding	GO:0005515	104	5183	7.39443e-32	1.68519e-28	Pcgf2|Itsn1|Paxip1|Smn1|Atn1|Adrm1|Csnk2a2|Sos1|Klf7|Atf5|Atf4|Adgrb2|Eif2s2|Herpud1|Stk40|Fam195a|Mapk6|Eprs|Rad23b|Rcor2|Skil|Pard3b|Rhobtb1|Myc|Glcci1|Tgfbr3|Fn1|Socs2|Tbc1d1|Rbpj|Rela|Lef1|Foxp1|Foxp4|Cep162|Ube2d1|Tnfrsf22|Trib3|Hivep1|Syn1|Phf10|Sf3a2|Tcf7l1|Basp1|Fblim1|Sorbs2|Reep6|Stim2|Ctnnbip1|Rnf157|Eya2|Wasf1|Tcf12|Bop1|Ptbp1|Tgfb1|Lrp8|Mkl1|Cd200|Tead1|Sh3kbp1|Rara|Emsy|Aars|Evl|Vas…	http://amigo.geneontology.org/amigo/term/GO:0005515	Molecular function
DNA binding	GO:0003677	41	1725	1.96709e-15	6.40429e-13	E2f7|Pcgf2|Rbpj|Atn1|Hist1h2bc|Lef1|Rela|Peg10|Mid1|Klf13|Foxp1|Sos1|Mecom|Csrnp2|Klf7|Klf3|Luc7l3|Tcf12|Atf5|Atf4|Tead1|Mybl2|Hivep1|Rara|Nfib|Zfp580|Tcf7l1|E2f8|Pcbp3|Brd4|Nabp2|Rmi2|Zeb2|Zfp462|Foxp4|Creb5|Sf1|Rcor2|Myc|Sox12|Irx2	http://amigo.geneontology.org/amigo/term/GO:0003677	Molecular function
identical protein binding	GO:0042802	37	1767	1.42933e-12	3.25745e-10	Nos2|Smn1|Kctd11|Fn1|Asns|Uck2|Tcerg1|Emsy|Hist1h2bc|Rela|Cep83|Nrp2|Tgfb1|Igf1r|Foxp1|Foxp4|Olfm1|Pycr1|Cdh2|Syn1|E2f7|Tgm2|Rbpms2|Tcf7l1|E2f8|P4ha1|Fadd|Eprs|Sorbs2|Aldh18a1|Pvr|Clpp|Creb5|Sbf2|Skil|Shmt2|Apln	http://amigo.geneontology.org/amigo/term/GO:0042802	Molecular function
DNA-binding transcription factor activity, RNA polymerase II-specific	GO:0000981	17	364	2.29206e-12	4.74874e-10	E2f7|Nfib|Foxp1|Tead1|Sox12|E2f8|Klf7|Klf3|Skil|Rela|Sf1|Atf4|Lef1|Mybl2|Klf13|Myc|Irx2	http://amigo.geneontology.org/amigo/term/GO:0000981	Molecular function
RNA polymerase II cis-regulatory region sequence-specific DNA binding	GO:0000978	22	669	4.04329e-12	7.67889e-10	E2f7|Rbpj|Rela|Lef1|Klf13|Foxp1|Foxp4|Mecom|Klf7|Tcf12|Atf5|Atf4|Tead1|Mybl2|Hivep1|Rara|Nfib|Tcf7l1|E2f8|Sf1|Skil|Myc	http://amigo.geneontology.org/amigo/term/GO:0000978	Molecular function
metal ion binding	GO:0046872	50	3098	7.2681e-12	1.27415e-09	Nos2|Pcgf2|Itsn1|Tbc1d1|Aars|Pgm1|Gnaz|Nrp2|Klf3|Klf13|Foxp1|Slx4|Foxp4|Nek1|Mecom|Klf7|Zswim6|Rnf219|Peg10|Tnnc2|Glce|Trabd2b|Zeb2|Micu3|Hivep1|Eif2s2|Rara|Tgm2|Phf10|Zfp580|Stim2|Lpp|P4ha1|Dnajc21|Fblim1|Eprs|Ddah1|Alpl|Cblb|Zfp462|Cdh2|Zcchc7|Sf1|Mast2|Trim46|Gart|Atp7a|Rnf157|Kcnip1|Eya2	http://amigo.geneontology.org/amigo/term/GO:0046872	Molecular function
transcription regulatory region sequence-specific DNA binding	GO:0000976	15	299	1.25107e-11	2.03657e-09	Rara|Klf13|Foxp1|Sox12|Tcf7l1|Mkl1|Klf7|Basp1|Klf3|Tcf12|Atf5|Atf4|Lef1|Sf1|Rela	http://amigo.geneontology.org/amigo/term/GO:0000976	Molecular function
DNA-binding transcription factor activity	GO:0003700	22	738	2.87779e-11	4.37232e-09	E2f7|Rbpj|Tcerg1|Lef1|Rela|Foxp1|Foxp4|Mecom|Mkl1|Csrnp2|Klf7|Tcf12|Atf5|Atf4|Tead1|Rara|Nfib|Tcf7l1|E2f8|Creb5|Sf1|Myc	http://amigo.geneontology.org/amigo/term/GO:0003700	Molecular function
DNA-binding transcription activator activity, RNA polymerase II-specific	GO:0001228	18	490	3.87218e-11	5.51543e-09	Klf13|Nfib|Tead1|Mecom|Sox12|Creb5|Tcf7l1|Csrnp2|Klf7|Rbpj|Tcf12|Atf5|Atf4|Lef1|Mybl2|Myc|Rela|Zeb2	http://amigo.geneontology.org/amigo/term/GO:0001228	Molecular function
DNA-binding transcription repressor activity, RNA polymerase II-specific	GO:0001227	13	266	2.76212e-10	3.31309e-08	E2f7|Rela|Foxp1|Foxp4|Tcf7l1|E2f8|Pcbp3|Skil|Atf5|Myc|Zeb2|Hivep1|Irx2	http://amigo.geneontology.org/amigo/term/GO:0001227	Molecular function
nucleic acid binding	GO:0003676	22	851	4.48119e-10	5.10631e-08	Aars|Dnajc21|Ptbp1|Igf2bp2|Peg10|Klf13|Mecom|Klf7|Pinx1|Klf3|Hivep1|Eif3b|Zfp580|Rbpms2|Cstf2|Pcbp3|Sorbs2|Nabp2|Zeb2|Zfp462|Celf4|Zcchc7	http://amigo.geneontology.org/amigo/term/GO:0003676	Molecular function
sequence-specific double-stranded DNA binding	GO:1990837	17	511	5.45338e-10	5.91822e-08	Rara|Nfib|Sox12|Creb5|Zfp580|Tcf7l1|Sf1|E2f8|E2f7|Klf3|Tcf12|Atf5|Atf4|Lef1|Mybl2|Klf13|Tead1	http://amigo.geneontology.org/amigo/term/GO:1990837	Molecular function
transcription factor binding	GO:0008134	13	380	2.12337e-08	1.63835e-06	Rara|E2f7|Foxp1|Rbpj|Tcf7l1|E2f8|Rela|Tcf12|Atf5|Atf4|Lef1|Myc|Eya2	http://amigo.geneontology.org/amigo/term/GO:0008134	Molecular function
sequence-specific DNA binding	GO:0043565	17	672	3.52488e-08	2.35487e-06	Rara|E2f7|Foxp1|Myc|Foxp4|Rbpj|Tcf7l1|Csrnp2|E2f8|Rela|Sf1|Atf5|Atf4|Ptbp1|Zeb2|Lef1|Irx2	http://amigo.geneontology.org/amigo/term/GO:0043565	Molecular function
chromatin binding	GO:0003682	15	528	3.71054e-08	2.41609e-06	Rara|Pcgf2|Rcor2|Rbpj|Wac|Tcf7l1|Sf1|Atf5|Foxp1|Rnf219|Skil|Rela|Brd4|Lef1|Shmt2	http://amigo.geneontology.org/amigo/term/GO:0003682	Molecular function
calcium ion binding	GO:0005509	15	613	3.17836e-07	1.36669e-05	Cblb|Tgm2|Ltbp4|Nin|Ccbe1|Itsn1|Cd248|Lrp8|Stim2|Clstn2|Tnnc2|Glce|Cdh2|Micu3|Kcnip1	http://amigo.geneontology.org/amigo/term/GO:0005509	Molecular function
mRNA binding	GO:0003729	9	227	5.34166e-07	2.21339e-05	Srrm2|Celf4|Rbpms2|Cstf2|Pcbp3|Ptbp1|Igf2bp2|Luc7l3|Eif2s2	http://amigo.geneontology.org/amigo/term/GO:0003729	Molecular function
cis-regulatory region sequence-specific DNA binding	GO:0000987	6	85	6.40358e-07	2.60603e-05	E2f7|Myc|Tcf7l1|E2f8|Lef1|Tead1	http://amigo.geneontology.org/amigo/term/GO:0000987	Molecular function
actin binding	GO:0003779	11	363	8.23072e-07	3.07985e-05	Nos2|Evl|Wasf1|Vash1|Mtss1l|Baiap2l1|Spire1|Mkl1|Pxk|Tnnc2|Myo10	http://amigo.geneontology.org/amigo/term/GO:0003779	Molecular function
nucleotide binding	GO:0000166	26	1672	9.14459e-07	3.36137e-05	Uck2|Bmp2k|Gnaz|Arl15|Ube2d1|Csnk2a2|Acta2|Igf1r|Iars|Nin|Nek1|Smc6|Aldh18a1|Myo10|Pank1|Aars|Stk40|Asns|Srm|Mapk6|Eprs|Mast2|Rhobtb1|Slc27a4|Gart|Atp7a	http://amigo.geneontology.org/amigo/term/GO:0000166	Molecular function
beta-catenin binding	GO:0008013	6	90	9.75843e-07	3.53007e-05	Nos2|Tcf7l1|Ctnnbip1|Lef1|Cdh2|Ptprk	http://amigo.geneontology.org/amigo/term/GO:0008013	Molecular function
ATP binding	GO:0005524	23	1384	1.02437e-06	3.64771e-05	Aars|Bmp2k|Ube2d1|Csnk2a2|Acta2|Igf1r|Iars|Nek1|Smc6|Trib3|Aldh18a1|Myo10|Pank1|Uck2|Stk40|Asns|Srm|Mapk6|Eprs|Pxk|Mast2|Gart|Atp7a	http://amigo.geneontology.org/amigo/term/GO:0005524	Molecular function
enzyme binding	GO:0019899	11	427	4.41111e-06	0.000125662	Rara|Tgfb1|Fn1|Cycs|Sf1|Rcor2|Sgf29|Trib3|Atf5|Rela|Cdh2	http://amigo.geneontology.org/amigo/term/GO:0019899	Molecular function
guanyl-nucleotide exchange factor activity	GO:0005085	7	171	5.59506e-06	0.000150926	Arhgef10|Sos1|Farp1|Itsn1|Dock5|Sbf2|Dennd1a	http://amigo.geneontology.org/amigo/term/GO:0005085	Molecular function
gamma-catenin binding	GO:0045295	3	15	7.57712e-06	0.00019187	Lef1|Cdh2|Ptprk	http://amigo.geneontology.org/amigo/term/GO:0045295	Molecular function
protein kinase binding	GO:0019901	12	530	8.16137e-06	0.000201284	Acta2|Cblb|Nos2|Cdh2|Ccne1|Mapk6|Trib3|Atf4|Rela|Syn1|Ptprk|Rhobtb1	http://amigo.geneontology.org/amigo/term/GO:0019901	Molecular function
ligase activity	GO:0016874	6	128	9.32798e-06	0.000223773	Iars|Aars|Asns|Slc27a4|Gart|Eprs	http://amigo.geneontology.org/amigo/term/GO:0016874	Molecular function
protein-containing complex binding	GO:0044877	13	637	1.27899e-05	0.000294426	Tgfb1|Igf1r|Rbpj|Ccne1|Glrb|Pinx1|Skil|Icam1|Fadd|Myc|Cdh2|Rela|Kcnip1	http://amigo.geneontology.org/amigo/term/GO:0044877	Molecular function
proline-rich region binding	GO:0070064	3	20	1.94887e-05	0.000406776	Itsn1|Baiap2l1|Tcerg1	http://amigo.geneontology.org/amigo/term/GO:0070064	Molecular function
kinase activity	GO:0016301	12	609	3.70286e-05	0.000676246	Pank1|Igf1r|Uck2|Stk40|Nek1|Ccne1|Bmp2k|Srm|Mast2|Mapk6|Aldh18a1|Csnk2a2	http://amigo.geneontology.org/amigo/term/GO:0016301	Molecular function
RNA polymerase II transcription regulatory region sequence-specific DNA binding	GO:0000977	9	366	3.98777e-05	0.00071001	E2f7|Rara|Mecom|Sf1|Klf3|Atf5|Atf4|Lef1|Rela	http://amigo.geneontology.org/amigo/term/GO:0000977	Molecular function
mRNA 5'-UTR binding	GO:0048027	3	25	4.17323e-05	0.00073505	Rara|Igf2bp2|Shmt2	http://amigo.geneontology.org/amigo/term/GO:0048027	Molecular function
translation initiation factor binding	GO:0031369	3	26	4.749e-05	0.000816039	Eif3b|Eif3c|Eif2s2	http://amigo.geneontology.org/amigo/term/GO:0031369	Molecular function
cadherin binding	GO:0045296	4	66	6.36841e-05	0.00104414	Ndrg1|Nos2|Pkp4|Cdh2	http://amigo.geneontology.org/amigo/term/GO:0045296	Molecular function
DNA-binding transcription repressor activity	GO:0001217	2	6	6.965e-05	0.00109471	E2f7|E2f8	http://amigo.geneontology.org/amigo/term/GO:0001217	Molecular function
amino acid binding	GO:0016597	3	30	7.83495e-05	0.00119591	Aars|Ddah1|Shmt2	http://amigo.geneontology.org/amigo/term/GO:0016597	Molecular function
protein homodimerization activity	GO:0042803	12	671	0.000110036	0.00151983	Pank1|Nos2|Pvr|Rap1gap|Rbpms2|Tcf7l1|Mapk6|Rela|Tcf12|Glce|Eprs|Shmt2	http://amigo.geneontology.org/amigo/term/GO:0042803	Molecular function
amino acid transmembrane transporter activity	GO:0015171	3	33	0.000113087	0.00154327	Slc7a5|Slc6a6|Slc7a1	http://amigo.geneontology.org/amigo/term/GO:0015171	Molecular function
protease binding	GO:0002020	5	128	0.000123133	0.00164105	Fadd|Adrm1|Serpine1|Fn1|Ccbe1	http://amigo.geneontology.org/amigo/term/GO:0002020	Molecular function
SH3 domain binding	GO:0017124	5	129	0.000130937	0.00169598	Cblb|Dennd1a|Evl|Sh3kbp1|Sos1	http://amigo.geneontology.org/amigo/term/GO:0017124	Molecular function
type II transforming growth factor beta receptor binding	GO:0005114	2	8	0.000138563	0.00174467	Tgfbr3|Tgfb1	http://amigo.geneontology.org/amigo/term/GO:0005114	Molecular function
phosphatase regulator activity	GO:0019208	2	8	0.000138563	0.00174467	Sbf2|Bmp2k	http://amigo.geneontology.org/amigo/term/GO:0019208	Molecular function
protein kinase activity	GO:0004672	10	508	0.000153521	0.00188104	Igf1r|Stk40|Nek1|Bmp2k|Srm|Pxk|Mast2|Mapk6|Trib3|Csnk2a2	http://amigo.geneontology.org/amigo/term/GO:0004672	Molecular function
transferase activity	GO:0016740	22	1732	0.000159988	0.00193851	Crat|Uck2|Kctd11|Csnk2a2|Igf1r|Nek1|Mecom|Ube2d1|Rnf219|Aldh18a1|Pank1|Tgm2|Stk40|Srm|Mapk6|Bmp2k|Cblb|Rnf157|Mast2|Gart|St3gal1|Shmt2	http://amigo.geneontology.org/amigo/term/GO:0016740	Molecular function
aminoacyl-tRNA ligase activity	GO:0004812	3	38	0.000197544	0.00225101	Eprs|Iars|Aars	http://amigo.geneontology.org/amigo/term/GO:0004812	Molecular function
armadillo repeat domain binding	GO:0070016	2	10	0.000233821	0.00253751	Lef1|Ctnnbip1	http://amigo.geneontology.org/amigo/term/GO:0070016	Molecular function
leucine zipper domain binding	GO:0043522	2	11	0.000285663	0.00298636	Atf4|Mkl1	http://amigo.geneontology.org/amigo/term/GO:0043522	Molecular function
RNA binding	GO:0003723	13	834	0.000316712	0.00317968	Eif3c|Xpot|Eif3b|Celf4|Rbpms2|Cstf2|Smn1|Nhp2|Pcbp3|Ptbp1|Igf2bp2|Aars|Eprs	http://amigo.geneontology.org/amigo/term/GO:0003723	Molecular function
catalytic activity	GO:0003824	9	463	0.000339859	0.0033971	Mthfd2|Aldh1l2|Shmt2|Gart|Slc27a4|Aldh18a1|Mid1|Eprs|Alpl	http://amigo.geneontology.org/amigo/term/GO:0003824	Molecular function
aminoacyl-tRNA editing activity	GO:0002161	2	12	0.000351674	0.00346955	Iars|Aars	http://amigo.geneontology.org/amigo/term/GO:0002161	Molecular function
translation initiation factor activity	GO:0003743	3	46	0.000384868	0.00374836	Eif3b|Eif3c|Eif2s2	http://amigo.geneontology.org/amigo/term/GO:0003743	Molecular function
E-box binding	GO:0070888	3	47	0.000422602	0.00396913	Myc|Tcf7l1|Tcf12	http://amigo.geneontology.org/amigo/term/GO:0070888	Molecular function
phosphate ion binding	GO:0042301	2	13	0.000426338	0.00398663	Rela|Mthfd2	http://amigo.geneontology.org/amigo/term/GO:0042301	Molecular function
pre-mRNA binding	GO:0036002	2	13	0.000426338	0.00398663	Ptbp1|Celf4	http://amigo.geneontology.org/amigo/term/GO:0036002	Molecular function
translation repressor activity, mRNA regulatory element binding	GO:0000900	2	13	0.000426338	0.00398663	Rara|Shmt2	http://amigo.geneontology.org/amigo/term/GO:0000900	Molecular function
neutral amino acid transmembrane transporter activity	GO:0015175	2	14	0.000511651	0.00453717	Slc1a4|Slc7a5	http://amigo.geneontology.org/amigo/term/GO:0015175	Molecular function
GTPase activator activity	GO:0005096	6	237	0.000547172	0.00474147	Rgs20|Rap1gap|Mtss1l|Tbc1d1|Dock5|Ranbp1	http://amigo.geneontology.org/amigo/term/GO:0005096	Molecular function
zinc ion binding	GO:0008270	11	682	0.000601503	0.0050523	Rara|Hivep1|Dnajc21|Ddah1|Zswim6|Trim46|Eprs|Sf1|Zcchc7|Shmt2|Peg10	http://amigo.geneontology.org/amigo/term/GO:0008270	Molecular function
protein domain specific binding	GO:0019904	7	321	0.000628416	0.00518899	Rara|Tgm2|Lin7b|Basp1|Atn1|Skil|Sorbs2	http://amigo.geneontology.org/amigo/term/GO:0019904	Molecular function
phosphatase binding	GO:0019902	3	53	0.000663553	0.00545934	Mast2|Sbf2|Csrnp2	http://amigo.geneontology.org/amigo/term/GO:0019902	Molecular function
telomerase RNA binding	GO:0070034	2	16	0.000712945	0.00573681	Pinx1|Nhp2	http://amigo.geneontology.org/amigo/term/GO:0070034	Molecular function
transforming growth factor beta receptor binding	GO:0005160	2	16	0.000712945	0.00573681	Tgfbr3|Tgfb1	http://amigo.geneontology.org/amigo/term/GO:0005160	Molecular function
transcription corepressor activity	GO:0003714	5	179	0.000857258	0.00655601	Tcerg1|Basp1|Rcor2|Atn1|Trib3	http://amigo.geneontology.org/amigo/term/GO:0003714	Molecular function
SMAD binding	GO:0046332	3	59	0.000979051	0.00724434	Tgfbr3|Skil|Tcf12	http://amigo.geneontology.org/amigo/term/GO:0046332	Molecular function
proteasome binding	GO:0070628	2	19	0.00107823	0.00777621	Rad23b|Adrm1	http://amigo.geneontology.org/amigo/term/GO:0070628	Molecular function
tRNA binding	GO:0000049	3	63	0.00124217	0.00860459	Iars|Aars|Xpot	http://amigo.geneontology.org/amigo/term/GO:0000049	Molecular function
nitric-oxide synthase binding	GO:0050998	2	22	0.00152181	0.0100934	Nos2|Cdh2	http://amigo.geneontology.org/amigo/term/GO:0050998	Molecular function
phosphatase activity	GO:0016791	4	129	0.00158093	0.0104131	Dusp14|Ptprk|Plppr2|Alpl	http://amigo.geneontology.org/amigo/term/GO:0016791	Molecular function
HMG box domain binding	GO:0071837	2	23	0.00169229	0.0109256	Hivep1|Tcf12	http://amigo.geneontology.org/amigo/term/GO:0071837	Molecular function
oxidoreductase activity, acting on the aldehyde or oxo group of donors, NAD or NADP as acceptor	GO:0016620	2	23	0.00169229	0.0109256	Aldh1l2|Aldh18a1	http://amigo.geneontology.org/amigo/term/GO:0016620	Molecular function
transforming growth factor beta binding	GO:0050431	2	24	0.00185674	0.0117869	Tgfbr3|Ltbp4	http://amigo.geneontology.org/amigo/term/GO:0050431	Molecular function
fibroblast growth factor binding	GO:0017134	2	26	0.00228485	0.0135958	Tgfbr3|Smn1	http://amigo.geneontology.org/amigo/term/GO:0017134	Molecular function
coreceptor activity	GO:0015026	2	26	0.00228485	0.0135958	Tgfbr3|Ackr3	http://amigo.geneontology.org/amigo/term/GO:0015026	Molecular function
ubiquitin protein ligase binding	GO:0031625	6	302	0.00242238	0.0142385	Smc6|Rela|Trib3|Myc|Ube2d1|Sh3kbp1	http://amigo.geneontology.org/amigo/term/GO:0031625	Molecular function
protein kinase A binding	GO:0051018	2	27	0.0025269	0.0145424	Rara|Wasf1	http://amigo.geneontology.org/amigo/term/GO:0051018	Molecular function
bHLH transcription factor binding	GO:0043425	2	27	0.0025269	0.0145424	Tcf7l1|Tcf12	http://amigo.geneontology.org/amigo/term/GO:0043425	Molecular function
actin monomer binding	GO:0003785	2	27	0.0025269	0.0145424	Mtss1l|Mkl1	http://amigo.geneontology.org/amigo/term/GO:0003785	Molecular function
double-stranded DNA binding	GO:0003690	4	152	0.00323891	0.0177439	Nfib|Myc|Pcbp3|Sf1	http://amigo.geneontology.org/amigo/term/GO:0003690	Molecular function
calcium-dependent protein binding	GO:0048306	3	86	0.00356527	0.0192086	Lrp8|Tnnc2|Syn1	http://amigo.geneontology.org/amigo/term/GO:0048306	Molecular function
phosphatidylinositol binding	GO:0035091	3	97	0.00529503	0.0260073	Pxk|Sbf2|Pard3b	http://amigo.geneontology.org/amigo/term/GO:0035091	Molecular function
protein tyrosine phosphatase activity	GO:0004725	3	98	0.00549938	0.0266812	Dusp14|Ptprk|Eya2	http://amigo.geneontology.org/amigo/term/GO:0004725	Molecular function
nuclear receptor activity	GO:0004879	2	42	0.00743485	0.0318489	Rara|Sf1	http://amigo.geneontology.org/amigo/term/GO:0004879	Molecular function
GTPase binding	GO:0051020	2	42	0.00743485	0.0318489	Eprs|Iars	http://amigo.geneontology.org/amigo/term/GO:0051020	Molecular function
chemokine activity	GO:0008009	2	43	0.00807585	0.0331934	Ppbp|2610528A11Rik	http://amigo.geneontology.org/amigo/term/GO:0008009	Molecular function
protein heterodimerization activity	GO:0046982	5	283	0.0101937	0.0372928	Atf4|Mapk6|Tcf7l1|Sos1|Tcf12	http://amigo.geneontology.org/amigo/term/GO:0046982	Molecular function
growth hormone receptor binding	GO:0005131	1	5	0.0102928	0.0374735	Socs2	http://amigo.geneontology.org/amigo/term/GO:0005131	Molecular function
L-leucine transmembrane transporter activity	GO:0015190	1	5	0.0102928	0.0374735	Slc7a5	http://amigo.geneontology.org/amigo/term/GO:0015190	Molecular function
acyl-CoA oxidase activity	GO:0003997	1	5	0.0102928	0.0374735	Crat	http://amigo.geneontology.org/amigo/term/GO:0003997	Molecular function
telomerase inhibitor activity	GO:0010521	1	5	0.0102928	0.0374735	Pinx1	http://amigo.geneontology.org/amigo/term/GO:0010521	Molecular function
regulatory region RNA binding	GO:0001069	1	5	0.0102928	0.0374735	Ptbp1	http://amigo.geneontology.org/amigo/term/GO:0001069	Molecular function
ATP-dependent peptidase activity	GO:0004176	1	5	0.0102928	0.0374735	Clpp	http://amigo.geneontology.org/amigo/term/GO:0004176	Molecular function
phosphatidylinositol 3-kinase regulator activity	GO:0035014	1	5	0.0102928	0.0374735	Rara	http://amigo.geneontology.org/amigo/term/GO:0035014	Molecular function
fructose-2,6-bisphosphate 2-phosphatase activity	GO:0004331	1	5	0.0102928	0.0374735	Pfkfb3	http://amigo.geneontology.org/amigo/term/GO:0004331	Molecular function
L-lysine transmembrane transporter activity	GO:0015189	1	5	0.0102928	0.0374735	Slc7a1	http://amigo.geneontology.org/amigo/term/GO:0015189	Molecular function
L-arginine transmembrane transporter activity	GO:0061459	1	5	0.0102928	0.0374735	Slc7a1	http://amigo.geneontology.org/amigo/term/GO:0061459	Molecular function
oligopeptidase activity	GO:0070012	1	5	0.0102928	0.0374735	Prep	http://amigo.geneontology.org/amigo/term/GO:0070012	Molecular function
nucleoside kinase activity	GO:0019206	1	5	0.0102928	0.0374735	Uck2	http://amigo.geneontology.org/amigo/term/GO:0019206	Molecular function
estrogen receptor activity	GO:0030284	1	5	0.0102928	0.0374735	Lef1	http://amigo.geneontology.org/amigo/term/GO:0030284	Molecular function
protein transporter activity	GO:0140318	1	5	0.0102928	0.0374735	Igf1r	http://amigo.geneontology.org/amigo/term/GO:0140318	Molecular function
crossover junction endodeoxyribonuclease activity	GO:0008821	1	5	0.0102928	0.0374735	Slx4	http://amigo.geneontology.org/amigo/term/GO:0008821	Molecular function
mercury ion binding	GO:0045340	1	5	0.0102928	0.0374735	Fn1	http://amigo.geneontology.org/amigo/term/GO:0045340	Molecular function
procollagen-proline 4-dioxygenase activity	GO:0004656	1	5	0.0102928	0.0374735	P4ha1	http://amigo.geneontology.org/amigo/term/GO:0004656	Molecular function
beta-galactoside (CMP) alpha-2,3-sialyltransferase activity	GO:0003836	1	5	0.0102928	0.0374735	St3gal1	http://amigo.geneontology.org/amigo/term/GO:0003836	Molecular function
magnesium ion binding	GO:0000287	4	195	0.0108685	0.0385073	Mast2|Eya2|Mthfd2|Pgm1	http://amigo.geneontology.org/amigo/term/GO:0000287	Molecular function
protein tyrosine kinase activity	GO:0004713	3	116	0.0119567	0.0403892	Igf1r|Srm|Nek1	http://amigo.geneontology.org/amigo/term/GO:0004713	Molecular function
PDZ domain binding	GO:0030165	3	116	0.0119567	0.0403892	Tgfbr3|Lin7b|Tcf7l1	http://amigo.geneontology.org/amigo/term/GO:0030165	Molecular function
hormone activity	GO:0005179	3	118	0.0129875	0.0420942	Adm|Metrnl|Apln	http://amigo.geneontology.org/amigo/term/GO:0005179	Molecular function
extracellular matrix structural constituent	GO:0005201	3	119	0.0135274	0.0429601	Ltbp4|Col4a1|Fn1	http://amigo.geneontology.org/amigo/term/GO:0005201	Molecular function
kinesin binding	GO:0019894	2	50	0.013679	0.0432001	Arhgef10|Lrp8	http://amigo.geneontology.org/amigo/term/GO:0019894	Molecular function
3-keto sterol reductase activity	GO:0000253	1	6	0.0139217	0.0435817	Hsd17b7	http://amigo.geneontology.org/amigo/term/GO:0000253	Molecular function
copper ion transmembrane transporter activity	GO:0005375	1	6	0.0139217	0.0435817	Atp7a	http://amigo.geneontology.org/amigo/term/GO:0005375	Molecular function
L-serine transmembrane transporter activity	GO:0015194	1	6	0.0139217	0.0435817	Slc1a4	http://amigo.geneontology.org/amigo/term/GO:0015194	Molecular function
basic amino acid transmembrane transporter activity	GO:0015174	1	6	0.0139217	0.0435817	Slc7a1	http://amigo.geneontology.org/amigo/term/GO:0015174	Molecular function
cAMP-dependent protein kinase regulator activity	GO:0008603	1	6	0.0139217	0.0435817	Nos2	http://amigo.geneontology.org/amigo/term/GO:0008603	Molecular function
tumor necrosis factor receptor superfamily binding	GO:0032813	1	6	0.0139217	0.0435817	Fadd	http://amigo.geneontology.org/amigo/term/GO:0032813	Molecular function
extracellular matrix protein binding	GO:1990430	1	6	0.0139217	0.0435817	Cd248	http://amigo.geneontology.org/amigo/term/GO:1990430	Molecular function
L-ornithine transmembrane transporter activity	GO:0000064	1	6	0.0139217	0.0435817	Slc7a1	http://amigo.geneontology.org/amigo/term/GO:0000064	Molecular function
ankyrin repeat binding	GO:0071532	1	6	0.0139217	0.0435817	Rela	http://amigo.geneontology.org/amigo/term/GO:0071532	Molecular function
insulin binding	GO:0043559	1	6	0.0139217	0.0435817	Igf1r	http://amigo.geneontology.org/amigo/term/GO:0043559	Molecular function
voltage-gated calcium channel activity involved in regulation of presynaptic cytosolic calcium levels	GO:0099626	1	6	0.0139217	0.0435817	Htr1b	http://amigo.geneontology.org/amigo/term/GO:0099626	Molecular function
alkaline phosphatase activity	GO:0004035	1	6	0.0139217	0.0435817	Alpl	http://amigo.geneontology.org/amigo/term/GO:0004035	Molecular function
extracellularly glycine-gated chloride channel activity	GO:0016934	1	6	0.0139217	0.0435817	Glrb	http://amigo.geneontology.org/amigo/term/GO:0016934	Molecular function
histone deacetylase binding	GO:0042826	3	122	0.0151125	0.045611	Rara|Lef1|Rela	http://amigo.geneontology.org/amigo/term/GO:0042826	Molecular function
steroid hormone receptor activity	GO:0003707	2	52	0.0155327	0.0462408	Rara|Sf1	http://amigo.geneontology.org/amigo/term/GO:0003707	Molecular function
structural constituent of skin epidermis	GO:0030280	1	7	0.0179084	0.0496512	Sprr1a	http://amigo.geneontology.org/amigo/term/GO:0030280	Molecular function
thyroid hormone transmembrane transporter activity	GO:0015349	1	7	0.0179084	0.0496512	Slc7a5	http://amigo.geneontology.org/amigo/term/GO:0015349	Molecular function
intramolecular transferase activity, phosphotransferases	GO:0016868	1	7	0.0179084	0.0496512	Pgm1	http://amigo.geneontology.org/amigo/term/GO:0016868	Molecular function
ubiquitin-like protein conjugating enzyme binding	GO:0044390	1	7	0.0179084	0.0496512	Tcerg1	http://amigo.geneontology.org/amigo/term/GO:0044390	Molecular function
cuprous ion binding	GO:1903136	1	7	0.0179084	0.0496512	Atp7a	http://amigo.geneontology.org/amigo/term/GO:1903136	Molecular function
caspase binding	GO:0089720	1	7	0.0179084	0.0496512	Fadd	http://amigo.geneontology.org/amigo/term/GO:0089720	Molecular function
pyrophosphatase activity	GO:0016462	1	7	0.0179084	0.0496512	Alpl	http://amigo.geneontology.org/amigo/term/GO:0016462	Molecular function
kinase activator activity	GO:0019209	1	7	0.0179084	0.0496512	Itsn1	http://amigo.geneontology.org/amigo/term/GO:0019209	Molecular function
retinoic acid-responsive element binding	GO:0044323	1	7	0.0179084	0.0496512	Rara	http://amigo.geneontology.org/amigo/term/GO:0044323	Molecular function
vascular endothelial growth factor-activated receptor activity	GO:0005021	1	7	0.0179084	0.0496512	Nrp2	http://amigo.geneontology.org/amigo/term/GO:0005021	Molecular function
arginine binding	GO:0034618	1	7	0.0179084	0.0496512	Nos2	http://amigo.geneontology.org/amigo/term/GO:0034618	Molecular function

## Sheet: W5CC-up-Lv3
Term	ID	Input number	Background number	p-value	FDR	Input	Hyperlink	Classification
positive regulation of transcription by RNA polymerase II	GO:0045944	75	1208	5.0487e-25	1.98975e-22	E2f7|Gabpb1|Aire|Nfib|Il11|Rbpj|Tcerg1|Meis2|Prdm4|Mycl|Zfp639|Fadd|Jmjd6|Ptbp1|Lef1|Nfatc1|Klf13|Tgfb1|Vegfa|Foxp1|Phf10|Etv4|Etv6|Mecom|Onecut2|Rara|Mkl1|Csrnp2|Smad3|Klf7|Eaf1|Klf5|Foxh1|Klf3|Prl2c2|Tcf12|Atf5|Atf4|Tead1|Mybl2|Hivep1|Ago2|Nfic|Rela|Dpf1|Srf|Trp53|Tcf7l1|Rora|E2f8|Ccnt1|Foxj3|Ebf1|Rgcc|Zmiz2|Zmiz1|Zeb2|Arntl|Foxj1|Pou3f1|Ddit3|Cebpg|Akna|Glis3|Sox12|Glis1|Sf1|Zfp462|Runx1|Tox2|…	http://amigo.geneontology.org/amigo/term/GO:0045944	Biological process
negative regulation of transcription by RNA polymerase II	GO:0000122	56	853	2.19364e-20	5.98527e-18	Tsg101|E2f7|Pcgf2|Nfatc1|Bach2|Rbpj|Tcerg1|Npas1|Runx1|Atn1|Gatad2b|Rybp|Lef1|Gatad2a|Rela|Rara|Tgfb1|Foxp1|Foxp4|Etv6|Mier2|Cbfa2t3|Smad3|Klf7|Klf5|Foxh1|Klf3|Trib3|Atf5|Atf4|Gcfc2|Wfs1|Mta1|Nfic|Nfib|Trp53|Ccne1|Tcf7l1|E2f8|Epo|Pcbp3|Hes2|Zeb2|Foxj1|Ddit3|Glis3|Glis1|Hivep1|Yeats2|Skil|Ctnnbip1|Vegfa|Myc|Myb|Irx1|Irx2	http://amigo.geneontology.org/amigo/term/GO:0000122	Biological process
regulation of transcription, DNA-templated	GO:0006355	62	1075	1.38975e-19	3.28629e-17	E2f7|Aire|Nfatc1|Bach2|Rbpj|Lbx1|Zfp703|Npas1|Zfp809|Runx1|Foxp1|Gatad2b|Rybp|Lef1|Rela|Rara|Mlf2|Etv4|Foxp4|Etv6|Cbfa2t3|Smad3|Eaf1|Klf5|Foxh1|Atf5|Atf4|Gcfc2|Mybl2|Mta1|Ago2|Nfic|Nfib|Emsy|Mycl|Srf|Lrrfip2|Trp53|Tcf7l1|Rora|E2f8|Hes2|Meis2|Ebf1|Foxj3|Tead1|Arntl|Foxj1|Pou3f1|Ddit3|Cebpg|Sox12|Zfp36l2|Sf1|Yeats2|Med15|Mafa|Myc|Myb|Irx1|Creb5|Irx2	http://amigo.geneontology.org/amigo/term/GO:0006355	Biological process
positive regulation of transcription, DNA-templated	GO:0045893	45	626	2.55736e-18	5.66936e-16	Aire|Nfatc1|Rbpj|Wac|Runx1|Rybp|Jmjd6|Lef1|Rela|Tgfb1|Igf1r|Foxp1|Etv4|Mecom|Mkl1|Smad3|Klf7|Klf5|Foxh1|Tcf12|Atf5|Atf4|Tead1|Hivep3|Rara|Nfib|Srf|Trp53|Tcf7l1|Rora|Epo|Ebf1|Brd7|Msantd1|Arntl|Foxj1|Pou3f1|Ddit3|Ptges2|Creb5|Glis1|Sf1|Mafa|Myc|Myb	http://amigo.geneontology.org/amigo/term/GO:0045893	Biological process
negative regulation of cell population proliferation	GO:0008285	29	390	3.30105e-13	4.50339e-11	Tsg101|Rara|Rbpj|Lbx1|Runx1|Tnfrsf9|Adm|Klf13|Tgfb1|Aimp2|Cbfa2t3|Smad3|Cd200|Ndrg1|E2f7|Nfib|Srf|Trp53|Atf5|Stk4|Cherp|Rgcc|Brd7|Ddah1|Ptgs2|Chd5|Ptprk|Apc|Dlc1	http://amigo.geneontology.org/amigo/term/GO:0008285	Biological process
angiogenesis	GO:0001525	21	251	2.76074e-11	3.15882e-09	Tgfa|Tnfsf12|Sema3e|Col4a1|Vash1|Ccbe1|Rbpj|Myh9|Ramp3|Ackr3|Apln|Klf5|Tgfbr3|Rora|Plxdc1|Ptgs2|Vegfa|Epo|Fn1|Nrp2|Efnb2	http://amigo.geneontology.org/amigo/term/GO:0001525	Biological process
negative regulation of transcription, DNA-templated	GO:0045892	31	546	4.38134e-11	4.70928e-09	Rara|Rbpj|Npas1|Runx1|Zfp639|Csf2|Lef1|Gatad2a|Rela|Tgfb1|Foxp1|Mecom|Cbfa2t3|Trib3|Atf5|Hes2|Hivep1|Nfic|Zfp703|Dpf1|Phf10|Trp53|Tcf7l1|Basp1|Brd7|Arntl|Ddit3|Yeats2|Rcor2|Myb|Ptprk	http://amigo.geneontology.org/amigo/term/GO:0045892	Biological process
regulation of transcription by RNA polymerase II	GO:0006357	33	652	2.08758e-10	2.11561e-08	Zfp617|Glis1|Bach2|Rbpj|Npas1|Runx1|Vegfa|Lef1|Ccnk|Klf13|Etv4|Bnc2|Mkl1|Smad3|Klf5|Atf5|Atf4|Nfatc1|Trp53|Tcf7l1|Ccnt1|Brd7|Pou3f1|Ddit3|Cebpg|Epo|Sox12|Etv6|Sf1|Med15|Foxh1|Irx1|Irx2	http://amigo.geneontology.org/amigo/term/GO:0006357	Biological process
in utero embryonic development	GO:0001701	21	289	3.16434e-10	3.11776e-08	Tgfbr3|Mecom|Srf|Trp53|Ccnk|Eif2s2|Hcn3|Myh9|Gatad2a|Tanc2|Smad3|Pcgf2|Cubn|Foxp1|Vegfa|Zmiz1|Myb|Runx1|Myo1e|Maff|Ankrd11	http://amigo.geneontology.org/amigo/term/GO:0001701	Biological process
cell migration	GO:0016477	20	264	3.64609e-10	3.49532e-08	Tgfbr3|Tgfb1|Pvr|Itgb4|Sirpa|Peak1|Cd248|D8Ertd82e|Dock5|Podxl|Pik3c2b|Gpc6|Atn1|Vegfa|Apc|Pstpip2|Cdh2|Ptprk|Sh3kbp1|Coro6	http://amigo.geneontology.org/amigo/term/GO:0016477	Biological process
positive regulation of cell migration	GO:0030335	19	247	6.56401e-10	6.12698e-08	Plet1|Zfp703|Tjp1|Sema3e|Fn1|Fam65a|Tgfb1|Sema3c|Onecut2|Atp8a1|Igf1r|Smad3|Fermt3|Arhgap8|Cbll1|Vegfa|Apc|Lef1|Sema4g	http://amigo.geneontology.org/amigo/term/GO:0030335	Biological process
regulation of cell cycle	GO:0051726	14	130	8.60773e-10	7.82862e-08	E2f7|Arntl|Zfp703|Ccne1|Trp53|Mecom|Ccnd2|E2f8|Bop1|Rgcc|Atf5|Apc|Wfs1|Csnk2a2	http://amigo.geneontology.org/amigo/term/GO:0051726	Biological process
nervous system development	GO:0007399	25	427	9.50693e-10	8.43027e-08	Smn1|Fn1|Lbx1|Vegfa|Igf2bp2|Nrp2|Efnb2|Epha8|Glrb|Olfm1|Tcf12|Kctd11|Dpf1|Phf10|Tcf7l1|Mark4|Sema3e|Chac1|Sema4g|Sema3c|Chd5|Zswim6|Akna|Rfng|Gas7	http://amigo.geneontology.org/amigo/term/GO:0007399	Biological process
apoptotic process	GO:0006915	29	565	1.36376e-09	1.15172e-07	Dram1|Ero1l|Bag3|Relt|Csrnp2|Mapt|Fadd|Rybp|Phlda1|Csnk2a2|Peg10|Mecom|Comp|Aimp2|Cycs|Tnfrsf21|Trib3|Kremen1|Sh3kbp1|Tnfsf12|Trp53|Epo|Stk4|Chac1|Ddit3|Usp53|Ppp1r15a|Dlc1|Tnfrsf9	http://amigo.geneontology.org/amigo/term/GO:0006915	Biological process
cell differentiation	GO:0030154	41	1004	1.52952e-09	1.26168e-07	Tsg101|Plet1|Pdlim7|Lbx1|Vegfa|Lrrc8a|Peg10|Efnb2|Strbp|Gpr157|Etv4|Etv6|Mecom|Onecut2|Aimp2|Cbfa2t3|Smad3|Prm1|Nrp2|Tenm4|Hes2|Ago2|Rara|Tnfsf12|Kctd11|Jmjd6|Diaph2|Tcf12|Tcf7l1|Srm|Sema3c|Sema3e|Sema4g|Pou3f1|Chd5|Sox12|Glis1|Sf1|Rfng|Gas7|Eya2	http://amigo.geneontology.org/amigo/term/GO:0030154	Biological process
positive regulation of cell population proliferation	GO:0008284	28	545	2.37049e-09	1.86847e-07	Tgfbr3|Fn1|Il11|Rbpj|Ccnd2|Meis2|Vegfa|Csf2|Lef1|Adm|Rela|Efnb2|Tgfb1|Igf1r|Rara|Hilpda|Nmb|Cd248|Tgfa|Recql4|Zfp703|Prl2c2|Epo|Odc1|Ptgs2|Apln|Myc|Shmt2	http://amigo.geneontology.org/amigo/term/GO:0008284	Biological process
multicellular organism development	GO:0007275	42	1092	5.68459e-09	4.09257e-07	Ick|Pdlim7|Lbx1|Meis2|Spred2|Ackr3|Vegfa|Jmjd6|Nrp2|Efnb2|Strbp|Gpr157|Epha8|Mecom|Aimp2|Olfm1|Flrt3|Prm1|Cbll1|Tenm4|Ago2|Tnfsf12|Kctd11|Srf|Diaph2|Tcf12|Rbpms2|Igf1r|Rora|Stk4|Ebf1|Sema4g|Sema3c|Sema3e|Farp1|Lsm14b|Ccbe1|Zfp36l2|Apln|Rfng|Gas7|Eya2	http://amigo.geneontology.org/amigo/term/GO:0007275	Biological process
cell-cell adhesion	GO:0098609	14	151	6.09131e-09	4.23644e-07	Pkp4|Tjp1|Srf|Cdh17|Myh9|Lpp|Pvr|Pkp3|Cbll1|Icam1|Cd200|Fblim1|Cdh2|Tcam1	http://amigo.geneontology.org/amigo/term/GO:0098609	Biological process
actin filament organization	GO:0007015	13	135	1.07856e-08	7.35704e-07	Srf|Sirpa|Diaph2|Myo1e|Myo19|Spire1|Tpm2|Whamm|Triobp|Rhobtb1|Sorbs2|Sh3kbp1|Coro6	http://amigo.geneontology.org/amigo/term/GO:0007015	Biological process
protein phosphorylation	GO:0006468	27	556	1.32537e-08	8.70571e-07	Ick|Bmp2k|Csnk2a2|Tgfb1|Igf1r|Epha8|Nuak1|Matk|Trib3|Ccnt1|Rara|St3gal1|Stk40|Ccne1|Cdkl1|Cdkl3|D8Ertd82e|Mark4|Mapk6|Brd4|Srm|Peak1|Nek1|Pxk|Mast2|Prkar1b|Stk4	http://amigo.geneontology.org/amigo/term/GO:0006468	Biological process
positive regulation of pri-miRNA transcription by RNA polymerase II	GO:1902895	8	44	2.43602e-08	1.51589e-06	Tgfb1|Srf|Trp53|Smad3|Klf5|Apln|Tead1|Rela	http://amigo.geneontology.org/amigo/term/GO:1902895	Biological process
mRNA processing	GO:0006397	20	343	2.84457e-08	1.7396e-06	Ythdc1|Smn1|Jmjd6|Srrm1|Pabpc1|Prpf38b|Celf4|Tcerg1|Cstf2|Scaf4|Usp39|Sp2|Tra2a|Kin|Srrm2|Papd5|Fip1l1|Ptbp1|Gcfc2|Luc7l3	http://amigo.geneontology.org/amigo/term/GO:0006397	Biological process
heart development	GO:0007507	17	255	3.24905e-08	1.92073e-06	Foxj1|Sema3c|Pdlim7|Srf|Fn1|Foxp4|2410089E03Rik|Rbpj|Trp53|Flrt3|Foxp1|Nfatc1|Jmjd6|Tead1|Adm|Tgfb1|Nrp2	http://amigo.geneontology.org/amigo/term/GO:0007507	Biological process
regulation of cell shape	GO:0008360	13	150	3.76736e-08	2.19063e-06	Sema3e|Fn1|Plxna2|Myh9|D8Ertd82e|Vegfa|Icam1|Rhobtb1|Fblim1|Dlc1|Sh3kbp1|Gas7|Myo10	http://amigo.geneontology.org/amigo/term/GO:0008360	Biological process
negative regulation of transforming growth factor beta receptor signaling pathway	GO:0030512	9	67	5.99286e-08	3.21995e-06	Tgfbr3|Smurf2|Vasn|Trp53|Onecut2|Spred2|Pmepa1|Peg10|Skil	http://amigo.geneontology.org/amigo/term/GO:0030512	Biological process
sprouting angiogenesis	GO:0002040	7	34	6.50044e-08	3.35354e-06	E2f7|Prl2c2|Jmjd6|E2f8|Vegfa|Sema3e|Lef1	http://amigo.geneontology.org/amigo/term/GO:0002040	Biological process
positive regulation of gene expression	GO:0010628	25	528	6.54696e-08	3.36552e-06	Fn1|Rbpj|Vegfa|Lef1|Tgfb1|Etv4|Csf2|Smad3|Tcf12|Atf4|Ago2|Rara|Nfatc1|Vash1|Trp53|Zfp580|Tcf7l1|Pkp3|Rgcc|Serpine1|Pou3f1|Ramp3|Sf1|Ppp1r15a|Myc	http://amigo.geneontology.org/amigo/term/GO:0010628	Biological process
negative regulation of fat cell differentiation	GO:0045599	8	54	1.23712e-07	5.92982e-06	Arntl|Tgfb1|Ddit3|Rora|Smad3|Vegfa|Zfp36l2|Trib3	http://amigo.geneontology.org/amigo/term/GO:0045599	Biological process
regulation of cell population proliferation	GO:0042127	15	221	1.31951e-07	6.24042e-06	Ptgs2|Nos2|Trp53|Mecom|Rbpj|Tgfb1|Kctd11|Csf2|Srm|Tnfrsf9|Ndrg1|Atf5|Rnf126|Tead1|Serpine1	http://amigo.geneontology.org/amigo/term/GO:0042127	Biological process
response to endoplasmic reticulum stress	GO:0034976	9	75	1.5941e-07	7.43985e-06	Ero1l|Ddit3|Atf4|Tmem259|Herpud1|Ppp1r15a|Trib3|Sec16a|Wfs1	http://amigo.geneontology.org/amigo/term/GO:0034976	Biological process
somitogenesis	GO:0001756	8	56	1.63916e-07	7.5508e-06	Sema3c|Trp53|Plxna2|Rbpj|Smad3|Nle1|Lef1|Zeb2	http://amigo.geneontology.org/amigo/term/GO:0001756	Biological process
transforming growth factor beta receptor signaling pathway	GO:0007179	9	79	2.61666e-07	1.09192e-05	Tgfbr3|Tgfb1|Ltbp4|Trp53|Smad3|Skil|Zmiz1|Foxh1|Ptprk	http://amigo.geneontology.org/amigo/term/GO:0007179	Biological process
cell adhesion	GO:0007155	25	572	3.06247e-07	1.24857e-05	Cdh17|Pcdh1|Ackr3|Icam1|Clstn2|Efnb2|Itgb4|Epha8|Nuak1|Flrt3|Cdh2|Tcam1|Fn1|Lpp|Podxl|Fermt3|Pkp4|Pkp3|Fblim1|9430020K01Rik|Pvr|Myh9|Pard3b|Comp|Ptprk	http://amigo.geneontology.org/amigo/term/GO:0007155	Biological process
cytoskeleton organization	GO:0007010	10	113	7.71514e-07	2.73656e-05	Pvr|Sirpa|Dock5|Gan|Mast2|Mical3|Pstpip2|Sipa1l3|Dlc1|Sh3kbp1	http://amigo.geneontology.org/amigo/term/GO:0007010	Biological process
regulation of gene expression	GO:0010468	21	458	9.2834e-07	3.15308e-05	Ick|Tgfb1|Fn1|Igf2bp2|Stk40|Sirpa|Mecom|Comp|Rbpj|Zfp580|Zfp462|Csf2|Prdm4|Klf5|Mapk6|Pcbp3|Atf5|Tead1|Myb|Atp7a|Myc	http://amigo.geneontology.org/amigo/term/GO:0010468	Biological process
RNA splicing	GO:0008380	15	259	1.09175e-06	3.61446e-05	Ythdc1|Smn1|Jmjd6|Srrm1|Pabpc1|Prpf38b|Celf4|Tcerg1|Tra2a|Usp39|Sp2|Srrm2|Ptbp1|Gcfc2|Luc7l3	http://amigo.geneontology.org/amigo/term/GO:0008380	Biological process
epithelial to mesenchymal transition	GO:0001837	6	36	1.56545e-06	4.91385e-05	Tgfbr3|Tgfb1|Nfatc1|Rbpj|Akna|Lef1	http://amigo.geneontology.org/amigo/term/GO:0001837	Biological process
intrinsic apoptotic signaling pathway in response to endoplasmic reticulum stress	GO:0070059	6	37	1.83621e-06	5.63485e-05	Ero1l|Ddit3|Trp53|Trib3|Atf4|Chac1	http://amigo.geneontology.org/amigo/term/GO:0070059	Biological process
T cell differentiation in thymus	GO:0033077	6	40	2.86079e-06	8.3174e-05	Jmjd6|Trp53|Tcf7l1|Zfp36l2|Fadd|Apc	http://amigo.geneontology.org/amigo/term/GO:0033077	Biological process
branching involved in blood vessel morphogenesis	GO:0001569	6	41	3.29197e-06	9.4081e-05	Sema3e|Stk4|Vegfa|Col4a1|Srf|Lef1	http://amigo.geneontology.org/amigo/term/GO:0001569	Biological process
actin cytoskeleton organization	GO:0030036	12	190	3.52602e-06	9.92603e-05	Arhgef10|Foxj1|Pdlim7|Srf|Wasf1|Diaph2|Spire1|Mkl1|Smtn|Arhgap8|Rhobtb1|Dlc1	http://amigo.geneontology.org/amigo/term/GO:0030036	Biological process
cell cycle	GO:0007049	24	619	4.02549e-06	0.00011155	Tsg101|Triobp|Ccnd2|Csnk2a2|Ccnk|Nek1|Arhgap8|Ccnt1|E2f7|Kctd11|Asun|Vash1|Trp53|Ccne1|E2f8|Mark4|Usp39|Mapk6|Rgcc|Brd7|Ddit3|Mical3|Pard3b|Papd5	http://amigo.geneontology.org/amigo/term/GO:0007049	Biological process
Wnt signaling pathway	GO:0016055	13	224	4.19843e-06	0.00011544	Ddit3|Lrrfip2|Ccne1|Kremen1|Tcf7l1|Csnk2a2|Leo1|Ctnnbip1|Apc|Myc|Brd7|Trabd2b|Lef1	http://amigo.geneontology.org/amigo/term/GO:0016055	Biological process
blood vessel remodeling	GO:0001974	6	43	4.40592e-06	0.000119296	Tgfbr3|Tgm2|Rbpj|Sema3c|Vegfa|Atp7a	http://amigo.geneontology.org/amigo/term/GO:0001974	Biological process
regulation of cellular senescence	GO:2000772	4	14	6.1199e-06	0.000158406	Arntl|Nuak1|Vash1|Trp53	http://amigo.geneontology.org/amigo/term/GO:2000772	Biological process
actin filament polymerization	GO:0030041	5	28	6.20633e-06	0.000159521	Pstpip2|Myh9|Spire1|Diaph2|Gas7	http://amigo.geneontology.org/amigo/term/GO:0030041	Biological process
cellular response to DNA damage stimulus	GO:0006974	20	488	8.18922e-06	0.000204558	E2f7|Spidr|Emsy|Rad23b|Slx4|Trp53|Mid1|Nuak1|Nek1|Wac|Smc6|Kin|Rad52|Eya2|Apc|Myc|Paxip1|Nabp2|Nthl1|Ccnk	http://amigo.geneontology.org/amigo/term/GO:0006974	Biological process
endoplasmic reticulum unfolded protein response	GO:0030968	6	49	9.26839e-06	0.000228299	Ero1l|Ddit3|Herpud1|Ppp1r15a|Atf4|Wfs1	http://amigo.geneontology.org/amigo/term/GO:0030968	Biological process
negative regulation of DNA binding	GO:0043392	5	31	1.0199e-05	0.000243691	Nfib|Lef1|Ddit3|Zfp462|Ctnnbip1	http://amigo.geneontology.org/amigo/term/GO:0043392	Biological process
cellular response to transforming growth factor beta stimulus	GO:0071560	6	50	1.08835e-05	0.000252311	Tgfb1|Igf1r|Zfp36l2|Smad3|Runx1|Serpine1	http://amigo.geneontology.org/amigo/term/GO:0071560	Biological process
keratinocyte differentiation	GO:0030216	6	50	1.08835e-05	0.000252311	Tsg101|Ptgs2|Pou3f1|Rbpj|Stk4|Sprr1a	http://amigo.geneontology.org/amigo/term/GO:0030216	Biological process
vasculogenesis	GO:0001570	7	72	1.11924e-05	0.000257789	Tgfbr3|Tgfb1|Ackr3|Myo1e|Paxip1|Zmiz1|Adm	http://amigo.geneontology.org/amigo/term/GO:0001570	Biological process
kidney development	GO:0001822	10	151	1.13453e-05	0.000259624	Mmp17|Jmjd6|2410089E03Rik|Myo1e|Nek1|Nle1|Vegfa|Apc|Wfs1|Odc1	http://amigo.geneontology.org/amigo/term/GO:0001822	Biological process
positive regulation of transcription from RNA polymerase II promoter in response to hypoxia	GO:0061419	3	6	1.36853e-05	0.000307226	Rbpj|Vegfa|Trp53	http://amigo.geneontology.org/amigo/term/GO:0061419	Biological process
positive regulation of trophoblast cell migration	GO:1901165	3	6	1.36853e-05	0.000307226	Smurf2|Vegfa|Ago2	http://amigo.geneontology.org/amigo/term/GO:1901165	Biological process
multicellular organism growth	GO:0035264	9	126	1.39226e-05	0.000310587	Rara|Stk40|Sos1|Trp53|Comp|Nek1|Atn1|Atf5|Ankrd11	http://amigo.geneontology.org/amigo/term/GO:0035264	Biological process
positive regulation of apoptotic process	GO:0043065	16	355	1.45763e-05	0.000321132	Ptgs2|Tgm2|Ddit3|Trp53|Apc|Stk4|Tnfrsf22|Olfm1|Dusp9|Rybp|Dkkl1|Fadd|Atf4|Adm|Phlda1|Tgfb1	http://amigo.geneontology.org/amigo/term/GO:0043065	Biological process
negative regulation of epithelial cell migration	GO:0010633	4	18	1.67536e-05	0.000360151	Tgfbr3|Mcc|Evl|Dusp10	http://amigo.geneontology.org/amigo/term/GO:0010633	Biological process
positive regulation of interleukin-8 production	GO:0032757	6	54	1.73675e-05	0.000368877	Ddit3|Tirap|Zfp580|Fadd|Rela|Serpine1	http://amigo.geneontology.org/amigo/term/GO:0032757	Biological process
positive regulation of epithelial cell proliferation	GO:0050679	7	77	1.78293e-05	0.000376431	Tgfa|Tgfb1|Foxp1|Ccnd2|Vegfa|Myc|Atp7a	http://amigo.geneontology.org/amigo/term/GO:0050679	Biological process
neuromuscular process	GO:0050905	5	35	1.92399e-05	0.00040381	Comp|Aars|Atxn2|Glrb|Kcnab2	http://amigo.geneontology.org/amigo/term/GO:0050905	Biological process
regulation of microvillus assembly	GO:0032534	3	7	2.09895e-05	0.000433743	Podxl|Prl2c2|Klf5	http://amigo.geneontology.org/amigo/term/GO:0032534	Biological process
regulation of Rho protein signal transduction	GO:0035023	7	79	2.10764e-05	0.00043464	Arhgef10|Fgd6|Sos1|Farp1|Itsn1|Cdh2|Dlc1	http://amigo.geneontology.org/amigo/term/GO:0035023	Biological process
negative chemotaxis	GO:0050919	5	36	2.23975e-05	0.000453966	Sema3e|Sema3c|Rtn4rl1|Nrp2|Sema4g	http://amigo.geneontology.org/amigo/term/GO:0050919	Biological process
neuron projection development	GO:0031175	10	164	2.41379e-05	0.000480994	Igf1r|Srf|Wasf1|Epha8|Mkl1|Flrt3|Map4|Mapt|Apc|Ptprk	http://amigo.geneontology.org/amigo/term/GO:0031175	Biological process
blood vessel morphogenesis	GO:0048514	5	37	2.57347e-05	0.000508672	Efnb2|Cdh2|Vegfa|Col4a1|Sos1	http://amigo.geneontology.org/amigo/term/GO:0048514	Biological process
negative regulation of cell-cell adhesion	GO:0022408	4	20	2.58928e-05	0.000510233	Podxl|Tgfb1|Lef1|Vegfa	http://amigo.geneontology.org/amigo/term/GO:0022408	Biological process
amino acid transport	GO:0006865	6	58	2.68776e-05	0.000523817	Lat2|Slc3a2|Slc7a5|Slc7a1|Slc1a5|Myc	http://amigo.geneontology.org/amigo/term/GO:0006865	Biological process
transcription by RNA polymerase II	GO:0006366	8	109	2.92537e-05	0.00056088	Klf13|Chd5|Glis3|Smad3|Prdm4|Polr2a|Myc|Sf1	http://amigo.geneontology.org/amigo/term/GO:0006366	Biological process
gastrulation	GO:0007369	5	38	2.97951e-05	0.000568189	Tcf7l1|Trp53|Srf|Apln|Smad3	http://amigo.geneontology.org/amigo/term/GO:0007369	Biological process
histone H4-K12 acetylation	GO:0043983	3	8	3.15721e-05	0.0005894	Brd4|Meaf6|Jade3	http://amigo.geneontology.org/amigo/term/GO:0043983	Biological process
negative regulation of interleukin-4 production	GO:0032713	3	8	3.15721e-05	0.0005894	Cd83|Ddit3|Lef1	http://amigo.geneontology.org/amigo/term/GO:0032713	Biological process
regulation of transforming growth factor beta receptor signaling pathway	GO:0017015	4	21	3.26403e-05	0.000599871	Tgfbr3|Tgfb1|Zfp703|Smad3	http://amigo.geneontology.org/amigo/term/GO:0017015	Biological process
muscle cell cellular homeostasis	GO:0046716	4	21	3.26403e-05	0.000599871	Apc|Srf|Bag3|Tgfb1	http://amigo.geneontology.org/amigo/term/GO:0046716	Biological process
T cell activation	GO:0042110	5	39	3.46093e-05	0.000632779	Smad3|Icosl|Tgfb1|Cblb|Nlrc3	http://amigo.geneontology.org/amigo/term/GO:0042110	Biological process
DNA recombination	GO:0006310	7	86	3.88035e-05	0.000697155	Spidr|Slx4|Recql4|Paxip1|Rad52|Smc6|Kin	http://amigo.geneontology.org/amigo/term/GO:0006310	Biological process
positive regulation of axonogenesis	GO:0050772	5	40	3.94249e-05	0.000702715	Map6|Plxna2|Nin|Skil|Zeb2	http://amigo.geneontology.org/amigo/term/GO:0050772	Biological process
heart trabecula morphogenesis	GO:0061384	3	9	4.50127e-05	0.000776657	Tgfbr3|Nfatc1|Sos1	http://amigo.geneontology.org/amigo/term/GO:0061384	Biological process
negative regulation of neuroblast proliferation	GO:0007406	3	9	4.50127e-05	0.000776657	Tgfb1|Kctd11|Trp53	http://amigo.geneontology.org/amigo/term/GO:0007406	Biological process
regulation of signal transduction	GO:0009966	5	41	4.51997e-05	0.000778268	Gpc6|Runx1|Cdh2|Spred2|Afap1	http://amigo.geneontology.org/amigo/term/GO:0009966	Biological process
negative regulation of apoptotic process	GO:0043066	20	547	4.76018e-05	0.00081567	Tgfa|Ptgs2|Igf1r|Bnc1|Stk40|Fn1|Trp53|Comp|Ccnd2|Asns|Rara|Smad3|Epo|Vegfa|Rela|Atf5|Apc|Lef1|Rnf157|Bag3	http://amigo.geneontology.org/amigo/term/GO:0043066	Biological process
positive regulation of epithelial to mesenchymal transition	GO:0010718	5	43	5.65412e-05	0.00094735	Tgfb1|Lef1|Rgcc|Zfp703|Smad3	http://amigo.geneontology.org/amigo/term/GO:0010718	Biological process
histone H3 acetylation	GO:0043966	5	43	5.65412e-05	0.00094735	Yeats2|Lef1|Jade3|Tcf7l1|Sgf29	http://amigo.geneontology.org/amigo/term/GO:0043966	Biological process
axon guidance	GO:0007411	10	180	5.67029e-05	0.000948704	Efnb2|Sema3c|Evl|Epha8|Klf7|Flrt3|Sema3e|Rtn4rl1|Nrp2|Sema4g	http://amigo.geneontology.org/amigo/term/GO:0007411	Biological process
IRES-dependent viral translational initiation	GO:0075522	3	10	6.1327e-05	0.00099783	Eif3a|Ptbp1|Eif3b	http://amigo.geneontology.org/amigo/term/GO:0075522	Biological process
regulation of neuroinflammatory response	GO:0150077	3	10	6.1327e-05	0.00099783	Dagla|Cd200|Ptgs2	http://amigo.geneontology.org/amigo/term/GO:0150077	Biological process
nitric oxide biosynthetic process	GO:0006809	3	10	6.1327e-05	0.00099783	Nos2|Ddah1|Rora	http://amigo.geneontology.org/amigo/term/GO:0006809	Biological process
extrinsic apoptotic signaling pathway	GO:0097191	5	44	6.4595e-05	0.00104145	Tnfsf12|Smad3|Tgfb1|Sgpp1|Fadd	http://amigo.geneontology.org/amigo/term/GO:0097191	Biological process
cellular response to glucose starvation	GO:0042149	5	45	7.31046e-05	0.0011423	Nuak1|Trp53|Asns|Slc2a1|Atf4	http://amigo.geneontology.org/amigo/term/GO:0042149	Biological process
regulation of cell adhesion	GO:0030155	5	45	7.31046e-05	0.0011423	Nuak1|Cblb|Srf|Cbll1|Epha8	http://amigo.geneontology.org/amigo/term/GO:0030155	Biological process
positive regulation of vascular endothelial growth factor production	GO:0010575	4	26	7.88239e-05	0.00122091	Atf4|Ptgs2|Rora|Ccbe1	http://amigo.geneontology.org/amigo/term/GO:0010575	Biological process
lens fiber cell differentiation	GO:0070306	3	11	8.28008e-05	0.0012551	Tgfb1|Skil|Smad3	http://amigo.geneontology.org/amigo/term/GO:0070306	Biological process
peptidyl-proline hydroxylation to 4-hydroxy-L-proline	GO:0018401	3	11	8.28008e-05	0.0012551	P4ha2|Ero1l|P4ha1	http://amigo.geneontology.org/amigo/term/GO:0018401	Biological process
positive regulation of transcription from RNA polymerase II promoter in response to endoplasmic reticulum stress	GO:1990440	3	11	8.28008e-05	0.0012551	Atf4|Ddit3|Trp53	http://amigo.geneontology.org/amigo/term/GO:1990440	Biological process
artery morphogenesis	GO:0048844	4	27	9.32835e-05	0.00138442	Comp|Zmiz1|Vegfa|Rbpj	http://amigo.geneontology.org/amigo/term/GO:0048844	Biological process
platelet aggregation	GO:0070527	4	27	9.32835e-05	0.00138442	Fermt3|Ubash3b|Fn1|Comp	http://amigo.geneontology.org/amigo/term/GO:0070527	Biological process
focal adhesion assembly	GO:0048041	4	27	9.32835e-05	0.00138442	Dlc1|Ptprk|Whamm|Peak1	http://amigo.geneontology.org/amigo/term/GO:0048041	Biological process
myeloid cell differentiation	GO:0030099	4	27	9.32835e-05	0.00138442	Myb|Runx1|Csf2|Tirap	http://amigo.geneontology.org/amigo/term/GO:0030099	Biological process
dendrite morphogenesis	GO:0048813	5	48	0.000102482	0.00148835	Klf7|Map6|Lrp8|Atp7a|Farp1	http://amigo.geneontology.org/amigo/term/GO:0048813	Biological process
negative regulation of receptor internalization	GO:0002091	3	12	0.000109635	0.00155054	Ankrd13b|Atxn2|Ankrd13a	http://amigo.geneontology.org/amigo/term/GO:0002091	Biological process
regulation of oxidative phosphorylation	GO:0002082	3	12	0.000109635	0.00155054	Myc|Atp7a|Shmt2	http://amigo.geneontology.org/amigo/term/GO:0002082	Biological process
lymphocyte homeostasis	GO:0002260	3	12	0.000109635	0.00155054	Spns2|Skil|Sos1	http://amigo.geneontology.org/amigo/term/GO:0002260	Biological process
regulation of protein binding	GO:0043393	4	28	0.000111349	0.00156261	Tgfbr3|Cblb|Ubash3b|Cycs	http://amigo.geneontology.org/amigo/term/GO:0043393	Biological process
axonogenesis	GO:0007409	7	100	0.000113784	0.00158894	Igf1r|Smn1|Klf7|Stk4|Mapt|Trim46|Apc	http://amigo.geneontology.org/amigo/term/GO:0007409	Biological process
positive regulation of peptidyl-serine phosphorylation	GO:0033138	7	101	0.000120517	0.00167636	Tgfb1|Ptgs2|Il11|Ramp3|Ppp1r15a|Vegfa|Stk4	http://amigo.geneontology.org/amigo/term/GO:0033138	Biological process
phosphorylation	GO:0016310	20	583	0.000122359	0.00169534	Ick|Nek1|Igf1r|Stk40|Epha8|Pank1|Nuak1|Uck2|Csnk2a2|Bmp2k|Cdkl3|Srm|Mark4|Mast2|Mapk6|Cdkl1|Pip5k1b|Stk4|Aldh18a1|Matk	http://amigo.geneontology.org/amigo/term/GO:0016310	Biological process
neural crest cell migration	GO:0001755	5	50	0.000129692	0.00175827	Sema3c|Zeb2|Sema3e|Nrp2|Sema4g	http://amigo.geneontology.org/amigo/term/GO:0001755	Biological process
collagen fibril organization	GO:0030199	5	50	0.000129692	0.00175827	Comp|P4ha1|Atp7a|Adamts14|Col11a2	http://amigo.geneontology.org/amigo/term/GO:0030199	Biological process
positive regulation of protein-containing complex assembly	GO:0031334	5	50	0.000129692	0.00175827	Spidr|Trabd2b|Vegfa|Tgfb1|Tirap	http://amigo.geneontology.org/amigo/term/GO:0031334	Biological process
hematopoietic progenitor cell differentiation	GO:0002244	7	102	0.000131054	0.00176748	Pld4|Tgfb1|Sirpa|Trp53|Kcnab2|Tmem190|Sipa1l3	http://amigo.geneontology.org/amigo/term/GO:0002244	Biological process
negative regulation of epithelial cell proliferation	GO:0050680	6	75	0.000135243	0.00181021	Tgfbr3|Tgfb1|Mcc|Apc|Dusp10|Nlrc3	http://amigo.geneontology.org/amigo/term/GO:0050680	Biological process
amino acid import across plasma membrane	GO:0089718	3	13	0.000143036	0.00188606	Slc7a5|Slc6a6|Lat2	http://amigo.geneontology.org/amigo/term/GO:0089718	Biological process
positive regulation of regulatory T cell differentiation	GO:0045591	3	13	0.000143036	0.00188606	Tgfb1|Sox12|Dusp10	http://amigo.geneontology.org/amigo/term/GO:0045591	Biological process
membrane protein proteolysis	GO:0033619	3	13	0.000143036	0.00188606	Clpp|Sppl2b|H13	http://amigo.geneontology.org/amigo/term/GO:0033619	Biological process
positive regulation of neuron apoptotic process	GO:0043525	6	76	0.000146722	0.00192749	Ddit3|Trp53|Ctsz|Stk4|Atf4|Mybl2	http://amigo.geneontology.org/amigo/term/GO:0043525	Biological process
negative regulation of ERK1 and ERK2 cascade	GO:0070373	6	77	0.000158393	0.00205043	Sirpa|Eif3a|Spred2|Dusp9|Psca|Dusp10	http://amigo.geneontology.org/amigo/term/GO:0070373	Biological process
positive regulation of cell-cell adhesion	GO:0022409	4	31	0.000171791	0.00219188	Lef1|Rap1gap|Sirpa|Myo10	http://amigo.geneontology.org/amigo/term/GO:0022409	Biological process
mRNA polyadenylation	GO:0006378	4	31	0.000171791	0.00219188	Fip1l1|Leo1|Cstf2|Papd5	http://amigo.geneontology.org/amigo/term/GO:0006378	Biological process
lymph node development	GO:0048535	4	31	0.000171791	0.00219188	Tgfb1|Spns2|Cd248|Fadd	http://amigo.geneontology.org/amigo/term/GO:0048535	Biological process
skeletal system morphogenesis	GO:0048705	5	53	0.000175886	0.0022281	Nle1|Recql4|Myc|Col11a2|Ankrd11	http://amigo.geneontology.org/amigo/term/GO:0048705	Biological process
negative regulation of signal transduction	GO:0009968	5	53	0.000175886	0.0022281	Ubash3b|Rgs20|Rgs9|Pmepa1|Socs2	http://amigo.geneontology.org/amigo/term/GO:0009968	Biological process
lymphangiogenesis	GO:0001946	3	14	0.000179955	0.00226348	Nfatc1|Vegfa|Ccbe1	http://amigo.geneontology.org/amigo/term/GO:0001946	Biological process
positive regulation of smooth muscle cell proliferation	GO:0048661	6	79	0.000184622	0.00231397	Ptgs2|Tgm2|Rbpj|Igf1r|Vegfa|Myc	http://amigo.geneontology.org/amigo/term/GO:0048661	Biological process
positive regulation of protein kinase B signaling	GO:0051897	7	108	0.000193552	0.00239766	Rara|Tgfb1|Igf1r|Rasd2|Itsn1|Ramp3|Vegfa	http://amigo.geneontology.org/amigo/term/GO:0051897	Biological process
skeletal muscle cell differentiation	GO:0035914	5	54	0.000194455	0.00240325	Maff|Myc|Klf5|Gtf3c5|Hivep3	http://amigo.geneontology.org/amigo/term/GO:0035914	Biological process
rRNA processing	GO:0006364	8	139	0.000198058	0.00243312	Rrp9|Bop1|Nop14|Pop5|Papd5|Rrp12|Nhp2|Nol11	http://amigo.geneontology.org/amigo/term/GO:0006364	Biological process
negative regulation of epithelial to mesenchymal transition	GO:0010719	4	32	0.00019843	0.0024354	Tgfbr3|Vegfa|Vasn|Spred2	http://amigo.geneontology.org/amigo/term/GO:0010719	Biological process
thymus development	GO:0048538	5	55	0.000212338	0.00258819	Apc|Myb|Srf|Adrm1|Fadd	http://amigo.geneontology.org/amigo/term/GO:0048538	Biological process
skin development	GO:0043588	5	55	0.000212338	0.00258819	Comp|Tcf7l1|Slc27a4|Atp7a|Apc	http://amigo.geneontology.org/amigo/term/GO:0043588	Biological process
negative regulation of programmed cell death	GO:0043069	3	15	0.00022478	0.00268449	Mecom|Wfs1|Vegfa	http://amigo.geneontology.org/amigo/term/GO:0043069	Biological process
drinking behavior	GO:0042756	3	15	0.00022478	0.00268449	Mmp17|Apln|Htr1b	http://amigo.geneontology.org/amigo/term/GO:0042756	Biological process
positive regulation of nuclear-transcribed mRNA catabolic process, deadenylation-dependent decay	GO:1900153	3	15	0.00022478	0.00268449	Pabpc1|Zfp36l2|Ago2	http://amigo.geneontology.org/amigo/term/GO:1900153	Biological process
maturation of SSU-rRNA	GO:0030490	3	15	0.00022478	0.00268449	Tbc1d1|Nol11|Nop14	http://amigo.geneontology.org/amigo/term/GO:0030490	Biological process
negative regulation of DNA-binding transcription factor activity	GO:0043433	6	82	0.000233104	0.00275606	Igf1r|Ddit3|Cebpg|Foxh1|Ctnnbip1|Wfs1	http://amigo.geneontology.org/amigo/term/GO:0043433	Biological process
regulation of GTPase activity	GO:0043087	6	82	0.000233104	0.00275606	Cblb|Fgd6|Rap1gap|Arhgap44|Plxna2|Sbf2	http://amigo.geneontology.org/amigo/term/GO:0043087	Biological process
outflow tract morphogenesis	GO:0003151	5	56	0.000237594	0.00278324	Tgfbr3|Rbpj|Foxh1|Vegfa|Sema3c	http://amigo.geneontology.org/amigo/term/GO:0003151	Biological process
protein stabilization	GO:0050821	9	176	0.00024604	0.00286133	Bag3|Trp53|Tcf7l1|Smad3|Stk4|Csn3|Sec16a|Wfs1|Usp36	http://amigo.geneontology.org/amigo/term/GO:0050821	Biological process
positive regulation of neuron differentiation	GO:0045666	7	112	0.000250642	0.00290532	Rara|Kctd11|Nin|Socs2|Tcf7l1|Epo|Tcf12	http://amigo.geneontology.org/amigo/term/GO:0045666	Biological process
developmental growth	GO:0048589	4	34	0.000257663	0.00297697	Zmiz1|Adm|Srf|Smad3	http://amigo.geneontology.org/amigo/term/GO:0048589	Biological process
DNA repair	GO:0006281	14	364	0.000266274	0.00305655	Spidr|Emsy|Rad23b|Slx4|Recql4|Paxip1|Rad52|Eya2|Kin|Nthl1|Smc6|Nabp2|Rmi2|Mid1	http://amigo.geneontology.org/amigo/term/GO:0006281	Biological process
forebrain development	GO:0030900	6	84	0.000269538	0.00308404	Nfib|Pou3f1|Srf|Mecom|Mkl1|Dlc1	http://amigo.geneontology.org/amigo/term/GO:0030900	Biological process
respiratory system process	GO:0003016	3	16	0.000278916	0.00315068	Sepn1|Stk40|Ccbe1	http://amigo.geneontology.org/amigo/term/GO:0003016	Biological process
spliceosomal complex assembly	GO:0000245	3	16	0.000278916	0.00315068	Usp39|Gcfc2|Sf3a2	http://amigo.geneontology.org/amigo/term/GO:0000245	Biological process
cellular response to interleukin-1	GO:0071347	5	58	0.000284616	0.00320486	Sirpa|Rela|Fn1|Serpine1|Rora	http://amigo.geneontology.org/amigo/term/GO:0071347	Biological process
positive regulation of peptidyl-tyrosine phosphorylation	GO:0050731	7	115	0.000297304	0.00333715	Tgfa|Tgfb1|Trp53|Il11|Lrp8|Vegfa|Icam1	http://amigo.geneontology.org/amigo/term/GO:0050731	Biological process
microtubule cytoskeleton organization	GO:0000226	8	147	0.000301075	0.00336881	Ttll5|Map4|Pard3b|Mark4|Map7d1|Map6|Mapt|Trim46	http://amigo.geneontology.org/amigo/term/GO:0000226	Biological process
response to lipopolysaccharide	GO:0032496	7	116	0.000314003	0.00349144	Ptgs2|Nos2|Tirap|Tcf7l1|Adm|Dusp10|Nlrc3	http://amigo.geneontology.org/amigo/term/GO:0032496	Biological process
cell development	GO:0048468	4	36	0.000330637	0.00359546	Lef1|Irx1|Tcf7l1|Irx2	http://amigo.geneontology.org/amigo/term/GO:0048468	Biological process
regulation of cell differentiation	GO:0045595	4	36	0.000330637	0.00359546	Apc|Ptbp1|Runx1|Chd5	http://amigo.geneontology.org/amigo/term/GO:0045595	Biological process
negative regulation of mitotic cell cycle	GO:0045930	4	36	0.000330637	0.00359546	Nle1|Tgfb1|Trp53|Smad3	http://amigo.geneontology.org/amigo/term/GO:0045930	Biological process
positive regulation of ERK1 and ERK2 cascade	GO:0070374	10	218	0.000333446	0.0036107	Acta2|Tgfb1|Tirap|Rara|Ramp3|Ackr3|Epo|Vegfa|Icam1|Hcrtr1	http://amigo.geneontology.org/amigo/term/GO:0070374	Biological process
negative regulation of pri-miRNA transcription by RNA polymerase II	GO:1902894	3	17	0.000343274	0.00366352	Nfib|Rela|Srf	http://amigo.geneontology.org/amigo/term/GO:1902894	Biological process
anion transmembrane transport	GO:0098656	3	17	0.000343274	0.00366352	Slc1a5|Lrrc8a|Lrrc8b	http://amigo.geneontology.org/amigo/term/GO:0098656	Biological process
positive regulation of brown fat cell differentiation	GO:0090336	3	17	0.000343274	0.00366352	Mecom|Ptgs2|Metrnl	http://amigo.geneontology.org/amigo/term/GO:0090336	Biological process
endoplasmic reticulum calcium ion homeostasis	GO:0032469	3	17	0.000343274	0.00366352	Herpud1|Wfs1|Kctd17	http://amigo.geneontology.org/amigo/term/GO:0032469	Biological process
regulation of potassium ion transmembrane transport	GO:1901379	3	17	0.000343274	0.00366352	Kcnab2|Kcnip1|Kcnh2	http://amigo.geneontology.org/amigo/term/GO:1901379	Biological process
G1/S transition of mitotic cell cycle	GO:0000082	5	60	0.000344606	0.00367062	Ccnd2|Nfatc1|Ccne1|Myb|Rgcc	http://amigo.geneontology.org/amigo/term/GO:0000082	Biological process
BMP signaling pathway	GO:0030509	6	88	0.000360297	0.00382627	Tgfbr3|Tgfb1|Comp|Smad3|Lef1|Hivep1	http://amigo.geneontology.org/amigo/term/GO:0030509	Biological process
positive regulation of angiogenesis	GO:0045766	8	151	0.000373028	0.00393063	Prl2c2|Ccbe1|Serpine1|Runx1|Vegfa|Adm|Ddah1|Ago2	http://amigo.geneontology.org/amigo/term/GO:0045766	Biological process
semaphorin-plexin signaling pathway	GO:0071526	4	37	0.000373871	0.00393508	Plxna2|Sema3c|Sema3e|Sema4g	http://amigo.geneontology.org/amigo/term/GO:0071526	Biological process
heart looping	GO:0001947	5	62	0.000399369	0.00418299	Rbpj|Lbx1|Srf|Foxh1|Smad3	http://amigo.geneontology.org/amigo/term/GO:0001947	Biological process
definitive hemopoiesis	GO:0060216	3	18	0.000407312	0.00422438	Tgfbr3|Runx1|Zfp36l2	http://amigo.geneontology.org/amigo/term/GO:0060216	Biological process
positive regulation of CREB transcription factor activity	GO:0032793	3	18	0.000407312	0.00422438	Cd200|Lrp8|Vegfa	http://amigo.geneontology.org/amigo/term/GO:0032793	Biological process
peptide cross-linking	GO:0018149	3	18	0.000407312	0.00422438	Sprr1a|Tgm2|Fn1	http://amigo.geneontology.org/amigo/term/GO:0018149	Biological process
cerebellar Purkinje cell differentiation	GO:0021702	3	18	0.000407312	0.00422438	Atp7a|Atxn2|Rora	http://amigo.geneontology.org/amigo/term/GO:0021702	Biological process
protein-containing complex assembly	GO:0065003	6	90	0.000410346	0.00424343	Tgfbr3|Trp53|Aimp2|Slc2a1|Apc|Tead1	http://amigo.geneontology.org/amigo/term/GO:0065003	Biological process
cell division	GO:0051301	14	379	0.000417312	0.00430292	Tsg101|Ccne1|Asun|Triobp|Nek1|Ccnd2|Pard3b|Mark4|Usp39|Mical3|Map4|Papd5|Ccnt1|Ccnk	http://amigo.geneontology.org/amigo/term/GO:0051301	Biological process
regulation of autophagy	GO:0010506	5	64	0.000475299	0.00474442	Dram1|8430408G22Rik|Ddit3|Mapt|Trib3	http://amigo.geneontology.org/amigo/term/GO:0010506	Biological process
mammary gland alveolus development	GO:0060749	3	19	0.000493523	0.00483452	Tgfa|Vegfa|Socs2	http://amigo.geneontology.org/amigo/term/GO:0060749	Biological process
centrosome localization	GO:0051642	3	19	0.000493523	0.00483452	Plxna2|Nin|Asun	http://amigo.geneontology.org/amigo/term/GO:0051642	Biological process
positive regulation of transcription elongation from RNA polymerase II promoter	GO:0032968	3	19	0.000493523	0.00483452	Brd4|Leo1|Ell2	http://amigo.geneontology.org/amigo/term/GO:0032968	Biological process
negative regulation of canonical Wnt signaling pathway	GO:0090090	7	124	0.000513034	0.00492915	Ddit3|Mcc|Stk4|Dkkl1|Apc|Kremen1|Cdh2	http://amigo.geneontology.org/amigo/term/GO:0090090	Biological process
cobalamin transport	GO:0015889	2	5	0.00052091	0.00496685	Cubn|Cd320	http://amigo.geneontology.org/amigo/term/GO:0015889	Biological process
DNA double-strand break processing involved in repair via single-strand annealing	GO:0010792	2	5	0.00052091	0.00496685	Slx4|Rad52	http://amigo.geneontology.org/amigo/term/GO:0010792	Biological process
negative regulation of mitophagy	GO:1901525	2	5	0.00052091	0.00496685	Clec16a|Trp53	http://amigo.geneontology.org/amigo/term/GO:1901525	Biological process
B cell lineage commitment	GO:0002326	2	5	0.00052091	0.00496685	Tcf7l1|Trp53	http://amigo.geneontology.org/amigo/term/GO:0002326	Biological process
L-serine transport	GO:0015825	2	5	0.00052091	0.00496685	Slc1a4|Slc1a5	http://amigo.geneontology.org/amigo/term/GO:0015825	Biological process
immunoglobulin V(D)J recombination	GO:0033152	2	5	0.00052091	0.00496685	Foxp1|Tcf7l1	http://amigo.geneontology.org/amigo/term/GO:0033152	Biological process
negative regulation of interleukin-13 production	GO:0032696	2	5	0.00052091	0.00496685	Tnfrsf21|Lef1	http://amigo.geneontology.org/amigo/term/GO:0032696	Biological process
endocardium development	GO:0003157	2	5	0.00052091	0.00496685	Rbpj|Stk4	http://amigo.geneontology.org/amigo/term/GO:0003157	Biological process
negative regulation of interleukin-5 production	GO:0032714	2	5	0.00052091	0.00496685	Tnfrsf21|Lef1	http://amigo.geneontology.org/amigo/term/GO:0032714	Biological process
viral translational termination-reinitiation	GO:0075525	2	5	0.00052091	0.00496685	Eif3a|Eif3b	http://amigo.geneontology.org/amigo/term/GO:0075525	Biological process
skeletal muscle satellite cell differentiation	GO:0014816	2	5	0.00052091	0.00496685	Klf5|Sepn1	http://amigo.geneontology.org/amigo/term/GO:0014816	Biological process
anatomical structure regression	GO:0060033	2	5	0.00052091	0.00496685	Lef1|Cd248	http://amigo.geneontology.org/amigo/term/GO:0060033	Biological process
neutrophil differentiation	GO:0030223	2	5	0.00052091	0.00496685	Lef1|Csf2	http://amigo.geneontology.org/amigo/term/GO:0030223	Biological process
regulation of binding	GO:0051098	2	5	0.00052091	0.00496685	Tgfb1|Smad3	http://amigo.geneontology.org/amigo/term/GO:0051098	Biological process
regulation of action potential	GO:0098900	2	5	0.00052091	0.00496685	Foxp1|Kcnab2	http://amigo.geneontology.org/amigo/term/GO:0098900	Biological process
transcription, DNA-templated	GO:0006351	6	95	0.000579884	0.00543238	Tcerg1|Polr3e|Polr2a|Ccnt1|Myc|Rela	http://amigo.geneontology.org/amigo/term/GO:0006351	Biological process
mRNA splice site selection	GO:0006376	3	20	0.000593355	0.00549511	Ythdc1|Celf4|Luc7l3	http://amigo.geneontology.org/amigo/term/GO:0006376	Biological process
dendritic spine development	GO:0060996	3	20	0.000593355	0.00549511	Stk4|Spire1|Git1	http://amigo.geneontology.org/amigo/term/GO:0060996	Biological process
myeloid dendritic cell differentiation	GO:0043011	3	20	0.000593355	0.00549511	Tgfb1|Rbpj|Csf2	http://amigo.geneontology.org/amigo/term/GO:0043011	Biological process
negative regulation of blood vessel endothelial cell migration	GO:0043537	3	20	0.000593355	0.00549511	Tgfb1|Vash1|Rgcc	http://amigo.geneontology.org/amigo/term/GO:0043537	Biological process
positive regulation of fibroblast proliferation	GO:0048146	5	68	0.000661978	0.00602424	Zmiz1|Tgfb1|Myc|Serpine1|Fn1	http://amigo.geneontology.org/amigo/term/GO:0048146	Biological process
regulation of immune response	GO:0050776	5	68	0.000661978	0.00602424	Cd200|Smad3|Sppl2b|Icosl|Lag3	http://amigo.geneontology.org/amigo/term/GO:0050776	Biological process
negative regulation of gene expression	GO:0010629	13	354	0.00067586	0.00608708	Tgfbr3|Tgfb1|Nos2|Trp53|Rara|Slc7a5|Prdm4|Rcor2|Vegfa|Apln|Mapt|Myc|Serpine1	http://amigo.geneontology.org/amigo/term/GO:0010629	Biological process
cell migration involved in sprouting angiogenesis	GO:0002042	3	21	0.000702808	0.00620724	Efnb2|Vegfa|Srf	http://amigo.geneontology.org/amigo/term/GO:0002042	Biological process
response to nutrient	GO:0007584	3	21	0.000702808	0.00620724	Cubn|Slc27a4|Mapt	http://amigo.geneontology.org/amigo/term/GO:0007584	Biological process
positive regulation of histone acetylation	GO:0035066	3	21	0.000702808	0.00620724	Tgfb1|Brd7|Paxip1	http://amigo.geneontology.org/amigo/term/GO:0035066	Biological process
positive regulation of cell migration involved in sprouting angiogenesis	GO:0090050	3	21	0.000702808	0.00620724	Ptgs2|Vegfa|9430020K01Rik	http://amigo.geneontology.org/amigo/term/GO:0090050	Biological process
heart morphogenesis	GO:0003007	5	69	0.000742155	0.00637864	Vegfa|Zmiz1|Dlc1|Sos1|Epo	http://amigo.geneontology.org/amigo/term/GO:0003007	Biological process
synapse organization	GO:0050808	5	69	0.000742155	0.00637864	Sema3e|Flrt3|Chd5|Mapt|Syn1	http://amigo.geneontology.org/amigo/term/GO:0050808	Biological process
positive regulation of cell cycle	GO:0045787	4	43	0.000755335	0.00643502	Rara|Myc|Tcf7l1|Trp53	http://amigo.geneontology.org/amigo/term/GO:0045787	Biological process
cell differentiation involved in embryonic placenta development	GO:0060706	2	6	0.000783376	0.00655338	Stk4|Krt19	http://amigo.geneontology.org/amigo/term/GO:0060706	Biological process
regulation of centrosome cycle	GO:0046605	2	6	0.000783376	0.00655338	Mark4|Atf5	http://amigo.geneontology.org/amigo/term/GO:0046605	Biological process
taurine transport	GO:0015734	2	6	0.000783376	0.00655338	Lrrc8a|Slc6a6	http://amigo.geneontology.org/amigo/term/GO:0015734	Biological process
positive regulation of vascular endothelial growth factor signaling pathway	GO:1900748	2	6	0.000783376	0.00655338	9430020K01Rik|Ccbe1	http://amigo.geneontology.org/amigo/term/GO:1900748	Biological process
negative regulation of cytokinesis	GO:0032466	2	6	0.000783376	0.00655338	E2f7|E2f8	http://amigo.geneontology.org/amigo/term/GO:0032466	Biological process
arginine catabolic process	GO:0006527	2	6	0.000783376	0.00655338	Nos2|Ddah1	http://amigo.geneontology.org/amigo/term/GO:0006527	Biological process
TRAIL-activated apoptotic signaling pathway	GO:0036462	2	6	0.000783376	0.00655338	Tnfrsf22|Fadd	http://amigo.geneontology.org/amigo/term/GO:0036462	Biological process
amylin receptor signaling pathway	GO:0097647	2	6	0.000783376	0.00655338	Adm|Ramp3	http://amigo.geneontology.org/amigo/term/GO:0097647	Biological process
membrane protein intracellular domain proteolysis	GO:0031293	2	6	0.000783376	0.00655338	Tgfb1|Sppl2b	http://amigo.geneontology.org/amigo/term/GO:0031293	Biological process
negative regulation of plasminogen activation	GO:0010757	2	6	0.000783376	0.00655338	Ctsz|Serpine1	http://amigo.geneontology.org/amigo/term/GO:0010757	Biological process
radial glial cell differentiation	GO:0060019	2	6	0.000783376	0.00655338	Cdh2|Gpr157	http://amigo.geneontology.org/amigo/term/GO:0060019	Biological process
salivary gland cavitation	GO:0060662	2	6	0.000783376	0.00655338	Nfib|Tgm2	http://amigo.geneontology.org/amigo/term/GO:0060662	Biological process
vascular associated smooth muscle cell development	GO:0097084	2	6	0.000783376	0.00655338	Comp|Adm	http://amigo.geneontology.org/amigo/term/GO:0097084	Biological process
chorionic trophoblast cell differentiation	GO:0060718	2	6	0.000783376	0.00655338	E2f7|E2f8	http://amigo.geneontology.org/amigo/term/GO:0060718	Biological process
regulation of striated muscle tissue development	GO:0016202	2	6	0.000783376	0.00655338	Tgfb1|Smad3	http://amigo.geneontology.org/amigo/term/GO:0016202	Biological process
cellular response to oxidative stress	GO:0034599	5	70	0.000810373	0.0067474	Atf4|Pycr1|Rad52|Zfp36l2|Sepn1	http://amigo.geneontology.org/amigo/term/GO:0034599	Biological process
neuron apoptotic process	GO:0051402	4	44	0.00084379	0.0069339	Tnfrsf21|Atn1|Usp53|Trp53	http://amigo.geneontology.org/amigo/term/GO:0051402	Biological process
chondrocyte differentiation	GO:0002062	4	44	0.00084379	0.0069339	Tgfb1|Runx1|Col11a2|Nfib	http://amigo.geneontology.org/amigo/term/GO:0002062	Biological process
humoral immune response	GO:0006959	4	44	0.00084379	0.0069339	Foxj1|Tnfrsf21|Aire|Rbpj	http://amigo.geneontology.org/amigo/term/GO:0006959	Biological process
apoptotic cell clearance	GO:0043277	3	22	0.000853058	0.00697188	Rara|Tgm2|Jmjd6	http://amigo.geneontology.org/amigo/term/GO:0043277	Biological process
positive regulation of sprouting angiogenesis	GO:1903672	3	22	0.000853058	0.00697188	9430020K01Rik|Tjp1|Vegfa	http://amigo.geneontology.org/amigo/term/GO:1903672	Biological process
regulated exocytosis	GO:0045055	3	22	0.000853058	0.00697188	Rab11fip1|Myh9|Syngr2	http://amigo.geneontology.org/amigo/term/GO:0045055	Biological process
myelination in peripheral nervous system	GO:0022011	3	22	0.000853058	0.00697188	Arhgef10|Pou3f1|Itgb4	http://amigo.geneontology.org/amigo/term/GO:0022011	Biological process
liver development	GO:0001889	5	71	0.000876527	0.00713083	Tgfbr3|Onecut2|Rela|Runx1|Smad3	http://amigo.geneontology.org/amigo/term/GO:0001889	Biological process
regulation of ion transmembrane transport	GO:0034765	7	134	0.000899855	0.00730386	Bnc1|Kcnh2|Hcn3|Hvcn1|Kcnab2|Cacng1|Kcnip1	http://amigo.geneontology.org/amigo/term/GO:0034765	Biological process
positive regulation of B cell proliferation	GO:0030890	4	45	0.000923011	0.00745768	Slc39a10|Tirap|Tcf7l1|Cd320	http://amigo.geneontology.org/amigo/term/GO:0030890	Biological process
positive regulation of cell division	GO:0051781	4	45	0.000923011	0.00745768	Tgfa|Apc|Vegfa|Tgfb1	http://amigo.geneontology.org/amigo/term/GO:0051781	Biological process
negative regulation of cysteine-type endopeptidase activity involved in apoptotic process	GO:0043154	5	72	0.000933986	0.0075292	Ptgs2|Lef1|Vegfa|Mkl1|Herpud1	http://amigo.geneontology.org/amigo/term/GO:0043154	Biological process
adrenal gland development	GO:0030325	3	23	0.000991519	0.00778994	Igf1r|Sf1|Smad3	http://amigo.geneontology.org/amigo/term/GO:0030325	Biological process
transcription elongation from RNA polymerase II promoter	GO:0006368	3	23	0.000991519	0.00778994	Leo1|Adrm1|Ell2	http://amigo.geneontology.org/amigo/term/GO:0006368	Biological process
regulation of innate immune response	GO:0045088	3	23	0.000991519	0.00778994	Lrp8|Dusp10|Tirap	http://amigo.geneontology.org/amigo/term/GO:0045088	Biological process
positive regulation of DNA biosynthetic process	GO:2000573	3	23	0.000991519	0.00778994	Stk4|Myc|Vegfa	http://amigo.geneontology.org/amigo/term/GO:2000573	Biological process
positive regulation of superoxide anion generation	GO:0032930	3	23	0.000991519	0.00778994	Tgfb1|Hvcn1|Mapt	http://amigo.geneontology.org/amigo/term/GO:0032930	Biological process
somatic stem cell population maintenance	GO:0035019	4	46	0.0010406	0.00800684	Apc|Rbpj|Tcf7l1|Zfp36l2	http://amigo.geneontology.org/amigo/term/GO:0035019	Biological process
cellular response to angiotensin	GO:1904385	2	7	0.00112845	0.008338	Rela|Igf1r	http://amigo.geneontology.org/amigo/term/GO:1904385	Biological process
tetrahydrofolate metabolic process	GO:0046653	2	7	0.00112845	0.008338	Shmt2|Mthfd2	http://amigo.geneontology.org/amigo/term/GO:0046653	Biological process
cerebellar granule cell precursor proliferation	GO:0021930	2	7	0.00112845	0.008338	Atf5|Rora	http://amigo.geneontology.org/amigo/term/GO:0021930	Biological process
positive regulation of protein localization to centrosome	GO:1904781	2	7	0.00112845	0.008338	Mark4|Apc	http://amigo.geneontology.org/amigo/term/GO:1904781	Biological process
hormone secretion	GO:0046879	2	7	0.00112845	0.008338	Adm|Ltbp4	http://amigo.geneontology.org/amigo/term/GO:0046879	Biological process
corticospinal tract morphogenesis	GO:0021957	2	7	0.00112845	0.008338	Nin|Zeb2	http://amigo.geneontology.org/amigo/term/GO:0021957	Biological process
positive regulation of transforming growth factor beta production	GO:0071636	2	7	0.00112845	0.008338	Cd200|Ptgs2	http://amigo.geneontology.org/amigo/term/GO:0071636	Biological process
presynaptic modulation of chemical synaptic transmission	GO:0099171	2	7	0.00112845	0.008338	Git1|Htr1b	http://amigo.geneontology.org/amigo/term/GO:0099171	Biological process
positive regulation of vascular associated smooth muscle cell apoptotic process	GO:1905461	2	7	0.00112845	0.008338	Atf4|Stk4	http://amigo.geneontology.org/amigo/term/GO:1905461	Biological process
L-amino acid transport	GO:0015807	2	7	0.00112845	0.008338	Slc7a5|Lat2	http://amigo.geneontology.org/amigo/term/GO:0015807	Biological process
regulation of hair cycle	GO:0042634	2	7	0.00112845	0.008338	Arntl|Nfatc1	http://amigo.geneontology.org/amigo/term/GO:0042634	Biological process
type II pneumocyte differentiation	GO:0060510	2	7	0.00112845	0.008338	Nfib|Aimp2	http://amigo.geneontology.org/amigo/term/GO:0060510	Biological process
protein localization to endoplasmic reticulum exit site	GO:0070973	2	7	0.00112845	0.008338	Sec16a|Ptges2	http://amigo.geneontology.org/amigo/term/GO:0070973	Biological process
SMAD protein complex assembly	GO:0007183	2	7	0.00112845	0.008338	Tgfb1|Smad3	http://amigo.geneontology.org/amigo/term/GO:0007183	Biological process
positive regulation of protein catabolic process	GO:0045732	5	74	0.00113766	0.00837192	Tnfsf12|Smurf2|Trib3|Cblb|Apc	http://amigo.geneontology.org/amigo/term/GO:0045732	Biological process
positive regulation of synapse assembly	GO:0051965	5	74	0.00113766	0.00837192	Flrt3|Bnc1|Adgrb2|Clstn2|Adgrl1	http://amigo.geneontology.org/amigo/term/GO:0051965	Biological process
cellular response to hypoxia	GO:0071456	5	74	0.00113766	0.00837192	Vegfa|Myc|Vasn|Rora|Rgcc	http://amigo.geneontology.org/amigo/term/GO:0071456	Biological process
positive regulation of protein ubiquitination	GO:0031398	5	74	0.00113766	0.00837192	Cblb|Paxip1|Aimp2|Wfs1|Ube2d1	http://amigo.geneontology.org/amigo/term/GO:0031398	Biological process
intracellular signal transduction	GO:0035556	14	412	0.00116074	0.00850651	Ick|Tgfbr3|Stac2|Socs2|Itsn1|Nuak1|Mark4|Mast2|Cblb|Mapk6|Stk4|Rgs9|Nfatc1|Nlrc3	http://amigo.geneontology.org/amigo/term/GO:0035556	Biological process
negative regulation of cold-induced thermogenesis	GO:0120163	4	47	0.00117586	0.00858187	Arntl|Atf4|Rbpj|Ddit3	http://amigo.geneontology.org/amigo/term/GO:0120163	Biological process
positive regulation of protein dephosphorylation	GO:0035307	3	24	0.00119664	0.00866222	Tgfb1|Ptbp1|Dlc1	http://amigo.geneontology.org/amigo/term/GO:0035307	Biological process
positive regulation of transcription initiation from RNA polymerase II promoter	GO:0060261	3	24	0.00119664	0.00866222	Myc|Srf|Paxip1	http://amigo.geneontology.org/amigo/term/GO:0060261	Biological process
cellular amino acid biosynthetic process	GO:0008652	3	24	0.00119664	0.00866222	Pycr1|Asns|Aldh18a1	http://amigo.geneontology.org/amigo/term/GO:0008652	Biological process
double-strand break repair via homologous recombination	GO:0000724	5	75	0.00122048	0.00881682	Spidr|Rad52|Nabp2|Slx4|Recql4	http://amigo.geneontology.org/amigo/term/GO:0000724	Biological process
positive regulation of nitric oxide biosynthetic process	GO:0045429	4	48	0.0012738	0.00918324	Ptgs2|Ddah1|Icam1|Smad3	http://amigo.geneontology.org/amigo/term/GO:0045429	Biological process
circadian rhythm	GO:0007623	5	76	0.00129476	0.00927778	Atf5|Atf4|Nos2|Arntl|Trp53	http://amigo.geneontology.org/amigo/term/GO:0007623	Biological process
roof of mouth development	GO:0060021	5	76	0.00129476	0.00927778	Tgfbr3|2410089E03Rik|Col11a2|Sos1|Bnc2	http://amigo.geneontology.org/amigo/term/GO:0060021	Biological process
blood vessel development	GO:0001568	5	76	0.00129476	0.00927778	Tgfbr3|Vegfa|Gatad2a|Jmjd6|Atp7a	http://amigo.geneontology.org/amigo/term/GO:0001568	Biological process
startle response	GO:0001964	3	25	0.00134636	0.00958946	Chd5|Glrb|Npas1	http://amigo.geneontology.org/amigo/term/GO:0001964	Biological process
positive regulation of interleukin-4 production	GO:0032753	3	25	0.00134636	0.00958946	Rara|Slc7a5|Icosl	http://amigo.geneontology.org/amigo/term/GO:0032753	Biological process
regulation of translation	GO:0006417	7	142	0.00137465	0.00974228	Lsm14b|Dnajc1|Ppp1r15a|Ptbp1|Igf2bp2|Eprs|Ago2	http://amigo.geneontology.org/amigo/term/GO:0006417	Biological process
heterophilic cell-cell adhesion via plasma membrane cell adhesion molecules	GO:0007157	4	49	0.00139423	0.0098114	Pvr|Cdh2|Tenm4|Adgrl1	http://amigo.geneontology.org/amigo/term/GO:0007157	Biological process
placenta development	GO:0001890	4	49	0.00139423	0.0098114	E2f7|Serpine1|Peg10|E2f8	http://amigo.geneontology.org/amigo/term/GO:0001890	Biological process
regulation of cytokine production involved in inflammatory response	GO:1900015	2	8	0.00152661	0.0103141	Pld4|Nos2	http://amigo.geneontology.org/amigo/term/GO:1900015	Biological process
collateral sprouting	GO:0048668	2	8	0.00152661	0.0103141	Nin|Zeb2	http://amigo.geneontology.org/amigo/term/GO:0048668	Biological process
regulation of T cell differentiation in thymus	GO:0033081	2	8	0.00152661	0.0103141	Adrm1|Sos1	http://amigo.geneontology.org/amigo/term/GO:0033081	Biological process
glycine metabolic process	GO:0006544	2	8	0.00152661	0.0103141	Gart|Shmt2	http://amigo.geneontology.org/amigo/term/GO:0006544	Biological process
corpus callosum morphogenesis	GO:0021540	2	8	0.00152661	0.0103141	Nin|Zeb2	http://amigo.geneontology.org/amigo/term/GO:0021540	Biological process
telomeric D-loop disassembly	GO:0061820	2	8	0.00152661	0.0103141	Recql4|Slx4	http://amigo.geneontology.org/amigo/term/GO:0061820	Biological process
positive regulation of granulocyte differentiation	GO:0030854	2	8	0.00152661	0.0103141	Lef1|Runx1	http://amigo.geneontology.org/amigo/term/GO:0030854	Biological process
heart valve morphogenesis	GO:0003179	2	8	0.00152661	0.0103141	Tgfb1|Nfatc1	http://amigo.geneontology.org/amigo/term/GO:0003179	Biological process
RNA splicing, via transesterification reactions	GO:0000375	2	8	0.00152661	0.0103141	Srrm1|Sf3a2	http://amigo.geneontology.org/amigo/term/GO:0000375	Biological process
circadian behavior	GO:0048512	2	8	0.00152661	0.0103141	Gpr157|Trp53	http://amigo.geneontology.org/amigo/term/GO:0048512	Biological process
dorsal aorta morphogenesis	GO:0035912	2	8	0.00152661	0.0103141	Rbpj|Srf	http://amigo.geneontology.org/amigo/term/GO:0035912	Biological process
regulation of aerobic respiration	GO:1903715	2	8	0.00152661	0.0103141	Shmt2|Cbfa2t3	http://amigo.geneontology.org/amigo/term/GO:1903715	Biological process
brain development	GO:0007420	8	180	0.00156192	0.0104341	Foxj1|Pou3f1|Nfib|Meis2|Igf1r|Col4a1|Cdh2|Hsd17b7	http://amigo.geneontology.org/amigo/term/GO:0007420	Biological process
proteasome-mediated ubiquitin-dependent protein catabolic process	GO:0043161	8	180	0.00156192	0.0104341	Arntl|Ddit3|Kctd17|Smurf2|Rnf126|Rad23b|Spsb1|Mta1	http://amigo.geneontology.org/amigo/term/GO:0043161	Biological process
chromatin organization	GO:0006325	12	338	0.00156794	0.0104542	Emsy|Chd5|Jmjd6|Meaf6|Wac|Zfp462|Sgf29|Rcor2|Brd4|Bcorl1|Rela|Eya2	http://amigo.geneontology.org/amigo/term/GO:0006325	Biological process
positive regulation of neuron death	GO:1901216	4	50	0.00157173	0.0104668	Efnb2|Ddit3|Aimp2|Mapt	http://amigo.geneontology.org/amigo/term/GO:1901216	Biological process
negative regulation of interleukin-6 production	GO:0032715	4	50	0.00157173	0.0104668	Cd200|Foxj1|Sirpa|Nlrc3	http://amigo.geneontology.org/amigo/term/GO:0032715	Biological process
positive regulation of cell differentiation	GO:0045597	4	50	0.00157173	0.0104668	Apc|Ccne1|Srf|Slc6a6	http://amigo.geneontology.org/amigo/term/GO:0045597	Biological process
positive regulation of activated T cell proliferation	GO:0042104	3	26	0.00160358	0.0105723	Epo|Icosl|Fadd	http://amigo.geneontology.org/amigo/term/GO:0042104	Biological process
plasma membrane organization	GO:0007009	3	26	0.00160358	0.0105723	Mtss1l|Baiap2l1|Sptb	http://amigo.geneontology.org/amigo/term/GO:0007009	Biological process
positive regulation of microtubule polymerization	GO:0031116	3	26	0.00160358	0.0105723	Apc|Nin|Mapt	http://amigo.geneontology.org/amigo/term/GO:0031116	Biological process
post-embryonic development	GO:0009791	6	111	0.00165241	0.0108741	Sema3c|Mecom|Atn1|Atf5|Slc18a2|Ago2	http://amigo.geneontology.org/amigo/term/GO:0009791	Biological process
lung alveolus development	GO:0048286	4	51	0.00169746	0.0111498	Atp7a|Sepn1|Vegfa|Stk40	http://amigo.geneontology.org/amigo/term/GO:0048286	Biological process
negative regulation of axon extension involved in axon guidance	GO:0048843	3	27	0.00179064	0.0116114	Sema3c|Sema3e|Sema4g	http://amigo.geneontology.org/amigo/term/GO:0048843	Biological process
regulation of axonogenesis	GO:0050770	3	27	0.00179064	0.0116114	Ust|Cdh2|Stk4	http://amigo.geneontology.org/amigo/term/GO:0050770	Biological process
negative regulation of ossification	GO:0030279	3	27	0.00179064	0.0116114	Tgfb1|Kremen1|Rbpj	http://amigo.geneontology.org/amigo/term/GO:0030279	Biological process
negative regulation of JNK cascade	GO:0046329	3	27	0.00179064	0.0116114	Mecom|Dusp10|Sirpa	http://amigo.geneontology.org/amigo/term/GO:0046329	Biological process
regulation of growth	GO:0040008	5	81	0.00182813	0.0118328	Tsg101|Kctd11|Vegfa|Mndal|Socs2	http://amigo.geneontology.org/amigo/term/GO:0040008	Biological process
Notch signaling pathway	GO:0007219	6	114	0.0019213	0.0122127	Tgfb1|Chac1|Rbpj|Nle1|Sorbs2|Krt19	http://amigo.geneontology.org/amigo/term/GO:0007219	Biological process
negative regulation of neuron projection development	GO:0010977	5	82	0.00197928	0.0123956	Efnb2|Ctsz|Rtn4rl1|D8Ertd82e|Rbpj	http://amigo.geneontology.org/amigo/term/GO:0010977	Biological process
signal transduction	GO:0007165	29	1142	0.00198786	0.0124225	Ick|Gnaz|Acap1|Arhgap32|Fadd|Icosl|Gpr157|Rasd2|Glrb|Tnfrsf21|Tenm4|Ndrg1|Adgrb2|Rara|Arhgap44|Rasl10a|Plppr2|Ptprk|Stk4|Adgrl1|Ackr3|Htr1b|Cblb|Tirap|Plxna2|Gng12|Apln|Hcrtr1|Dlc1	http://amigo.geneontology.org/amigo/term/GO:0007165	Biological process
cell surface receptor signaling pathway	GO:0007166	8	186	0.00199136	0.0124334	Cblb|Jmjd6|Tirap|Plxna2|Lag3|Adgrl1|Gpr157|Adgrb2	http://amigo.geneontology.org/amigo/term/GO:0007166	Biological process
regulation of clathrin-dependent endocytosis	GO:2000369	2	9	0.00200474	0.0124751	Smap1|Bmp2k	http://amigo.geneontology.org/amigo/term/GO:2000369	Biological process
ventral spinal cord development	GO:0021517	2	9	0.00200474	0.0124751	Lrp8|Foxp1	http://amigo.geneontology.org/amigo/term/GO:0021517	Biological process
replicative senescence	GO:0090399	2	9	0.00200474	0.0124751	Serpine1|Trp53	http://amigo.geneontology.org/amigo/term/GO:0090399	Biological process
negative regulation of granulocyte differentiation	GO:0030853	2	9	0.00200474	0.0124751	Rara|Runx1	http://amigo.geneontology.org/amigo/term/GO:0030853	Biological process
visceral serous pericardium development	GO:0061032	2	9	0.00200474	0.0124751	Tgfbr3|Epo	http://amigo.geneontology.org/amigo/term/GO:0061032	Biological process
positive regulation of blood vessel endothelial cell proliferation involved in sprouting angiogenesis	GO:1903589	2	9	0.00200474	0.0124751	9430020K01Rik|Vegfa	http://amigo.geneontology.org/amigo/term/GO:1903589	Biological process
establishment of centrosome localization	GO:0051660	2	9	0.00200474	0.0124751	Cep83|Pard3b	http://amigo.geneontology.org/amigo/term/GO:0051660	Biological process
transport across blood-brain barrier	GO:0150104	2	9	0.00200474	0.0124751	Slc1a5|Slc2a1	http://amigo.geneontology.org/amigo/term/GO:0150104	Biological process
histone H3-K14 acetylation	GO:0044154	2	9	0.00200474	0.0124751	Brd4|Meaf6	http://amigo.geneontology.org/amigo/term/GO:0044154	Biological process
endochondral bone growth	GO:0003416	2	9	0.00200474	0.0124751	Comp|Bnc2	http://amigo.geneontology.org/amigo/term/GO:0003416	Biological process
epithelial structure maintenance	GO:0010669	2	9	0.00200474	0.0124751	Srf|C530008M17Rik	http://amigo.geneontology.org/amigo/term/GO:0010669	Biological process
integrin activation	GO:0033622	2	9	0.00200474	0.0124751	Fermt3|Fn1	http://amigo.geneontology.org/amigo/term/GO:0033622	Biological process
thyroid hormone transport	GO:0070327	2	9	0.00200474	0.0124751	Slc7a5|Lat2	http://amigo.geneontology.org/amigo/term/GO:0070327	Biological process
negative regulation of cell-cell adhesion mediated by cadherin	GO:2000048	2	9	0.00200474	0.0124751	Vegfa|Rgcc	http://amigo.geneontology.org/amigo/term/GO:2000048	Biological process
regulation of MAP kinase activity	GO:0043405	2	9	0.00200474	0.0124751	Tsg101|Trib3	http://amigo.geneontology.org/amigo/term/GO:0043405	Biological process
synapse assembly	GO:0007416	4	53	0.00203197	0.0126004	Flrt3|Cdh2|Mapt|Farp1	http://amigo.geneontology.org/amigo/term/GO:0007416	Biological process
lung development	GO:0030324	6	115	0.00205588	0.0126836	Nfib|Foxp1|Jmjd6|Stk40|Ccbe1|Vegfa	http://amigo.geneontology.org/amigo/term/GO:0030324	Biological process
ventricular cardiac muscle tissue morphogenesis	GO:0055010	3	28	0.00206351	0.0127071	Tgfbr3|Tgfb1|Epo	http://amigo.geneontology.org/amigo/term/GO:0055010	Biological process
cell-cell junction organization	GO:0045216	3	28	0.00206351	0.0127071	Tgfb1|Tjp1|Smad3	http://amigo.geneontology.org/amigo/term/GO:0045216	Biological process
hemopoiesis	GO:0030097	5	83	0.00211455	0.0129763	Rbpj|Sptb|Runx1|Myo1e|Zfp36l2	http://amigo.geneontology.org/amigo/term/GO:0030097	Biological process
cell projection organization	GO:0030030	8	188	0.00215164	0.0131584	Ick|Foxj1|Poc1b|2410089E03Rik|Nek1|Cep162|Mark4|Cep83	http://amigo.geneontology.org/amigo/term/GO:0030030	Biological process
cellular response to organic cyclic compound	GO:0071407	4	55	0.00236186	0.0141662	Tgfb1|Nos2|Stk4|Alpl	http://amigo.geneontology.org/amigo/term/GO:0071407	Biological process
positive regulation of stress fiber assembly	GO:0051496	4	55	0.00236186	0.0141662	Arhgef10|Rgcc|Evl|Smad3	http://amigo.geneontology.org/amigo/term/GO:0051496	Biological process
skeletal system development	GO:0001501	6	118	0.0023639	0.0141723	Recql4|Col11a2|Tgfb1|Comp|Smad3|Runx1	http://amigo.geneontology.org/amigo/term/GO:0001501	Biological process
cell-matrix adhesion	GO:0007160	5	85	0.00237056	0.0141922	Fermt3|Fn1|Srf|Itgb4|Sirpa	http://amigo.geneontology.org/amigo/term/GO:0007160	Biological process
protein localization to plasma membrane	GO:0072659	7	154	0.00245531	0.0144437	Ramp3|Tspan33|Rapgef6|Pkp3|Sec16a|Cdh2|Fam126a	http://amigo.geneontology.org/amigo/term/GO:0072659	Biological process
regulation of apoptotic process	GO:0042981	8	192	0.00254338	0.0147005	Rara|Trp53|Lrp8|Bnc2|Gls2|Fadd|Myc|Usp36	http://amigo.geneontology.org/amigo/term/GO:0042981	Biological process
adhesion of symbiont to host	GO:0044406	2	10	0.00258309	0.0148148	Pvr|Icam1	http://amigo.geneontology.org/amigo/term/GO:0044406	Biological process
growth plate cartilage development	GO:0003417	2	10	0.00258309	0.0148148	Rara|Comp	http://amigo.geneontology.org/amigo/term/GO:0003417	Biological process
transition between fast and slow fiber	GO:0014883	2	10	0.00258309	0.0148148	Nfatc1|Tead1	http://amigo.geneontology.org/amigo/term/GO:0014883	Biological process
regulation of protein localization to cell surface	GO:2000008	2	10	0.00258309	0.0148148	Ptges2|Kcnab2	http://amigo.geneontology.org/amigo/term/GO:2000008	Biological process
hepatocyte differentiation	GO:0070365	2	10	0.00258309	0.0148148	E2f7|E2f8	http://amigo.geneontology.org/amigo/term/GO:0070365	Biological process
cell activation	GO:0001775	2	10	0.00258309	0.0148148	Tgfb1|Fn1	http://amigo.geneontology.org/amigo/term/GO:0001775	Biological process
regulation of cAMP-mediated signaling	GO:0043949	2	10	0.00258309	0.0148148	Rasd2|Prkar1b	http://amigo.geneontology.org/amigo/term/GO:0043949	Biological process
cellular response to lipoteichoic acid	GO:0071223	2	10	0.00258309	0.0148148	Rela|Tirap	http://amigo.geneontology.org/amigo/term/GO:0071223	Biological process
pericardium development	GO:0060039	2	10	0.00258309	0.0148148	Mecom|Smad3	http://amigo.geneontology.org/amigo/term/GO:0060039	Biological process
negative regulation of production of miRNAs involved in gene silencing by miRNA	GO:1903799	2	10	0.00258309	0.0148148	Tgfb1|Trp53	http://amigo.geneontology.org/amigo/term/GO:1903799	Biological process
positive regulation of execution phase of apoptosis	GO:1900119	2	10	0.00258309	0.0148148	Dlc1|Trp53	http://amigo.geneontology.org/amigo/term/GO:1900119	Biological process
snRNA transcription by RNA polymerase II	GO:0042795	2	10	0.00258309	0.0148148	Ell2|Snapc4	http://amigo.geneontology.org/amigo/term/GO:0042795	Biological process
positive regulation of cardiac muscle cell differentiation	GO:2000727	2	10	0.00258309	0.0148148	Efnb2|Tgfb1	http://amigo.geneontology.org/amigo/term/GO:2000727	Biological process
negative regulation of vasoconstriction	GO:0045906	2	10	0.00258309	0.0148148	Adm|Apln	http://amigo.geneontology.org/amigo/term/GO:0045906	Biological process
regulation of epithelial cell differentiation	GO:0030856	2	10	0.00258309	0.0148148	Apc|Foxj1	http://amigo.geneontology.org/amigo/term/GO:0030856	Biological process
regulation of RNA metabolic process	GO:0051252	2	10	0.00258309	0.0148148	Igf2bp2|Pcbp3	http://amigo.geneontology.org/amigo/term/GO:0051252	Biological process
cellular response to hydrogen peroxide	GO:0070301	4	56	0.00263255	0.0149932	Pcgf2|Rela|Zfp580|Sirpa	http://amigo.geneontology.org/amigo/term/GO:0070301	Biological process
negative regulation of extrinsic apoptotic signaling pathway via death domain receptors	GO:1902042	3	30	0.00265973	0.0150704	Tnfrsf22|Serpine1|Icam1	http://amigo.geneontology.org/amigo/term/GO:1902042	Biological process
regulation of myelination	GO:0031641	3	30	0.00265973	0.0150704	Rara|Cdh2|Tenm4	http://amigo.geneontology.org/amigo/term/GO:0031641	Biological process
outflow tract septum morphogenesis	GO:0003148	3	30	0.00265973	0.0150704	Rara|Sema3c|Nrp2	http://amigo.geneontology.org/amigo/term/GO:0003148	Biological process
negative regulation of myoblast differentiation	GO:0045662	3	30	0.00265973	0.0150704	Tgfb1|Ddit3|Prl2c2	http://amigo.geneontology.org/amigo/term/GO:0045662	Biological process
cilium assembly	GO:0060271	8	193	0.00267021	0.0151056	Ick|Foxj1|Poc1b|Nek1|Onecut2|2410089E03Rik|Cep162|Cep83	http://amigo.geneontology.org/amigo/term/GO:0060271	Biological process
DNA replication	GO:0006260	6	120	0.00269645	0.0152298	Nfic|Recql4|Slx4|Nfib|Kin|Rmi2	http://amigo.geneontology.org/amigo/term/GO:0006260	Biological process
response to wounding	GO:0009611	5	87	0.0027499	0.0154824	Zfp36l2|Adm|Vash1|Fam65a|Itgb4	http://amigo.geneontology.org/amigo/term/GO:0009611	Biological process
negative regulation of proteasomal ubiquitin-dependent protein catabolic process	GO:0032435	3	31	0.00295725	0.0163386	Rybp|Clec16a|Wac	http://amigo.geneontology.org/amigo/term/GO:0032435	Biological process
programmed cell death	GO:0012501	3	31	0.00295725	0.0163386	Trp53|Gatad2a|Relt	http://amigo.geneontology.org/amigo/term/GO:0012501	Biological process
positive regulation of collagen biosynthetic process	GO:0032967	3	31	0.00295725	0.0163386	Tgfb1|Serpine1|Rgcc	http://amigo.geneontology.org/amigo/term/GO:0032967	Biological process
positive regulation of mRNA splicing, via spliceosome	GO:0048026	3	31	0.00295725	0.0163386	Celf4|Rnf219|Tra2a	http://amigo.geneontology.org/amigo/term/GO:0048026	Biological process
actin nucleation	GO:0045010	2	11	0.00320453	0.017327	Spire1|Evl	http://amigo.geneontology.org/amigo/term/GO:0045010	Biological process
secondary heart field specification	GO:0003139	2	11	0.00320453	0.017327	Rbpj|Foxh1	http://amigo.geneontology.org/amigo/term/GO:0003139	Biological process
dendrite extension	GO:0097484	2	11	0.00320453	0.017327	Wasf1|Cdkl3	http://amigo.geneontology.org/amigo/term/GO:0097484	Biological process
embryonic foregut morphogenesis	GO:0048617	2	11	0.00320453	0.017327	Foxp4|Smad3	http://amigo.geneontology.org/amigo/term/GO:0048617	Biological process
regulation of synaptic vesicle cycle	GO:0098693	2	11	0.00320453	0.017327	Prkar1b|Syn1	http://amigo.geneontology.org/amigo/term/GO:0098693	Biological process
negative regulation of calcium ion transport	GO:0051926	2	11	0.00320453	0.017327	Ptgs2|Icam1	http://amigo.geneontology.org/amigo/term/GO:0051926	Biological process
limb bud formation	GO:0060174	2	11	0.00320453	0.017327	Plxna2|Sema3c	http://amigo.geneontology.org/amigo/term/GO:0060174	Biological process
reproductive process	GO:0022414	2	11	0.00320453	0.017327	Pcsk4|Sf1	http://amigo.geneontology.org/amigo/term/GO:0022414	Biological process
ER overload response	GO:0006983	2	11	0.00320453	0.017327	Ddit3|Trp53	http://amigo.geneontology.org/amigo/term/GO:0006983	Biological process
platelet activation	GO:0030168	3	32	0.00331184	0.0176648	Srf|Ubash3b|Evl	http://amigo.geneontology.org/amigo/term/GO:0030168	Biological process
positive regulation of mitotic nuclear division	GO:0045840	3	32	0.00331184	0.0176648	Tgfa|Igf1r|Rgcc	http://amigo.geneontology.org/amigo/term/GO:0045840	Biological process
ephrin receptor signaling pathway	GO:0048013	3	32	0.00331184	0.0176648	Efnb2|Git1|Epha8	http://amigo.geneontology.org/amigo/term/GO:0048013	Biological process
actomyosin structure organization	GO:0031032	3	32	0.00331184	0.0176648	Tjp1|Epb41l4a|Myh9	http://amigo.geneontology.org/amigo/term/GO:0031032	Biological process
feeding behavior	GO:0007631	3	32	0.00331184	0.0176648	Hcrtr1|Apln|Htr1b	http://amigo.geneontology.org/amigo/term/GO:0007631	Biological process
lactation	GO:0007595	3	32	0.00331184	0.0176648	Socs2|Vegfa|Csn3	http://amigo.geneontology.org/amigo/term/GO:0007595	Biological process
T cell homeostasis	GO:0043029	3	32	0.00331184	0.0176648	Tgfb1|Spns2|Fadd	http://amigo.geneontology.org/amigo/term/GO:0043029	Biological process
release of sequestered calcium ion into cytosol	GO:0051209	3	33	0.00360363	0.0190493	Ero1l|Ddit3|Cherp	http://amigo.geneontology.org/amigo/term/GO:0051209	Biological process
peptidyl-tyrosine dephosphorylation	GO:0035335	3	33	0.00360363	0.0190493	Ubash3b|Dusp9|Dusp10	http://amigo.geneontology.org/amigo/term/GO:0035335	Biological process
calcium-dependent cell-cell adhesion via plasma membrane cell adhesion molecules	GO:0016339	3	33	0.00360363	0.0190493	Pcdh1|Cdh2|Cdh17	http://amigo.geneontology.org/amigo/term/GO:0016339	Biological process
response to organic substance	GO:0010033	4	61	0.00378797	0.0195817	Tgfb1|Gart|Rela|Mapt	http://amigo.geneontology.org/amigo/term/GO:0010033	Biological process
tongue development	GO:0043586	2	12	0.00395374	0.0200056	Lef1|Bnc2	http://amigo.geneontology.org/amigo/term/GO:0043586	Biological process
vascular endothelial growth factor signaling pathway	GO:0038084	2	12	0.00395374	0.0200056	Vegfa|Nrp2	http://amigo.geneontology.org/amigo/term/GO:0038084	Biological process
positive regulation of transcription by RNA polymerase I	GO:0045943	2	12	0.00395374	0.0200056	Ppp1r15a|Atf4	http://amigo.geneontology.org/amigo/term/GO:0045943	Biological process
calcineurin-NFAT signaling cascade	GO:0033173	2	12	0.00395374	0.0200056	Nfatc1|Adgrb2	http://amigo.geneontology.org/amigo/term/GO:0033173	Biological process
positive regulation of production of miRNAs involved in gene silencing by miRNA	GO:1903800	2	12	0.00395374	0.0200056	Tgfb1|Trp53	http://amigo.geneontology.org/amigo/term/GO:1903800	Biological process
positive regulation of double-strand break repair	GO:2000781	2	12	0.00395374	0.0200056	Spidr|Spire1	http://amigo.geneontology.org/amigo/term/GO:2000781	Biological process
positive regulation of extrinsic apoptotic signaling pathway via death domain receptors	GO:1902043	2	12	0.00395374	0.0200056	Stk4|Skil	http://amigo.geneontology.org/amigo/term/GO:1902043	Biological process
collagen-activated tyrosine kinase receptor signaling pathway	GO:0038063	2	12	0.00395374	0.0200056	Ubash3b|Col4a1	http://amigo.geneontology.org/amigo/term/GO:0038063	Biological process
positive regulation of nuclear-transcribed mRNA poly(A) tail shortening	GO:0060213	2	12	0.00395374	0.0200056	Pabpc1|Ago2	http://amigo.geneontology.org/amigo/term/GO:0060213	Biological process
positive regulation of leukocyte adhesion to vascular endothelial cell	GO:1904996	2	12	0.00395374	0.0200056	Rela|Icam1	http://amigo.geneontology.org/amigo/term/GO:1904996	Biological process
positive regulation of positive chemotaxis	GO:0050927	2	12	0.00395374	0.0200056	Vegfa|Smad3	http://amigo.geneontology.org/amigo/term/GO:0050927	Biological process
positive regulation of circadian rhythm	GO:0042753	2	12	0.00395374	0.0200056	Arntl|Rora	http://amigo.geneontology.org/amigo/term/GO:0042753	Biological process
negative regulation of telomerase activity	GO:0051974	2	12	0.00395374	0.0200056	Pinx1|Trp53	http://amigo.geneontology.org/amigo/term/GO:0051974	Biological process
tetrahydrofolate interconversion	GO:0035999	2	12	0.00395374	0.0200056	Shmt2|Mthfd2	http://amigo.geneontology.org/amigo/term/GO:0035999	Biological process
complement activation	GO:0006956	2	12	0.00395374	0.0200056	C4a|Rgcc	http://amigo.geneontology.org/amigo/term/GO:0006956	Biological process
histone monoubiquitination	GO:0010390	2	12	0.00395374	0.0200056	Leo1|Wac	http://amigo.geneontology.org/amigo/term/GO:0010390	Biological process
establishment of endothelial intestinal barrier	GO:0090557	2	12	0.00395374	0.0200056	Tjp1|Icam1	http://amigo.geneontology.org/amigo/term/GO:0090557	Biological process
histone H4 acetylation	GO:0043967	3	34	0.00407327	0.0204922	Lef1|Chd5|Tcf7l1	http://amigo.geneontology.org/amigo/term/GO:0043967	Biological process
negative regulation of fibroblast proliferation	GO:0048147	3	34	0.00407327	0.0204922	Myc|Trp53|Nlrc3	http://amigo.geneontology.org/amigo/term/GO:0048147	Biological process
calcium ion homeostasis	GO:0055074	3	34	0.00407327	0.0204922	Sepn1|Adm|Wfs1	http://amigo.geneontology.org/amigo/term/GO:0055074	Biological process
response to unfolded protein	GO:0006986	4	62	0.0041131	0.0205921	Comp|Herpud1|Ddit3|Chac1	http://amigo.geneontology.org/amigo/term/GO:0006986	Biological process
protein processing	GO:0016485	4	62	0.0041131	0.0205921	Comp|Myc|Ddi2|Pcsk4	http://amigo.geneontology.org/amigo/term/GO:0016485	Biological process
hippocampus development	GO:0021766	4	62	0.0041131	0.0205921	Lrp8|Srf|Lef1|Zeb2	http://amigo.geneontology.org/amigo/term/GO:0021766	Biological process
cellular response to interferon-gamma	GO:0071346	5	94	0.0041191	0.0206071	Nos2|Evl|Eprs|Sirpa|Vps26b	http://amigo.geneontology.org/amigo/term/GO:0071346	Biological process
modulation of chemical synaptic transmission	GO:0050804	5	95	0.0042935	0.0214192	Pxk|Lrp8|Cdh2|Slc6a6|Prkar1b	http://amigo.geneontology.org/amigo/term/GO:0050804	Biological process
mammary gland development	GO:0030879	4	63	0.00435485	0.021634	Tgfb1|Lef1|Igf1r|Prl2c2	http://amigo.geneontology.org/amigo/term/GO:0030879	Biological process
cell-cell adhesion via plasma-membrane adhesion molecules	GO:0098742	3	35	0.00445202	0.0219935	Flrt3|Cdh2|Cdh17	http://amigo.geneontology.org/amigo/term/GO:0098742	Biological process
one-carbon metabolic process	GO:0006730	3	35	0.00445202	0.0219935	Aldh1l2|Shmt2|Mthfd2	http://amigo.geneontology.org/amigo/term/GO:0006730	Biological process
anatomical structure morphogenesis	GO:0009653	4	64	0.00471528	0.0227075	Onecut2|Sox12|Smad3|Ankrd11	http://amigo.geneontology.org/amigo/term/GO:0009653	Biological process
nitric oxide mediated signal transduction	GO:0007263	2	13	0.00477249	0.0228448	Mafa|Nos2	http://amigo.geneontology.org/amigo/term/GO:0007263	Biological process
macrophage activation	GO:0042116	2	13	0.00477249	0.0228448	Jmjd6|Csf2	http://amigo.geneontology.org/amigo/term/GO:0042116	Biological process
cardiac right ventricle morphogenesis	GO:0003215	2	13	0.00477249	0.0228448	Sema3c|Foxh1	http://amigo.geneontology.org/amigo/term/GO:0003215	Biological process
microvillus assembly	GO:0030033	2	13	0.00477249	0.0228448	Klf5|Rapgef6	http://amigo.geneontology.org/amigo/term/GO:0030033	Biological process
commissural neuron axon guidance	GO:0071679	2	13	0.00477249	0.0228448	Nfib|Vegfa	http://amigo.geneontology.org/amigo/term/GO:0071679	Biological process
negative regulation of axon regeneration	GO:0048681	2	13	0.00477249	0.0228448	Kremen1|Rtn4rl1	http://amigo.geneontology.org/amigo/term/GO:0048681	Biological process
positive regulation of DNA-templated transcription, elongation	GO:0032786	2	13	0.00477249	0.0228448	Ccnt1|Ccnk	http://amigo.geneontology.org/amigo/term/GO:0032786	Biological process
neutral amino acid transport	GO:0015804	2	13	0.00477249	0.0228448	Slc3a2|Lat2	http://amigo.geneontology.org/amigo/term/GO:0015804	Biological process
tRNA aminoacylation	GO:0043039	2	13	0.00477249	0.0228448	Eprs|Aars	http://amigo.geneontology.org/amigo/term/GO:0043039	Biological process
cellular response to granulocyte macrophage colony-stimulating factor stimulus	GO:0097011	2	13	0.00477249	0.0228448	Zfp36l2|Csf2	http://amigo.geneontology.org/amigo/term/GO:0097011	Biological process
skin morphogenesis	GO:0043589	2	13	0.00477249	0.0228448	Srf|Itgb4	http://amigo.geneontology.org/amigo/term/GO:0043589	Biological process
DNA damage response, signal transduction by p53 class mediator	GO:0030330	2	13	0.00477249	0.0228448	E2f7|Trp53	http://amigo.geneontology.org/amigo/term/GO:0030330	Biological process
monocyte differentiation	GO:0030224	2	13	0.00477249	0.0228448	Vegfa|Csf2	http://amigo.geneontology.org/amigo/term/GO:0030224	Biological process
cellular response to hydroxyurea	GO:0072711	2	13	0.00477249	0.0228448	Spidr|Ddi2	http://amigo.geneontology.org/amigo/term/GO:0072711	Biological process
pathway-restricted SMAD protein phosphorylation	GO:0060389	2	13	0.00477249	0.0228448	Tgfbr3|Tgfb1	http://amigo.geneontology.org/amigo/term/GO:0060389	Biological process
small GTPase mediated signal transduction	GO:0007264	5	97	0.00483991	0.0231052	Itsn1|Arhgap32|Dock5|Sos1|Rhobtb1	http://amigo.geneontology.org/amigo/term/GO:0007264	Biological process
homeostasis of number of cells	GO:0048872	3	36	0.00500016	0.0235532	Myb|Atxn2|Cdh2	http://amigo.geneontology.org/amigo/term/GO:0048872	Biological process
protein monoubiquitination	GO:0006513	3	36	0.00500016	0.0235532	Tsg101|Rnf126|Rnf219	http://amigo.geneontology.org/amigo/term/GO:0006513	Biological process
brown fat cell differentiation	GO:0050873	3	36	0.00500016	0.0235532	Ptgs2|Ero1l|Metrnl	http://amigo.geneontology.org/amigo/term/GO:0050873	Biological process
adipose tissue development	GO:0060612	3	36	0.00500016	0.0235532	Creb5|Adrm1|Paxip1	http://amigo.geneontology.org/amigo/term/GO:0060612	Biological process
positive regulation of mesenchymal cell proliferation	GO:0002053	3	36	0.00500016	0.0235532	Myc|Foxp1|Vegfa	http://amigo.geneontology.org/amigo/term/GO:0002053	Biological process
hair follicle morphogenesis	GO:0031069	3	36	0.00500016	0.0235532	Krt17|Runx1|Atp7a	http://amigo.geneontology.org/amigo/term/GO:0031069	Biological process
regulation of G protein-coupled receptor signaling pathway	GO:0008277	3	36	0.00500016	0.0235532	Rgs9|Ramp3|Git1	http://amigo.geneontology.org/amigo/term/GO:0008277	Biological process
mRNA splicing, via spliceosome	GO:0000398	6	134	0.0051431	0.0241944	Ythdc1|Srrm1|Sp2|Usp39|Sf3a2|Tra2a	http://amigo.geneontology.org/amigo/term/GO:0000398	Biological process
histone acetylation	GO:0016573	3	37	0.00537918	0.0251714	Meaf6|Pcgf2|Sgf29	http://amigo.geneontology.org/amigo/term/GO:0016573	Biological process
extracellular matrix organization	GO:0030198	7	174	0.0055344	0.0255501	Ero1l|Mmp17|Col11a2|Fn1|Adamts14|Col4a1|Atp7a	http://amigo.geneontology.org/amigo/term/GO:0030198	Biological process
negative regulation of epidermal growth factor-activated receptor activity	GO:0007175	2	14	0.00566024	0.0258389	Tsg101|Cblb	http://amigo.geneontology.org/amigo/term/GO:0007175	Biological process
male sex determination	GO:0030238	2	14	0.00566024	0.0258389	Igf1r|Sf1	http://amigo.geneontology.org/amigo/term/GO:0030238	Biological process
B cell apoptotic process	GO:0001783	2	14	0.00566024	0.0258389	Myc|Tnfrsf21	http://amigo.geneontology.org/amigo/term/GO:0001783	Biological process
phospholipid dephosphorylation	GO:0046839	2	14	0.00566024	0.0258389	Plppr2|Sgpp1	http://amigo.geneontology.org/amigo/term/GO:0046839	Biological process
xenobiotic transport	GO:0042908	2	14	0.00566024	0.0258389	Slc7a5|Slc2a1	http://amigo.geneontology.org/amigo/term/GO:0042908	Biological process
secondary palate development	GO:0062009	2	14	0.00566024	0.0258389	Tgfbr3|Lef1	http://amigo.geneontology.org/amigo/term/GO:0062009	Biological process
negative regulation of translational initiation	GO:0045947	2	14	0.00566024	0.0258389	Rara|Ago2	http://amigo.geneontology.org/amigo/term/GO:0045947	Biological process
androgen metabolic process	GO:0008209	2	14	0.00566024	0.0258389	Adm|Hsd17b7	http://amigo.geneontology.org/amigo/term/GO:0008209	Biological process
G protein-coupled receptor internalization	GO:0002031	2	14	0.00566024	0.0258389	Adm|Htr1b	http://amigo.geneontology.org/amigo/term/GO:0002031	Biological process
lymph vessel development	GO:0001945	2	14	0.00566024	0.0258389	Efnb2|Ccbe1	http://amigo.geneontology.org/amigo/term/GO:0001945	Biological process
cellular response to interleukin-6	GO:0071354	2	14	0.00566024	0.0258389	Rela|Myb	http://amigo.geneontology.org/amigo/term/GO:0071354	Biological process
myelination	GO:0042552	4	67	0.00574393	0.0261201	Tgfb1|Tnfrsf21|Pou3f1|Fam126a	http://amigo.geneontology.org/amigo/term/GO:0042552	Biological process
central nervous system development	GO:0007417	5	101	0.00592676	0.0267289	Stk4|Trp53|Runx1|Slc2a1|Zeb2	http://amigo.geneontology.org/amigo/term/GO:0007417	Biological process
neural tube closure	GO:0001843	5	101	0.00592676	0.0267289	Rara|Tgfb1|Adm|Dlc1|Zeb2	http://amigo.geneontology.org/amigo/term/GO:0001843	Biological process
chromosome organization	GO:0051276	3	38	0.00597967	0.026848	Apc|Myc|Trp53	http://amigo.geneontology.org/amigo/term/GO:0051276	Biological process
establishment of cell polarity	GO:0030010	3	38	0.00597967	0.026848	Igf1r|Ust|Pard3b	http://amigo.geneontology.org/amigo/term/GO:0030010	Biological process
histone deacetylation	GO:0016575	3	38	0.00597967	0.026848	Rcor2|Mier2|Mta1	http://amigo.geneontology.org/amigo/term/GO:0016575	Biological process
sarcomere organization	GO:0045214	3	39	0.00654849	0.0285828	Foxp1|Srf|Krt19	http://amigo.geneontology.org/amigo/term/GO:0045214	Biological process
nucleotide-excision repair	GO:0006289	3	39	0.00654849	0.0285828	Rad23b|Slx4|Trp53	http://amigo.geneontology.org/amigo/term/GO:0006289	Biological process
cellular response to cytokine stimulus	GO:0071345	3	39	0.00654849	0.0285828	Nos2|Foxh1|Lef1	http://amigo.geneontology.org/amigo/term/GO:0071345	Biological process
negative regulation of protein catabolic process	GO:0042177	3	39	0.00654849	0.0285828	Nos2|Rela|Smad3	http://amigo.geneontology.org/amigo/term/GO:0042177	Biological process
extrinsic apoptotic signaling pathway in absence of ligand	GO:0097192	3	39	0.00654849	0.0285828	Bag3|Eya2|Fadd	http://amigo.geneontology.org/amigo/term/GO:0097192	Biological process
negative regulation of vascular permeability	GO:0043116	2	15	0.00673286	0.0289823	Adm|Ddah1	http://amigo.geneontology.org/amigo/term/GO:0043116	Biological process
vasculogenesis involved in coronary vascular morphogenesis	GO:0060979	2	15	0.00673286	0.0289823	Tgfbr3|Epo	http://amigo.geneontology.org/amigo/term/GO:0060979	Biological process
histone H4-K5 acetylation	GO:0043981	2	15	0.00673286	0.0289823	Meaf6|Jade3	http://amigo.geneontology.org/amigo/term/GO:0043981	Biological process
regulation of cell-cell adhesion	GO:0022407	2	15	0.00673286	0.0289823	Podxl|Lef1	http://amigo.geneontology.org/amigo/term/GO:0022407	Biological process
positive regulation of histone deacetylation	GO:0031065	2	15	0.00673286	0.0289823	Tgfb1|Trp53	http://amigo.geneontology.org/amigo/term/GO:0031065	Biological process
positive regulation of vascular permeability	GO:0043117	2	15	0.00673286	0.0289823	Tgfb1|Vegfa	http://amigo.geneontology.org/amigo/term/GO:0043117	Biological process
cellular response to stress	GO:0033554	2	15	0.00673286	0.0289823	Rela|Trp53	http://amigo.geneontology.org/amigo/term/GO:0033554	Biological process
regulation of mRNA splicing, via spliceosome	GO:0048024	2	15	0.00673286	0.0289823	Ythdc1|Jmjd6	http://amigo.geneontology.org/amigo/term/GO:0048024	Biological process
positive regulation of cilium assembly	GO:0045724	2	15	0.00673286	0.0289823	Mark4|Kctd17	http://amigo.geneontology.org/amigo/term/GO:0045724	Biological process
negative regulation of smooth muscle cell migration	GO:0014912	2	15	0.00673286	0.0289823	Rbpj|Serpine1	http://amigo.geneontology.org/amigo/term/GO:0014912	Biological process
heart trabecula formation	GO:0060347	2	15	0.00673286	0.0289823	Tgfbr3|Srf	http://amigo.geneontology.org/amigo/term/GO:0060347	Biological process
cellular response to hormone stimulus	GO:0032870	2	15	0.00673286	0.0289823	Ramp3|Socs2	http://amigo.geneontology.org/amigo/term/GO:0032870	Biological process
ubiquitin-dependent protein catabolic process via the multivesicular body sorting pathway	GO:0043162	2	15	0.00673286	0.0289823	Tsg101|Rnf126	http://amigo.geneontology.org/amigo/term/GO:0043162	Biological process
eyelid development in camera-type eye	GO:0061029	2	15	0.00673286	0.0289823	Srf|Sos1	http://amigo.geneontology.org/amigo/term/GO:0061029	Biological process
histone H4-K8 acetylation	GO:0043982	2	15	0.00673286	0.0289823	Meaf6|Jade3	http://amigo.geneontology.org/amigo/term/GO:0043982	Biological process
negative regulation of hormone secretion	GO:0046888	2	15	0.00673286	0.0289823	Il11|Nmb	http://amigo.geneontology.org/amigo/term/GO:0046888	Biological process
negative regulation of keratinocyte proliferation	GO:0010839	2	15	0.00673286	0.0289823	Efnb2|Ptprk	http://amigo.geneontology.org/amigo/term/GO:0010839	Biological process
positive regulation of histone H3-K4 methylation	GO:0051571	2	15	0.00673286	0.0289823	Myb|Paxip1	http://amigo.geneontology.org/amigo/term/GO:0051571	Biological process
cellular calcium ion homeostasis	GO:0006874	5	104	0.00690132	0.0296715	Atf4|Stim2|Herpud1|Cherp|Tgfb1	http://amigo.geneontology.org/amigo/term/GO:0006874	Biological process
circadian regulation of gene expression	GO:0032922	4	70	0.00697049	0.0298243	Arntl|Atf4|Mta1|Rora	http://amigo.geneontology.org/amigo/term/GO:0032922	Biological process
fatty acid biosynthetic process	GO:0006633	4	70	0.00697049	0.0298243	Ptges2|Ptgs2|Mecr|Fads6	http://amigo.geneontology.org/amigo/term/GO:0006633	Biological process
positive regulation of Notch signaling pathway	GO:0045747	3	40	0.0071336	0.0303756	Rfng|Zmiz1|Bmp2k	http://amigo.geneontology.org/amigo/term/GO:0045747	Biological process
cerebellum development	GO:0021549	3	40	0.0071336	0.0303756	Igf1r|Trp53|2410089E03Rik	http://amigo.geneontology.org/amigo/term/GO:0021549	Biological process
face morphogenesis	GO:0060325	3	40	0.0071336	0.0303756	Tgfb1|Lef1|Ankrd11	http://amigo.geneontology.org/amigo/term/GO:0060325	Biological process
coronary vasculature development	GO:0060976	3	40	0.0071336	0.0303756	Tgfbr3|Apln|2410089E03Rik	http://amigo.geneontology.org/amigo/term/GO:0060976	Biological process
retrograde transport, endosome to Golgi	GO:0042147	4	71	0.00731822	0.0311244	Blm|Rnf126|Vps26b|Ptges2	http://amigo.geneontology.org/amigo/term/GO:0042147	Biological process
ion transport	GO:0006811	16	586	0.0074236	0.0315347	Stim2|Otop2|Bnc1|Kcnh2|Slc39a10|Hcn3|Hvcn1|Lrrc8b|Glrb|Kcnab2|Fxyd5|Tmem206|Cacng1|Lrrc8a|Atp7a|Kcnip1	http://amigo.geneontology.org/amigo/term/GO:0006811	Biological process
sensory perception of sound	GO:0007605	9	266	0.00755478	0.0318207	Ddit3|Bnc1|Col11a2|Triobp|Usp53|Tjp1|Icam1|Chd5|Wfs1	http://amigo.geneontology.org/amigo/term/GO:0007605	Biological process
I-kappaB kinase/NF-kappaB signaling	GO:0007249	3	41	0.00774863	0.0322263	Rela|Tirap|Nlrc3	http://amigo.geneontology.org/amigo/term/GO:0007249	Biological process
response to ionizing radiation	GO:0010212	3	41	0.00774863	0.0322263	Nabp2|Mta1|Nek1	http://amigo.geneontology.org/amigo/term/GO:0010212	Biological process
positive regulation of blood vessel endothelial cell migration	GO:0043536	3	41	0.00774863	0.0322263	Tgfb1|Vegfa|Prl2c2	http://amigo.geneontology.org/amigo/term/GO:0043536	Biological process
actin filament bundle assembly	GO:0051017	3	41	0.00774863	0.0322263	Baiap2l1|Triobp|Gas7	http://amigo.geneontology.org/amigo/term/GO:0051017	Biological process
negative regulation of interferon-beta production	GO:0032688	2	16	0.00776944	0.0322696	Sirpa|Nlrc3	http://amigo.geneontology.org/amigo/term/GO:0032688	Biological process
positive regulation of T cell receptor signaling pathway	GO:0050862	2	16	0.00776944	0.0322696	Rela|Pvr	http://amigo.geneontology.org/amigo/term/GO:0050862	Biological process
ventricular trabecula myocardium morphogenesis	GO:0003222	2	16	0.00776944	0.0322696	Rbpj|Foxh1	http://amigo.geneontology.org/amigo/term/GO:0003222	Biological process
glutamine metabolic process	GO:0006541	2	16	0.00776944	0.0322696	Asns|Gls2	http://amigo.geneontology.org/amigo/term/GO:0006541	Biological process
positive regulation by host of viral transcription	GO:0043923	2	16	0.00776944	0.0322696	Lef1|Zfp639	http://amigo.geneontology.org/amigo/term/GO:0043923	Biological process
3'-UTR-mediated mRNA stabilization	GO:0070935	2	16	0.00776944	0.0322696	Ptbp1|Tirap	http://amigo.geneontology.org/amigo/term/GO:0070935	Biological process
negative regulation of neuron death	GO:1901215	4	73	0.00817213	0.0338233	Cd200|Epo|Vegfa|Tmem259	http://amigo.geneontology.org/amigo/term/GO:1901215	Biological process
receptor internalization	GO:0031623	3	42	0.0083051	0.0341346	Adm|Ramp3|Ackr3	http://amigo.geneontology.org/amigo/term/GO:0031623	Biological process
limb development	GO:0060173	3	42	0.0083051	0.0341346	Rara|Comp|Kremen1	http://amigo.geneontology.org/amigo/term/GO:0060173	Biological process
regulation of neuron projection development	GO:0010975	3	42	0.0083051	0.0341346	Smn1|Stk4|Ncs1	http://amigo.geneontology.org/amigo/term/GO:0010975	Biological process
phosphatidylinositol phosphorylation	GO:0046854	3	42	0.0083051	0.0341346	Pik3c2b|Fam126a|Socs2	http://amigo.geneontology.org/amigo/term/GO:0046854	Biological process
homophilic cell adhesion via plasma membrane adhesion molecules	GO:0007156	5	109	0.00855002	0.0350138	Pcdh1|Clstn2|Pvr|Cdh2|Cdh17	http://amigo.geneontology.org/amigo/term/GO:0007156	Biological process
dephosphorylation	GO:0016311	5	109	0.00855002	0.0350138	Ptprk|Dusp14|Dusp9|Dusp10|Alpl	http://amigo.geneontology.org/amigo/term/GO:0016311	Biological process
regulation of insulin receptor signaling pathway	GO:0046626	2	17	0.00888609	0.0356953	Baiap2l1|Vwa2	http://amigo.geneontology.org/amigo/term/GO:0046626	Biological process
positive regulation of TORC1 signaling	GO:1904263	2	17	0.00888609	0.0356953	Gpr137c|Clec16a	http://amigo.geneontology.org/amigo/term/GO:1904263	Biological process
negative regulation of multicellular organism growth	GO:0040015	2	17	0.00888609	0.0356953	Atxn2|Socs2	http://amigo.geneontology.org/amigo/term/GO:0040015	Biological process
positive regulation of calcineurin-NFAT signaling cascade	GO:0070886	2	17	0.00888609	0.0356953	Ptbp1|Cherp	http://amigo.geneontology.org/amigo/term/GO:0070886	Biological process
cellular response to platelet-derived growth factor stimulus	GO:0036120	2	17	0.00888609	0.0356953	Mtss1l|Atp7a	http://amigo.geneontology.org/amigo/term/GO:0036120	Biological process
positive regulation of chemotaxis	GO:0050921	2	17	0.00888609	0.0356953	Tgfb1|Fn1	http://amigo.geneontology.org/amigo/term/GO:0050921	Biological process
negative regulation of cytokine production involved in inflammatory response	GO:1900016	2	17	0.00888609	0.0356953	Sirpa|Nlrc3	http://amigo.geneontology.org/amigo/term/GO:1900016	Biological process
cardiac muscle cell proliferation	GO:0060038	2	17	0.00888609	0.0356953	Tgfbr3|Tenm4	http://amigo.geneontology.org/amigo/term/GO:0060038	Biological process
acrosome reaction	GO:0007340	2	17	0.00888609	0.0356953	Glrb|Pcsk4	http://amigo.geneontology.org/amigo/term/GO:0007340	Biological process
negative regulation of epidermal growth factor receptor signaling pathway	GO:0042059	2	17	0.00888609	0.0356953	Tsg101|Rnf126	http://amigo.geneontology.org/amigo/term/GO:0042059	Biological process
hematopoietic stem cell proliferation	GO:0071425	2	17	0.00888609	0.0356953	Mecom|Etv6	http://amigo.geneontology.org/amigo/term/GO:0071425	Biological process
positive regulation of RNA splicing	GO:0033120	2	17	0.00888609	0.0356953	Smn1|Polr2a	http://amigo.geneontology.org/amigo/term/GO:0033120	Biological process
telomere maintenance via telomerase	GO:0007004	2	17	0.00888609	0.0356953	Pinx1|Nhp2	http://amigo.geneontology.org/amigo/term/GO:0007004	Biological process
regulation of osteoclast differentiation	GO:0045670	2	17	0.00888609	0.0356953	Apc|Ubash3b	http://amigo.geneontology.org/amigo/term/GO:0045670	Biological process
bone mineralization	GO:0030282	3	43	0.00902563	0.0361003	Atf4|Ptgs2|Comp	http://amigo.geneontology.org/amigo/term/GO:0030282	Biological process
epidermal growth factor receptor signaling pathway	GO:0007173	3	43	0.00902563	0.0361003	Tgfa|Tgfb1|Sos1	http://amigo.geneontology.org/amigo/term/GO:0007173	Biological process
response to ethanol	GO:0045471	3	43	0.00902563	0.0361003	Rara|Igf1r|Htr1b	http://amigo.geneontology.org/amigo/term/GO:0045471	Biological process
positive regulation of NF-kappaB transcription factor activity	GO:0051092	6	148	0.00904611	0.0361412	Tgfbr3|Tgfb1|Lrrfip2|Tirap|Icam1|Rela	http://amigo.geneontology.org/amigo/term/GO:0051092	Biological process
neuron projection morphogenesis	GO:0048812	4	75	0.00920748	0.0366542	Atp7a|Zswim6|Atxn2|Gas7	http://amigo.geneontology.org/amigo/term/GO:0048812	Biological process
negative regulation of NF-kappaB transcription factor activity	GO:0032088	4	75	0.00920748	0.0366542	Cd200|Foxj1|Ddit3|Nlrc3	http://amigo.geneontology.org/amigo/term/GO:0032088	Biological process
endocytosis	GO:0006897	7	189	0.00929764	0.0369717	Itsn1|Lrp8|Myo1e|Eea1|Atp9a|Dennd1a|Sh3kbp1	http://amigo.geneontology.org/amigo/term/GO:0006897	Biological process
epithelial cell differentiation	GO:0030855	3	44	0.00963014	0.0381229	Tagln2|Krt14|Vegfa	http://amigo.geneontology.org/amigo/term/GO:0030855	Biological process
neurotransmitter transport	GO:0006836	3	44	0.00963014	0.0381229	Slc6a12|Slc6a6|Slc18a2	http://amigo.geneontology.org/amigo/term/GO:0006836	Biological process
ventricular septum morphogenesis	GO:0060412	3	44	0.00963014	0.0381229	Tgfbr3|Nfatc1|Rbpj	http://amigo.geneontology.org/amigo/term/GO:0060412	Biological process
negative regulation of cell cycle	GO:0045786	3	44	0.00963014	0.0381229	Ptgs2|Ptprk|Tgfb1	http://amigo.geneontology.org/amigo/term/GO:0045786	Biological process
negative regulation of inflammatory response	GO:0050728	5	112	0.00973283	0.0384865	Smad3|Metrnl|Sirpa|Rora|Nlrc3	http://amigo.geneontology.org/amigo/term/GO:0050728	Biological process
negative regulation of endoplasmic reticulum stress-induced intrinsic apoptotic signaling pathway	GO:1902236	2	18	0.0100789	0.0392544	Herpud1|Wfs1	http://amigo.geneontology.org/amigo/term/GO:1902236	Biological process
actin filament-based movement	GO:0030048	2	18	0.0100789	0.0392544	Myh9|Evl	http://amigo.geneontology.org/amigo/term/GO:0030048	Biological process
positive regulation of fibroblast migration	GO:0010763	2	18	0.0100789	0.0392544	Tgfb1|Stk4	http://amigo.geneontology.org/amigo/term/GO:0010763	Biological process
negative regulation of stem cell differentiation	GO:2000737	2	18	0.0100789	0.0392544	Zfp36l2|Ccnk	http://amigo.geneontology.org/amigo/term/GO:2000737	Biological process
positive regulation of interleukin-17 production	GO:0032740	2	18	0.0100789	0.0392544	Tgfb1|Slc7a5	http://amigo.geneontology.org/amigo/term/GO:0032740	Biological process
macrophage differentiation	GO:0030225	2	18	0.0100789	0.0392544	Vegfa|Csf2	http://amigo.geneontology.org/amigo/term/GO:0030225	Biological process
prostaglandin biosynthetic process	GO:0001516	2	18	0.0100789	0.0392544	Ptgs2|Ptges2	http://amigo.geneontology.org/amigo/term/GO:0001516	Biological process
negative regulation of bone resorption	GO:0045779	2	18	0.0100789	0.0392544	Ubash3b|Vegfa	http://amigo.geneontology.org/amigo/term/GO:0045779	Biological process
actin filament capping	GO:0051693	2	18	0.0100789	0.0392544	Sptb|Myh9	http://amigo.geneontology.org/amigo/term/GO:0051693	Biological process
ubiquitin-dependent protein catabolic process	GO:0006511	9	277	0.0100851	0.0392665	Herpud1|Smurf2|Arih1|Ube2d1|Usp31|Rnf126|Spsb1|Adrm1|Usp36	http://amigo.geneontology.org/amigo/term/GO:0006511	Biological process
regulation of membrane potential	GO:0042391	5	113	0.0102496	0.039689	Pxk|Hcn3|Bnc1|Glrb|Kcnh2	http://amigo.geneontology.org/amigo/term/GO:0042391	Biological process
negative regulation of T cell proliferation	GO:0042130	3	45	0.0104501	0.0402022	Foxj1|Tnfrsf21|Tgfb1	http://amigo.geneontology.org/amigo/term/GO:0042130	Biological process
phosphatidylinositol-mediated signaling	GO:0048015	3	45	0.0104501	0.0402022	Pik3c2b|Igf1r|Ncs1	http://amigo.geneontology.org/amigo/term/GO:0048015	Biological process
negative regulation of cell differentiation	GO:0045596	3	45	0.0104501	0.0402022	Rara|Rbpj|Skil	http://amigo.geneontology.org/amigo/term/GO:0045596	Biological process
endosome to lysosome transport	GO:0008333	3	45	0.0104501	0.0402022	Tsg101|Clec16a|Rnf157	http://amigo.geneontology.org/amigo/term/GO:0008333	Biological process
spleen development	GO:0048536	3	46	0.011274	0.0423377	Myb|Cdh17|Fadd	http://amigo.geneontology.org/amigo/term/GO:0048536	Biological process
ureteric bud development	GO:0001657	3	46	0.011274	0.0423377	Rara|Tgfb1|Smad3	http://amigo.geneontology.org/amigo/term/GO:0001657	Biological process
positive regulation of axon extension	GO:0045773	3	46	0.011274	0.0423377	Srf|Fn1|Mapt	http://amigo.geneontology.org/amigo/term/GO:0045773	Biological process
embryonic organ development	GO:0048568	3	46	0.011274	0.0423377	Tead1|Trp53|Hsd17b7	http://amigo.geneontology.org/amigo/term/GO:0048568	Biological process
regulation of mitotic cell cycle	GO:0007346	3	46	0.011274	0.0423377	Ptges2|Myc|Asun	http://amigo.geneontology.org/amigo/term/GO:0007346	Biological process
transmembrane transport	GO:0055085	12	418	0.0112874	0.0423627	Slc39a10|Slc7a5|Lat2|Hcn3|Atp8a1|Slco2a1|Slc7a1|Spns2|Slc2a1|Kcnh2|Slc18a2|Hvcn1	http://amigo.geneontology.org/amigo/term/GO:0055085	Biological process
regulation of actin cytoskeleton organization	GO:0032956	4	79	0.0114751	0.0427136	Stk4|Arhgap44|Dlc1|Rhobtb1	http://amigo.geneontology.org/amigo/term/GO:0032956	Biological process
integrin-mediated signaling pathway	GO:0007229	4	79	0.0114751	0.0427136	Fermt3|Fn1|Itgb4|Cdh17	http://amigo.geneontology.org/amigo/term/GO:0007229	Biological process
platelet formation	GO:0030220	2	19	0.011598	0.0429418	Myh9|Srf	http://amigo.geneontology.org/amigo/term/GO:0030220	Biological process
positive regulation of vascular associated smooth muscle cell migration	GO:1904754	2	19	0.011598	0.0429418	Atp7a|Dock5	http://amigo.geneontology.org/amigo/term/GO:1904754	Biological process
regulation of protein ubiquitination	GO:0031396	2	19	0.011598	0.0429418	Herpud1|Nlrc3	http://amigo.geneontology.org/amigo/term/GO:0031396	Biological process
long-term synaptic depression	GO:0060292	2	19	0.011598	0.0429418	Sorcs2|Srf	http://amigo.geneontology.org/amigo/term/GO:0060292	Biological process
trophoblast giant cell differentiation	GO:0060707	2	19	0.011598	0.0429418	E2f7|E2f8	http://amigo.geneontology.org/amigo/term/GO:0060707	Biological process
negative regulation of telomere maintenance via telomerase	GO:0032211	2	19	0.011598	0.0429418	Pinx1|Papd5	http://amigo.geneontology.org/amigo/term/GO:0032211	Biological process
stress granule assembly	GO:0034063	2	19	0.011598	0.0429418	Atxn2l|Atxn2	http://amigo.geneontology.org/amigo/term/GO:0034063	Biological process
negative regulation of cell-matrix adhesion	GO:0001953	2	19	0.011598	0.0429418	Plet1|Sema3e	http://amigo.geneontology.org/amigo/term/GO:0001953	Biological process
interleukin-1-mediated signaling pathway	GO:0070498	2	19	0.011598	0.0429418	Rela|Tirap	http://amigo.geneontology.org/amigo/term/GO:0070498	Biological process
regulation of actin cytoskeleton reorganization	GO:2000249	2	19	0.011598	0.0429418	Tgfb1|Sema3e	http://amigo.geneontology.org/amigo/term/GO:2000249	Biological process
hippo signaling	GO:0035329	2	19	0.011598	0.0429418	Tead1|Stk4	http://amigo.geneontology.org/amigo/term/GO:0035329	Biological process
negative regulation of phagocytosis	GO:0050765	2	19	0.011598	0.0429418	Tgfb1|Sirpa	http://amigo.geneontology.org/amigo/term/GO:0050765	Biological process
regulation of protein catabolic process	GO:0042176	2	19	0.011598	0.0429418	Arntl|Odc1	http://amigo.geneontology.org/amigo/term/GO:0042176	Biological process
peptidyl-threonine dephosphorylation	GO:0035970	2	19	0.011598	0.0429418	Dusp9|Dusp10	http://amigo.geneontology.org/amigo/term/GO:0035970	Biological process
negative regulation of T cell activation	GO:0050868	2	19	0.011598	0.0429418	Tgfb1|Lag3	http://amigo.geneontology.org/amigo/term/GO:0050868	Biological process
intracellular transport	GO:0046907	2	19	0.011598	0.0429418	Spire1|Ranbp1	http://amigo.geneontology.org/amigo/term/GO:0046907	Biological process
negative regulation of interleukin-17 production	GO:0032700	2	19	0.011598	0.0429418	Tgfb1|Ddit3	http://amigo.geneontology.org/amigo/term/GO:0032700	Biological process
aortic valve morphogenesis	GO:0003180	2	19	0.011598	0.0429418	Tgfb1|Nfatc1	http://amigo.geneontology.org/amigo/term/GO:0003180	Biological process
vesicle transport along actin filament	GO:0030050	2	19	0.011598	0.0429418	Myo1e|Myo19	http://amigo.geneontology.org/amigo/term/GO:0030050	Biological process
positive regulation of interferon-gamma production	GO:0032729	4	80	0.0120554	0.0443113	Cebpg|Slc7a5|Runx1|Fadd	http://amigo.geneontology.org/amigo/term/GO:0032729	Biological process
B cell differentiation	GO:0030183	4	80	0.0120554	0.0443113	Rbpj|Myb|Cebpg|Cdh17	http://amigo.geneontology.org/amigo/term/GO:0030183	Biological process
animal organ morphogenesis	GO:0009887	6	157	0.0124235	0.0455227	Efnb2|Tgfb1|Igf1r|Meis2|Prkar1b|Rela	http://amigo.geneontology.org/amigo/term/GO:0009887	Biological process
protein deubiquitination	GO:0016579	4	81	0.0125509	0.0459421	Usp39|Usp53|Usp36|Usp31	http://amigo.geneontology.org/amigo/term/GO:0016579	Biological process
positive regulation of chondrocyte differentiation	GO:0032332	2	20	0.0129635	0.0467525	Rela|Smad3	http://amigo.geneontology.org/amigo/term/GO:0032332	Biological process
regulation of small GTPase mediated signal transduction	GO:0051056	2	20	0.0129635	0.0467525	Sipa1l3|Rap1gap	http://amigo.geneontology.org/amigo/term/GO:0051056	Biological process
protein localization to Golgi apparatus	GO:0034067	2	20	0.0129635	0.0467525	Ptges2|Fam65a	http://amigo.geneontology.org/amigo/term/GO:0034067	Biological process
face development	GO:0060324	2	20	0.0129635	0.0467525	Rara|Srf	http://amigo.geneontology.org/amigo/term/GO:0060324	Biological process
regulation of osteoblast differentiation	GO:0045667	2	20	0.0129635	0.0467525	Atf4|Apc	http://amigo.geneontology.org/amigo/term/GO:0045667	Biological process
positive regulation of smooth muscle contraction	GO:0045987	2	20	0.0129635	0.0467525	Ptgs2|Srf	http://amigo.geneontology.org/amigo/term/GO:0045987	Biological process
skeletal muscle tissue regeneration	GO:0043403	2	20	0.0129635	0.0467525	Klf5|Sepn1	http://amigo.geneontology.org/amigo/term/GO:0043403	Biological process
negative regulation of interleukin-12 production	GO:0032695	2	20	0.0129635	0.0467525	Tnfrsf9|Nlrc3	http://amigo.geneontology.org/amigo/term/GO:0032695	Biological process
membrane protein ectodomain proteolysis	GO:0006509	2	20	0.0129635	0.0467525	Sppl2b|Myh9	http://amigo.geneontology.org/amigo/term/GO:0006509	Biological process
cellular senescence	GO:0090398	2	20	0.0129635	0.0467525	Srf|Smc6	http://amigo.geneontology.org/amigo/term/GO:0090398	Biological process
neural tube development	GO:0021915	3	48	0.0129764	0.0467757	Plxna2|Sema3c|Tgfb1	http://amigo.geneontology.org/amigo/term/GO:0021915	Biological process
fat cell differentiation	GO:0045444	4	82	0.0132336	0.047606	Atf5|Creb5|Glis1|Metrnl	http://amigo.geneontology.org/amigo/term/GO:0045444	Biological process
translational initiation	GO:0006413	3	49	0.0136895	0.0490773	Eif3a|Eif3b|Eif3c	http://amigo.geneontology.org/amigo/term/GO:0006413	Biological process
nucleus	GO:0005634	255	5823	8.68575e-58	3.08084e-54	Pcgf2|Ccdc106|Itsn1|Meaf6|Rgcc|Paxip1|Prdm4|Smn1|Atn1|Rybp|Adrm1|Csnk2a2|Peg10|Ccnk|Pld4|Tenm4|Cdv3|Arih1|Mier2|Gatad2a|Csrnp2|Klf7|Pinx1|Klf5|Prm1|Rmi2|Gtf3c5|Atf5|Atf4|Hes2|Mybl2|Mta1|Kin|Nfic|Recql4|Stk40|Fam195a|Cstf2|Ddx59|Polr2a|Pcbp3|Ndrg1|Cebpg|Eif3a|Zeb2|Sp2|Ptgs2|Ddit3|Rad23b|Glis3|Glis1|Dnajc1|Zfp36l2|Rcor2|Krt14|Skil|Sf3a2|Ptges2|Mafa|Myc|Myb|Dlc1|Shmt2|Maff|Gabpb1|Tbc1d1|Rbpj|Tcerg1|…	http://amigo.geneontology.org/amigo/term/GO:0005634	Cellular component
cytoplasm	GO:0005737	250	6775	6.11135e-43	7.22565e-40	Strn4|Smn1|Kcnh2|Itsn1|Rgcc|Tpm2|Prdm4|Pdlim7|Atn1|Afap1|Rybp|Adrm1|Csnk2a2|Peg10|Mid1|Cdv3|Itgb4|Sos1|Peak1|Aldh1l2|Mier2|Fam126a|Gan|Prm1|Git1|Atf5|Atf4|Cd248|Mta1|Eif2s2|Midn|Recql4|Kctd11|Kctd17|Stk40|Fam195a|Slc2a1|Mark4|Ddx59|Polr2a|Pcbp3|Rela|Ndrg1|Eprs|Atxn2|Odc1|Kcnab2|Ptgs2|Ddit3|Rad23b|Tirap|Ptges2|Ankrd13a|Zfp36l2|Dock5|Krt17|Krt14|Skil|Pard3b|Rhobtb1|Pstpip2|Myc|Hivep3|Dlc1|Shmt2|Gas…	http://amigo.geneontology.org/amigo/term/GO:0005737	Cellular component
nucleoplasm	GO:0005654	144	2943	1.01254e-35	8.97868e-33	Pcgf2|Cdh17|Ccdc106|Paxip1|Smn1|Atn1|Rybp|Adrm1|Peg10|Mid1|Aldh1l2|Mier2|Pinx1|Klf5|Klf3|Gtf3c5|Atf5|Mybl2|Mta1|Nfic|Nfib|Stk40|Tcf12|Cstf2|Polr2a|Rgcc|Cebpg|Sgpp1|Zeb2|Rad23b|Rcor2|Ell2|Sipa1l3|Myb|Maff|Gabpb1|Rbpj|Tcerg1|Mllt1|Ccdc92|Relt|Nle1|Runx1|Rela|Onecut2|Nek1|Fam222b|Cbfa2t3|Usp31|Mbd6|Trib3|Rnf126|Gcfc2|Ccnk|Hivep1|Tox2|Pdlim7|Phf10|Bop1|Slc3a2|Baiap2l1|Tcf7l1|Pkp3|Zmiz2|Zmiz1|Myc|Luc7…	http://amigo.geneontology.org/amigo/term/GO:0005654	Cellular component
cytosol	GO:0005829	149	3398	7.65859e-32	4.5275e-29	Smn1|Ccdc106|Itsn1|Tmcc3|Afap1|Adrm1|Csnk2a2|Peg10|Mid1|Cdv3|Sos1|Pip5k1b|Fam126a|Flrt3|Git1|Atf5|Mta1|Midn|Stk40|Slc2a1|Mark4|Mapk6|Ndrg1|Eprs|Atxn2|Odc1|Rmi2|Zeb2|Arhgef10|Rad23b|Pik3c2b|Ptges2|Dock5|Whamm|Pstpip2|Gart|Myb|Dlc1|Shmt2|Tbc1d1|Clec16a|Tgm2|Gnaz|Mllt1|Raph1|Guk1|Rela|Ddi2|Rnf126|Gcfc2|1700017B05Rik|Syn1|Rab11fip1|Slc3a2|Pabpc1|Baiap2l1|Asns|Kcnab2|Iars|Stk4|Ankrd11|Osbpl10|Slc7a5|S…	http://amigo.geneontology.org/amigo/term/GO:0005829	Cellular component
plasma membrane	GO:0005886	166	4216	3.08925e-30	1.56537e-27	Plet1|Slc39a10|Tmem206|Cdh17|Kcnh2|Itsn1|Slc6a12|Adrm1|Csnk2a2|1810055G02Rik|Ptprcap|Cdv3|Itgb4|Sos1|Tspan33|Flrt3|Htr1b|Atf4|Sema4g|Cd248|Adgrb2|Cd320|Fam57a|Otop2|Slc2a1|Smurf2|Adgrl1|Lag3|Eprs|Fam126a|Sgpp1|Hsd17b7|Slc6a6|Tirap|Plxna2|Dnajc1|Dock5|Parm1|Rhobtb1|Pstpip2|Sipa1l3|Ptprk|Gas7|Tgfbr3|Gpc6|Gnaz|Relt|Raph1|Psca|Rasl10a|Vasn|Cubn|Atp8a1|Tnfrsf22|Tnfrsf21|Ndrg1|Pik3c2b|Efnb2|Tgm2|Atp9a|…	http://amigo.geneontology.org/amigo/term/GO:0005886	Cellular component
membrane	GO:0016020	207	6528	8.08732e-26	3.58572e-23	Plet1|Strn4|Syngr2|Cdh17|Kcnh2|Itsn1|Slc39a10|Tmcc3|Tnfrsf9|Slc6a12|Matk|1810055G02Rik|Spink10|Pld4|Ptprcap|Mfsd7c|Itgb4|Tmem259|Pip5k1b|Golim4|Pcsk4|Lrrn4cl|Tspan33|Flrt3|Hgsnat|Atf4|Sema4g|Cd248|Rgs9|Adgrb2|Cd320|Herpud1|Fam57a|Otop2|Slc2a1|Smurf2|Caskin2|Adgrl1|Lag3|Eprs|Htr1b|Fam126a|Sgpp1|Hsd17b7|Ptgs2|Slc6a6|Tirap|Plxna2|Dnajc1|Dock5|Sepn1|Parm1|Pard3b|Ptges2|Pstpip2|Sipa1l3|Myo10|Dlc1|Shmt…	http://amigo.geneontology.org/amigo/term/GO:0016020	Cellular component
nucleolus	GO:0005730	44	727	1.73726e-15	3.42338e-13	Tsg101|Smn1|Tbc1d1|Meaf6|Ccnd2|Nle1|Bop1|Phlda1|Tra2a|Nin|Itgb4|Etv6|Pcdh1|Pinx1|Pop5|Eif3a|Rrp12|Gcfc2|Rbpj|Myo10|Midn|Ccdc137|Jmjd6|Trp53|Rrp9|E2f8|Ccnt1|Polr2a|Nop14|Rgcc|Brd4|Usp36|Zeb2|Wdr46|Tma16|Zcchc7|Etv4|Papd5|Nhp2|Myc|Ino80e|Nol11|Mndal|Eya2	http://amigo.geneontology.org/amigo/term/GO:0005730	Cellular component
cell junction	GO:0030054	47	883	2.51443e-14	3.87769e-12	Lin7b|Strn4|Wasf1|Cdh17|Itsn1|Pcdh1|D8Ertd82e|Arhgap32|Clstn2|Efnb2|Tjp1|Slx4|Syngr2|Glrb|Tspan33|Flrt3|Olfm1|Dennd1a|Cdh2|Sh3kbp1|Plxdc1|Ago2|Arhgap44|Slc3a2|Sorcs2|Ncs1|Kcnab2|Fermt3|Basp1|Pkp4|Pkp3|Lpp|Adgrl1|Fblim1|Sorbs2|Itgb4|9430020K01Rik|Farp1|Ptprk|Myo1e|Peak1|Usp53|Tanc2|Mast2|Pard3b|Apc|Dlc1	http://amigo.geneontology.org/amigo/term/GO:0030054	Cellular component
cytoskeleton	GO:0005856	58	1289	5.31762e-14	7.54463e-12	Tsg101|Ick|Sptb|Epb41l4a|Wasf1|Triobp|Rgcc|Ccdc92|Tpm2|Pdlim7|Mapt|Igf2bp2|Ttll5|Strbp|Nin|Ndrg1|Nek1|Peak1|Mast2|Gan|Myo19|Akna|Atf5|Atf4|Afap1|Mta1|Smtn|Syn1|Acta2|Fgd6|Evl|Poc1b|Trp53|Eif3a|Baiap2l1|Kcnab2|Mark4|Pkp4|Map6|Map4|Apc|Fblim1|Cep83|Sorbs2|Osbpl10|Cep162|Farp1|Myo1e|Myh9|Spire1|Sh3kbp1|Map7d1|Mical3|Rhobtb1|Trim46|Pstpip2|Myo10|Gas7	http://amigo.geneontology.org/amigo/term/GO:0005856	Cellular component
neuron projection	GO:0043005	32	539	7.77574e-12	9.51053e-10	Smn1|Itsn1|Mapt|Fadd|Slc6a12|Igf1r|Bnc1|Epha8|Hcn3|Glrb|Nmb|Git1|Tenm4|Cd200|Atf4|Cdh2|Sh3kbp1|Myo10|Rara|Bag3|Sorcs2|Kcnab2|Mark4|Map6|Map4|Adgrl1|Fam126a|Ptgs2|Farp1|Slc18a2|Apc|Atp7a	http://amigo.geneontology.org/amigo/term/GO:0043005	Cellular component
transcription regulator complex	GO:0005667	22	298	1.07846e-10	1.12509e-08	Rbpj|Lbx1|Npas1|Lef1|Rela|Smad3|Klf5|Tcf12|Atf5|Atf4|Tead1|E2f7|Nfatc1|Trp53|Tcf7l1|E2f8|Arntl|Pou3f1|Sox12|Rcor2|Skil|Foxh1	http://amigo.geneontology.org/amigo/term/GO:0005667	Cellular component
synapse	GO:0045202	35	766	1.00238e-09	8.67183e-08	Strn4|Wasf1|Itsn1|Capn5|C4a|Gpc6|Rela|Clstn2|Lin7b|Bnc1|Hcn3|Syngr2|Glrb|Olfm1|Git1|Dennd1a|Cdh2|Sh3kbp1|Syn1|Arhgap44|Dlgap4|Slc3a2|Pabpc1|Sorcs2|Ncs1|Slc2a1|Kcnab2|Adgrl1|Sorbs2|Farp1|Arhgap32|Tanc2|Prkar1b|Apc|Eif3b	http://amigo.geneontology.org/amigo/term/GO:0045202	Cellular component
cell surface	GO:0009986	32	679	2.00628e-09	1.61734e-07	Tgfbr3|Gpc6|Cdh17|Kcnh2|Ackr3|Capn5|Vegfa|Icam1|Clstn2|Tgfb1|Tjp1|Vasn|Sirpa|Tnfrsf22|Lrp8|Hilpda|Tspan33|Ctsz|Cd200|Cdh2|Tgfa|Lrrc8a|Slc3a2|H13|Epo|Entpd6|Itgb4|Pvr|Rtn4rl1|Sptb|Ramp3|Ptprk	http://amigo.geneontology.org/amigo/term/GO:0009986	Cellular component
intracellular membrane-bounded organelle	GO:0043231	40	992	3.19543e-09	2.46395e-07	Pcdh1|Uck2|Ccdc92|Ackr3|Runx1|8430408G22Rik|Slc18a2|Tra2a|Igf1r|Atp8a1|Klf5|Csf2|Eaf1|Ctsz|Kin|Tcf12|Rrp12|Dennd1a|Mta1|Parm1|Nlrc3|Arntl|Rab11fip1|Asun|Cdkl1|Ncs1|Pmepa1|P4ha2|P4ha1|Zmiz1|Osbpl10|Ptgs2|Ankrd13b|Akna|Slc7a5|Dnajc1|Slc29a3|Rhobtb1|Sec16a|Ptprk	http://amigo.geneontology.org/amigo/term/GO:0043231	Cellular component
dendrite	GO:0030425	27	521	3.48239e-09	2.62809e-07	Strn4|Ero1l|Gnaz|C4a|Mapt|Nin|Lrp8|Dennd1a|Plxdc1|Ago2|Rara|Arhgap44|Rap1gap|Pabpc1|Ncs1|Mark4|Map6|Slc1a4|Sorbs2|Htr1b|Farp1|Dlgap4|Apc|Syn1|Ptprk|Hcn3|Kcnip1	http://amigo.geneontology.org/amigo/term/GO:0030425	Cellular component
cell projection	GO:0042995	42	1088	5.04965e-09	3.73148e-07	Ick|Strn4|Smn1|2410089E03Rik|Mtss1l|Arhgap32|Mapt|Slc18a2|Clstn2|Ttll5|Gpr157|Poc1b|Epha8|Glrb|Itsn1|Flrt3|Tenm4|Dennd1a|Myo10|Arhgap44|Evl|D630045J12Rik|Pabpc1|Sorcs2|Kcnab2|Mark4|Fermt3|Basp1|Sbf2|Map6|Adgrl1|Sorbs2|Podxl|Farp1|Tanc2|Mical3|Rhobtb1|Trim46|Apc|Rtn4rl1|Olfm1|Kcnip1	http://amigo.geneontology.org/amigo/term/GO:0042995	Cellular component
adherens junction	GO:0005912	13	128	6.02778e-09	4.2143e-07	Pdlim7|9430020K01Rik|Pvr|Pard3b|Vegfa|Myh9|Tjp1|Pkp3|Pkp4|Ndrg1|Apc|Cdh2|Myo1e	http://amigo.geneontology.org/amigo/term/GO:0005912	Cellular component
axon	GO:0030424	22	434	9.46139e-08	4.66105e-06	C4a|Mapt|Nrp2|Tgfb1|Igf1r|Nin|Hcn3|Tnfrsf21|Olfm1|Cd200|Syn1|Rap1gap|Ncs1|Kcnab2|Map6|Map4|Adgrl1|Tanc2|Apc|Myc|Ptprk|Lrp8	http://amigo.geneontology.org/amigo/term/GO:0030424	Cellular component
fibrillar center	GO:0001650	11	125	2.78879e-07	1.15021e-05	Nfic|Ick|Ccdc137|Akna|Nuak1|Mllt1|Leo1|Arhgap32|Mbd6|Nfib|Fblim1	http://amigo.geneontology.org/amigo/term/GO:0001650	Cellular component
protein-containing complex	GO:0032991	32	843	3.1597e-07	1.27357e-05	Strn4|Sptb|Wasf1|Rbpj|Runx1|Fadd|Rela|Smad3|Tjp1|Cubn|Comp|Mier2|Ube2d1|Rad52|Atf4|Cdh2|Hist1h3g|Rara|Zfp703|Trp53|Tcf7l1|Mapk6|Kin|Ptgs2|Myo1e|Myh9|Pxk|Skil|Pard3b|Apc|Myc|Stk4	http://amigo.geneontology.org/amigo/term/GO:0032991	Cellular component
actin cytoskeleton	GO:0015629	15	236	3.26838e-07	1.30258e-05	Acta2|Rara|Pdlim7|Triobp|Peak1|Onecut2|Baiap2l1|Myh9|Tpm2|Arhgap32|Myo19|Afap1|Sppl2b|Myo1e|Sgpp1	http://amigo.geneontology.org/amigo/term/GO:0015629	Cellular component
neuronal cell body	GO:0043025	26	612	3.42205e-07	1.34646e-05	Itsn1|C4a|Mapt|Slc18a2|Tgfb1|Igf1r|Bnc1|Sos1|Lrp8|Olfm1|Cd200|Dennd1a|Plxdc1|Myo10|Rara|Rap1gap|Slc3a2|Slc1a4|Sorbs2|Kremen1|Atp7a|Dlgap4|Apc|Ptprk|Hcn3|Kcnip1	http://amigo.geneontology.org/amigo/term/GO:0043025	Cellular component
centrosome	GO:0005813	23	502	3.48707e-07	1.35919e-05	Ccdc92|Slc18a2|Ttll5|Nin|Nek1|Leo1|Atf5|Atf4|Sppl2b|Ranbp1|Ndrg1|Poc1b|Trp53|Ccne1|Mark4|Rgcc|Slc1a4|Arhgef10|Akna|Cep162|Rapgef6|Adgrb2|Apc	http://amigo.geneontology.org/amigo/term/GO:0005813	Cellular component
focal adhesion	GO:0005925	12	162	6.3169e-07	2.33396e-05	Pdlim7|Evl|Itgb4|Peak1|Myh9|D8Ertd82e|Lpp|Flrt3|Git1|Fblim1|Afap1|Dlc1	http://amigo.geneontology.org/amigo/term/GO:0005925	Cellular component
endosome	GO:0005768	27	677	7.36338e-07	2.67345e-05	Tsg101|Itsn1|Clec16a|Ackr3|Blm|Golim4|Pld4|Epha8|Cubn|Acap1|Git1|Sppl2b|Parm1|Arhgap44|Rab11fip1|Vps26b|Sorcs2|Pmepa1|Sbf2|Stk4|Ankrd13b|Ankrd13a|Eea1|Arhgap32|Spns2|Slc29a3|Atp9a	http://amigo.geneontology.org/amigo/term/GO:0005768	Cellular component
RNA polymerase II transcription regulator complex	GO:0090575	8	68	7.65108e-07	2.72518e-05	E2f7|Ddit3|Trp53|Tcf7l1|E2f8|Tcf12|Atf4|Sf1	http://amigo.geneontology.org/amigo/term/GO:0090575	Cellular component
cell leading edge	GO:0031252	8	68	7.65108e-07	2.72518e-05	Itgb4|Fam65a|Pabpc1|Myh9|Raph1|Atn1|Ptges2|Atp7a	http://amigo.geneontology.org/amigo/term/GO:0031252	Cellular component
postsynaptic density	GO:0014069	17	331	1.49055e-06	4.72053e-05	Arhgap44|Cdh2|Map4|Sos1|Eif3a|Sorcs2|Arhgap32|Kcnab2|Flrt3|Pkp4|Stk4|Mapt|Adgrl1|Sorbs2|Lrp8|Clstn2|Syn1	http://amigo.geneontology.org/amigo/term/GO:0014069	Cellular component
Golgi apparatus	GO:0005794	41	1309	2.07723e-06	6.19155e-05	Entpd6|Smn1|Clec16a|B3gnt8|Arhgap32|Ust|1810055G02Rik|Pld4|Rgs20|Cubn|Atp8a1|Cbfa2t3|Klf5|Clstn2|Glce|Sppl2b|Mta1|Parm1|St3gal1|Rap1gap|Fam65a|Ncs1|Pmepa1|Map6|Sec16a|Slc35e1|Cep83|Chac1|Atxn2|Sgpp1|Ptges2|Spire1|Golim4|Dusp10|Ppp1r15a|Slc29a3|Whamm|Atp9a|Rfng|Sipa1l3|Atp7a	http://amigo.geneontology.org/amigo/term/GO:0005794	Cellular component
nuclear body	GO:0016604	16	317	3.33923e-06	9.47539e-05	Arntl|Hivep1|Pcgf2|Aire|Arih1|Ythdc1|Raph1|Trp53|Cstf2|Eaf1|Smn1|Stk4|Myc|Msantd1|Nfatc1|Asun	http://amigo.geneontology.org/amigo/term/GO:0016604	Cellular component
cell-cell junction	GO:0005911	13	222	3.79812e-06	0.000106078	9430020K01Rik|Pvr|Pcdh1|Usp53|Slc2a1|Flrt3|Tjp1|Pkp3|Pkp4|Lin7b|Cdh2|Ptprk|Sh3kbp1	http://amigo.geneontology.org/amigo/term/GO:0005911	Cellular component
stress fiber	GO:0001725	8	85	4.26781e-06	0.000116446	Acta2|Bag3|Pdlim7|Myh9|Lpp|Fblim1|Sipa1l3|Dlc1	http://amigo.geneontology.org/amigo/term/GO:0001725	Cellular component
glutamatergic synapse	GO:0098978	21	506	4.51851e-06	0.000121418	Efnb2|Arhgap44|Gpc6|Dlgap4|Clstn2|Farp1|Itsn1|Ncs1|Tanc2|Flrt3|Stk4|Git1|Prkar1b|Adgrl1|Ndrg1|Olfm1|Rela|Cdh2|Slc1a5|Rgs9|Nrp2	http://amigo.geneontology.org/amigo/term/GO:0098978	Cellular component
nuclear matrix	GO:0016363	8	88	5.49627e-06	0.000145487	Zfp703|Xpot|Trp53|Srrm1|Tcerg1|Basp1|Atn1|Kin	http://amigo.geneontology.org/amigo/term/GO:0016363	Cellular component
perinuclear region of cytoplasm	GO:0048471	24	640	7.10768e-06	0.000180078	Rara|Nos2|Kcnh2|Blm|Atn1|Hcn3|Ndrg1|Nlrc3|Tgfa|Tnfsf12|Pkp4|Map6|Cherp|Sec16a|Atxn2|Odc1|9430020K01Rik|Ankrd13b|Ankrd13a|Apln|Atp9a|Apc|Myc|Atp7a	http://amigo.geneontology.org/amigo/term/GO:0048471	Cellular component
NuRD complex	GO:0016581	4	16	1.02748e-05	0.000244595	Gatad2b|Gatad2a|Chd5|Mta1	http://amigo.geneontology.org/amigo/term/GO:0016581	Cellular component
nuclear speck	GO:0016607	15	319	1.44602e-05	0.000319851	E2f7|Atxn2l|Smurf2|Chd5|Ythdc1|Mecom|Luc7l3|Rmi2|Bmp2k|Basp1|Cbll1|Mapt|Tcf12|Dusp10|Usp36	http://amigo.geneontology.org/amigo/term/GO:0016607	Cellular component
basolateral plasma membrane	GO:0016323	12	226	2.20312e-05	0.000449107	Tgfa|Tjp1|Slc6a6|Cdh17|Lat2|Slc3a2|Hcn3|Slc7a5|Slc2a1|Lin7b|Cdh2|Atp7a	http://amigo.geneontology.org/amigo/term/GO:0016323	Cellular component
extracellular matrix	GO:0031012	13	267	3.03974e-05	0.000576575	Tgfbr3|Tgfb1|Tgm2|Mmp17|Vasn|Fn1|Col11a2|Ccbe1|Rell2|Ltbp4|Adamts14|Col4a1|Alpl	http://amigo.geneontology.org/amigo/term/GO:0031012	Cellular component
eukaryotic translation initiation factor 3 complex, eIF3m	GO:0071541	3	8	3.15721e-05	0.0005894	Eif3a|Eif3b|Eif3c	http://amigo.geneontology.org/amigo/term/GO:0071541	Cellular component
microvillus membrane	GO:0031528	4	21	3.26403e-05	0.000599871	Podxl|Slc7a5|Slc6a6|Lat2	http://amigo.geneontology.org/amigo/term/GO:0031528	Cellular component
apical plasma membrane	GO:0016324	15	345	3.85531e-05	0.000694902	Plet1|Tjp1|Slc6a6|Fn1|Lat2|Slc3a2|Slc7a5|Slc2a1|Podxl|Cubn|Rapgef6|Pard3b|Cdh2|Atp7a|Hvcn1	http://amigo.geneontology.org/amigo/term/GO:0016324	Cellular component
endocytic vesicle	GO:0030139	6	62	4.08887e-05	0.000725161	Pik3c2b|Itsn1|Tirap|Cubn|Rapgef6|Sh3kbp1	http://amigo.geneontology.org/amigo/term/GO:0030139	Cellular component
cyclin/CDK positive transcription elongation factor complex	GO:0008024	3	9	4.50127e-05	0.000776657	Brd4|Ccnt1|Ccnk	http://amigo.geneontology.org/amigo/term/GO:0008024	Cellular component
microtubule cytoskeleton	GO:0015630	10	179	5.37009e-05	0.000911373	Strbp|Map4|Nuak1|Mast2|Mark4|Map7d1|Mapt|Trim46|Ndrg1|Shmt2	http://amigo.geneontology.org/amigo/term/GO:0015630	Cellular component
cell body	GO:0044297	8	119	5.77384e-05	0.000961493	Gnaz|Podxl|Epo|Mapt|Fadd|Cd200|Slc18a2|Rnf157	http://amigo.geneontology.org/amigo/term/GO:0044297	Cellular component
extracellular exosome	GO:0070062	7	92	6.23804e-05	0.00101033	Tsg101|Vasn|Fn1|Cubn|Icam1|Serpine1|Ago2	http://amigo.geneontology.org/amigo/term/GO:0070062	Cellular component
axonal growth cone	GO:0044295	5	46	8.21554e-05	0.0012502	Apc|Flrt3|Nin|Olfm1|Mapt	http://amigo.geneontology.org/amigo/term/GO:0044295	Cellular component
endoplasmic reticulum	GO:0005783	40	1490	9.85462e-05	0.00145039	Crat|Ero1l|Tmcc3|Arhgap32|Rrbp1|Clstn2|Pld4|Prl2c2|Lrrc8b|Tmem259|Cubn|Atp8a1|Glrb|Ctsz|Flrt3|Reep6|Mta1|Cd320|Tgfbr3|Phtf2|Herpud1|Vash1|Trp53|H13|Olfm1|P4ha2|P4ha1|Cherp|Slc27a4|Sgpp1|Hsd17b7|Ptgs2|Stim2|Wfs1|Chd5|Dnajc1|Ppp1r15a|Sepn1|Sec16a|Atp7a	http://amigo.geneontology.org/amigo/term/GO:0005783	Cellular component
cytoplasmic ribonucleoprotein granule	GO:0036464	6	72	0.000102794	0.00149061	Smn1|Pabpc1|Mcc|Gabpb1|Mapt|Icosl	http://amigo.geneontology.org/amigo/term/GO:0036464	Cellular component
aminoacyl-tRNA synthetase multienzyme complex	GO:0017101	3	12	0.000109635	0.00155054	Eprs|Iars|Aimp2	http://amigo.geneontology.org/amigo/term/GO:0017101	Cellular component
calyx of Held	GO:0044305	4	28	0.000111349	0.00156261	Itsn1|Ncs1|Htr1b|Git1	http://amigo.geneontology.org/amigo/term/GO:0044305	Cellular component
protein-DNA complex	GO:0032993	5	50	0.000129692	0.00175827	Sox12|Ddit3|Lef1|Rbpj|Rad52	http://amigo.geneontology.org/amigo/term/GO:0032993	Cellular component
collagen-containing extracellular matrix	GO:0062023	13	315	0.000191578	0.00238431	Tgfb1|Tgm2|Ltbp4|Gpc6|Col11a2|Comp|Vwa2|Sema3c|Fn1|Ctsz|Col4a1|Plxna2|Serpine1	http://amigo.geneontology.org/amigo/term/GO:0062023	Cellular component
basement membrane	GO:0005604	7	110	0.000217743	0.00264214	Itgb4|Fn1|Vwa2|Rell2|Runx1|Vegfa|Col4a1	http://amigo.geneontology.org/amigo/term/GO:0005604	Cellular component
eukaryotic translation initiation factor 3 complex	GO:0005852	3	15	0.00022478	0.00268449	Eif3a|Eif3b|Eif3c	http://amigo.geneontology.org/amigo/term/GO:0005852	Cellular component
late endosome	GO:0005770	8	145	0.000272891	0.00311237	Tsg101|Ddit3|Ankrd13b|Ankrd13a|Clec16a|Vps26b|Atp7a|Parm1	http://amigo.geneontology.org/amigo/term/GO:0005770	Cellular component
nuclear periphery	GO:0034399	3	16	0.000278916	0.00315068	Atf5|Atf4|Mapt	http://amigo.geneontology.org/amigo/term/GO:0034399	Cellular component
histone acetyltransferase complex	GO:0000123	4	36	0.000330637	0.00359546	Phf10|Meaf6|Dpf1|Jade3	http://amigo.geneontology.org/amigo/term/GO:0000123	Cellular component
cytoplasmic vesicle	GO:0031410	24	805	0.000342917	0.00366162	Atp8a1|Itsn1|Spred2|Slc18a2|Phlda1|Pld4|Syngr2|Pcsk4|Ctsz|Dennd1a|Sh3kbp1|Tgfa|Rab11fip1|Sorcs2|Ncs1|Map6|Dkkl1|Reep6|Eea1|Myo1e|Spire1|Whamm|Rhobtb1|Atp7a	http://amigo.geneontology.org/amigo/term/GO:0031410	Cellular component
microtubule	GO:0005874	13	343	0.000476726	0.00475154	Ttll5|Nin|Map4|Akna|Eif3a|Cep162|Kcnab2|Map6|Whamm|Mapt|Ndrg1|Apc|Mta1	http://amigo.geneontology.org/amigo/term/GO:0005874	Cellular component
spliceosomal complex	GO:0005681	8	157	0.000508172	0.00490574	Srrm1|Pabpc1|Prpf38b|Srrm2|Wac|Tra2a|Usp39|Sp2	http://amigo.geneontology.org/amigo/term/GO:0005681	Cellular component
apical part of cell	GO:0045177	7	126	0.000564735	0.0053495	Tjp1|Nin|Vash1|Cubn|Sipa1l3|Cdh2|Reep6	http://amigo.geneontology.org/amigo/term/GO:0045177	Cellular component
cell cortex	GO:0005938	7	129	0.000663169	0.00602966	Itgb4|Myh9|Spire1|Arhgap32|Pard3b|Rhobtb1|Apc	http://amigo.geneontology.org/amigo/term/GO:0005938	Cellular component
actin filament	GO:0005884	6	98	0.000713264	0.00625325	Tpm2|Gng12|Pstpip2|Afap1|Dlc1|Gas7	http://amigo.geneontology.org/amigo/term/GO:0005884	Cellular component
ruffle membrane	GO:0032587	5	69	0.000742155	0.00637864	Mtss1l|Apc|9430020K01Rik|Dlc1|Tirap	http://amigo.geneontology.org/amigo/term/GO:0032587	Cellular component
extrinsic component of cytoplasmic side of plasma membrane	GO:0031234	5	69	0.000742155	0.00637864	Farp1|Kcnab2|Stac2|Kcnip1|Srm	http://amigo.geneontology.org/amigo/term/GO:0031234	Cellular component
main axon	GO:0044304	2	6	0.000783376	0.00655338	Trim46|Mapt	http://amigo.geneontology.org/amigo/term/GO:0044304	Cellular component
extracellular space	GO:0005615	41	1684	0.000795613	0.00664009	Tgfbr3|Nos2|Fn1|Entpd6|Il11|Islr|Vegfa|C4a|Icam1|Hist1h2bc|Csf2|Adm|Tgfb1|Vasn|Ccbe1|Comp|Lrp8|Metrnl|Ctsz|Hilpda|Flrt3|Col4a1|Csn3|Alpl|Tgfa|Tnfsf12|Vash1|Prl2c2|Vwa2|Olfm1|Epo|Ppbp|Dkkl1|Serpine1|Sema4g|Sema3c|Sema3e|Col11a2|2610528A11Rik|Apln|Tnfrsf9	http://amigo.geneontology.org/amigo/term/GO:0005615	Cellular component
trans-Golgi network	GO:0005802	9	207	0.000985729	0.00776716	Rgs20|Atp7a|Atp8a1|Pcsk4|Atp9a|Ptges2|Chac1|Atxn2|Arl5c	http://amigo.geneontology.org/amigo/term/GO:0005802	Cellular component
transcription elongation factor complex	GO:0008023	3	23	0.000991519	0.00778994	Ell2|Mllt1|Eaf1	http://amigo.geneontology.org/amigo/term/GO:0008023	Cellular component
apicolateral plasma membrane	GO:0016327	3	23	0.000991519	0.00778994	Tjp1|Cdh2|Krt19	http://amigo.geneontology.org/amigo/term/GO:0016327	Cellular component
myosin complex	GO:0016459	4	46	0.0010406	0.00800684	Myo1e|Myh9|Myo19|Myo10	http://amigo.geneontology.org/amigo/term/GO:0016459	Cellular component
ion channel complex	GO:0034702	2	7	0.00112845	0.008338	Lrrc8a|Lrrc8b	http://amigo.geneontology.org/amigo/term/GO:0034702	Cellular component
receptor complex	GO:0043235	9	215	0.00136852	0.00972052	Tgfbr3|Igf1r|Itgb4|Epha8|Lrp8|Ramp3|Smad3|Nt5dc3|Plxdc1	http://amigo.geneontology.org/amigo/term/GO:0043235	Cellular component
leading edge membrane	GO:0031256	2	8	0.00152661	0.0103141	Arhgap44|Ptprk	http://amigo.geneontology.org/amigo/term/GO:0031256	Cellular component
apical junction complex	GO:0043296	3	26	0.00160358	0.0105723	Pvr|Tjp1|Pard3b	http://amigo.geneontology.org/amigo/term/GO:0043296	Cellular component
PcG protein complex	GO:0031519	3	28	0.00206351	0.0127071	Rybp|Pcgf2|Csnk2a2	http://amigo.geneontology.org/amigo/term/GO:0031519	Cellular component
chromatin	GO:0000785	7	151	0.00214622	0.0131418	Chd5|Trp53|Ccnd2|Rcor2|Basp1|Rnf219|Csnk2a2	http://amigo.geneontology.org/amigo/term/GO:0000785	Cellular component
catenin complex	GO:0016342	3	29	0.00228981	0.01386	Apc|Cdh2|Cdh17	http://amigo.geneontology.org/amigo/term/GO:0016342	Cellular component
centriole	GO:0005814	6	119	0.00254129	0.0146944	Nin|Poc1b|Cep162|Akna|Ccdc92|Cep83	http://amigo.geneontology.org/amigo/term/GO:0005814	Cellular component
uropod	GO:0001931	2	10	0.00258309	0.0148148	Pip5k1b|Myh9	http://amigo.geneontology.org/amigo/term/GO:0001931	Cellular component
beta-catenin destruction complex	GO:0030877	2	10	0.00258309	0.0148148	Apc|Ctnnbip1	http://amigo.geneontology.org/amigo/term/GO:0030877	Cellular component
ciliary transition fiber	GO:0097539	2	10	0.00258309	0.0148148	Cep83|Nin	http://amigo.geneontology.org/amigo/term/GO:0097539	Cellular component
cell periphery	GO:0071944	5	86	0.00258767	0.0148279	Krt17|Sprr1a|Krt14|Pank1|Krt19	http://amigo.geneontology.org/amigo/term/GO:0071944	Cellular component
early endosome	GO:0005769	9	233	0.00273917	0.0154465	Tsg101|Pld4|Ankrd13b|Rap1gap|Vps26b|Eea1|Atp9a|Rnf157|Parm1	http://amigo.geneontology.org/amigo/term/GO:0005769	Cellular component
ribonucleoprotein complex	GO:1990904	7	157	0.00282328	0.0158351	Jmjd6|Pabpc1|Celf4|Bop1|Eprs|Atxn2|Ago2	http://amigo.geneontology.org/amigo/term/GO:1990904	Cellular component
basal plasma membrane	GO:0009925	4	57	0.0028286	0.01585	Slc1a5|Slc7a5|Itgb4|Lat2	http://amigo.geneontology.org/amigo/term/GO:0009925	Cellular component
intracellular anatomical structure	GO:0005622	15	492	0.00286044	0.0160031	Nfic|Arhgap44|Ddx59|Aire|Sos1|Nfib|Slc2a1|Smc6|Capn5|Krt14|Cbfa2t3|Rhobtb1|Smad3|Zfp809|Etv4	http://amigo.geneontology.org/amigo/term/GO:0005622	Cellular component
caveola	GO:0005901	5	88	0.00289685	0.0161558	Ptgs2|Lrp8|Dlc1|Igf1r|Slc2a1	http://amigo.geneontology.org/amigo/term/GO:0005901	Cellular component
ruffle	GO:0001726	5	88	0.00289685	0.0161558	Mtss1l|Myh9|Pdlim7|Gas7|Myo10	http://amigo.geneontology.org/amigo/term/GO:0001726	Cellular component
cortical cytoskeleton	GO:0030863	3	31	0.00295725	0.0163386	Sptb|Nos2|Myh9	http://amigo.geneontology.org/amigo/term/GO:0030863	Cellular component
extracellular region	GO:0005576	39	1684	0.00299487	0.0165207	Tgfbr3|Fn1|Il11|Islr|Vegfa|C4a|Gpc6|Csf2|Adm|Tgfb1|Ltbp4|Ccbe1|Comp|Lrp8|Metrnl|Olfm1|Hilpda|Tnfrsf22|Flrt3|Nmb|Col4a1|Csn3|Adamts14|Tgfa|Tnfsf12|St3gal1|Mmp17|Vash1|Prl2c2|Vwa2|Lag3|Epo|Dkkl1|Serpine1|Sema3c|Sema3e|Col11a2|2610528A11Rik|Apln	http://amigo.geneontology.org/amigo/term/GO:0005576	Cellular component
cortical actin cytoskeleton	GO:0030864	4	58	0.0030388	0.016737	Mtss1l|Cdh2|Dlc1|Slc2a1	http://amigo.geneontology.org/amigo/term/GO:0030864	Cellular component
lamellipodium	GO:0030027	7	162	0.00344756	0.0183611	Evl|Wasf1|Mtss1l|Itsn1|Apc|Cdh2|Myo10	http://amigo.geneontology.org/amigo/term/GO:0030027	Cellular component
nuclear chromosome	GO:0000228	3	33	0.00360363	0.0190493	Spidr|Hist1h3g|Pinx1	http://amigo.geneontology.org/amigo/term/GO:0000228	Cellular component
photoreceptor inner segment	GO:0001917	4	61	0.00378797	0.0195817	Guk1|Rgs9|Slc2a1|Reep6	http://amigo.geneontology.org/amigo/term/GO:0001917	Cellular component
chromosome, telomeric region	GO:0000781	4	61	0.00378797	0.0195817	Pinx1|Smc6|Slx4|Recql4	http://amigo.geneontology.org/amigo/term/GO:0000781	Cellular component
Cul3-RING ubiquitin ligase complex	GO:0031463	3	35	0.00445202	0.0219935	Gan|Kctd17|Arih1	http://amigo.geneontology.org/amigo/term/GO:0031463	Cellular component
cuticular plate	GO:0032437	2	13	0.00477249	0.0228448	Myo1e|Triobp	http://amigo.geneontology.org/amigo/term/GO:0032437	Cellular component
potassium channel complex	GO:0034705	2	13	0.00477249	0.0228448	Kcnip1|Kcnab2	http://amigo.geneontology.org/amigo/term/GO:0034705	Cellular component
peroxisome	GO:0005777	6	136	0.00560438	0.0257111	Crat|Nos2|Tirap|Ptges2|8430408G22Rik|Urah	http://amigo.geneontology.org/amigo/term/GO:0005777	Cellular component
messenger ribonucleoprotein complex	GO:1990124	2	14	0.00566024	0.0258389	Pabpc1|Pkp3	http://amigo.geneontology.org/amigo/term/GO:1990124	Cellular component
bicellular tight junction	GO:0005923	6	137	0.00583332	0.0264927	Lin7b|Usp53|Tjp1|Pard3b|Apc|Plxdc1	http://amigo.geneontology.org/amigo/term/GO:0005923	Cellular component
small-subunit processome	GO:0032040	3	38	0.00597967	0.026848	Rrp9|Nop14|Wdr46	http://amigo.geneontology.org/amigo/term/GO:0032040	Cellular component
cytoplasmic stress granule	GO:0010494	4	69	0.00653666	0.0285569	Atxn2l|Fam195a|Atxn2|Pabpc1	http://amigo.geneontology.org/amigo/term/GO:0010494	Cellular component
U2-type prespliceosome	GO:0071004	2	15	0.00673286	0.0289823	Luc7l3|Sf3a2	http://amigo.geneontology.org/amigo/term/GO:0071004	Cellular component
PML body	GO:0016605	4	74	0.0086521	0.0352222	Basp1|Trp53|Skil|Smc6	http://amigo.geneontology.org/amigo/term/GO:0016605	Cellular component
dense core granule	GO:0031045	2	18	0.0100789	0.0392544	Slc18a2|Ncs1	http://amigo.geneontology.org/amigo/term/GO:0031045	Cellular component
intermediate filament	GO:0005882	5	113	0.0102496	0.039689	Krt17|Slc1a4|Krt15|Krt14|Krt19	http://amigo.geneontology.org/amigo/term/GO:0005882	Cellular component
mRNA cleavage and polyadenylation specificity factor complex	GO:0005847	2	19	0.011598	0.0429418	Fip1l1|Cstf2	http://amigo.geneontology.org/amigo/term/GO:0005847	Cellular component
membrane raft	GO:0045121	9	282	0.0116292	0.0430124	Cblb|Mapt|Rtn4rl1|Slc2a1|Icam1|Fadd|Usp31|Dlc1|Atp7a	http://amigo.geneontology.org/amigo/term/GO:0045121	Cellular component
microvillus	GO:0005902	4	80	0.0120554	0.0443113	Slc27a4|Myo1e|Atp7a|Tgfb1	http://amigo.geneontology.org/amigo/term/GO:0005902	Cellular component
mitochondrion	GO:0005739	37	1723	0.0137063	0.0491074	Crat|Wasf1|Aars|Zmiz2|Ado|Mid1|Mrpl13|Vasn|Aldh1l2|Cycs|Usp31|Git1|Myo19|Pycr1|Micu3|Hivep1|Urah|Ago2|Tgm2|Phyhipl|Trp53|P4ha1|Mecr|Nthl1|Ddah1|Sgpp1|Aldh18a1|Mthfd2|Clpp|8430408G22Rik|Nt5dc3|Ppp1r15a|Gls2|Ptges2|Mtfr1|Shmt2|Maff	http://amigo.geneontology.org/amigo/term/GO:0005739	Cellular component
protein binding	GO:0005515	225	5183	4.20349e-49	7.4549e-46	Lin7b|Syngr2|Ebf1|Cdh17|Ptges2|Itsn1|Klf5|Glrb|Pcgf2|Atn1|Npas1|Rybp|Adrm1|Csnk2a2|Pld4|Itgb4|Sos1|Pip5k1b|Klf7|Flrt3|Git1|Atf5|Atf4|Sema4g|Tmem158|Mta1|Adgrb2|Eif2s2|Herpud1|Stk40|Fam195a|Slc2a1|Smn1|Smurf2|Polr2a|Rgcc|Sema3e|Eprs|Paxip1|Ptgs2|Ddit3|Rad23b|Tirap|Plxna2|Dnajc1|Krt17|Rcor2|Krt14|Skil|Sf3a2|Rhobtb1|Pstpip2|Myc|Myb|Lbx1|Krt19|Glcci1|Tgfbr3|Gabpb1|Fn1|2410089E03Rik|Tbc1d1|Clec16a|D8E…	http://amigo.geneontology.org/amigo/term/GO:0005515	Molecular function
DNA binding	GO:0003677	103	1725	2.39002e-32	1.69548e-29	Pcgf2|Prdm4|Atn1|Rybp|Peg10|Mid1|Sos1|Mier2|Csrnp2|Klf7|Klf5|Prm1|Gtf3c5|Atf5|Atf4|Hes2|Mybl2|Mta1|Kin|Nfic|Nfib|Polr2a|Pcbp3|Rmi2|Zeb2|Ddit3|Cebpg|Glis3|Glis1|Dnajc1|Zfp36l2|Rcor2|Ptges2|Mafa|Myc|Myb|Maff|Rbpj|Meis2|Foxh1|Runx1|Ankrd33b|Foxp1|Foxp4|Onecut2|Mbd6|Tcf12|Gcfc2|Hivep1|Hivep3|Srf|Srrm1|Tcf7l1|Snapc4|Luc7l3|Foxj1|Pou3f1|Foxj3|Sox12|Etv6|Papd5|Zfp800|Bach2|Zfp639|Mapt|Hist1h2bc|Lef1|Klf…	http://amigo.geneontology.org/amigo/term/GO:0003677	Molecular function
DNA-binding transcription activator activity, RNA polymerase II-specific	GO:0001228	48	490	1.40432e-24	4.98113e-22	Aire|Nfatc1|Rbpj|Meis2|Prdm4|Runx1|Zfp639|Lef1|Rela|Klf13|Etv4|Etv6|Mecom|Onecut2|Csrnp2|Smad3|Klf7|Klf5|Foxh1|Tcf12|Atf5|Atf4|Tead1|Mybl2|Nfic|Nfib|Mycl|Srf|Trp53|Tcf7l1|Foxj3|Ebf1|Zeb2|Arntl|Foxj1|Pou3f1|Ddit3|Cebpg|Akna|Glis3|Sox12|Glis1|Tox2|Mafa|Myc|Myb|Creb5|Maff	http://amigo.geneontology.org/amigo/term/GO:0001228	Molecular function
RNA polymerase II cis-regulatory region sequence-specific DNA binding	GO:0000978	54	669	1.46488e-23	4.72356e-21	E2f7|Rara|Nfatc1|Bach2|Rbpj|Meis2|Prdm4|Runx1|Zfp639|Lef1|Sf1|Rela|Klf13|Foxp1|Etv4|Foxp4|Etv6|Mecom|Onecut2|Smad3|Klf7|Klf5|Tcf12|Atf5|Atf4|Gcfc2|Mybl2|Hivep1|Tox2|Nfic|Nfib|Mycl|Srf|Trp53|Tcf7l1|Rora|E2f8|Hes2|Ebf1|Foxj3|Tead1|Arntl|Foxj1|Ddit3|Cebpg|Akna|Glis3|Mta1|Skil|Mafa|Myc|Myb|Mndal|Maff	http://amigo.geneontology.org/amigo/term/GO:0000978	Molecular function
metal ion binding	GO:0046872	120	3098	2.12763e-21	6.28892e-19	Pcgf2|Cdh17|Itsn1|Prdm4|Pdlim7|Rybp|Peg10|Arih1|Sp2|Klf7|Klf5|Klf3|Git1|Tnnc2|Mta1|Cd320|Recql4|Polr2a|Eprs|Zeb2|Ptgs2|Ddx59|Glis3|Glis1|Zfp36l2|Gart|Jade3|Rnf225|Tbc1d1|Tgm2|Gnaz|Foxp1|Foxp4|Cubn|Atp8a1|Acap1|Cbfa2t3|Zswim6|Cbll1|Rnf126|Hivep1|Hivep3|Zfp703|Fgd6|Phf10|Stk4|Fblim1|Zmiz1|Stim2|Nek1|Mical3|Papd5|Rfng|Zcchc7|Rnf157|Kcnip1|Eya2|Zfp800|Dnajc21|Zfp809|Zfp639|Zmiz2|Ado|Klf13|Bnc2|Smad3|…	http://amigo.geneontology.org/amigo/term/GO:0046872	Molecular function
DNA-binding transcription factor activity	GO:0003700	51	738	1.07454e-19	2.72243e-17	E2f7|Nfatc1|Bach2|Rbpj|Lbx1|Tcerg1|Runx1|Zfp639|Cbfa2t3|Lef1|Rela|Rara|Foxp1|Etv4|Foxp4|Etv6|Mecom|Onecut2|Mkl1|Csrnp2|Smad3|Klf7|Klf5|Foxh1|Tcf12|Atf5|Atf4|Gcfc2|Nfic|Nfib|Mycl|Srf|Trp53|Tcf7l1|Rora|E2f8|Foxj3|Ebf1|Tead1|Arntl|Foxj1|Pou3f1|Ddit3|Cebpg|Glis3|Creb5|Sf1|Mafa|Myc|Myb|Maff	http://amigo.geneontology.org/amigo/term/GO:0003700	Molecular function
DNA-binding transcription factor activity, RNA polymerase II-specific	GO:0000981	34	364	1.04038e-17	2.17072e-15	E2f7|Nfatc1|Lbx1|Npas1|Runx1|Lef1|Rela|Klf13|Foxp1|Etv4|Etv6|Smad3|Klf7|Klf5|Klf3|Atf4|Tead1|Mybl2|Nfic|Nfib|Srf|Trp53|E2f8|Arntl|Pou3f1|Glis3|Sox12|Glis1|Sf1|Skil|Myc|Myb|Irx1|Irx2	http://amigo.geneontology.org/amigo/term/GO:0000981	Molecular function
transcription regulatory region sequence-specific DNA binding	GO:0000976	28	299	3.33801e-15	6.23155e-13	Gabpb1|Aire|Runx1|Zfp639|Lef1|Rela|Klf13|Foxp1|Mkl1|Smad3|Klf7|Klf5|Klf3|Tcf12|Atf5|Atf4|Rara|Trp53|Tcf7l1|Ccnt1|Basp1|Brd7|Arntl|Foxj1|Ddit3|Sox12|Sf1|Foxh1	http://amigo.geneontology.org/amigo/term/GO:0000976	Molecular function
sequence-specific double-stranded DNA binding	GO:1990837	36	511	4.92728e-15	8.73853e-13	E2f7|Nfatc1|Bach2|Meis2|Prdm4|Runx1|Lef1|Klf13|Etv4|Onecut2|Klf5|Klf3|Tcf12|Atf5|Atf4|Hes2|Mybl2|Nfic|Nfib|Dpf1|Srf|Zfp580|Tcf7l1|Rara|E2f8|Tead1|Arntl|Foxj3|Cebpg|Sox12|Glis1|Sf1|Mafa|Irx1|Creb5|Maff	http://amigo.geneontology.org/amigo/term/GO:1990837	Molecular function
transcription factor binding	GO:0008134	31	380	6.16345e-15	1.04104e-12	Rara|Rbpj|Meis2|Runx1|Lef1|Rela|Foxp1|Smad3|Eaf1|Klf5|Tcf12|Atf5|Atf4|Hes2|E2f7|Nfatc1|Srf|Trp53|Tcf7l1|Rora|E2f8|Ccnt1|Stk4|Brd7|Arntl|Ddit3|Cebpg|Zfp36l2|Myc|Mndal|Eya2	http://amigo.geneontology.org/amigo/term/GO:0008134	Molecular function
identical protein binding	GO:0042802	72	1767	1.07049e-14	1.72593e-12	Nos2|Rad52|Kctd11|Aire|Fn1|Kcnh2|Uck2|Tcerg1|D8Ertd82e|Ccdc92|Tmcc3|Eprs|Smn1|Vegfa|Tnfrsf9|Mapt|Fadd|Jmjd6|Rela|Icosl|Tra2a|Nrp2|Tgfb1|Igf1r|Foxp1|Foxp4|Cubn|Hcn3|Tpm2|Cdr2l|Smad3|Olfm1|Cbll1|Tenm4|Pycr1|Cdh2|Git1|Syn1|E2f7|Emsy|Ubash3b|Kctd17|Ddi2|Trp53|Lrrc8a|Rbpms2|Hvcn1|Vwa2|Asns|Slc2a1|E2f8|Pvr|Stk4|Tgm2|Cep83|Sorbs2|Aldh18a1|Hist1h2bc|Smurf2|Tirap|Clpp|Creb5|Peak1|Mndal|Tcf7l1|P4ha1|Skil|P…	http://amigo.geneontology.org/amigo/term/GO:0042802	Molecular function
sequence-specific DNA binding	GO:0043565	40	672	4.59672e-14	6.79357e-12	Rara|Rbpj|Lbx1|Meis2|Zfp809|Gatad2b|Lef1|Ptbp1|Foxp1|Etv4|Foxp4|Etv6|Csrnp2|Smad3|Klf5|Atf5|Atf4|Mta1|E2f7|Nfatc1|Srf|Trp53|Tcf7l1|Rora|E2f8|Foxj3|Rela|Zeb2|Arntl|Foxj1|Pou3f1|Ddit3|Cebpg|Sf1|Mafa|Myc|Foxh1|Irx1|Maff|Irx2	http://amigo.geneontology.org/amigo/term/GO:0043565	Molecular function
nucleic acid binding	GO:0003676	43	851	1.18179e-12	1.55253e-10	Glis1|Zfp800|Aars|Zfp592|Zfp809|Prdm4|Zfp639|Ptbp1|Igf2bp2|Tra2a|Peg10|Klf13|Scaf4|Bnc2|Mecom|Sp2|Klf7|Pinx1|Klf5|Klf3|Hivep1|Ago2|Recql4|Zfp703|Dpf1|Pabpc1|Eif3b|Zfp580|Rbpms2|Cstf2|Dnajc21|Pcbp3|Sorbs2|Nabp2|Zeb2|Zfp462|Ddx59|Eea1|Glis3|Celf4|Hivep3|Zcchc7|Cherp	http://amigo.geneontology.org/amigo/term/GO:0003676	Molecular function
DNA-binding transcription repressor activity, RNA polymerase II-specific	GO:0001227	22	266	1.37655e-11	1.62754e-09	Bach2|Rela|Foxp1|Foxp4|Etv6|Atf5|Hes2|Hivep1|E2f7|Nfatc1|Tcf7l1|E2f8|Pcbp3|Gcfc2|Zeb2|Glis3|Glis1|Skil|Myc|Irx1|Mndal|Irx2	http://amigo.geneontology.org/amigo/term/GO:0001227	Molecular function
actin binding	GO:0003779	25	363	3.81747e-11	4.23143e-09	Nos2|Pdlim7|Wasf1|Triobp|Mtss1l|Mkl1|Vash1|Tpm2|Tnnc2|Afap1|Myo10|Evl|Myo19|Diaph2|Baiap2l1|Fxyd5|Myo1e|Sptb|Spire1|Myh9|Pxk|Smtn|Mical3|Whamm|Pstpip2	http://amigo.geneontology.org/amigo/term/GO:0003779	Molecular function
GTPase activator activity	GO:0005096	17	237	1.12136e-08	7.50463e-07	Smap1|Smap2|Rgs20|Rap1gap|Arhgap44|Mtss1l|Ranbp1|Acap1|Dock5|Agap1|Arhgap32|Arhgap8|Git1|Tbc1d1|Sipa1l3|Dlc1|Rgs9	http://amigo.geneontology.org/amigo/term/GO:0005096	Molecular function
RNA polymerase II transcription regulatory region sequence-specific DNA binding	GO:0000977	21	366	1.90521e-08	1.22869e-06	Zfp617|E2f7|Glis1|Aire|Trp53|Etv6|Mecom|Glis3|Bnc2|Rora|Smad3|Runx1|Klf3|Rara|Rela|Atf5|Atf4|Lef1|Sf1|Hes2|Nfatc1	http://amigo.geneontology.org/amigo/term/GO:0000977	Molecular function
ATP binding	GO:0005524	47	1384	4.15636e-08	2.37784e-06	Ick|Aars|D8Ertd82e|Runx1|Guk1|Smc6|Csnk2a2|Ttll5|Igf1r|Iars|Epha8|Nuak1|Atp8a1|Ube2d1|Myo19|Trib3|Aldh18a1|Myo10|Pank1|Recql4|Uck2|Stk40|Trp53|Cdkl1|Matk|Asns|Cdkl3|Srm|Mark4|Mapk6|Bmp2k|Eprs|Nek1|Ddx59|Chd5|Peak1|Myo1e|Myh9|Pxk|Mast2|Acta2|Atp9a|Pip5k1b|Stk4|Gart|Nlrc3|Atp7a	http://amigo.geneontology.org/amigo/term/GO:0005524	Molecular function
chromatin binding	GO:0003682	25	528	6.54696e-08	3.36552e-06	Pcgf2|Aire|Rbpj|Wac|Rela|Lef1|Foxp1|Cbfa2t3|Smad3|Mbd6|Rnf219|Atf5|Mta1|Rara|Nfatc1|Srf|Trp53|Tcf7l1|Ccnt1|Brd4|Chd5|Sf1|Rcor2|Skil|Shmt2	http://amigo.geneontology.org/amigo/term/GO:0003682	Molecular function
nucleotide binding	GO:0000166	52	1672	1.69804e-07	7.72174e-06	Ick|Aars|Bmp2k|Gnaz|Guk1|Smc6|Csnk2a2|Rasl10a|Ttll5|Igf1r|Iars|Nin|Rasd2|Epha8|Nuak1|Hcn3|Atp8a1|Ube2d1|Myo19|Aldh18a1|Myo10|Pank1|Recql4|Uck2|Stk40|Cdkl1|Matk|Asns|Cdkl3|Srm|Mark4|Mapk6|Slc27a4|Eprs|Nek1|Ddx59|Chd5|Atp9a|Myo1e|Myh9|Stk4|Agap1|Mast2|Acta2|Pip5k1b|Prkar1b|Rhobtb1|Arl15|Gart|Nlrc3|Atp7a|Arl5c	http://amigo.geneontology.org/amigo/term/GO:0000166	Molecular function
mRNA binding	GO:0003729	15	227	1.92675e-07	8.43727e-06	Luc7l3|Ythdc1|Mrpl13|Lsm14b|Celf4|Rbpms2|Cstf2|Pcbp3|Srrm2|Pabpc1|Ptbp1|Igf2bp2|Eif2s2|Eif3a|Ago2	http://amigo.geneontology.org/amigo/term/GO:0003729	Molecular function
protein homodimerization activity	GO:0042803	28	671	2.00734e-07	8.68296e-06	Tsg101|Nos2|Kcnh2|Tcf12|Runx1|Rela|Cubn|Tpm2|Smad3|Flrt3|Tenm4|Glce|Sppl2b|Pank1|Srf|Rap1gap|H13|Rbpms2|Tcf7l1|Mapk6|Eprs|Odc1|Ptgs2|Pvr|Eea1|Myh9|Stk4|Shmt2	http://amigo.geneontology.org/amigo/term/GO:0042803	Molecular function
neutral amino acid transmembrane transporter activity	GO:0015175	5	14	2.1954e-07	9.38203e-06	Slc3a2|Slc1a4|Slc1a5|Slc7a5|Lat2	http://amigo.geneontology.org/amigo/term/GO:0015175	Molecular function
RNA binding	GO:0003723	32	834	2.45778e-07	1.03783e-05	Smn1|Aars|Fip1l1|Ptbp1|Igf2bp2|Tra2a|Atxn2l|Strbp|Xpot|Sp2|Scaf4|Kin|Pabpc1|Ago2|Jmjd6|Srrm1|Rrp9|Eif3b|Eif3c|Rbpms2|Cstf2|Nhp2|Pcbp3|Eprs|Atxn2|Eif3a|Ythdc1|Ddx59|Celf4|Zfp36l2|Papd5|Cherp	http://amigo.geneontology.org/amigo/term/GO:0003723	Molecular function
ubiquitin protein ligase binding	GO:0031625	17	302	4.0896e-07	1.57672e-05	Tsg101|H13|Triobp|Arih1|Kcnh2|Trp53|Smc6|Smad3|Ubash3b|Polr2a|Wfs1|Rela|Trib3|Apc|Myc|Ube2d1|Sh3kbp1	http://amigo.geneontology.org/amigo/term/GO:0031625	Molecular function
cis-regulatory region sequence-specific DNA binding	GO:0000987	9	85	4.95436e-07	1.86948e-05	Nfic|E2f7|Srf|Myc|Tcf7l1|E2f8|Tead1|Smad3|Lef1	http://amigo.geneontology.org/amigo/term/GO:0000987	Molecular function
beta-catenin binding	GO:0008013	9	90	8.07957e-07	2.83745e-05	Nos2|Tcf7l1|Rora|Smad3|Ctnnbip1|Apc|Lef1|Cdh2|Ptprk	http://amigo.geneontology.org/amigo/term/GO:0008013	Molecular function
protein kinase binding	GO:0019901	23	530	8.88429e-07	3.05947e-05	Nos2|Ccnd2|Spred2|Mapt|Rela|Ccnk|Acta2|Smad3|Trib3|Ccnt1|Atf4|Cdh2|Syn1|Trp53|Ccne1|Ncs1|Mapk6|Rgcc|Cblb|Ppp1r15a|Rhobtb1|Apc|Ptprk	http://amigo.geneontology.org/amigo/term/GO:0019901	Molecular function
enzyme binding	GO:0019899	20	427	1.1094e-06	3.64356e-05	Rara|Ptgs2|Sgf29|Fn1|Trp53|Rcor2|Tgfb1|Cycs|Smad3|Tspan33|Pkp3|Nop14|Mapt|Trib3|Atf5|Slc18a2|Rela|Cdh2|Mta1|Sf1	http://amigo.geneontology.org/amigo/term/GO:0019899	Molecular function
double-stranded DNA binding	GO:0003690	11	152	2.0656e-06	6.17418e-05	Nfic|Nfib|Cebpg|Mndal|Smad3|Hes2|Pcbp3|Myc|Sf1|Nthl1|Kin	http://amigo.geneontology.org/amigo/term/GO:0003690	Molecular function
SMAD binding	GO:0046332	7	59	2.82289e-06	8.26212e-05	Tgfbr3|Smurf2|Smad3|Skil|Tcf12|Zmiz1|Foxh1	http://amigo.geneontology.org/amigo/term/GO:0046332	Molecular function
R-SMAD binding	GO:0070412	5	24	2.91591e-06	8.40872e-05	Rgcc|Smad3|Foxh1|Pmepa1|Zeb2	http://amigo.geneontology.org/amigo/term/GO:0070412	Molecular function
bHLH transcription factor binding	GO:0043425	5	27	5.14167e-06	0.000137124	Arntl|Foxh1|Tcf12|Tcf7l1|Smad3	http://amigo.geneontology.org/amigo/term/GO:0043425	Molecular function
cadherin binding	GO:0045296	7	66	6.02667e-06	0.000157181	Nos2|Fxyd5|Cdh17|Pkp4|Pkp3|Ndrg1|Cdh2	http://amigo.geneontology.org/amigo/term/GO:0045296	Molecular function
protein-containing complex binding	GO:0044877	24	637	6.60047e-06	0.000168431	Tsg101|Strn4|Mapt|Kcnh2|Rbpj|Icam1|Fadd|Rela|Tgfb1|Igf1r|Glrb|Pinx1|Git1|Cdh2|Bag3|Ccne1|Kcnab2|Cebpg|Myo1e|Kcnip1|Skil|Apc|Myc|Krt19	http://amigo.geneontology.org/amigo/term/GO:0044877	Molecular function
gamma-catenin binding	GO:0045295	4	15	7.87667e-06	0.000198146	Apc|Lef1|Cdh2|Ptprk	http://amigo.geneontology.org/amigo/term/GO:0045295	Molecular function
L-leucine transmembrane transporter activity	GO:0015190	3	5	8.35554e-06	0.000207252	Slc3a2|Slc7a5|Lat2	http://amigo.geneontology.org/amigo/term/GO:0015190	Molecular function
transcription corepressor activity	GO:0003714	11	179	9.84371e-06	0.000239409	Tsg101|Mier2|Tcerg1|Cbfa2t3|Rcor2|Basp1|Atn1|Trib3|Rybp|Brd7|Mta1	http://amigo.geneontology.org/amigo/term/GO:0003714	Molecular function
calcium ion binding	GO:0005509	23	613	1.00494e-05	0.000241898	Cdh17|Itsn1|Runx1|Clstn2|Ltbp4|Nin|Ccbe1|Cubn|Comp|Lrp8|Tnnc2|Glce|Cdh2|Cd248|Cd320|Tgm2|Vwa2|Ncs1|Cblb|Stim2|Micu3|Sepn1|Kcnip1	http://amigo.geneontology.org/amigo/term/GO:0005509	Molecular function
transforming growth factor beta receptor binding	GO:0005160	4	16	1.02748e-05	0.000244595	Tgfbr3|Tgfb1|Smurf2|Smad3	http://amigo.geneontology.org/amigo/term/GO:0005160	Molecular function
oxidoreductase activity, acting on single donors with incorporation of molecular oxygen, incorporation of two atoms of oxygen	GO:0016702	4	17	1.31232e-05	0.000298384	P4ha2|Ado|P4ha1|Ptgs2	http://amigo.geneontology.org/amigo/term/GO:0016702	Molecular function
protein kinase activity	GO:0004672	20	508	1.54516e-05	0.000336238	Ick|Mark4|Igf1r|Peak1|Stk40|Epha8|Nuak1|Nek1|Csnk2a2|D8Ertd82e|Cdkl3|Srm|Pxk|Mast2|Mapk6|Cdkl1|Trib3|Bmp2k|Stk4|Matk	http://amigo.geneontology.org/amigo/term/GO:0004672	Molecular function
protease binding	GO:0002020	9	128	1.60094e-05	0.000346252	Fn1|Ccbe1|Comp|Trp53|Atp9a|Fadd|Apc|Adrm1|Serpine1	http://amigo.geneontology.org/amigo/term/GO:0002020	Molecular function
SH3 domain binding	GO:0017124	9	129	1.70966e-05	0.000365312	Cblb|Evl|Sos1|Sirpa|Stk4|Mapt|Afap1|Dennd1a|Sh3kbp1	http://amigo.geneontology.org/amigo/term/GO:0017124	Molecular function
kinase activity	GO:0016301	22	609	2.75626e-05	0.000534232	Ick|Uck2|Bmp2k|Guk1|Csnk2a2|Igf1r|Nek1|Nuak1|Matk|Aldh18a1|Pank1|Stk40|Ccne1|Cdkl1|Cdkl3|Srm|Mark4|Mapk6|Epha8|Mast2|Pip5k1b|Stk4	http://amigo.geneontology.org/amigo/term/GO:0016301	Molecular function
core promoter sequence-specific DNA binding	GO:0001046	4	22	3.91356e-05	0.000700132	Myc|Ago2|Polr2a|Trp53	http://amigo.geneontology.org/amigo/term/GO:0001046	Molecular function
L-alanine transmembrane transporter activity	GO:0015180	3	9	4.50127e-05	0.000776657	Slc3a2|Slc1a4|Lat2	http://amigo.geneontology.org/amigo/term/GO:0015180	Molecular function
actin filament binding	GO:0051015	11	210	4.99417e-05	0.00085165	Sptb|Myo19|Triobp|Myo1e|Myh9|Tpm2|Gas7|Tnnc2|Pstpip2|Coro6|Myo10	http://amigo.geneontology.org/amigo/term/GO:0051015	Molecular function
zinc ion binding	GO:0008270	23	682	5.9937e-05	0.000986456	Aire|Dnajc21|Mmp17|Gatad2b|Sf1|Zmiz1|Peg10|Arih1|Smad3|Zswim6|Mta1|Rara|Recql4|Dpf1|Rora|Usp39|Zmiz2|Eprs|Ddah1|Hivep1|Trim46|Zcchc7|Shmt2	http://amigo.geneontology.org/amigo/term/GO:0008270	Molecular function
armadillo repeat domain binding	GO:0070016	3	10	6.1327e-05	0.00099783	Strn4|Lef1|Ctnnbip1	http://amigo.geneontology.org/amigo/term/GO:0070016	Molecular function
histone deacetylase binding	GO:0042826	8	122	7.06242e-05	0.00111832	Rara|Srf|Trp53|Mier2|Rela|Chd5|Lef1|Mta1	http://amigo.geneontology.org/amigo/term/GO:0042826	Molecular function
leucine zipper domain binding	GO:0043522	3	11	8.28008e-05	0.0012551	Atf4|Ddit3|Mkl1	http://amigo.geneontology.org/amigo/term/GO:0043522	Molecular function
transferase activity	GO:0016740	45	1732	9.53121e-05	0.00140863	Ick|Crat|Kctd11|Uck2|B3gnt8|Tgm2|Prdm4|Ust|Guk1|Matk|Csnk2a2|Igf1r|Arih1|Epha8|Mecom|Nuak1|B3gntl1|Ube2d1|Naprt|Rnf219|Cbll1|Rnf126|Aldh18a1|Hgsnat|Pank1|St3gal1|Stk40|Cdkl1|Cdkl3|Srm|Mark4|Polr2a|Bmp2k|Mapk6|Cblb|Smurf2|Nek1|Rnf157|Stk4|Mast2|Pip5k1b|Papd5|Rfng|Gart|Shmt2	http://amigo.geneontology.org/amigo/term/GO:0016740	Molecular function
ligase activity	GO:0016874	8	128	0.000103126	0.00149301	Ttll5|Iars|Aars|Asns|Naprt|Slc27a4|Gart|Eprs	http://amigo.geneontology.org/amigo/term/GO:0016874	Molecular function
MAP kinase tyrosine/serine/threonine phosphatase activity	GO:0017017	3	12	0.000109635	0.00155054	Dusp14|Dusp9|Dusp10	http://amigo.geneontology.org/amigo/term/GO:0017017	Molecular function
chemorepellent activity	GO:0045499	4	29	0.000129377	0.00175614	Flrt3|Sema3e|Sema3c|Sema4g	http://amigo.geneontology.org/amigo/term/GO:0045499	Molecular function
phosphate ion binding	GO:0042301	3	13	0.000143036	0.00188606	Rela|Mthfd2|Gng12	http://amigo.geneontology.org/amigo/term/GO:0042301	Molecular function
integrin binding	GO:0005178	8	134	0.000149822	0.00196096	Itgb4|Cdh17|Comp|Myh9|Fn1|Fermt3|Icam1|Tcam1	http://amigo.geneontology.org/amigo/term/GO:0005178	Molecular function
protein dimerization activity	GO:0046983	9	166	0.000150935	0.00196826	Arntl|Mycl|Srf|Tcf7l1|Npas1|Ebf1|Tcf12|Myc|Hes2	http://amigo.geneontology.org/amigo/term/GO:0046983	Molecular function
cyclin-dependent protein serine/threonine kinase regulator activity	GO:0016538	4	31	0.000171791	0.00219188	Ccnt1|Ccne1|Ccnd2|Ccnk	http://amigo.geneontology.org/amigo/term/GO:0016538	Molecular function
guanyl-nucleotide exchange factor activity	GO:0005085	9	171	0.000191162	0.00238172	Arhgef10|Fgd6|Sos1|Farp1|Itsn1|Dock5|Rapgef6|Sbf2|Dennd1a	http://amigo.geneontology.org/amigo/term/GO:0005085	Molecular function
amino acid transmembrane transporter activity	GO:0015171	4	33	0.000226578	0.00269689	Slc7a5|Slc7a1|Slc6a6|Lat2	http://amigo.geneontology.org/amigo/term/GO:0015171	Molecular function
protein domain specific binding	GO:0019904	13	321	0.000237918	0.00278513	Rara|Strn4|Tjp1|Etv6|Myh9|Tgm2|Basp1|Lin7b|Atn1|Skil|Dlgap4|Sorbs2|Foxh1	http://amigo.geneontology.org/amigo/term/GO:0019904	Molecular function
protein heterodimerization activity	GO:0046982	12	283	0.000239683	0.00279656	Arntl|Ddit3|Sos1|Trp53|Tcf12|Tpm2|Npas1|Tcf7l1|Runx1|Mapk6|Tenm4|Atf4	http://amigo.geneontology.org/amigo/term/GO:0046982	Molecular function
proteasome binding	GO:0070628	3	19	0.000493523	0.00483452	Rad23b|Wfs1|Adrm1	http://amigo.geneontology.org/amigo/term/GO:0070628	Molecular function
volume-sensitive anion channel activity	GO:0005225	2	5	0.00052091	0.00496685	Lrrc8a|Lrrc8b	http://amigo.geneontology.org/amigo/term/GO:0005225	Molecular function
procollagen-proline 4-dioxygenase activity	GO:0004656	2	5	0.00052091	0.00496685	P4ha2|P4ha1	http://amigo.geneontology.org/amigo/term/GO:0004656	Molecular function
amine transmembrane transporter activity	GO:0005275	2	5	0.00052091	0.00496685	Slc18a2|Lat2	http://amigo.geneontology.org/amigo/term/GO:0005275	Molecular function
cell adhesion molecule binding	GO:0050839	5	66	0.000566398	0.00535737	Pvr|Tjp1|Pkp3|Tenm4|Adgrl1	http://amigo.geneontology.org/amigo/term/GO:0050839	Molecular function
magnesium ion binding	GO:0000287	9	195	0.000576415	0.00541611	Ick|Mthfd2|Atp8a1|Pgm1|Ncs1|Mast2|Stk4|Atp9a|Eya2	http://amigo.geneontology.org/amigo/term/GO:0000287	Molecular function
proline-rich region binding	GO:0070064	3	20	0.000593355	0.00549511	Itsn1|Baiap2l1|Tcerg1	http://amigo.geneontology.org/amigo/term/GO:0070064	Molecular function
xenobiotic transmembrane transporter activity	GO:0042910	3	20	0.000593355	0.00549511	Slc18a2|Slc7a5|Slc2a1	http://amigo.geneontology.org/amigo/term/GO:0042910	Molecular function
tubulin binding	GO:0015631	5	68	0.000661978	0.00602424	Ttll5|Atf5|Strbp|Mapt|Map4	http://amigo.geneontology.org/amigo/term/GO:0015631	Molecular function
protein tyrosine phosphatase activity	GO:0004725	6	98	0.000713264	0.00625325	Ubash3b|Dusp9|Dusp14|Ptprk|Dusp10|Eya2	http://amigo.geneontology.org/amigo/term/GO:0004725	Molecular function
L-serine transmembrane transporter activity	GO:0015194	2	6	0.000783376	0.00655338	Slc1a4|Slc1a5	http://amigo.geneontology.org/amigo/term/GO:0015194	Molecular function
cAMP-dependent protein kinase regulator activity	GO:0008603	2	6	0.000783376	0.00655338	Nos2|Prkar1b	http://amigo.geneontology.org/amigo/term/GO:0008603	Molecular function
voltage-gated calcium channel activity involved in regulation of presynaptic cytosolic calcium levels	GO:0099626	2	6	0.000783376	0.00655338	Ncs1|Htr1b	http://amigo.geneontology.org/amigo/term/GO:0099626	Molecular function
DNA-binding transcription repressor activity	GO:0001217	2	6	0.000783376	0.00655338	E2f7|E2f8	http://amigo.geneontology.org/amigo/term/GO:0001217	Molecular function
semaphorin receptor binding	GO:0030215	3	22	0.000853058	0.00697188	Sema3c|Sema3e|Sema4g	http://amigo.geneontology.org/amigo/term/GO:0030215	Molecular function
chaperone binding	GO:0051087	6	103	0.000998253	0.00781634	Bag3|Fn1|Trp53|Dnajc1|Mapt|Atp7a	http://amigo.geneontology.org/amigo/term/GO:0051087	Molecular function
translation initiation factor activity	GO:0003743	4	46	0.0010406	0.00800684	Eif3a|Eif3b|Eif3c|Eif2s2	http://amigo.geneontology.org/amigo/term/GO:0003743	Molecular function
microtubule binding	GO:0008017	10	247	0.00109095	0.00819825	Strbp|Map4|Mark4|Mast2|Map6|Whamm|Mapt|Ndrg1|Trim46|Apc	http://amigo.geneontology.org/amigo/term/GO:0008017	Molecular function
thyroid hormone transmembrane transporter activity	GO:0015349	2	7	0.00112845	0.008338	Slc7a5|Lat2	http://amigo.geneontology.org/amigo/term/GO:0015349	Molecular function
aspartic endopeptidase activity, intramembrane cleaving	GO:0042500	2	7	0.00112845	0.008338	Sppl2b|H13	http://amigo.geneontology.org/amigo/term/GO:0042500	Molecular function
mitogen-activated protein kinase p38 binding	GO:0048273	2	7	0.00112845	0.008338	Nfatc1|Dusp10	http://amigo.geneontology.org/amigo/term/GO:0048273	Molecular function
ubiquitin binding	GO:0043130	5	74	0.00113766	0.00837192	Tsg101|Rad23b|Adrm1|Ddi2|Smad3	http://amigo.geneontology.org/amigo/term/GO:0043130	Molecular function
E-box binding	GO:0070888	4	47	0.00117586	0.00858187	Arntl|Myc|Tcf7l1|Tcf12	http://amigo.geneontology.org/amigo/term/GO:0070888	Molecular function
transforming growth factor beta binding	GO:0050431	3	24	0.00119664	0.00866222	Tgfbr3|Ltbp4|Vasn	http://amigo.geneontology.org/amigo/term/GO:0050431	Molecular function
mRNA 5'-UTR binding	GO:0048027	3	25	0.00134636	0.00958946	Rara|Igf2bp2|Shmt2	http://amigo.geneontology.org/amigo/term/GO:0048027	Molecular function
catalytic activity	GO:0003824	15	463	0.00139955	0.00983011	Pld4|Eprs|Mthfd2|Slc3a2|Aldh1l2|Nthl1|Shmt2|Naprt|Stk4|Aldh18a1|Slc27a4|Gart|Mid1|Odc1|Alpl	http://amigo.geneontology.org/amigo/term/GO:0003824	Molecular function
type II transforming growth factor beta receptor binding	GO:0005114	2	8	0.00152661	0.0103141	Tgfbr3|Tgfb1	http://amigo.geneontology.org/amigo/term/GO:0005114	Molecular function
protein binding involved in heterotypic cell-cell adhesion	GO:0086080	2	8	0.00152661	0.0103141	Cd200|Sirpa	http://amigo.geneontology.org/amigo/term/GO:0086080	Molecular function
ubiquitin-dependent protein binding	GO:0140036	2	8	0.00152661	0.0103141	Ankrd13b|Ankrd13a	http://amigo.geneontology.org/amigo/term/GO:0140036	Molecular function
phosphatase regulator activity	GO:0019208	2	8	0.00152661	0.0103141	Sbf2|Bmp2k	http://amigo.geneontology.org/amigo/term/GO:0019208	Molecular function
microfilament motor activity	GO:0000146	3	26	0.00160358	0.0105723	Myo1e|Myh9|Myo19	http://amigo.geneontology.org/amigo/term/GO:0000146	Molecular function
coreceptor activity	GO:0015026	3	26	0.00160358	0.0105723	Tgfbr3|Ramp3|Ackr3	http://amigo.geneontology.org/amigo/term/GO:0015026	Molecular function
translation initiation factor binding	GO:0031369	3	26	0.00160358	0.0105723	Eif3b|Eif3c|Eif2s2	http://amigo.geneontology.org/amigo/term/GO:0031369	Molecular function
growth factor activity	GO:0008083	7	147	0.00176868	0.0115399	Tgfa|Tgfb1|Prl2c2|Il11|Csf2|Vegfa|Cd320	http://amigo.geneontology.org/amigo/term/GO:0008083	Molecular function
L-aspartate transmembrane transporter activity	GO:0015183	2	9	0.00200474	0.0124751	Slc1a4|Slc1a5	http://amigo.geneontology.org/amigo/term/GO:0015183	Molecular function
cobalamin binding	GO:0031419	2	9	0.00200474	0.0124751	Cubn|Cd320	http://amigo.geneontology.org/amigo/term/GO:0031419	Molecular function
phosphatase binding	GO:0019902	4	53	0.00203197	0.0126004	Mast2|Sbf2|Csrnp2|Smad3	http://amigo.geneontology.org/amigo/term/GO:0019902	Molecular function
dioxygenase activity	GO:0051213	5	83	0.00211455	0.0129763	P4ha2|Ado|P4ha1|Jmjd6|Ptgs2	http://amigo.geneontology.org/amigo/term/GO:0051213	Molecular function
hydrolase activity	GO:0016787	37	1555	0.0021809	0.0133144	Tbc1d1|Capn5|Ubash3b|Dusp9|Prep|Mid1|Pld4|Plppr2|Pcsk4|Ctsz|Sgpp1|Pop5|Dusp14|Trabd2b|Sppl2b|Dusp10|Urah|Ago2|Dagla|Recql4|Mmp17|Vash1|H13|Usp31|Nthl1|Ddah1|Usp36|Alpl|Ddx59|Chd5|Mthfd2|Clpp|Pnpla2|Gls2|Ptprk|Nt5dc3|Eya2	http://amigo.geneontology.org/amigo/term/GO:0016787	Molecular function
aspartic-type endopeptidase activity	GO:0004190	3	29	0.00228981	0.01386	Sppl2b|Ddi2|H13	http://amigo.geneontology.org/amigo/term/GO:0004190	Molecular function
cyclin-dependent protein serine/threonine kinase activity	GO:0004693	3	29	0.00228981	0.01386	Cdkl1|Cdkl3|Ccnk	http://amigo.geneontology.org/amigo/term/GO:0004693	Molecular function
transmembrane transporter activity	GO:0022857	7	153	0.00231688	0.0139999	Atp8a1|Lat2|Slc7a5|Slc2a1|Slc7a1|Slc35e1|Slc18a2	http://amigo.geneontology.org/amigo/term/GO:0022857	Molecular function
calmodulin binding	GO:0005516	8	191	0.00240778	0.0143032	Nos2|Tjp1|Myo1e|Myh9|Strn4|Map6|Wfs1|Myo10	http://amigo.geneontology.org/amigo/term/GO:0005516	Molecular function
protein tyrosine/threonine phosphatase activity	GO:0008330	2	10	0.00258309	0.0148148	Dusp9|Dusp10	http://amigo.geneontology.org/amigo/term/GO:0008330	Molecular function
cyclin-dependent protein serine/threonine kinase activator activity	GO:0061575	2	10	0.00258309	0.0148148	Ccnt1|Ccnk	http://amigo.geneontology.org/amigo/term/GO:0061575	Molecular function
cAMP response element binding protein binding	GO:0008140	2	10	0.00258309	0.0148148	Atf4|Ddit3	http://amigo.geneontology.org/amigo/term/GO:0008140	Molecular function
calcium-dependent protein binding	GO:0048306	5	86	0.00258767	0.0148279	Tsg101|Lrp8|Wfs1|Tnnc2|Syn1	http://amigo.geneontology.org/amigo/term/GO:0048306	Molecular function
amino acid binding	GO:0016597	3	30	0.00265973	0.0150704	Aars|Shmt2|Ddah1	http://amigo.geneontology.org/amigo/term/GO:0016597	Molecular function
14-3-3 protein binding	GO:0071889	3	31	0.00295725	0.0163386	Nek1|Fam65a|Tmcc3	http://amigo.geneontology.org/amigo/term/GO:0071889	Molecular function
co-SMAD binding	GO:0070410	2	11	0.00320453	0.017327	Foxh1|Smad3	http://amigo.geneontology.org/amigo/term/GO:0070410	Molecular function
oxidoreductase activity	GO:0016491	17	597	0.00370809	0.0193742	Ptgs2|Nos2|Jmjd6|Mthfd2|Aldh1l2|Ero1l|Kcnab2|P4ha2|Sepn1|Mical3|Aldh18a1|Mecr|Ado|P4ha1|Hsd17b7|Pycr1|Fads6	http://amigo.geneontology.org/amigo/term/GO:0016491	Molecular function
transcription coactivator activity	GO:0003713	8	203	0.00380022	0.0196134	Ddit3|Jmjd6|Sox12|Mkl1|Atn1|Zmiz1|Brd7|Mta1	http://amigo.geneontology.org/amigo/term/GO:0003713	Molecular function
RNA polymerase II CTD heptapeptide repeat kinase activity	GO:0008353	2	12	0.00395374	0.0200056	Brd4|Ccnk	http://amigo.geneontology.org/amigo/term/GO:0008353	Molecular function
semaphorin receptor activity	GO:0017154	2	12	0.00395374	0.0200056	Plxna2|Nrp2	http://amigo.geneontology.org/amigo/term/GO:0017154	Molecular function
alpha-catenin binding	GO:0045294	2	12	0.00395374	0.0200056	Cdh2|Pkp3	http://amigo.geneontology.org/amigo/term/GO:0045294	Molecular function
aminoacyl-tRNA editing activity	GO:0002161	2	12	0.00395374	0.0200056	Iars|Aars	http://amigo.geneontology.org/amigo/term/GO:0002161	Molecular function
proteoglycan binding	GO:0043394	2	12	0.00395374	0.0200056	Comp|Fn1	http://amigo.geneontology.org/amigo/term/GO:0043394	Molecular function
phosphatase activity	GO:0016791	6	129	0.00413699	0.0206674	Plppr2|Dusp9|Dusp14|Ptprk|Dusp10|Alpl	http://amigo.geneontology.org/amigo/term/GO:0016791	Molecular function
mitogen-activated protein kinase binding	GO:0051019	3	35	0.00445202	0.0219935	Atf5|Dusp9|Dusp10	http://amigo.geneontology.org/amigo/term/GO:0051019	Molecular function
pre-mRNA binding	GO:0036002	2	13	0.00477249	0.0228448	Ptbp1|Celf4	http://amigo.geneontology.org/amigo/term/GO:0036002	Molecular function
lipid phosphatase activity	GO:0042577	2	13	0.00477249	0.0228448	Plppr2|Sgpp1	http://amigo.geneontology.org/amigo/term/GO:0042577	Molecular function
translation repressor activity, mRNA regulatory element binding	GO:0000900	2	13	0.00477249	0.0228448	Rara|Shmt2	http://amigo.geneontology.org/amigo/term/GO:0000900	Molecular function
insulin-like growth factor I binding	GO:0031994	2	13	0.00477249	0.0228448	Igf1r|Itgb4	http://amigo.geneontology.org/amigo/term/GO:0031994	Molecular function
C2H2 zinc finger domain binding	GO:0070742	2	13	0.00477249	0.0228448	Lef1|Ebf1	http://amigo.geneontology.org/amigo/term/GO:0070742	Molecular function
phosphatidylinositol binding	GO:0035091	5	97	0.00483991	0.0231052	Pxk|Arhgap32|Sbf2|Myo1e|Pard3b	http://amigo.geneontology.org/amigo/term/GO:0035091	Molecular function
voltage-gated ion channel activity	GO:0005244	6	133	0.00496022	0.023459	Kcnh2|Hcn3|Hvcn1|Kcnab2|Cacng1|Kcnip1	http://amigo.geneontology.org/amigo/term/GO:0005244	Molecular function
epidermal growth factor receptor binding	GO:0005154	3	36	0.00500016	0.0235532	Tgfa|Rnf126|Atxn2	http://amigo.geneontology.org/amigo/term/GO:0005154	Molecular function
protein self-association	GO:0043621	4	66	0.00531788	0.0249504	Tmem190|Zfp639|Slc2a1|Trp53	http://amigo.geneontology.org/amigo/term/GO:0043621	Molecular function
protein tyrosine/serine/threonine phosphatase activity	GO:0008138	3	37	0.00537918	0.0251714	Dusp14|Dusp9|Dusp10	http://amigo.geneontology.org/amigo/term/GO:0008138	Molecular function
oxidoreductase activity, acting on paired donors, with incorporation or reduction of molecular oxygen, NAD(P)H as one donor, and incorporation of one atom of oxygen	GO:0016709	2	14	0.00566024	0.0258389	Nos2|Mical3	http://amigo.geneontology.org/amigo/term/GO:0016709	Molecular function
DNA-binding transcription factor inhibitor activity	GO:0140416	2	14	0.00566024	0.0258389	Nfib|Ddit3	http://amigo.geneontology.org/amigo/term/GO:0140416	Molecular function
ubiquitin ligase-substrate adaptor activity	GO:1990756	2	14	0.00566024	0.0258389	Spsb1|Herpud1	http://amigo.geneontology.org/amigo/term/GO:1990756	Molecular function
collagen binding	GO:0005518	4	67	0.00574393	0.0261201	Comp|Smad3|Rell2|Ccbe1	http://amigo.geneontology.org/amigo/term/GO:0005518	Molecular function
protein phosphatase 2A binding	GO:0051721	3	38	0.00597967	0.026848	Strn4|Mapt|Trp53	http://amigo.geneontology.org/amigo/term/GO:0051721	Molecular function
aminoacyl-tRNA ligase activity	GO:0004812	3	38	0.00597967	0.026848	Iars|Eprs|Aars	http://amigo.geneontology.org/amigo/term/GO:0004812	Molecular function
motor activity	GO:0003774	4	69	0.00653666	0.0285569	Myo1e|Myh9|Myo19|Myo10	http://amigo.geneontology.org/amigo/term/GO:0003774	Molecular function
phosphoprotein phosphatase activity	GO:0004721	6	140	0.0067092	0.0289314	Ubash3b|Dusp9|Dusp14|Ptprk|Dusp10|Eya2	http://amigo.geneontology.org/amigo/term/GO:0004721	Molecular function
JUN kinase binding	GO:0008432	2	15	0.00673286	0.0289823	Atn1|Dusp10	http://amigo.geneontology.org/amigo/term/GO:0008432	Molecular function
promoter-specific chromatin binding	GO:1990841	4	70	0.00697049	0.0298243	Pcgf2|Polr2a|Runx1|Trp53	http://amigo.geneontology.org/amigo/term/GO:1990841	Molecular function
telomerase RNA binding	GO:0070034	2	16	0.00776944	0.0322696	Pinx1|Nhp2	http://amigo.geneontology.org/amigo/term/GO:0070034	Molecular function
ATPase-coupled intramembrane lipid transporter activity	GO:0140326	2	16	0.00776944	0.0322696	Atp8a1|Atp9a	http://amigo.geneontology.org/amigo/term/GO:0140326	Molecular function
GTPase regulator activity	GO:0030695	2	16	0.00776944	0.0322696	Rap1gap|Sirpa	http://amigo.geneontology.org/amigo/term/GO:0030695	Molecular function
Arp2/3 complex binding	GO:0071933	2	16	0.00776944	0.0322696	Wasf1|Whamm	http://amigo.geneontology.org/amigo/term/GO:0071933	Molecular function
death receptor binding	GO:0005123	2	16	0.00776944	0.0322696	Prdm4|Fadd	http://amigo.geneontology.org/amigo/term/GO:0005123	Molecular function
chromatin DNA binding	GO:0031490	4	72	0.00783295	0.0324573	Rara|Rela|Srf|Smad3	http://amigo.geneontology.org/amigo/term/GO:0031490	Molecular function
GTPase binding	GO:0051020	3	42	0.0083051	0.0341346	Eprs|Iars|Stk4	http://amigo.geneontology.org/amigo/term/GO:0051020	Molecular function
nuclear receptor activity	GO:0004879	3	42	0.0083051	0.0341346	Rara|Rora|Sf1	http://amigo.geneontology.org/amigo/term/GO:0004879	Molecular function
apolipoprotein binding	GO:0034185	2	17	0.00888609	0.0356953	Lrp8|Mapt	http://amigo.geneontology.org/amigo/term/GO:0034185	Molecular function
neurotransmitter:sodium symporter activity	GO:0005328	2	18	0.0100789	0.0392544	Slc6a12|Slc6a6	http://amigo.geneontology.org/amigo/term/GO:0005328	Molecular function
L-amino acid transmembrane transporter activity	GO:0015179	2	18	0.0100789	0.0392544	Slc7a5|Lat2	http://amigo.geneontology.org/amigo/term/GO:0015179	Molecular function
protein serine/threonine kinase activity	GO:0004674	12	413	0.0101207	0.039362	Ick|Stk40|Nek1|Nuak1|Cdkl1|Bmp2k|Cdkl3|Mark4|Mast2|Mapk6|Stk4|Csnk2a2	http://amigo.geneontology.org/amigo/term/GO:0004674	Molecular function
kinase binding	GO:0019900	5	113	0.0102496	0.039689	Midn|Polr2a|Nin|Slc2a1|Atf5	http://amigo.geneontology.org/amigo/term/GO:0019900	Molecular function
non-membrane spanning protein tyrosine kinase activity	GO:0004715	3	45	0.0104501	0.0402022	Peak1|Matk|Srm	http://amigo.geneontology.org/amigo/term/GO:0004715	Molecular function
single-stranded RNA binding	GO:0003727	3	46	0.011274	0.0423377	Strbp|Jmjd6|Ago2	http://amigo.geneontology.org/amigo/term/GO:0003727	Molecular function
cytoskeletal protein binding	GO:0008092	4	79	0.0114751	0.0427136	Pstpip2|Epb41l4a|Gas7|Farp1	http://amigo.geneontology.org/amigo/term/GO:0008092	Molecular function
L-ascorbic acid binding	GO:0031418	2	19	0.011598	0.0429418	P4ha2|P4ha1	http://amigo.geneontology.org/amigo/term/GO:0031418	Molecular function
protein disulfide oxidoreductase activity	GO:0015035	2	19	0.011598	0.0429418	Ptges2|Ero1l	http://amigo.geneontology.org/amigo/term/GO:0015035	Molecular function
long-chain fatty acid transporter activity	GO:0005324	2	19	0.011598	0.0429418	Slc27a4|Slc2a1	http://amigo.geneontology.org/amigo/term/GO:0005324	Molecular function
heparin binding	GO:0008201	6	155	0.0117244	0.0433193	Tgfbr3|Fn1|Comp|Vegfa|Rtn4rl1|Nrp2	http://amigo.geneontology.org/amigo/term/GO:0008201	Molecular function
protein tyrosine kinase activity	GO:0004713	5	116	0.0117674	0.0434328	Nek1|Igf1r|Srm|Matk|Epha8	http://amigo.geneontology.org/amigo/term/GO:0004713	Molecular function
nuclear receptor transcription coactivator activity	GO:0030374	3	47	0.0121272	0.044529	Tsg101|Zmiz2|Zmiz1	http://amigo.geneontology.org/amigo/term/GO:0030374	Molecular function
structural molecule activity	GO:0005198	5	117	0.0121935	0.0447262	Krt17|Krt15|Krt14|Igf1r|Krt19	http://amigo.geneontology.org/amigo/term/GO:0005198	Molecular function
hormone activity	GO:0005179	5	118	0.0125912	0.0460424	Prl2c2|Adm|Metrnl|Apln|Epo	http://amigo.geneontology.org/amigo/term/GO:0005179	Molecular function
MAP kinase activity	GO:0004707	2	20	0.0129635	0.0467525	Ick|Mapk6	http://amigo.geneontology.org/amigo/term/GO:0004707	Molecular function
cAMP binding	GO:0030552	2	20	0.0129635	0.0467525	Hcn3|Prkar1b	http://amigo.geneontology.org/amigo/term/GO:0030552	Molecular function
Hsp90 protein binding	GO:0051879	3	48	0.0129764	0.0467757	Arntl|Nos2|Mapt	http://amigo.geneontology.org/amigo/term/GO:0051879	Molecular function
extracellular matrix structural constituent	GO:0005201	5	119	0.0131578	0.0473815	Comp|Fn1|Ltbp4|Col11a2|Col4a1	http://amigo.geneontology.org/amigo/term/GO:0005201	Molecular function
histone binding	GO:0042393	6	160	0.0136366	0.0489564	Dpf1|Phf10|Aire|Yeats2|Lef1|Brd7	http://amigo.geneontology.org/amigo/term/GO:0042393	Molecular function

## Sheet: W5CC-dn-Lv1 
Term	ID	Input number	Background number	p-value	FDR	Input	Hyperlink	Classification
defense response to virus	GO:0051607	8	180	1.42741e-10	1.7965e-08	Irf7|Dhx58|Zbp1|Oas3|Ddx60|Oas1a|Trim34a|Oas1g	http://amigo.geneontology.org/amigo/term/GO:0051607	Biological process
adhesion of symbiont to host	GO:0044406	4	10	3.04228e-10	2.97806e-08	Gbp3|Gbp2|Gbp9|Gbp7	http://amigo.geneontology.org/amigo/term/GO:0044406	Biological process
response to virus	GO:0009615	5	56	4.62078e-09	3.70082e-07	Oas1a|Oas3|Ifi27l2a|Dhx58|Ddx60	http://amigo.geneontology.org/amigo/term/GO:0009615	Biological process
defense response to Gram-positive bacterium	GO:0050830	6	146	2.697e-08	1.82773e-06	Gbp9|Gbp7|Gbp3|Gbp2|H2-T23|Gsdmd	http://amigo.geneontology.org/amigo/term/GO:0050830	Biological process
defense response to protozoan	GO:0042832	4	36	4.41484e-08	2.59298e-06	Gbp3|Gbp2|Gbp9|Gbp7	http://amigo.geneontology.org/amigo/term/GO:0042832	Biological process
immune system process	GO:0002376	9	483	5.12639e-08	2.82272e-06	Tap2|Irf7|Dhx58|Zbp1|H2-T23|Gsdmd|Gbp5|Oas3|C2	http://amigo.geneontology.org/amigo/term/GO:0002376	Biological process
cellular response to interferon-gamma	GO:0071346	5	94	7.99465e-08	4.14311e-06	Gbp3|Gbp2|Gbp9|Gbp7|Gbp5	http://amigo.geneontology.org/amigo/term/GO:0071346	Biological process
regulation of ribonuclease activity	GO:0060700	3	11	1.01151e-07	4.69022e-06	Oas1a|Oas3|Oas1g	http://amigo.geneontology.org/amigo/term/GO:0060700	Biological process
fatty acid beta-oxidation	GO:0006635	4	43	1.13429e-07	4.99655e-06	Slc25a17|Acaa2|Pex7|Acaa1b	http://amigo.geneontology.org/amigo/term/GO:0006635	Biological process
regulation of innate immune response	GO:0045088	3	23	1.00564e-06	3.28136e-05	Irf7|Dhx58|Trem2	http://amigo.geneontology.org/amigo/term/GO:0045088	Biological process
innate immune response	GO:0045087	8	563	2.47719e-06	6.86527e-05	Irf7|Dhx58|Zbp1|Trim12c|Gsdmd|Oas3|Trem2|Trim34a	http://amigo.geneontology.org/amigo/term/GO:0045087	Biological process
negative regulation of viral genome replication	GO:0045071	3	41	6.43716e-06	0.000162032	Oas1a|Oas3|Oas1g	http://amigo.geneontology.org/amigo/term/GO:0045071	Biological process
protection from natural killer cell mediated cytotoxicity	GO:0042270	2	7	8.19023e-06	0.000200433	H2-T23|Tap2	http://amigo.geneontology.org/amigo/term/GO:0042270	Biological process
cellular response to interferon-beta	GO:0035458	3	45	8.82588e-06	0.000210151	Gbp3|Gbp2|Igtp	http://amigo.geneontology.org/amigo/term/GO:0035458	Biological process
negative regulation of mitochondrial outer membrane permeabilization involved in apoptotic signaling pathway	GO:1901029	2	8	1.10737e-05	0.000250152	Acaa2|Tmem14a	http://amigo.geneontology.org/amigo/term/GO:1901029	Biological process
positive regulation of RIG-I signaling pathway	GO:1900246	2	9	1.42065e-05	0.000305267	Dhx58|Ddx60	http://amigo.geneontology.org/amigo/term/GO:1900246	Biological process
kinetochore assembly	GO:0051382	2	12	2.68198e-05	0.000502729	Cenpw|Cenpa	http://amigo.geneontology.org/amigo/term/GO:0051382	Biological process
epithelial cell-cell adhesion	GO:0090136	2	12	2.68198e-05	0.000502729	Serpinb8|Svep1	http://amigo.geneontology.org/amigo/term/GO:0090136	Biological process
positive regulation of type I interferon-mediated signaling pathway	GO:0060340	2	13	3.21269e-05	0.000579171	Zbp1|Irf7	http://amigo.geneontology.org/amigo/term/GO:0060340	Biological process
response to bacterium	GO:0009617	5	276	3.22987e-05	0.000580718	Dhx58|Gbp2|Usp18|Ly6a|Gbp5	http://amigo.geneontology.org/amigo/term/GO:0009617	Biological process
carbohydrate metabolic process	GO:0005975	4	181	6.60209e-05	0.00103013	Hexa|Gla|Rbks|Glb1l	http://amigo.geneontology.org/amigo/term/GO:0005975	Biological process
positive regulation of type I interferon production	GO:0032481	2	20	8.72699e-05	0.00126041	Irf7|Dhx58	http://amigo.geneontology.org/amigo/term/GO:0032481	Biological process
regulation of viral entry into host cell	GO:0046596	2	21	9.69976e-05	0.0013783	Trim12c|Trim34a	http://amigo.geneontology.org/amigo/term/GO:0046596	Biological process
pyroptosis	GO:0070269	2	23	0.000118359	0.00162929	Zbp1|Gsdmd	http://amigo.geneontology.org/amigo/term/GO:0070269	Biological process
lipid metabolic process	GO:0006629	6	532	0.000136901	0.00185554	Acaa1b|Cyp1b1|Enpp2|Mgst2|Acaa2|Plcd4	http://amigo.geneontology.org/amigo/term/GO:0006629	Biological process
positive regulation of reactive oxygen species metabolic process	GO:2000379	2	31	0.000225035	0.00283223	Cyp1b1|Xdh	http://amigo.geneontology.org/amigo/term/GO:2000379	Biological process
positive regulation of interferon-beta production	GO:0032728	2	34	0.000284771	0.00336371	Irf7|Dhx58	http://amigo.geneontology.org/amigo/term/GO:0032728	Biological process
positive regulation of I-kappaB kinase/NF-kappaB signaling	GO:0043123	3	122	0.000287946	0.0033824	S100a13|Trim12c|Trim34a	http://amigo.geneontology.org/amigo/term/GO:0043123	Biological process
response to ischemia	GO:0002931	2	37	0.000344187	0.00393804	Sirt5|Trem2	http://amigo.geneontology.org/amigo/term/GO:0002931	Biological process
chromosome organization	GO:0051276	2	38	0.000371138	0.0041389	Cenpw|Pttg1	http://amigo.geneontology.org/amigo/term/GO:0051276	Biological process
regulation of gene expression	GO:0010468	5	458	0.000486513	0.00510259	Irf7|Trim12c|Cln3|Trim34a|Trem2	http://amigo.geneontology.org/amigo/term/GO:0010468	Biological process
positive regulation of T cell mediated cytotoxicity	GO:0001916	2	46	0.000590523	0.00591194	H2-T23|Tap2	http://amigo.geneontology.org/amigo/term/GO:0001916	Biological process
lysosome organization	GO:0007040	2	46	0.000590523	0.00591194	Hexa|Cln3	http://amigo.geneontology.org/amigo/term/GO:0007040	Biological process
protein ubiquitination	GO:0016567	4	310	0.000736752	0.00686955	Uba7|Trim12c|Trim34a|Fbxo32	http://amigo.geneontology.org/amigo/term/GO:0016567	Biological process
apoptotic signaling pathway	GO:0097190	2	51	0.000780934	0.00716669	Ifi27l2a|Ifi27	http://amigo.geneontology.org/amigo/term/GO:0097190	Biological process
negative regulation of tumor necrosis factor production	GO:0032720	2	53	0.000856459	0.00769939	Gpnmb|Trem2	http://amigo.geneontology.org/amigo/term/GO:0032720	Biological process
metabolic process	GO:0008152	3	175	0.00105069	0.00898701	Hexa|Gla|Glb1l	http://amigo.geneontology.org/amigo/term/GO:0008152	Biological process
fatty acid metabolic process	GO:0006631	3	181	0.00119566	0.00983143	Acaa2|Cyp1b1|Acaa1b	http://amigo.geneontology.org/amigo/term/GO:0006631	Biological process
neuromuscular process controlling balance	GO:0050885	2	62	0.0012871	0.0103085	Hexa|Cln3	http://amigo.geneontology.org/amigo/term/GO:0050885	Biological process
positive regulation of autophagy	GO:0010508	2	69	0.00189525	0.0125706	Trim12c|Trim34a	http://amigo.geneontology.org/amigo/term/GO:0010508	Biological process
microglial cell activation involved in immune response	GO:0002282	1	5	0.0024284	0.0142293	Trem2	http://amigo.geneontology.org/amigo/term/GO:0002282	Biological process
Tie signaling pathway	GO:0048014	1	5	0.0024284	0.0142293	Svep1	http://amigo.geneontology.org/amigo/term/GO:0048014	Biological process
ether lipid biosynthetic process	GO:0008611	1	5	0.0024284	0.0142293	Pex7	http://amigo.geneontology.org/amigo/term/GO:0008611	Biological process
negative regulation of viral process	GO:0048525	1	5	0.0024284	0.0142293	Oas1a	http://amigo.geneontology.org/amigo/term/GO:0048525	Biological process
positive regulation of macrophage fusion	GO:0034241	1	5	0.0024284	0.0142293	Trem2	http://amigo.geneontology.org/amigo/term/GO:0034241	Biological process
positive regulation of mitochondrion organization	GO:0010822	1	5	0.0024284	0.0142293	Trem2	http://amigo.geneontology.org/amigo/term/GO:0010822	Biological process
glycoside catabolic process	GO:0016139	1	5	0.0024284	0.0142293	Gla	http://amigo.geneontology.org/amigo/term/GO:0016139	Biological process
retinal blood vessel morphogenesis	GO:0061304	1	5	0.0024284	0.0142293	Cyp1b1	http://amigo.geneontology.org/amigo/term/GO:0061304	Biological process
regulation of tissue remodeling	GO:0034103	1	5	0.0024284	0.0142293	Gpnmb	http://amigo.geneontology.org/amigo/term/GO:0034103	Biological process
ISG15-protein conjugation	GO:0032020	1	5	0.0024284	0.0142293	Uba7	http://amigo.geneontology.org/amigo/term/GO:0032020	Biological process
ATP transport	GO:0015867	1	5	0.0024284	0.0142293	Slc25a17	http://amigo.geneontology.org/amigo/term/GO:0015867	Biological process
tight junction organization	GO:0120193	1	5	0.0024284	0.0142293	Svep1	http://amigo.geneontology.org/amigo/term/GO:0120193	Biological process
cellular aromatic compound metabolic process	GO:0006725	1	5	0.0024284	0.0142293	Cyp1b1	http://amigo.geneontology.org/amigo/term/GO:0006725	Biological process
SMAD protein signal transduction	GO:0060395	2	78	0.0029811	0.0157656	Hexa|Inhbb	http://amigo.geneontology.org/amigo/term/GO:0060395	Biological process
neuroinflammatory response	GO:0150076	1	6	0.00329755	0.0165813	Trem2	http://amigo.geneontology.org/amigo/term/GO:0150076	Biological process
positive regulation of microglial cell migration	GO:1904141	1	6	0.00329755	0.0165813	Trem2	http://amigo.geneontology.org/amigo/term/GO:1904141	Biological process
regulation of modification of synaptic structure	GO:1905244	1	6	0.00329755	0.0165813	Cln3	http://amigo.geneontology.org/amigo/term/GO:1905244	Biological process
bile acid secretion	GO:0032782	1	6	0.00329755	0.0165813	Abcb4	http://amigo.geneontology.org/amigo/term/GO:0032782	Biological process
cellular detoxification of aldehyde	GO:0110095	1	6	0.00329755	0.0165813	Akr1b8	http://amigo.geneontology.org/amigo/term/GO:0110095	Biological process
lysosomal protein catabolic process	GO:1905146	1	6	0.00329755	0.0165813	Cln3	http://amigo.geneontology.org/amigo/term/GO:1905146	Biological process
type I interferon production	GO:0032606	1	6	0.00329755	0.0165813	Irf7	http://amigo.geneontology.org/amigo/term/GO:0032606	Biological process
positive regulation of pinocytosis	GO:0048549	1	6	0.00329755	0.0165813	Cln3	http://amigo.geneontology.org/amigo/term/GO:0048549	Biological process
negative regulation of coagulation	GO:0050819	1	6	0.00329755	0.0165813	Pros1	http://amigo.geneontology.org/amigo/term/GO:0050819	Biological process
modification-dependent protein catabolic process	GO:0019941	1	6	0.00329755	0.0165813	Uba7	http://amigo.geneontology.org/amigo/term/GO:0019941	Biological process
glycerophospholipid biosynthetic process	GO:0046474	1	6	0.00329755	0.0165813	Cln3	http://amigo.geneontology.org/amigo/term/GO:0046474	Biological process
UDP-N-acetylglucosamine biosynthetic process	GO:0006048	1	6	0.00329755	0.0165813	Uap1l1	http://amigo.geneontology.org/amigo/term/GO:0006048	Biological process
positive regulation of lamellipodium morphogenesis	GO:2000394	1	6	0.00329755	0.0165813	Enpp2	http://amigo.geneontology.org/amigo/term/GO:2000394	Biological process
regulation of mitotic cell cycle spindle assembly checkpoint	GO:0090266	1	6	0.00329755	0.0165813	Ccnb1	http://amigo.geneontology.org/amigo/term/GO:0090266	Biological process
positive regulation of natural killer cell cytokine production	GO:0002729	1	6	0.00329755	0.0165813	H2-T23	http://amigo.geneontology.org/amigo/term/GO:0002729	Biological process
response to denervation involved in regulation of muscle adaptation	GO:0014894	1	6	0.00329755	0.0165813	Fbxo32	http://amigo.geneontology.org/amigo/term/GO:0014894	Biological process
oxidative phosphorylation	GO:0006119	1	6	0.00329755	0.0165813	Surf1	http://amigo.geneontology.org/amigo/term/GO:0006119	Biological process
glycosaminoglycan metabolic process	GO:0030203	1	6	0.00329755	0.0165813	Hexa	http://amigo.geneontology.org/amigo/term/GO:0030203	Biological process
regulation of inflammatory response	GO:0050727	2	81	0.00342552	0.0169	Zbp1|Usp18	http://amigo.geneontology.org/amigo/term/GO:0050727	Biological process
mitochondrion organization	GO:0007005	2	84	0.00391544	0.0180681	Fancg|Xaf1	http://amigo.geneontology.org/amigo/term/GO:0007005	Biological process
antigen processing and presentation of endogenous peptide antigen via MHC class I	GO:0019885	1	7	0.00429687	0.0189277	Tap2	http://amigo.geneontology.org/amigo/term/GO:0019885	Biological process
positive regulation of amyloid-beta clearance	GO:1900223	1	7	0.00429687	0.0189277	Trem2	http://amigo.geneontology.org/amigo/term/GO:1900223	Biological process
microglial cell proliferation	GO:0061518	1	7	0.00429687	0.0189277	Trem2	http://amigo.geneontology.org/amigo/term/GO:0061518	Biological process
cellular response to leptin stimulus	GO:0044320	1	7	0.00429687	0.0189277	Inhbb	http://amigo.geneontology.org/amigo/term/GO:0044320	Biological process
positive regulation of natural killer cell proliferation	GO:0032819	1	7	0.00429687	0.0189277	H2-T23	http://amigo.geneontology.org/amigo/term/GO:0032819	Biological process
cellular response to peptidoglycan	GO:0071224	1	7	0.00429687	0.0189277	Trem2	http://amigo.geneontology.org/amigo/term/GO:0071224	Biological process
positive regulation of mRNA 3'-end processing	GO:0031442	1	7	0.00429687	0.0189277	Ccnb1	http://amigo.geneontology.org/amigo/term/GO:0031442	Biological process
positive regulation of microglial cell activation	GO:1903980	1	7	0.00429687	0.0189277	Trem2	http://amigo.geneontology.org/amigo/term/GO:1903980	Biological process
protein localization to chromosome, centromeric region	GO:0071459	1	7	0.00429687	0.0189277	Cenpa	http://amigo.geneontology.org/amigo/term/GO:0071459	Biological process
negative regulation of cell adhesion mediated by integrin	GO:0033629	1	7	0.00429687	0.0189277	Cyp1b1	http://amigo.geneontology.org/amigo/term/GO:0033629	Biological process
regulation of intracellular signal transduction	GO:1902531	1	7	0.00429687	0.0189277	Trem2	http://amigo.geneontology.org/amigo/term/GO:1902531	Biological process
exocyst localization	GO:0051601	1	7	0.00429687	0.0189277	Exoc3l4	http://amigo.geneontology.org/amigo/term/GO:0051601	Biological process
regulation of glucose import	GO:0046324	1	7	0.00429687	0.0189277	Fam132a	http://amigo.geneontology.org/amigo/term/GO:0046324	Biological process
regulation of adaptive immune response	GO:0002819	1	7	0.00429687	0.0189277	Irf7	http://amigo.geneontology.org/amigo/term/GO:0002819	Biological process
ganglioside catabolic process	GO:0006689	1	7	0.00429687	0.0189277	Hexa	http://amigo.geneontology.org/amigo/term/GO:0006689	Biological process
negative regulation of RIG-I signaling pathway	GO:0039536	1	7	0.00429687	0.0189277	Dhx58	http://amigo.geneontology.org/amigo/term/GO:0039536	Biological process
polyamine metabolic process	GO:0006595	1	7	0.00429687	0.0189277	Sat1	http://amigo.geneontology.org/amigo/term/GO:0006595	Biological process
regulation of protein localization	GO:0032880	2	88	0.00455055	0.0196773	Trim12c|Trim34a	http://amigo.geneontology.org/amigo/term/GO:0032880	Biological process
positive regulation of protein phosphorylation	GO:0001934	3	236	0.00456174	0.0197014	Cln3|Gpnmb|Trem2	http://amigo.geneontology.org/amigo/term/GO:0001934	Biological process
protein-containing complex assembly	GO:0065003	2	90	0.00494078	0.0205036	Ccnb1|Tap2	http://amigo.geneontology.org/amigo/term/GO:0065003	Biological process
amyloid precursor protein catabolic process	GO:0042987	1	8	0.00531634	0.0212686	Cln3	http://amigo.geneontology.org/amigo/term/GO:0042987	Biological process
peptide transport	GO:0015833	1	8	0.00531634	0.0212686	Tap2	http://amigo.geneontology.org/amigo/term/GO:0015833	Biological process
homologous chromosome segregation	GO:0045143	1	8	0.00531634	0.0212686	Pttg1	http://amigo.geneontology.org/amigo/term/GO:0045143	Biological process
histone H4-K12 acetylation	GO:0043983	1	8	0.00531634	0.0212686	Ing4	http://amigo.geneontology.org/amigo/term/GO:0043983	Biological process
negative regulation of endothelial cell differentiation	GO:0045602	1	8	0.00531634	0.0212686	Xdh	http://amigo.geneontology.org/amigo/term/GO:0045602	Biological process
regulation of resting membrane potential	GO:0060075	1	8	0.00531634	0.0212686	Trem2	http://amigo.geneontology.org/amigo/term/GO:0060075	Biological process
chromosome segregation	GO:0007059	2	92	0.00535424	0.0213443	Cenpw|Pttg1	http://amigo.geneontology.org/amigo/term/GO:0007059	Biological process
drug transmembrane transport	GO:0006855	1	9	0.00648373	0.023604	Abcb4	http://amigo.geneontology.org/amigo/term/GO:0006855	Biological process
glutathione biosynthetic process	GO:0006750	1	9	0.00648373	0.023604	Mgst2	http://amigo.geneontology.org/amigo/term/GO:0006750	Biological process
positive regulation of NLRP3 inflammasome complex assembly	GO:1900227	1	9	0.00648373	0.023604	Gbp5	http://amigo.geneontology.org/amigo/term/GO:1900227	Biological process
Golgi to lysosome transport	GO:0090160	1	9	0.00648373	0.023604	Cln3	http://amigo.geneontology.org/amigo/term/GO:0090160	Biological process
regulation of protein export from nucleus	GO:0046825	1	9	0.00648373	0.023604	Ifi27	http://amigo.geneontology.org/amigo/term/GO:0046825	Biological process
negative regulation of vascular endothelial growth factor signaling pathway	GO:1900747	1	9	0.00648373	0.023604	Xdh	http://amigo.geneontology.org/amigo/term/GO:1900747	Biological process
estrous cycle	GO:0044849	1	9	0.00648373	0.023604	Enpp2	http://amigo.geneontology.org/amigo/term/GO:0044849	Biological process
acetyl-CoA metabolic process	GO:0006084	1	9	0.00648373	0.023604	Acaa2	http://amigo.geneontology.org/amigo/term/GO:0006084	Biological process
regulation of insulin-like growth factor receptor signaling pathway	GO:0043567	1	9	0.00648373	0.023604	Igfbp2	http://amigo.geneontology.org/amigo/term/GO:0043567	Biological process
flavonoid glucuronidation	GO:0052696	1	9	0.00648373	0.023604	Ugt1a6a	http://amigo.geneontology.org/amigo/term/GO:0052696	Biological process
xenobiotic glucuronidation	GO:0052697	1	9	0.00648373	0.023604	Ugt1a6a	http://amigo.geneontology.org/amigo/term/GO:0052697	Biological process
negative regulation of inflammatory response to antigenic stimulus	GO:0002862	1	9	0.00648373	0.023604	C2	http://amigo.geneontology.org/amigo/term/GO:0002862	Biological process
phagosome-lysosome fusion	GO:0090385	1	9	0.00648373	0.023604	Cln3	http://amigo.geneontology.org/amigo/term/GO:0090385	Biological process
cellular water homeostasis	GO:0009992	1	9	0.00648373	0.023604	Cln3	http://amigo.geneontology.org/amigo/term/GO:0009992	Biological process
negative regulation of protein phosphorylation	GO:0001933	2	100	0.00710665	0.0248471	Ccnb1|Xdh	http://amigo.geneontology.org/amigo/term/GO:0001933	Biological process
protein targeting to peroxisome	GO:0006625	1	10	0.00774189	0.0259339	Pex7	http://amigo.geneontology.org/amigo/term/GO:0006625	Biological process
negative regulation of type I interferon production	GO:0032480	1	10	0.00774189	0.0259339	Dhx58	http://amigo.geneontology.org/amigo/term/GO:0032480	Biological process
cellular response to lipoteichoic acid	GO:0071223	1	10	0.00774189	0.0259339	Trem2	http://amigo.geneontology.org/amigo/term/GO:0071223	Biological process
sexual reproduction	GO:0019953	1	10	0.00774189	0.0259339	Hexa	http://amigo.geneontology.org/amigo/term/GO:0019953	Biological process
lysosomal lumen acidification	GO:0007042	1	10	0.00774189	0.0259339	Cln3	http://amigo.geneontology.org/amigo/term/GO:0007042	Biological process
positive regulation of cGMP-mediated signaling	GO:0010753	1	10	0.00774189	0.0259339	Nppb	http://amigo.geneontology.org/amigo/term/GO:0010753	Biological process
negative regulation of growth	GO:0045926	1	10	0.00774189	0.0259339	Ing4	http://amigo.geneontology.org/amigo/term/GO:0045926	Biological process
protein import into peroxisome matrix	GO:0016558	1	10	0.00774189	0.0259339	Pex7	http://amigo.geneontology.org/amigo/term/GO:0016558	Biological process
nitric oxide biosynthetic process	GO:0006809	1	10	0.00774189	0.0259339	Cyp1b1	http://amigo.geneontology.org/amigo/term/GO:0006809	Biological process
toxin metabolic process	GO:0009404	1	10	0.00774189	0.0259339	Cyp1b1	http://amigo.geneontology.org/amigo/term/GO:0009404	Biological process
regulation of epithelial cell differentiation	GO:0030856	1	10	0.00774189	0.0259339	Xdh	http://amigo.geneontology.org/amigo/term/GO:0030856	Biological process
negative regulation of nitric-oxide synthase activity	GO:0051001	1	10	0.00774189	0.0259339	Gla	http://amigo.geneontology.org/amigo/term/GO:0051001	Biological process
negative regulation of natural killer cell mediated cytotoxicity	GO:0045953	1	10	0.00774189	0.0259339	H2-T23	http://amigo.geneontology.org/amigo/term/GO:0045953	Biological process
dendritic cell differentiation	GO:0097028	1	11	0.0087886	0.0282582	Trem2	http://amigo.geneontology.org/amigo/term/GO:0097028	Biological process
doxorubicin metabolic process	GO:0044598	1	11	0.0087886	0.0282582	Akr1b8	http://amigo.geneontology.org/amigo/term/GO:0044598	Biological process
daunorubicin metabolic process	GO:0044597	1	11	0.0087886	0.0282582	Akr1b8	http://amigo.geneontology.org/amigo/term/GO:0044597	Biological process
phosphatidylcholine catabolic process	GO:0034638	1	11	0.0087886	0.0282582	Enpp2	http://amigo.geneontology.org/amigo/term/GO:0034638	Biological process
leukotriene metabolic process	GO:0006691	1	11	0.0087886	0.0282582	Mgst2	http://amigo.geneontology.org/amigo/term/GO:0006691	Biological process
exocytosis	GO:0006887	2	110	0.00948458	0.0295299	Exoc3l4|Sytl1	http://amigo.geneontology.org/amigo/term/GO:0006887	Biological process
cellular response to DNA damage stimulus	GO:0006974	4	488	0.0100301	0.0303673	Fancg|Uba7|Nhej1|Pttg1	http://amigo.geneontology.org/amigo/term/GO:0006974	Biological process
response to organonitrogen compound	GO:0010243	1	12	0.0101692	0.0305771	Mgst1	http://amigo.geneontology.org/amigo/term/GO:0010243	Biological process
regulation of protein processing	GO:0070613	1	12	0.0101692	0.0305771	Cln3	http://amigo.geneontology.org/amigo/term/GO:0070613	Biological process
mitotic sister chromatid cohesion	GO:0007064	1	12	0.0101692	0.0305771	Pttg1	http://amigo.geneontology.org/amigo/term/GO:0007064	Biological process
cGMP biosynthetic process	GO:0006182	1	12	0.0101692	0.0305771	Nppb	http://amigo.geneontology.org/amigo/term/GO:0006182	Biological process
DNA damage response, signal transduction by p53 class mediator resulting in transcription of p21 class mediator	GO:0006978	1	12	0.0101692	0.0305771	Ing4	http://amigo.geneontology.org/amigo/term/GO:0006978	Biological process
positive regulation of ATP biosynthetic process	GO:2001171	1	12	0.0101692	0.0305771	Trem2	http://amigo.geneontology.org/amigo/term/GO:2001171	Biological process
collagen-activated tyrosine kinase receptor signaling pathway	GO:0038063	1	12	0.0101692	0.0305771	Col4a6	http://amigo.geneontology.org/amigo/term/GO:0038063	Biological process
glycosaminoglycan biosynthetic process	GO:0006024	1	12	0.0101692	0.0305771	Hexa	http://amigo.geneontology.org/amigo/term/GO:0006024	Biological process
response to interferon-beta	GO:0035456	1	12	0.0101692	0.0305771	Xaf1	http://amigo.geneontology.org/amigo/term/GO:0035456	Biological process
receptor guanylyl cyclase signaling pathway	GO:0007168	1	12	0.0101692	0.0305771	Nppb	http://amigo.geneontology.org/amigo/term/GO:0007168	Biological process
tetrahydrofolate interconversion	GO:0035999	1	12	0.0101692	0.0305771	Mthfsl	http://amigo.geneontology.org/amigo/term/GO:0035999	Biological process
response to molecule of bacterial origin	GO:0002237	1	12	0.0101692	0.0305771	Tap2	http://amigo.geneontology.org/amigo/term/GO:0002237	Biological process
positive regulation of peptidyl-tyrosine phosphorylation	GO:0050731	2	115	0.0107735	0.0319928	Enpp2|Trem2	http://amigo.geneontology.org/amigo/term/GO:0050731	Biological process
leukotriene biosynthetic process	GO:0019370	1	13	0.0113866	0.0328905	Mgst2	http://amigo.geneontology.org/amigo/term/GO:0019370	Biological process
cell morphogenesis involved in neuron differentiation	GO:0048667	1	13	0.0113866	0.0328905	Hexa	http://amigo.geneontology.org/amigo/term/GO:0048667	Biological process
protein modification by small protein conjugation	GO:0032446	1	13	0.0113866	0.0328905	Uba7	http://amigo.geneontology.org/amigo/term/GO:0032446	Biological process
regulation of interleukin-6 production	GO:0032675	1	13	0.0113866	0.0328905	Trem2	http://amigo.geneontology.org/amigo/term/GO:0032675	Biological process
positive regulation of urine volume	GO:0035810	1	13	0.0113866	0.0328905	Nppb	http://amigo.geneontology.org/amigo/term/GO:0035810	Biological process
regulation of fibroblast migration	GO:0010762	1	13	0.0113866	0.0328905	Cln3	http://amigo.geneontology.org/amigo/term/GO:0010762	Biological process
mitotic cell cycle	GO:0000278	2	118	0.0117313	0.0335081	Cenpw|Tubb4b	http://amigo.geneontology.org/amigo/term/GO:0000278	Biological process
positive regulation of renal sodium excretion	GO:0035815	1	14	0.0129447	0.0351985	Nppb	http://amigo.geneontology.org/amigo/term/GO:0035815	Biological process
amyloid-beta clearance	GO:0097242	1	14	0.0129447	0.0351985	Trem2	http://amigo.geneontology.org/amigo/term/GO:0097242	Biological process
cellular response to cholesterol	GO:0071397	1	14	0.0129447	0.0351985	Inhbb	http://amigo.geneontology.org/amigo/term/GO:0071397	Biological process
estrogen metabolic process	GO:0008210	1	14	0.0129447	0.0351985	Cyp1b1	http://amigo.geneontology.org/amigo/term/GO:0008210	Biological process
lymph vessel development	GO:0001945	1	14	0.0129447	0.0351985	Svep1	http://amigo.geneontology.org/amigo/term/GO:0001945	Biological process
regulation of synaptic transmission, GABAergic	GO:0032228	1	14	0.0129447	0.0351985	Cln3	http://amigo.geneontology.org/amigo/term/GO:0032228	Biological process
ionotropic glutamate receptor signaling pathway	GO:0035235	1	14	0.0129447	0.0351985	Cln3	http://amigo.geneontology.org/amigo/term/GO:0035235	Biological process
positive regulation of interleukin-13 production	GO:0032736	1	14	0.0129447	0.0351985	H2-T23	http://amigo.geneontology.org/amigo/term/GO:0032736	Biological process
positive regulation of proteasomal protein catabolic process	GO:1901800	1	14	0.0129447	0.0351985	Trem2	http://amigo.geneontology.org/amigo/term/GO:1901800	Biological process
fibrinolysis	GO:0042730	1	14	0.0129447	0.0351985	Pros1	http://amigo.geneontology.org/amigo/term/GO:0042730	Biological process
[truncated: 181 more rows]

## Sheet: W5CC-dn-Lv2
Term	ID	Input number	Background number	p-value	FDR	Input	Hyperlink	Classification
[truncated: 382 more rows]

## Sheet: W5CC-dn-Lv3
Term	ID	Input number	Background number	p-value	FDR	Input	Hyperlink	Classification
[truncated: 636 more rows]
