# Supplementary material for: RNA-Seq-Based Transcriptome Analysis of Chinese Cordyceps Aqueous Extracts Protective Effect against Adriamycin-Induced mpc5 Cell Injury
Source: Int J Mol Sci. 2024 Sep 26;25(19):10352. doi: 10.3390/ijms251910352 (PMC11476491; doi:10.3390/ijms251910352)
Supplement: Supplementary file 1 [file ijms-25-10352-s001.zip › supplementary materials/Table S8.xlsx]

## Sheet: W5CC-up-Lv1
Table S8. pathway enrichment analysis of W5CC group
Term	ID	Input number	Background number	P-Value	Input	Classification
Cellular senescence	mmu04218	4	186	0.00381433	Tgfb1|Myc|Mybl2|Serpine1	C: Cell growth and death
Adherens junction	mmu04520	2	72	0.0253684	Lef1|Tcf7l1	C: Cellular community-eukaryotes
Hippo signaling pathway	mmu04390	6	154	1.67702e-05	Tgfb1|Myc|Tcf7l1|Serpine1|Lef1|Tead1	E: Signal transduction
HIF-1 signaling pathway	mmu04066	3	114	0.00709547	Pfkfb3|Nos2|Serpine1	E: Signal transduction
Apelin signaling pathway	mmu04371	3	139	0.012003	Nos2|Serpine1|Apln	E: Signal transduction
Wnt signaling pathway	mmu04310	3	162	0.0178796	Lef1|Myc|Tcf7l1	E: Signal transduction
ErbB signaling pathway	mmu04012	2	84	0.0334578	Cblb|Myc	E: Signal transduction
TGF-beta signaling pathway	mmu04350	2	95	0.0416319	Tgfb1|Myc	E: Signal transduction
Fanconi anemia pathway	mmu03460	2	51	0.0135404	Slx4|Rmi2	G: Replication and repair
Aminoacyl-tRNA biosynthesis	mmu00970	2	66	0.0216728	Iars|Aars	G: Translation
Pathways in cancer	mmu05200	7	535	0.00231122	Tgfb1|Nos2|Fn1|Mecom|Tcf7l1|Myc|Lef1	H: Cancers: Overview
Viral carcinogenesis	mmu05203	4	231	0.0080145	Creb5|Hist1h2bg|Ranbp1|Hist1h2bc	H: Cancers: Overview
Central carbon metabolism in cancer	mmu05230	2	67	0.0222719	Myc|Slc7a5	H: Cancers: Overview
Proteoglycans in cancer	mmu05205	3	206	0.0328636	Tgfb1|Myc|Fn1	H: Cancers: Overview
Colorectal cancer	mmu05210	4	88	0.000260098	Tgfb1|Lef1|Myc|Tcf7l1	H: Cancers: Specific types
Thyroid cancer	mmu05216	3	37	0.000324497	Lef1|Myc|Tcf7l1	H: Cancers: Specific types
Endometrial cancer	mmu05213	3	58	0.00112342	Lef1|Myc|Tcf7l1	H: Cancers: Specific types
Gastric cancer	mmu05226	4	150	0.00179045	Tgfb1|Lef1|Myc|Tcf7l1	H: Cancers: Specific types
Acute myeloid leukemia	mmu05221	3	69	0.00181282	Lef1|Myc|Tcf7l1	H: Cancers: Specific types
Chronic myeloid leukemia	mmu05220	3	76	0.00236343	Mecom|Tgfb1|Myc	H: Cancers: Specific types
Hepatocellular carcinoma	mmu05225	4	171	0.00284381	Tgfb1|Lef1|Myc|Tcf7l1	H: Cancers: Specific types
Small cell lung cancer	mmu05222	3	92	0.00398038	Nos2|Myc|Fn1	H: Cancers: Specific types
Prostate cancer	mmu05215	3	97	0.00459439	Creb5|Lef1|Tcf7l1	H: Cancers: Specific types
Breast cancer	mmu05224	3	147	0.0138964	Lef1|Myc|Tcf7l1	H: Cancers: Specific types
Basal cell carcinoma	mmu05217	2	63	0.019917	Lef1|Tcf7l1	H: Cancers: Specific types
Arrhythmogenic right ventricular cardiomyopathy (ARVC)	mmu05412	2	77	0.028629	Lef1|Tcf7l1	H: Cardiovascular diseases
Antifolate resistance	mmu01523	2	30	0.0051002	Gart|Shmt2	H: Drug resistance: Antineoplastic
AGE-RAGE signaling pathway in diabetic complications	mmu04933	3	101	0.00512463	Tgfb1|Serpine1|Fn1	H: Endocrine and metabolic diseases
Cushing syndrome	mmu04934	3	159	0.0170374	Creb5|Lef1|Tcf7l1	H: Endocrine and metabolic diseases
Rheumatoid arthritis	mmu05323	2	84	0.0334578	Il11|Tgfb1	H: Immune diseases
Chagas disease (American trypanosomiasis)	mmu05142	3	103	0.00540298	Tgfb1|Nos2|Serpine1	H: Infectious diseases: Parasitic
Amoebiasis	mmu05146	3	103	0.00540298	Tgfb1|Nos2|Fn1	H: Infectious diseases: Parasitic
Leishmaniasis	mmu05140	2	67	0.0222719	Tgfb1|Nos2	H: Infectious diseases: Parasitic
Human T-cell leukemia virus 1 infection	mmu05166	4	246	0.00989928	Tgfb1|Creb5|Ranbp1|Myc	H: Infectious diseases: Viral
Hepatitis B	mmu05161	3	163	0.0181654	Tgfb1|Creb5|Myc	H: Infectious diseases: Viral
Alcoholism	mmu05034	3	199	0.0301508	Creb5|Hist1h2bg|Hist1h2bc	H: Substance dependence
Arginine and proline metabolism	mmu00330	2	50	0.0130576	Nos2|Pycr1	M: Amino acid metabolism
Biosynthesis of amino acids	mmu01230	3	78	0.00253768	Pycr1|Shmt2|Asns	M: Global
Metabolic pathways	mmu01100	12	1494	0.00450896	St3gal1|Mthfd2|Pfkfb3|Nos2|Asns|Gart|Pnpla2|Glce|Pycr1|Chac1|Shmt2|Alpl	M: Global
Glycosaminoglycan biosynthesis - keratan sulfate	mmu00533	1	14	0.0487563	St3gal1	M: Glycan biosynthesis and metabolism
One carbon pool by folate	mmu00670	4	19	9.84123e-07	Aldh1l2|Gart|Mthfd2|Shmt2	M: Metabolism of cofactors and vitamins
Relaxin signaling pathway	mmu04926	3	131	0.0102681	Tgfb1|Creb5|Nos2	O: Endocrine system
Melanogenesis	mmu04916	2	100	0.0455702	Lef1|Tcf7l1	O: Endocrine system

## Sheet: W5CC-up-Lv2
Term	ID	Input number	Background number	P-Value	Input	Classification
Cellular senescence	mmu04218	6	186	0.00147947	Tgfb1|Ccne1|Rela|Myc|Mybl2|Serpine1	C: Cell growth and death
p53 signaling pathway	mmu04115	3	71	0.0117475	Ccne1|Serpine1|Cycs	C: Cell growth and death
Apoptosis	mmu04210	4	136	0.0123844	Atf4|Rela|Cycs|Fadd	C: Cell growth and death
Apoptosis - multiple species	mmu04215	2	32	0.0196825	Cycs|Fadd	C: Cell growth and death
Cell cycle	mmu04110	3	123	0.0465123	Tgfb1|Myc|Ccne1	C: Cell growth and death
Adherens junction	mmu04520	6	72	1.07555e-05	Igf1r|Pvr|Wasf1|Tcf7l1|Lef1|Csnk2a2	C: Cellular community-eukaryotes
Signaling pathways regulating pluripotency of stem cells	mmu04550	4	138	0.0129885	Igf1r|Pcgf2|Myc|Skil	C: Cellular community-eukaryotes
Focal adhesion	mmu04510	4	199	0.0409303	Igf1r|Col4a1|Sos1|Fn1	C: Cellular community-eukaryotes
Mitophagy - animal	mmu04137	3	63	0.00860459	Atf4|Rela|Csnk2a2	C: Transport and catabolism
PI3K-Akt signaling pathway	mmu04151	10	358	0.000134965	Tgfa|Igf1r|Sos1|Fn1|Creb5|Ccne1|Col4a1|Atf4|Myc|Rela	E: Signal transduction
Hippo signaling pathway	mmu04390	6	154	0.000576453	Tgfb1|Myc|Tcf7l1|Serpine1|Lef1|Tead1	E: Signal transduction
MAPK signaling pathway	mmu04010	8	294	0.000741326	Tgfa|Tgfb1|Igf1r|Sos1|Mecom|Atf4|Myc|Rela	E: Signal transduction
TNF signaling pathway	mmu04668	5	113	0.000964474	Atf4|Creb5|Rela|Icam1|Fadd	E: Signal transduction
HIF-1 signaling pathway	mmu04066	5	114	0.00100164	Rela|Pfkfb3|Nos2|Serpine1|Igf1r	E: Signal transduction
ErbB signaling pathway	mmu04012	4	84	0.00242993	Tgfa|Cblb|Myc|Sos1	E: Signal transduction
Wnt signaling pathway	mmu04310	5	162	0.00437624	Lef1|Ctnnbip1|Myc|Tcf7l1|Csnk2a2	E: Signal transduction
AMPK signaling pathway	mmu04152	4	126	0.00963472	Tbc1d1|Pfkfb3|Creb5|Igf1r	E: Signal transduction
Apelin signaling pathway	mmu04371	4	139	0.0132974	Acta2|Nos2|Serpine1|Apln	E: Signal transduction
Jak-STAT signaling pathway	mmu04630	4	165	0.0230181	Il11|Myc|Sos1|Socs2	E: Signal transduction
NF-kappa B signaling pathway	mmu04064	3	109	0.0347058	Rela|Csnk2a2|Icam1	E: Signal transduction
Cytokine-cytokine receptor interaction	mmu04060	5	296	0.0436654	Il11|Ppbp|Ackr3|Tgfb1|Relt	E: Signaling molecules and interaction
Protein processing in endoplasmic reticulum	mmu04141	5	163	0.00448765	Atf4|Rrbp1|Rad23b|Herpud1|Ube2d1	G: Folding, sorting and degradation
Fanconi anemia pathway	mmu03460	2	51	0.0447108	Slx4|Rmi2	G: Replication and repair
RNA transport	mmu03013	5	167	0.00495355	Smn1|Eif3b|Eif3c|Xpot|Eif2s2	G: Translation
Aminoacyl-tRNA biosynthesis	mmu00970	3	66	0.00971645	Eprs|Iars|Aars	G: Translation
Pathways in cancer	mmu05200	16	535	5.7825e-07	Tgfa|Rara|Nos2|Sos1|Fn1|Tgfb1|Mecom|Ccne1|Tcf7l1|Cycs|Igf1r|Col4a1|Fadd|Lef1|Myc|Rela	H: Cancers: Overview
Viral carcinogenesis	mmu05203	8	231	0.000156256	Creb5|Ccne1|Hist1h2bg|Hist1h2bc|Atf4|Rela|Ranbp1|Rbpj	H: Cancers: Overview
Transcriptional misregulation in cancer	mmu05202	6	183	0.0013656	Rara|Igf1r|Bmp2k|Klf3|Myc|Rela	H: Cancers: Overview
Proteoglycans in cancer	mmu05205	5	206	0.0114242	Tgfb1|Igf1r|Myc|Sos1|Fn1	H: Cancers: Overview
Prostate cancer	mmu05215	9	97	2.76435e-08	Tgfa|Igf1r|Sos1|Creb5|Ccne1|Tcf7l1|Atf4|Lef1|Rela	H: Cancers: Specific types
Colorectal cancer	mmu05210	7	88	2.61018e-06	Tgfa|Tgfb1|Sos1|Tcf7l1|Cycs|Lef1|Myc	H: Cancers: Specific types
Small cell lung cancer	mmu05222	7	92	3.44173e-06	Nos2|Fn1|Ccne1|Cycs|Col4a1|Myc|Rela	H: Cancers: Specific types
Acute myeloid leukemia	mmu05221	6	69	8.56659e-06	Rara|Myc|Sos1|Tcf7l1|Rela|Lef1	H: Cancers: Specific types
Hepatocellular carcinoma	mmu05225	8	171	2.05607e-05	Tgfa|Tgfb1|Igf1r|Phf10|Sos1|Tcf7l1|Lef1|Myc	H: Cancers: Specific types
Chronic myeloid leukemia	mmu05220	5	76	0.000170739	Mecom|Tgfb1|Myc|Rela|Sos1	H: Cancers: Specific types
Gastric cancer	mmu05226	6	150	0.000504459	Tgfb1|Sos1|Ccne1|Tcf7l1|Lef1|Myc	H: Cancers: Specific types
Endometrial cancer	mmu05213	4	58	0.0006609	Lef1|Myc|Tcf7l1|Sos1	H: Cancers: Specific types
Thyroid cancer	mmu05216	3	37	0.00209605	Lef1|Myc|Tcf7l1	H: Cancers: Specific types
Breast cancer	mmu05224	5	147	0.00293236	Myc|Igf1r|Lef1|Tcf7l1|Sos1	H: Cancers: Specific types
Renal cell carcinoma	mmu05211	3	68	0.010502	Tgfa|Tgfb1|Sos1	H: Cancers: Specific types
Pancreatic cancer	mmu05212	3	75	0.0135349	Tgfa|Tgfb1|Rela	H: Cancers: Specific types
Glioma	mmu05214	3	75	0.0135349	Tgfa|Igf1r|Sos1	H: Cancers: Specific types
Arrhythmogenic right ventricular cardiomyopathy (ARVC)	mmu05412	3	77	0.0144834	Lef1|Cdh2|Tcf7l1	H: Cardiovascular diseases
Antifolate resistance	mmu01523	3	30	0.00119591	Gart|Rela|Shmt2	H: Drug resistance: Antineoplastic
Platinum drug resistance	mmu01524	3	77	0.0144834	Atp7a|Cycs|Fadd	H: Drug resistance: Antineoplastic
EGFR tyrosine kinase inhibitor resistance	mmu01521	3	80	0.0159751	Tgfa|Igf1r|Sos1	H: Drug resistance: Antineoplastic
AGE-RAGE signaling pathway in diabetic complications	mmu04933	6	101	6.49405e-05	Tgfb1|Col4a1|Fn1|Icam1|Rela|Serpine1	H: Endocrine and metabolic diseases
Cushing syndrome	mmu04934	6	159	0.000677387	Creb5|Ccne1|Tcf7l1|Sf1|Atf4|Lef1	H: Endocrine and metabolic diseases
Insulin resistance	mmu04931	4	110	0.00612026	Slc27a4|Creb5|Rela|Trib3	H: Endocrine and metabolic diseases
Non-alcoholic fatty liver disease (NAFLD)	mmu04932	4	151	0.017373	Atf4|Rela|Cycs|Tgfb1	H: Endocrine and metabolic diseases
Rheumatoid arthritis	mmu05323	3	84	0.0180936	Il11|Icam1|Tgfb1	H: Immune diseases
Tuberculosis	mmu05152	5	178	0.00641022	Tgfb1|Nos2|Rela|Cycs|Fadd	H: Infectious diseases: Bacterial
Salmonella infection	mmu05132	3	78	0.0149714	Nos2|Wasf1|Rela	H: Infectious diseases: Bacterial
Chagas disease (American trypanosomiasis)	mmu05142	5	103	0.000646725	Tgfb1|Nos2|Serpine1|Rela|Fadd	H: Infectious diseases: Parasitic
Amoebiasis	mmu05146	5	103	0.000646725	Rela|Tgfb1|Nos2|Col4a1|Fn1	H: Infectious diseases: Parasitic
Toxoplasmosis	mmu05145	4	108	0.00575253	Tgfb1|Nos2|Rela|Cycs	H: Infectious diseases: Parasitic
Leishmaniasis	mmu05140	3	67	0.0101048	Tgfb1|Nos2|Rela	H: Infectious diseases: Parasitic
Hepatitis B	mmu05161	9	163	1.71952e-06	Tgfb1|Sos1|Creb5|Ccne1|Cycs|Fadd|Atf4|Myc|Rela	H: Infectious diseases: Viral
Epstein-Barr virus infection	mmu05169	8	230	0.000151844	Rbpj|Ccne1|Cycs|Icam1|Fadd|Myc|Adrm1|Rela	H: Infectious diseases: Viral
Human T-cell leukemia virus 1 infection	mmu05166	8	246	0.000236163	Tgfb1|Creb5|Ccne1|Icam1|Atf4|Myc|Ranbp1|Rela	H: Infectious diseases: Viral
Measles	mmu05162	6	144	0.000409804	Cblb|Ccne1|Cycs|Fadd|Rela|Csnk2a2	H: Infectious diseases: Viral
Human papillomavirus infection	mmu05165	9	361	0.000645678	Fn1|Sos1|Creb5|Ccne1|Tcf7l1|Col4a1|Fadd|Rela|Rbpj	H: Infectious diseases: Viral
Human cytomegalovirus infection	mmu05163	7	256	0.00153435	Sos1|Creb5|Cycs|Fadd|Atf4|Myc|Rela	H: Infectious diseases: Viral
Hepatitis C	mmu05160	5	160	0.00415935	Rela|Myc|Sos1|Cycs|Fadd	H: Infectious diseases: Viral
Kaposi sarcoma-associated herpesvirus infection	mmu05167	5	217	0.0139691	Rela|Myc|Icam1|Cycs|Fadd	H: Infectious diseases: Viral
Influenza A	mmu05164	4	164	0.0225822	Rela|Icam1|Cycs|Fadd	H: Infectious diseases: Viral
Cocaine addiction	mmu05030	3	48	0.00419766	Atf4|Creb5|Rela	H: Substance dependence
Alcoholism	mmu05034	5	199	0.00998091	Atf4|Creb5|Hist1h2bg|Sos1|Hist1h2bc	H: Substance dependence
Arginine and proline metabolism	mmu00330	4	50	0.00038982	Aldh18a1|P4ha1|Nos2|Pycr1	M: Amino acid metabolism
Metabolic pathways	mmu01100	20	1494	0.00170803	Pank1|Entpd6|St3gal1|Mthfd2|Hsd17b7|Pgm1|Pfkfb3|Uck2|Nos2|Shmt2|Gart|Pnpla2|Asns|P4ha1|Pycr1|Glce|Eprs|Chac1|Aldh18a1|Alpl	M: Global
Biosynthesis of amino acids	mmu01230	4	78	0.00187727	Asns|Aldh18a1|Shmt2|Pycr1	M: Global
One carbon pool by folate	mmu00670	4	19	1.27341e-05	Aldh1l2|Gart|Mthfd2|Shmt2	M: Metabolism of cofactors and vitamins
Longevity regulating pathway	mmu04211	4	90	0.00308529	Atf4|Creb5|Igf1r|Rela	O: Aging
Relaxin signaling pathway	mmu04926	8	131	3.22435e-06	Acta2|Tgfb1|Nos2|Sos1|Creb5|Col4a1|Atf4|Rela	O: Endocrine system
Estrogen signaling pathway	mmu04915	5	134	0.00199109	Tgfa|Atf4|Creb5|Sos1|Rara	O: Endocrine system
Cortisol synthesis and secretion	mmu04927	3	69	0.0109082	Atf4|Creb5|Sf1	O: Endocrine system
Prolactin signaling pathway	mmu04917	3	72	0.0121807	Rela|Sos1|Socs2	O: Endocrine system
IL-17 signaling pathway	mmu04657	3	91	0.0221591	Rela|Mapk6|Fadd	O: Immune system
Th17 cell differentiation	mmu04659	3	102	0.0294699	Rara|Tgfb1|Rela	O: Immune system
T cell receptor signaling pathway	mmu04660	3	103	0.0301903	Cblb|Rela|Sos1	O: Immune system
Neurotrophin signaling pathway	mmu04722	3	121	0.0447185	Atf4|Rela|Sos1	O: Nervous system

## Sheet: W5CC-up-Lv3
Term	ID	Input number	Background number	P-Value	Input	Classification
Cellular senescence	mmu04218	11	186	0.000326463	Tgfb1|Ccne1|Trp53|Ccnd2|Zfp36l2|Smad3|Rela|Myc|Mybl2|Serpine1|Nfatc1	C: Cell growth and death
p53 signaling pathway	mmu04115	5	71	0.00713083	Ccne1|Ccnd2|Serpine1|Cycs|Trp53	C: Cell growth and death
Apoptosis	mmu04210	7	136	0.00786562	Ddit3|Trp53|Cycs|Ctsz|Fadd|Atf4|Rela	C: Cell growth and death
Cell cycle	mmu04110	6	123	0.0169167	Tgfb1|Ccne1|Trp53|Ccnd2|Smad3|Myc	C: Cell growth and death
Regulation of actin cytoskeleton	mmu04810	11	217	0.0010966	Fn1|Wasf1|Diaph2|Pip5k1b|Myh9|Gng12|Stk4|Git1|Apc|Sos1|Itgb4	C: Cell motility
Adherens junction	mmu04520	8	72	3.9645e-05	Igf1r|Pvr|Wasf1|Tcf7l1|Smad3|Tjp1|Lef1|Csnk2a2	C: Cellular community-eukaryotes
Focal adhesion	mmu04510	9	199	0.00612835	Igf1r|Itgb4|Sos1|Comp|Ccnd2|Fn1|Vegfa|Col4a1|Stk4	C: Cellular community-eukaryotes
Signaling pathways regulating pluripotency of stem cells	mmu04550	7	138	0.00845863	Igf1r|Pcgf2|Smad3|Dusp9|Skil|Apc|Myc	C: Cellular community-eukaryotes
Endocytosis	mmu04144	15	270	5.65509e-05	Tsg101|Smap1|Rab11fip1|Smurf2|Igf1r|Cblb|Eea1|Pip5k1b|Vps26b|Acap1|Smad3|Smap2|Agap1|Git1|Sh3kbp1	C: Transport and catabolism
Mitophagy - animal	mmu04137	4	63	0.021634	Atf4|Rela|Csnk2a2|Trp53	C: Transport and catabolism
MAPK signaling pathway	mmu04010	18	294	2.99805e-06	Tgfa|Tgfb1|Igf1r|Ddit3|Srf|Sos1|Trp53|Mecom|Vegfa|Nfatc1|Gng12|Dusp9|Mapt|Cacng1|Atf4|Myc|Dusp10|Rela	E: Signal transduction
PI3K-Akt signaling pathway	mmu04151	18	358	3.7134e-05	Tgfa|Igf1r|Ccne1|Itgb4|Sos1|Trp53|Comp|Creb5|Ccnd2|Gng12|Epo|Vegfa|Col4a1|Atf4|Myc|Myb|Fn1|Rela	E: Signal transduction
Wnt signaling pathway	mmu04310	10	162	0.000439237	Nfatc1|Trp53|Ccnd2|Tcf7l1|Csnk2a2|Ctnnbip1|Apc|Myc|Smad3|Lef1	E: Signal transduction
TNF signaling pathway	mmu04668	8	113	0.000700611	Ptgs2|Tab3|Creb5|Csf2|Icam1|Fadd|Atf4|Rela	E: Signal transduction
HIF-1 signaling pathway	mmu04066	8	114	0.00073959	Nos2|Pfkfb3|Igf1r|Slc2a1|Epo|Vegfa|Rela|Serpine1	E: Signal transduction
Hippo signaling pathway	mmu04390	9	154	0.0012062	Tgfb1|Lef1|Ccnd2|Tcf7l1|Serpine1|Apc|Tead1|Smad3|Myc	E: Signal transduction
NF-kappa B signaling pathway	mmu04064	6	109	0.0100415	Ptgs2|Tirap|Tab3|Icam1|Rela|Csnk2a2	E: Signal transduction
ErbB signaling pathway	mmu04012	5	84	0.0135751	Tgfa|Cblb|Myc|Stk4|Sos1	E: Signal transduction
Jak-STAT signaling pathway	mmu04630	7	165	0.0200056	Sos1|Socs2|Il11|Ccnd2|Csf2|Epo|Myc	E: Signal transduction
Apelin signaling pathway	mmu04371	6	139	0.0281027	Acta2|Nos2|Gng12|Smad3|Apln|Serpine1	E: Signal transduction
Cytokine-cytokine receptor interaction	mmu04060	10	296	0.0246949	Tnfsf12|Tgfb1|Il11|Tnfrsf21|Csf2|Relt|Epo|Ppbp|Tnfrsf9|Ackr3	E: Signaling molecules and interaction
Protein processing in endoplasmic reticulum	mmu04141	10	163	0.000459722	Ero1l|Ddit3|Rad23b|Dnajc1|Ube2d1|Ppp1r15a|Herpud1|Atf4|Rrbp1|Wfs1	G: Folding, sorting and degradation
Spliceosome	mmu03040	6	133	0.023459	Prpf38b|Tcerg1|Usp39|Cherp|Sf3a2|Tra2a	G: Transcription
RNA transport	mmu03013	9	167	0.00204599	Smn1|Xpot|Srrm1|Pabpc1|Eif3b|Eif3c|Pop5|Eif3a|Eif2s2	G: Translation
Transcriptional misregulation in cancer	mmu05202	19	183	6.73687e-10	Rara|Igf1r|Ddit3|Etv4|Trp53|Etv6|Ccnd2|Bmp2k|Csf2|Mllt1|Hist1h3c|Runx1|Klf3|Hist1h3g|Hist1h3d|Ccnt1|Myc|Hist1h3i|Rela	H: Cancers: Overview
Pathways in cancer	mmu05200	26	535	1.36655e-06	Rara|Nos2|Fn1|Ccnd2|Runx1|Vegfa|Fadd|Lef1|Rela|Tgfb1|Igf1r|Sos1|Mecom|Cycs|Smad3|Col4a1|Tgfa|Trp53|Ccne1|Tcf7l1|Slc2a1|Epo|Ptgs2|Gng12|Apc|Myc	H: Cancers: Overview
Viral carcinogenesis	mmu05203	12	231	0.000540237	Ccne1|Srf|Trp53|Hist1h4k|Creb5|Ccnd2|Hist1h2bg|Hist1h2bc|Atf4|Rela|Ranbp1|Rbpj	H: Cancers: Overview
Central carbon metabolism in cancer	mmu05230	6	67	0.0010555	Trp53|Slc7a5|Slc2a1|Slc1a5|Myc|Gls2	H: Cancers: Overview
MicroRNAs in cancer	mmu05206	10	282	0.0185811	Ptgs2|Ccne1|Sos1|Trp53|Ccnd2|Vegfa|Apc|Myc|Gls2|Zeb2	H: Cancers: Overview
Colorectal cancer	mmu05210	10	88	3.63256e-06	Tgfa|Tgfb1|Sos1|Trp53|Tcf7l1|Cycs|Smad3|Apc|Myc|Lef1	H: Cancers: Specific types
Prostate cancer	mmu05215	10	97	8.02784e-06	Tgfa|Igf1r|Sos1|Trp53|Creb5|Ccne1|Tcf7l1|Atf4|Lef1|Rela	H: Cancers: Specific types
Hepatocellular carcinoma	mmu05225	13	171	8.29953e-06	Tgfa|Tgfb1|Igf1r|Dpf1|Phf10|Sos1|Trp53|Tcf7l1|Smad3|Apc|Myc|Brd7|Lef1	H: Cancers: Specific types
Acute myeloid leukemia	mmu05221	8	69	2.99945e-05	Rara|Sos1|Lef1|Tcf7l1|Csf2|Runx1|Rela|Myc	H: Cancers: Specific types
Small cell lung cancer	mmu05222	9	92	3.32899e-05	Ptgs2|Nos2|Fn1|Trp53|Ccne1|Cycs|Col4a1|Myc|Rela	H: Cancers: Specific types
Chronic myeloid leukemia	mmu05220	8	76	5.64239e-05	Tgfb1|Sos1|Trp53|Mecom|Smad3|Runx1|Myc|Rela	H: Cancers: Specific types
Gastric cancer	mmu05226	10	150	0.000246927	Tgfb1|Cdh17|Sos1|Trp53|Ccne1|Tcf7l1|Smad3|Apc|Myc|Lef1	H: Cancers: Specific types
Endometrial cancer	mmu05213	6	58	0.000523817	Sos1|Trp53|Tcf7l1|Apc|Myc|Lef1	H: Cancers: Specific types
Renal cell carcinoma	mmu05211	6	68	0.00113352	Tgfa|Tgfb1|Sos1|Slc2a1|Vegfa|Stk4	H: Cancers: Specific types
Pancreatic cancer	mmu05212	6	75	0.00181021	Tgfa|Tgfb1|Trp53|Smad3|Vegfa|Rela	H: Cancers: Specific types
Thyroid cancer	mmu05216	4	37	0.00393508	Tcf7l1|Myc|Lef1|Trp53	H: Cancers: Specific types
Breast cancer	mmu05224	7	147	0.0115399	Igf1r|Sos1|Trp53|Tcf7l1|Apc|Myc|Lef1	H: Cancers: Specific types
Basal cell carcinoma	mmu05217	4	63	0.021634	Apc|Lef1|Tcf7l1|Trp53	H: Cancers: Specific types
Bladder cancer	mmu05219	3	41	0.0322263	Myc|Vegfa|Trp53	H: Cancers: Specific types
Glioma	mmu05214	4	75	0.0366542	Tgfa|Igf1r|Sos1|Trp53	H: Cancers: Specific types
Arrhythmogenic right ventricular cardiomyopathy (ARVC)	mmu05412	5	77	0.00975507	Cacng1|Lef1|Cdh2|Itgb4|Tcf7l1	H: Cardiovascular diseases
Antifolate resistance	mmu01523	3	30	0.0150704	Gart|Shmt2|Rela	H: Drug resistance: Antineoplastic
Platinum drug resistance	mmu01524	4	77	0.0396176	Trp53|Atp7a|Cycs|Fadd	H: Drug resistance: Antineoplastic
EGFR tyrosine kinase inhibitor resistance	mmu01521	4	80	0.0443113	Tgfa|Igf1r|Vegfa|Sos1	H: Drug resistance: Antineoplastic
AGE-RAGE signaling pathway in diabetic complications	mmu04933	9	101	6.52985e-05	Tgfb1|Icam1|Fn1|Nfatc1|Smad3|Vegfa|Col4a1|Rela|Serpine1	H: Endocrine and metabolic diseases
Cushing syndrome	mmu04934	7	159	0.0168139	Creb5|Ccne1|Tcf7l1|Sf1|Apc|Atf4|Lef1	H: Endocrine and metabolic diseases
Insulin resistance	mmu04931	5	110	0.0361489	Slc27a4|Creb5|Rela|Slc2a1|Trib3	H: Endocrine and metabolic diseases
Inflammatory bowel disease (IBD)	mmu05321	5	59	0.00343207	Tgfb1|Rela|Nfatc1|Rora|Smad3	H: Immune diseases
Systemic lupus erythematosus	mmu05322	7	143	0.0100842	Hist1h4k|Hist1h3c|Hist1h2bg|Hist1h3g|Hist1h3d|Hist1h2bc|Hist1h3i	H: Immune diseases
Rheumatoid arthritis	mmu05323	5	84	0.0135751	Il11|Vegfa|Csf2|Icam1|Tgfb1	H: Immune diseases
Tuberculosis	mmu05152	8	178	0.00982383	Tgfb1|Nos2|Cebpg|Tirap|Eea1|Cycs|Fadd|Rela	H: Infectious diseases: Bacterial
Salmonella infection	mmu05132	5	78	0.010249	Rela|Nos2|Tjp1|Wasf1|Csf2	H: Infectious diseases: Bacterial
Chagas disease (American trypanosomiasis)	mmu05142	6	103	0.00781634	Tgfb1|Nos2|Smad3|Fadd|Rela|Serpine1	H: Infectious diseases: Parasitic
Amoebiasis	mmu05146	6	103	0.00781634	Tgfb1|Nos2|Fn1|Csf2|Col4a1|Rela	H: Infectious diseases: Parasitic
Leishmaniasis	mmu05140	4	67	0.0261201	Ptgs2|Nos2|Rela|Tgfb1	H: Infectious diseases: Parasitic
Hepatitis B	mmu05161	13	163	5.11741e-06	Tgfb1|Ccne1|Sos1|Trp53|Creb5|Tirap|Cycs|Smad3|Fadd|Atf4|Myc|Rela|Nfatc1	H: Infectious diseases: Viral
Human T-cell leukemia virus 1 infection	mmu05166	15	246	2.0607e-05	Tgfb1|Ccne1|Srf|Trp53|Creb5|Ccnd2|Slc2a1|Smad3|Csf2|Icam1|Atf4|Myc|Ranbp1|Rela|Nfatc1	H: Infectious diseases: Viral
Human papillomavirus infection	mmu05165	18	361	4.11594e-05	Ptgs2|Ccne1|Itgb4|Sos1|Trp53|Comp|Creb5|Ccnd2|Tcf7l1|Fn1|Fadd|Col4a1|Apc|Vegfa|Rfng|Hes2|Rbpj|Rela	H: Infectious diseases: Viral
Kaposi sarcoma-associated herpesvirus infection	mmu05167	11	217	0.0010966	Ptgs2|Cycs|Trp53|Csf2|Vegfa|Gng12|Icam1|Fadd|Myc|Rela|Nfatc1	H: Infectious diseases: Viral
Human cytomegalovirus infection	mmu05163	12	256	0.00126227	Ptgs2|Sos1|Trp53|Creb5|Gng12|Vegfa|Cycs|Fadd|Atf4|Myc|Rela|Nfatc1	H: Infectious diseases: Viral
Measles	mmu05162	8	144	0.00298997	Cblb|Ccne1|Trp53|Ccnd2|Cycs|Fadd|Rela|Csnk2a2	H: Infectious diseases: Viral
Epstein-Barr virus infection	mmu05169	10	230	0.00516106	Ccne1|Trp53|Rbpj|Ccnd2|Cycs|Icam1|Fadd|Myc|Adrm1|Rela	H: Infectious diseases: Viral
Hepatitis C	mmu05160	6	160	0.0489564	Sos1|Trp53|Cycs|Fadd|Rela|Myc	H: Infectious diseases: Viral
Alcoholism	mmu05034	12	199	0.000149558	Sos1|Hist1h4k|Creb5|Hist1h2bc|Gng12|Hist1h3c|Hist1h2bg|Hist1h3g|Hist1h3d|Slc18a2|Atf4|Hist1h3i	H: Substance dependence
Cocaine addiction	mmu05030	5	48	0.00148835	Atf4|Creb5|Rgs9|Rela|Slc18a2	H: Substance dependence
Arginine and proline metabolism	mmu00330	6	50	0.000252311	Nos2|P4ha2|P4ha1|Pycr1|Aldh18a1|Odc1	M: Amino acid metabolism
Arginine biosynthesis	mmu00220	2	19	0.0429418	Nos2|Gls2	M: Amino acid metabolism
Metabolic pathways	mmu01100	35	1494	0.0193072	Entpd6|Nos2|A3galt2|Uck2|Pgm1|Pik3c2b|Guk1|Ado|Aldh18a1|Pld4|Pip5k1b|Naprt|Hgsnat|Glce|Pycr1|Hsd17b7|Urah|Pank1|St3gal1|Asns|P4ha2|P4ha1|Mecr|Eprs|Chac1|Odc1|Alpl|Ptgs2|Mthfd2|Ptges2|Pfkfb3|Pnpla2|Gls2|Gart|Shmt2	M: Global
Biosynthesis of amino acids	mmu01230	4	78	0.041149	Aldh18a1|Pycr1|Shmt2|Asns	M: Global
Glycosphingolipid biosynthesis - globo and isoglobo series	mmu00603	2	16	0.0322696	A3galt2|St3gal1	M: Glycan biosynthesis and metabolism
One carbon pool by folate	mmu00670	4	19	0.000430548	Aldh1l2|Gart|Shmt2|Mthfd2	M: Metabolism of cofactors and vitamins
Longevity regulating pathway	mmu04211	5	90	0.0175606	Atf4|Creb5|Rela|Igf1r|Trp53	O: Aging
Axon guidance	mmu04360	7	180	0.0297805	Efnb2|Sema3c|Sema3e|Epha8|Plxna2|Stk4|Sema4g	O: Development and regeneration
Protein digestion and absorption	mmu04974	5	90	0.0175606	Slc3a2|Slc1a5|Col11a2|Col4a1|Lat2	O: Digestive system
Relaxin signaling pathway	mmu04926	11	131	1.72956e-05	Acta2|Tgfb1|Nos2|Sos1|Creb5|Gng12|Smad3|Vegfa|Col4a1|Atf4|Rela	O: Endocrine system
Estrogen signaling pathway	mmu04915	9	134	0.000474062	Tgfa|Rara|Sos1|Creb5|Krt17|Krt15|Krt14|Atf4|Krt19	O: Endocrine system
Prolactin signaling pathway	mmu04917	4	72	0.0324573	Rela|Ccnd2|Sos1|Socs2	O: Endocrine system
Th17 cell differentiation	mmu04659	7	102	0.00176748	Rara|Tgfb1|Nfatc1|Rora|Smad3|Runx1|Rela	O: Immune system
IL-17 signaling pathway	mmu04657	6	91	0.00446416	Ptgs2|Tab3|Csf2|Mapk6|Fadd|Rela	O: Immune system
T cell receptor signaling pathway	mmu04660	6	103	0.00781634	Cblb|Sos1|Nfatc1|Csf2|Stk4|Rela	O: Immune system
Neurotrophin signaling pathway	mmu04722	6	121	0.0157785	Sos1|Trp53|Prdm4|Atf4|Rela|Matk	O: Nervous system

## Sheet: W5CC-dn-Lv1 
Term	ID	Input number	Background number	P-Value	Input	Classification
Oocyte meiosis	mmu04114	2	119	0.0340194	Pttg1|Ccnb1	C: Cell growth and death
Cell cycle	mmu04110	2	123	0.036095	Pttg1|Ccnb1	C: Cell growth and death
Peroxisome	mmu04146	4	84	6.06263e-05	Slc25a17|Acaa1b|Pex7|Xdh	C: Transport and catabolism
Lysosome	mmu04142	3	124	0.00353661	Hexa|Gla|Cln3	C: Transport and catabolism
Phagosome	mmu04145	3	181	0.00983143	Tubb4b|H2-T23|Tap2	C: Transport and catabolism
ABC transporters	mmu02010	2	48	0.00640054	Tap2|Abcb4	E: Membrane transport
FoxO signaling pathway	mmu04068	2	132	0.0409379	Ccnb1|Fbxo32	E: Signal transduction
Non-homologous end-joining	mmu03450	1	13	0.0328905	Nhej1	G: Replication and repair
Chemical carcinogenesis	mmu05204	4	94	9.22235e-05	Mgst2|Ugt1a6a|Mgst1|Cyp1b1	H: Cancers: Overview
Fluid shear stress and atherosclerosis	mmu05418	2	143	0.0471679	Mgst2|Mgst1	H: Cardiovascular diseases
Platinum drug resistance	mmu01524	2	77	0.0153951	Mgst2|Mgst1	H: Drug resistance: Antineoplastic
AGE-RAGE signaling pathway in diabetic complications	mmu04933	2	101	0.0253004	Col4a6|Plcd4	H: Endocrine and metabolic diseases
Epstein-Barr virus infection	mmu05169	6	230	2.2614e-05	Tap2|Irf7|H2-T23|Oas3|Oas1a|Oas1g	H: Infectious diseases: Viral
Measles	mmu05162	4	144	0.00044746	Oas1a|Oas3|Irf7|Oas1g	H: Infectious diseases: Viral
Hepatitis C	mmu05160	4	160	0.00065803	Oas1a|Oas3|Irf7|Oas1g	H: Infectious diseases: Viral
Herpes simplex virus 1 infection	mmu05168	6	439	0.000704375	Tap2|Irf7|H2-T23|Oas3|Oas1a|Oas1g	H: Infectious diseases: Viral
Influenza A	mmu05164	4	164	0.000720025	Oas1a|Oas3|Irf7|Oas1g	H: Infectious diseases: Viral
Human immunodeficiency virus 1 infection	mmu05170	4	239	0.00278347	Ccnb1|Tap2|H2-T23|Trim12c	H: Infectious diseases: Viral
Arginine and proline metabolism	mmu00330	2	50	0.0069069	Sat1|Cndp2	M: Amino acid metabolism
Valine, leucine and isoleucine degradation	mmu00280	2	56	0.00853088	Acaa2|Acaa1b	M: Amino acid metabolism
Caffeine metabolism	mmu00232	1	6	0.0165813	Xdh	M: Biosynthesis of other secondary metabolites
Galactose metabolism	mmu00052	2	32	0.00300459	Gla|Akr1b8	M: Carbohydrate metabolism
Pentose and glucuronate interconversions	mmu00040	2	34	0.00336371	Ugt1a6a|Akr1b8	M: Carbohydrate metabolism
Amino sugar and nucleotide sugar metabolism	mmu00520	2	49	0.00665151	Hexa|Uap1l1	M: Carbohydrate metabolism
Metabolic pathways	mmu01100	18	1494	1.59428e-08	Sat1|Cmbl|Rbks|Acyp1|Acaa1b|Hexa|Gla|Ugt1a6a|Mthfsl|Xdh|Mgst2|Acaa2|Plcd4|Mgst1|Uap1l1|Ogdhl|Akr1b8|Cndp2	M: Global
Fatty acid metabolism	mmu01212	2	61	0.0100018	Acaa2|Acaa1b	M: Global
Glycosphingolipid biosynthesis - globo and isoglobo series	mmu00603	2	16	0.000840013	Hexa|Gla	M: Glycan biosynthesis and metabolism
Glycosphingolipid biosynthesis - ganglio series	mmu00604	1	15	0.037501	Hexa	M: Glycan biosynthesis and metabolism
Other glycan degradation	mmu00511	1	18	0.044376	Hexa	M: Glycan biosynthesis and metabolism
Fatty acid degradation	mmu00071	2	50	0.0069069	Acaa2|Acaa1b	M: Lipid metabolism
Glycerolipid metabolism	mmu00561	2	61	0.0100018	Gla|Akr1b8	M: Lipid metabolism
Steroid hormone biosynthesis	mmu00140	2	89	0.0200886	Ugt1a6a|Cyp1b1	M: Lipid metabolism
One carbon pool by folate	mmu00670	1	19	0.0466568	Mthfsl	M: Metabolism of cofactors and vitamins
Glutathione metabolism	mmu00480	2	64	0.0109344	Mgst2|Mgst1	M: Metabolism of other amino acids
Metabolism of xenobiotics by cytochrome P450	mmu00980	4	66	2.46315e-05	Mgst2|Ugt1a6a|Mgst1|Cyp1b1	M: Xenobiotics biodegradation and metabolism
Drug metabolism - other enzymes	mmu00983	4	87	6.91082e-05	Mgst2|Ugt1a6a|Mgst1|Xdh	M: Xenobiotics biodegradation and metabolism
Drug metabolism - cytochrome P450	mmu00982	3	68	0.000667475	Mgst2|Ugt1a6a|Mgst1	M: Xenobiotics biodegradation and metabolism
NOD-like receptor signaling pathway	mmu04621	9	206	2.54945e-09	Irf7|Gbp7|Gbp3|Gbp2|Gsdmd|Gbp5|Oas3|Oas1a|Oas1g	O: Immune system
Cytosolic DNA-sensing pathway	mmu04623	2	64	0.0109344	Zbp1|Irf7	O: Immune system
RIG-I-like receptor signaling pathway	mmu04622	2	68	0.0122353	Irf7|Dhx58	O: Immune system
Antigen processing and presentation	mmu04612	2	91	0.0209222	H2-T23|Tap2	O: Immune system

## Sheet: W5CC-dn-Lv2
Term	ID	Input number	Background number	P-Value	Input	Classification
Cellular senescence	mmu04218	8	186	1.6915e-05	Ccnb2|Ccnb1|H2-Q6|H2-Q4|H2-Q7|H2-T22|Pik3r3|H2-T23	C: Cell growth and death
p53 signaling pathway	mmu04115	4	71	0.000907019	Ccnb2|Ccnb1|Rrm2|Sesn1	C: Cell growth and death
Oocyte meiosis	mmu04114	3	119	0.0328249	Ccnb2|Ccnb1|Pttg1	C: Cell growth and death
Cell cycle	mmu04110	3	123	0.0356033	Ccnb2|Ccnb1|Pttg1	C: Cell growth and death
Apoptosis	mmu04210	3	136	0.0454388	Pik3r3|Ikbkg|Birc2	C: Cell growth and death
Focal adhesion	mmu04510	4	199	0.029279	Col4a6|Col4a5|Pik3r3|Birc2	C: Cellular community-eukaryotes
Signaling pathways regulating pluripotency of stem cells	mmu04550	3	138	0.0470596	Inhbb|Pik3r3|Fzd7	C: Cellular community-eukaryotes
Lysosome	mmu04142	7	124	1.08406e-05	Hexa|Ctsa|Npc2|Gga2|Cln3|Gla|Ctns	C: Transport and catabolism
Phagosome	mmu04145	8	181	1.40083e-05	Tap2|Atp6v1a|H2-Q4|H2-Q7|H2-T22|H2-Q6|Tubb4b|H2-T23	C: Transport and catabolism
Peroxisome	mmu04146	4	84	0.0016429	Slc25a17|Acaa1b|Pex7|Xdh	C: Transport and catabolism
Endocytosis	mmu04144	5	270	0.0210584	H2-Q4|H2-Q7|H2-T22|H2-T23|H2-Q6	C: Transport and catabolism
ABC transporters	mmu02010	3	48	0.00310343	Abca1|Tap2|Abcb4	E: Membrane transport
TNF signaling pathway	mmu04668	6	113	6.4747e-05	Mmp14|Ccl2|Creb3|Birc2|Pik3r3|Ikbkg	E: Signal transduction
FoxO signaling pathway	mmu04068	5	132	0.0011635	Ccnb2|Ccnb1|Pik3r3|Fbxo32|Fbxo25	E: Signal transduction
Phosphatidylinositol signaling system	mmu04070	4	98	0.00281462	Impa1|Plcd4|Pik3r3|Ip6k2	E: Signal transduction
Cell adhesion molecules (CAMs)	mmu04514	5	171	0.00346416	H2-Q4|H2-Q7|H2-T22|H2-T23|H2-Q6	E: Signaling molecules and interaction
Viral carcinogenesis	mmu05203	9	231	1.0748e-05	H2-Q6|Irf7|H2-Q4|H2-Q7|H2-T22|Creb3|Pik3r3|Ikbkg|H2-T23	H: Cancers: Overview
Chemical carcinogenesis	mmu05204	4	94	0.00243509	Mgst2|Ugt1a6a|Mgst1|Cyp1b1	H: Cancers: Overview
Pathways in cancer	mmu05200	8	535	0.013104	Fzd7|Birc2|Mgst2|Col4a6|Col4a5|Mgst1|Pik3r3|Ikbkg	H: Cancers: Overview
Small cell lung cancer	mmu05222	5	92	0.00024115	Col4a6|Col4a5|Pik3r3|Ikbkg|Birc2	H: Cancers: Specific types
Hepatocellular carcinoma	mmu05225	4	171	0.0181679	Mgst2|Mgst1|Pik3r3|Fzd7	H: Cancers: Specific types
Prostate cancer	mmu05215	3	97	0.0196733	Pik3r3|Creb3|Ikbkg	H: Cancers: Specific types
Viral myocarditis	mmu05416	5	89	0.00020825	H2-Q4|H2-Q7|H2-T22|H2-T23|H2-Q6	H: Cardiovascular diseases
Fluid shear stress and atherosclerosis	mmu05418	6	143	0.000222349	Ccl2|Mgst2|Mgst1|Pik3r3|Ikbkg|Ass1	H: Cardiovascular diseases
Platinum drug resistance	mmu01524	4	77	0.00120901	Mgst2|Mgst1|Pik3r3|Birc2	H: Drug resistance: Antineoplastic
Type I diabetes mellitus	mmu04940	5	70	7.14692e-05	H2-Q4|H2-Q7|H2-T22|H2-T23|H2-Q6	H: Endocrine and metabolic diseases
AGE-RAGE signaling pathway in diabetic complications	mmu04933	5	101	0.000363839	Ccl2|Col4a6|Col4a5|Pik3r3|Plcd4	H: Endocrine and metabolic diseases
Allograft rejection	mmu05330	5	64	4.78436e-05	H2-Q4|H2-Q7|H2-T22|H2-T23|H2-Q6	H: Immune diseases
Graft-versus-host disease	mmu05332	5	65	5.12867e-05	H2-Q4|H2-Q7|H2-T22|H2-T23|H2-Q6	H: Immune diseases
Autoimmune thyroid disease	mmu05320	5	79	0.000122643	H2-Q4|H2-Q7|H2-T22|H2-T23|H2-Q6	H: Immune diseases
Primary immunodeficiency	mmu05340	2	36	0.0198441	Tap2|Ikbkg	H: Immune diseases
Yersinia infection	mmu05135	3	123	0.0356033	Ccl2|Pik3r3|Ikbkg	H: Infectious diseases: Bacterial
Amoebiasis	mmu05146	4	103	0.00334357	Col4a6|Col4a5|Pik3r3|Serpinb6a	H: Infectious diseases: Parasitic
Chagas disease (American trypanosomiasis)	mmu05142	3	103	0.0229004	Ccl2|Pik3r3|Ikbkg	H: Infectious diseases: Parasitic
Toxoplasmosis	mmu05145	3	108	0.0257962	Igtp|Ikbkg|Birc2	H: Infectious diseases: Parasitic
Epstein-Barr virus infection	mmu05169	12	230	1.74372e-08	Tap2|Irf7|H2-Q4|H2-Q7|H2-T22|Oas3|Pik3r3|Ikbkg|H2-Q6|Oas1a|H2-T23|Oas1g	H: Infectious diseases: Viral
Human immunodeficiency virus 1 infection	mmu05170	11	239	2.31469e-07	Ccnb2|Ccnb1|Tap2|Trim12c|H2-Q4|H2-Q7|H2-T22|Pik3r3|Ikbkg|H2-Q6|H2-T23	H: Infectious diseases: Viral
Herpes simplex virus 1 infection	mmu05168	14	439	3.97609e-07	Ccl2|Tap2|Irf7|H2-Q4|H2-Q7|H2-T22|Birc2|Oas3|Pik3r3|Ikbkg|H2-Q6|Oas1a|H2-T23|Oas1g	H: Infectious diseases: Viral
Human papillomavirus infection	mmu05165	12	361	1.80388e-06	H2-Q6|Atp6v1a|Fzd7|H2-Q4|H2-Q7|H2-T22|Creb3|Col4a6|Col4a5|Pik3r3|Ikbkg|H2-T23	H: Infectious diseases: Viral
Human T-cell leukemia virus 1 infection	mmu05166	10	246	2.41291e-06	Ccnb2|H2-Q6|H2-Q4|H2-Q7|H2-T22|Creb3|Pik3r3|Ikbkg|Pttg1|H2-T23	H: Infectious diseases: Viral
Human cytomegalovirus infection	mmu05163	10	256	3.39236e-06	Ccl2|Tap2|H2-Q4|H2-Q7|H2-T22|Creb3|Pik3r3|Ikbkg|H2-Q6|H2-T23	H: Infectious diseases: Viral
Kaposi sarcoma-associated herpesvirus infection	mmu05167	8	217	4.86306e-05	H2-Q6|Irf7|H2-Q4|H2-Q7|H2-T22|Pik3r3|Ikbkg|H2-T23	H: Infectious diseases: Viral
Influenza A	mmu05164	7	164	6.00622e-05	Ccl2|Irf7|Oas3|Pik3r3|Ikbkg|Oas1a|Oas1g	H: Infectious diseases: Viral
Measles	mmu05162	6	144	0.000230527	Irf7|Oas3|Pik3r3|Ikbkg|Oas1a|Oas1g	H: Infectious diseases: Viral
Hepatitis C	mmu05160	6	160	0.000396696	Irf7|Oas3|Pik3r3|Ikbkg|Oas1a|Oas1g	H: Infectious diseases: Viral
Hepatitis B	mmu05161	4	163	0.015574	Pik3r3|Creb3|Ikbkg|Irf7	H: Infectious diseases: Viral
Arginine and proline metabolism	mmu00330	3	50	0.00346207	Sat1|Ckmt1|Cndp2	M: Amino acid metabolism
Valine, leucine and isoleucine degradation	mmu00280	2	56	0.0433406	Acaa2|Acaa1b	M: Amino acid metabolism
Caffeine metabolism	mmu00232	1	6	0.0391996	Xdh	M: Biosynthesis of other secondary metabolites
Amino sugar and nucleotide sugar metabolism	mmu00520	3	49	0.00327974	Hexa|Gnpda1|Uap1l1	M: Carbohydrate metabolism
Galactose metabolism	mmu00052	2	32	0.0160726	Gla|Akr1b8	M: Carbohydrate metabolism
Pentose and glucuronate interconversions	mmu00040	2	34	0.0179159	Ugt1a6a|Akr1b8	M: Carbohydrate metabolism
Metabolic pathways	mmu01100	29	1494	1.42224e-08	Cmbl|Atp6v1a|Uckl1|Hexa|Ckmt1|Kdsr|Mthfsl|Acaa2|Ugt1a6a|9030617O03Rik|Ass1|Rbks|Xdh|Mocs1|Akr1b8|Sptlc1|Ogdhl|Sat1|Gnpda1|Acyp1|Gla|Rrm2|Acaa1b|Mgst2|Impa1|Plcd4|Mgst1|Uap1l1|Cndp2	M: Global
Glycosphingolipid biosynthesis - globo and isoglobo series	mmu00603	2	16	0.00465295	Hexa|Gla	M: Glycan biosynthesis and metabolism
Sphingolipid metabolism	mmu00600	3	48	0.00310343	Gla|Kdsr|Sptlc1	M: Lipid metabolism
Fatty acid degradation	mmu00071	2	50	0.0355426	Acaa2|Acaa1b	M: Lipid metabolism
Folate biosynthesis	mmu00790	2	26	0.0110742	Mocs1|Akr1b8	M: Metabolism of cofactors and vitamins
Glutathione metabolism	mmu00480	3	64	0.00667939	Mgst2|Mgst1|Rrm2	M: Metabolism of other amino acids
Pyrimidine metabolism	mmu00240	2	58	0.0460688	Rrm2|Uckl1	M: Nucleotide metabolism
Drug metabolism - other enzymes	mmu00983	6	87	1.60798e-05	Uckl1|Xdh|Mgst2|Ugt1a6a|Mgst1|Rrm2	M: Xenobiotics biodegradation and metabolism
Metabolism of xenobiotics by cytochrome P450	mmu00980	4	66	0.000699553	Mgst2|Ugt1a6a|Mgst1|Cyp1b1	M: Xenobiotics biodegradation and metabolism
Drug metabolism - cytochrome P450	mmu00982	3	68	0.00783801	Mgst2|Ugt1a6a|Mgst1	M: Xenobiotics biodegradation and metabolism
Longevity regulating pathway	mmu04211	3	90	0.0162493	Pik3r3|Creb3|Sesn1	O: Aging
Osteoclast differentiation	mmu04380	3	128	0.0392414	Pik3r3|Ikbkg|Trem2	O: Development and regeneration
Cholesterol metabolism	mmu04979	2	49	0.0343017	Npc2|Abca1	O: Digestive system
Relaxin signaling pathway	mmu04926	4	131	0.00758176	Pik3r3|Col4a6|Col4a5|Creb3	O: Endocrine system
Progesterone-mediated oocyte maturation	mmu04914	3	90	0.0162493	Ccnb2|Ccnb1|Pik3r3	O: Endocrine system
Insulin signaling pathway	mmu04910	3	140	0.0487086	Prkar2b|Pik3r3|Phkb	O: Endocrine system
NOD-like receptor signaling pathway	mmu04621	12	206	5.43901e-09	Ccl2|Irf7|Gbp3|Gbp2|Gbp7|Birc2|Gbp5|Oas3|Ikbkg|Oas1a|Gsdmd|Oas1g	O: Immune system
Antigen processing and presentation	mmu04612	6	91	2.04555e-05	H2-Q6|H2-Q4|H2-Q7|H2-T22|Tap2|H2-T23	O: Immune system
Cytosolic DNA-sensing pathway	mmu04623	3	64	0.00667939	Zbp1|Irf7|Ikbkg	O: Immune system
RIG-I-like receptor signaling pathway	mmu04622	3	68	0.00783801	Irf7|Ikbkg|Dhx58	O: Immune system
Toll-like receptor signaling pathway	mmu04620	3	99	0.020719	Irf7|Pik3r3|Ikbkg	O: Immune system

## Sheet: W5CC-dn-Lv3
Term	ID	Input number	Background number	P-Value	Input	Classification
Cell cycle	mmu04110	12	123	5.42769e-06	Ccnb2|Ccnb1|Cdkn2d|Cdkn2c|Fzr1|Cdc23|Skp1a|Gadd45g|Cdk1|Cdk7|Pttg1|Anapc2	C: Cell growth and death
Cellular senescence	mmu04218	14	186	1.48048e-05	Ccnb2|Ccnb1|H2-T22|Tep1|H2-Q4|H2-Q7|H2-Q6|Nras|Gadd45g|Cdk1|Pik3r3|Trpv4|H2-T23|H2-T-ps	C: Cell growth and death
p53 signaling pathway	mmu04115	8	71	7.93478e-05	Ccnb2|Ccnb1|Tep1|Sesn1|Gadd45g|Cdk1|Ccng2|Rrm2	C: Cell growth and death
Apoptosis	mmu04210	10	136	0.000287635	Daxx|Fos|Nras|Birc2|Tradd|Parp3|Pik3r3|Ikbkg|Lmna|Gadd45g	C: Cell growth and death
Oocyte meiosis	mmu04114	7	119	0.0072512	Ccnb2|Ccnb1|Cdc23|Skp1a|Cdk1|Pttg1|Anapc2	C: Cell growth and death
Ferroptosis	mmu04216	4	41	0.00813539	Sat1|Map1lc3b|Prnp|Acsl5	C: Cell growth and death
Signaling pathways regulating pluripotency of stem cells	mmu04550	6	138	0.043338	Fzd6|Fzd7|Nras|Id1|Inhbb|Pik3r3	C: Cellular community-eukaryotes
Lysosome	mmu04142	14	124	1.79918e-07	Mfsd8|Sumf1|Ctsa|Manba|Hexa|Gla|Naga|Npc2|Gga2|Cln3|Ppt1|Gm21685|Ctns|Gusb	C: Transport and catabolism
Peroxisome	mmu04146	10	84	6.66298e-06	Acaa1b|Pex5|Pex7|Dhrs4|Acsl5|Pex19|Ech1|Pex11b|Slc25a17|Xdh	C: Transport and catabolism
Phagosome	mmu04145	13	181	4.66688e-05	Atp6v1f|Atp6v1a|Tap2|Tubb4b|H2-Q7|H2-Q6|Cyba|H2-T22|Atp6v1g1|H2-Q4|Pik3c3|H2-T23|H2-T-ps	C: Transport and catabolism
Endocytosis	mmu04144	13	270	0.00174509	H2-T22|H2-Q4|H2-Q7|H2-Q6|Arf5|Cyth2|Rab22a|Arfgap2|Fam21|Mvb12a|H2-T23|H2-T-ps|Snf8	C: Transport and catabolism
Autophagy - animal	mmu04140	7	130	0.0112108	Tep1|Rragb|Vamp8|Nras|Pik3r3|Pik3c3|Mtmr3	C: Transport and catabolism
Mitophagy - animal	mmu04137	4	63	0.0309559	Usp30|Nbr1|Nras|Tbc1d17	C: Transport and catabolism
Phosphatidylinositol signaling system	mmu04070	11	98	3.90173e-06	Tep1|Cds2|Impa1|Plcd4|Pik3r3|Sacm1l|Mtmr6|Pik3c3|Mtmr3|Ip6k2|Ip6k1	E: Signal transduction
mTOR signaling pathway	mmu04150	11	155	0.000193916	Atp6v1f|Tep1|Fzd6|Rragb|Fzd7|Nras|Tbc1d7|Pik3r3|Atp6v1g1|Lamtor4|Atp6v1a	E: Signal transduction
FoxO signaling pathway	mmu04068	10	132	0.000229877	Ccnb2|Ccnb1|Tep1|Fbxo25|Cdkn2d|Nras|Gadd45g|Ccng2|Pik3r3|Fbxo32	E: Signal transduction
TNF signaling pathway	mmu04668	8	113	0.001435	Ccl2|Mmp14|Fos|Creb3|Birc2|Tradd|Pik3r3|Ikbkg	E: Signal transduction
Sphingolipid signaling pathway	mmu04071	7	124	0.00889533	Sgpl1|Cers5|Tep1|Nras|Tradd|Pik3r3|Sptlc1	E: Signal transduction
Proteasome	mmu03050	5	46	0.00204505	Psma2|C2|Psmb8|Psmd6|Psmb10	G: Folding, sorting and degradation
Sulfur relay system	mmu04122	2	8	0.0127875	Nfs1|Urm1	G: Folding, sorting and degradation
SNARE interactions in vesicular transport	mmu04130	3	33	0.0255081	Vamp8|Bet1|Stx5a	G: Folding, sorting and degradation
Ubiquitin mediated proteolysis	mmu04120	6	139	0.0445639	Fzr1|Cdc23|Skp1a|Birc2|Uba7|Anapc2	G: Folding, sorting and degradation
Ribosome	mmu03010	8	175	0.0166361	Mrpl36|Mrpl16|Mrpl30|Mrpl18|Mrps18c|Mrps14|Mrpl2|Ubb	G: Translation
Viral carcinogenesis	mmu05203	16	231	9.89693e-06	H2-T22|Irf7|Hdac6|H2-Q4|H2-Q7|H2-Q6|Nras|Tradd|Cdk1|Pik3r3|Ikbkg|Gtf2a2|Creb3|H2-T23|H2-T-ps|Gsn	H: Cancers: Overview
Pathways in cancer	mmu05200	21	535	0.00106008	Stat1|Egln2|Tep1|Stat2|Fzd6|Fzd7|Frat2|Cks2|Fos|Nras|Skp1a|Birc2|Arhgef1|Mgst2|Col4a6|Col4a5|Mgst1|Pik3r3|Ikbkg|Gadd45g|Lpar6	H: Cancers: Overview
PD-L1 expression and PD-1 checkpoint pathway in cancer	mmu05235	6	88	0.00654879	Tep1|Stat1|Fos|Nras|Pik3r3|Ikbkg	H: Cancers: Overview
Chemical carcinogenesis	mmu05204	5	94	0.0313867	Mgst2|Aldh3b1|Mgst1|Cyp1b1|Ugt1a6a	H: Cancers: Overview
Small cell lung cancer	mmu05222	8	92	0.000409523	Tep1|Cks2|Birc2|Gadd45g|Col4a6|Col4a5|Pik3r3|Ikbkg	H: Cancers: Specific types
Hepatocellular carcinoma	mmu05225	9	171	0.004958	Tep1|Fzd6|Fzd7|Nras|Gadd45g|Mgst2|Frat2|Mgst1|Pik3r3	H: Cancers: Specific types
Breast cancer	mmu05224	8	147	0.00653567	Tep1|Fzd6|Fos|Fzd7|Nras|Gadd45g|Frat2|Pik3r3	H: Cancers: Specific types
Endometrial cancer	mmu05213	4	58	0.024118	Pik3r3|Nras|Tep1|Gadd45g	H: Cancers: Specific types
Prostate cancer	mmu05215	5	97	0.0350397	Pik3r3|Nras|Tep1|Ikbkg|Creb3	H: Cancers: Specific types
Melanoma	mmu05218	4	72	0.0458645	Pik3r3|Nras|Tep1|Gadd45g	H: Cancers: Specific types
Fluid shear stress and atherosclerosis	mmu05418	9	143	0.0016037	Ccl2|Fos|Mgst1|Mgst2|Cyba|Pik3r3|Ikbkg|Trpv4|Ass1	H: Cardiovascular diseases
Viral myocarditis	mmu05416	6	89	0.00688839	H2-T22|H2-Q4|H2-Q7|H2-Q6|H2-T23|H2-T-ps	H: Cardiovascular diseases
Non-alcoholic fatty liver disease (NAFLD)	mmu04932	13	151	7.87064e-06	Ndufa4|Ndufa3|Ndufa1|Ndufb5|Ndufv1|Ndufa9|Ndufs2|Pik3r3|Uqcrh|Cox6b1|Cox7a2|Uqcrc2|Sdhd	H: Endocrine and metabolic diseases
Type I diabetes mellitus	mmu04940	6	70	0.00229262	H2-T22|H2-Q4|H2-Q7|H2-Q6|H2-T23|H2-T-ps	H: Endocrine and metabolic diseases
AGE-RAGE signaling pathway in diabetic complications	mmu04933	7	101	0.003136	Ccl2|Stat1|Nras|Plcd4|Col4a6|Col4a5|Pik3r3	H: Endocrine and metabolic diseases
Allograft rejection	mmu05330	6	64	0.00150274	H2-T22|H2-Q4|H2-Q7|H2-Q6|H2-T23|H2-T-ps	H: Immune diseases
Graft-versus-host disease	mmu05332	6	65	0.0016173	H2-T22|H2-Q4|H2-Q7|H2-Q6|H2-T23|H2-T-ps	H: Immune diseases
Autoimmune thyroid disease	mmu05320	6	79	0.00401573	H2-T22|H2-Q4|H2-Q7|H2-Q6|H2-T23|H2-T-ps	H: Immune diseases
Rheumatoid arthritis	mmu05323	5	84	0.0209792	Ccl2|Atp6v1f|Atp6v1a|Atp6v1g1|Fos	H: Immune diseases
Primary immunodeficiency	mmu05340	3	36	0.0314125	Rfx5|Tap2|Ikbkg	H: Immune diseases
Yersinia infection	mmu05135	6	123	0.0274641	Ccl2|Fos|Skap2|Arhgef1|Pik3r3|Ikbkg	H: Infectious diseases: Bacterial
Epstein-Barr virus infection	mmu05169	20	230	2.63557e-08	Ddx58|Tap2|H2-T22|Stat2|Stat1|H2-Q4|H2-Q7|H2-Q6|Tradd|Gadd45g|Oas1g|Oas3|Isg15|Ikbkg|Psmd6|Oas1a|Pik3r3|Irf7|H2-T23|H2-T-ps	H: Infectious diseases: Viral
Influenza A	mmu05164	17	164	2.80852e-08	Ccl2|Ifih1|Irf7|Stat2|Stat1|Trim25|Adar|Ddx58|Tradd|Rnasel|Oas3|Pik3r3|Kpna2|Oas1a|Rsad2|Oas1g|Ikbkg	H: Infectious diseases: Viral
Herpes simplex virus 1 infection	mmu05168	27	439	9.71718e-08	Daxx|Rnasel|H2-T-ps|Irf7|Zfp790|H2-T22|Oas3|Zfp952|Ccl2|Tap2|Stat2|Stat1|H2-Q4|H2-Q7|H2-Q6|Ddx58|Pik3r3|Ikbkg|2610008E11Rik|Ifih1|Zfp110|Birc2|Tradd|Bst2|Oas1a|H2-T23|Oas1g	H: Infectious diseases: Viral
Human papillomavirus infection	mmu05165	24	361	1.31681e-07	Atp6v1f|Tep1|Crb3|Atp6v1a|Nras|H2-T-ps|H2-T23|H2-T22|Col4a6|Col4a5|Stat2|Stat1|H2-Q4|H2-Q7|H2-Q6|Oasl2|Pik3r3|Ikbkg|Fzd6|Fzd7|Creb3|Tradd|Isg15|Atp6v1g1	H: Infectious diseases: Viral
Human immunodeficiency virus 1 infection	mmu05170	18	239	9.23099e-07	Ccnb2|Ccnb1|Tap2|H2-T22|Trim12c|Fos|H2-Q4|H2-Q7|H2-Q6|Nras|Skp1a|Tradd|Cdk1|Pik3r3|Ikbkg|Bst2|H2-T23|H2-T-ps	H: Infectious diseases: Viral
Hepatitis C	mmu05160	14	160	2.98339e-06	Ddx58|Irf7|Stat2|Stat1|Nras|Tradd|Rnasel|Oas3|Pik3r3|Ikbkg|Oas1a|Oas1g|Rsad2|Ifit1	H: Infectious diseases: Viral
Measles	mmu05162	13	144	4.88495e-06	Ifih1|Irf7|Stat2|Stat1|Fos|Adar|Ddx58|Tradd|Oas3|Pik3r3|Ikbkg|Oas1a|Oas1g	H: Infectious diseases: Viral
Human T-cell leukemia virus 1 infection	mmu05166	17	246	5.41978e-06	Ccnb2|H2-Q6|Tep1|Cdkn2c|Cdc23|H2-Q7|Fos|Nras|H2-T22|Pik3r3|Ikbkg|H2-Q4|Creb3|Pttg1|Anapc2|H2-T23|H2-T-ps	H: Infectious diseases: Viral
Kaposi sarcoma-associated herpesvirus infection	mmu05167	15	217	1.90274e-05	H2-T22|Irf7|Stat2|Stat1|Fos|H2-Q4|H2-Q7|H2-Q6|Nras|Tradd|Pik3r3|Ikbkg|Pik3c3|H2-T23|H2-T-ps	H: Infectious diseases: Viral
Human cytomegalovirus infection	mmu05163	14	256	0.000363285	Ccl2|Tap2|H2-T22|H2-Q4|H2-Q7|H2-Q6|Nras|Tradd|Arhgef1|Pik3r3|Ikbkg|Creb3|H2-T23|H2-T-ps	H: Infectious diseases: Viral
Hepatitis B	mmu05161	10	163	0.00108176	Ifih1|Irf7|Stat2|Stat1|Fos|Creb3|Nras|Ddx58|Pik3r3|Ikbkg	H: Infectious diseases: Viral
Parkinson disease	mmu05012	17	144	4.81445e-09	Ndufa4|Ndufa3|Lrrk2|Ndufa1|Ndufb5|Ndufv1|Ndufa9|Uba7|Ndufs2|Atp5g3|Uqcrh|Cox6b1|Cox7a2|Uqcrc2|Sdhd|Atp5e|Atp5g2	H: Neurodegenerative diseases
Huntington disease	mmu05016	18	194	5.27328e-08	Ndufa4|Ndufa3|Ndufa1|Ndufb5|Creb3|Ndufv1|Ndufa9|Ndufs2|Atp5g3|Uqcrh|Dctn2|Cox6b1|Cox7a2|Atp5g2|Uqcrc2|Sdhd|Atp5e|Dnal1	H: Neurodegenerative diseases
Alzheimer disease	mmu05010	17	175	6.69786e-08	Ndufa4|Cdk5|Ndufa3|Ndufa1|Ndufb5|Aph1a|Ndufa9|Ndufs2|Atp5g3|Uqcrh|Cox6b1|Ndufv1|Cox7a2|Uqcrc2|Sdhd|Atp5e|Atp5g2	H: Neurodegenerative diseases
Valine, leucine and isoleucine degradation	mmu00280	5	56	0.00448415	Aldh3a2|Acaa2|Aldh6a1|Acsf3|Acaa1b	M: Amino acid metabolism
Histidine metabolism	mmu00340	3	24	0.0117417	Aldh3a2|Aldh3b1|Cndp2	M: Amino acid metabolism
Arginine and proline metabolism	mmu00330	4	50	0.0152552	Aldh3a2|Sat1|Ckmt1|Cndp2	M: Amino acid metabolism
Inositol phosphate metabolism	mmu00562	8	73	9.48512e-05	Tep1|Plcd4|Impa1|Aldh6a1|Sacm1l|Mtmr6|Pik3c3|Mtmr3	M: Carbohydrate metabolism
Amino sugar and nucleotide sugar metabolism	mmu00520	6	49	0.000415243	Renbp|Hexa|Gnpda1|Amdhd2|Uap1l1|Nagk	M: Carbohydrate metabolism
Pentose and glucuronate interconversions	mmu00040	4	34	0.00444055	Ugt1a6a|Akr1a1|Akr1b8|Gusb	M: Carbohydrate metabolism
Citrate cycle (TCA cycle)	mmu00020	3	32	0.023686	Ogdhl|Sdhd|Mdh1	M: Carbohydrate metabolism
Pyruvate metabolism	mmu00620	3	38	0.0357113	Aldh3a2|Acyp1|Mdh1	M: Carbohydrate metabolism
Oxidative phosphorylation	mmu00190	21	134	6.0074e-13	Cox6b1|Ndufa4|Atp6v1f|Atp6v1a|Ndufa3|Ndufa1|Ndufb5|Ndufv1|Chka|Atp6v1g1|Ndufs2|Atp5g3|Uqcrh|Atp5l|Cox15|Cox7a2|Ndufa9|Uqcrc2|Sdhd|Atp5e|Atp5g2	M: Energy metabolism
Metabolic pathways	mmu01100	98	1494	4.22154e-27	Cers5|Mdh1|Kdsr|Acsl5|Acaa2|Ugt1a6a|Hsd3b7|Mocs1|Pigp|Sptlc1|Gpx8|Coq7|Ogdhl|Sat1|Hacd3|Hacd4|Nudt9|Aldh3a2|Aldh6a1|Rrm2|Uqcrh|Cmbl|Acaa1b|Uap1l1|Naga|Nagk|Atp5e|Sephs2|Atp6v1f|Atp6v1a|Hexa|Dhrs4|Cndp2|Impa1|Mat2b|Thtpa|9030617O03Rik|Gla|Gm21685|Gsr|Atp5l|Gusb|Ndufv1|Ppt1|Cds2|Acsf3|Chka|Mgst2|Plcd4|Akr1a1|Sacm1l|Atp6v1g1|Rbks|Renbp|Ndufa4|Tep1|Ndufa3|Ndufa1|Ckmt1|Csad|Ndufa9|Nnmt|Tpk1|Mtmr6|Mtmr…	M: Global
Fatty acid metabolism	mmu01212	8	61	2.96829e-05	Acaa1b|Hacd3|Hacd4|Elovl7|Ppt1|Acsf3|Acsl5|Acaa2	M: Global
Glycosphingolipid biosynthesis - globo and isoglobo series	mmu00603	3	16	0.00431815	Hexa|Gla|Naga	M: Glycan biosynthesis and metabolism
Other glycan degradation	mmu00511	3	18	0.00577366	Hexa|Man2c1|Manba	M: Glycan biosynthesis and metabolism
Fatty acid elongation	mmu00062	5	29	0.000309978	Acaa2|Hacd3|Elovl7|Hacd4|Ppt1	M: Lipid metabolism
Sphingolipid metabolism	mmu00600	5	48	0.00242719	Gla|Kdsr|Cers5|Sgpl1|Sptlc1	M: Lipid metabolism
Biosynthesis of unsaturated fatty acids	mmu01040	4	32	0.00364338	Acaa1b|Hacd3|Hacd4|Elovl7	M: Lipid metabolism
Fatty acid degradation	mmu00071	4	50	0.0152552	Aldh3a2|Acaa2|Acsl5|Acaa1b	M: Lipid metabolism
Glycerolipid metabolism	mmu00561	4	61	0.0280982	Aldh3a2|Gla|Akr1a1|Akr1b8	M: Lipid metabolism
Thiamine metabolism	mmu00730	3	15	0.00368434	Nfs1|Tpk1|Thtpa	M: Metabolism of cofactors and vitamins
Porphyrin and chlorophyll metabolism	mmu00860	3	41	0.042695	Ugt1a6a|Cox15|Gusb	M: Metabolism of cofactors and vitamins
beta-Alanine metabolism	mmu00410	4	34	0.00444055	Aldh3a2|Aldh3b1|Aldh6a1|Cndp2	M: Metabolism of other amino acids
Glutathione metabolism	mmu00480	5	64	0.00755246	Mgst2|Gpx8|Gsr|Rrm2|Mgst1	M: Metabolism of other amino acids
Pyrimidine metabolism	mmu00240	4	58	0.024118	Gm21685|Ctps2|Rrm2|Uckl1	M: Nucleotide metabolism
Drug metabolism - other enzymes	mmu00983	8	87	0.000288878	Uckl1|Itpa|Xdh|Mgst2|Ugt1a6a|Mgst1|Rrm2|Gusb	M: Xenobiotics biodegradation and metabolism
Metabolism of xenobiotics by cytochrome P450	mmu00980	5	66	0.00850271	Mgst2|Aldh3b1|Mgst1|Cyp1b1|Ugt1a6a	M: Xenobiotics biodegradation and metabolism
Drug metabolism - cytochrome P450	mmu00982	4	68	0.038823	Mgst2|Aldh3b1|Mgst1|Ugt1a6a	M: Xenobiotics biodegradation and metabolism
Longevity regulating pathway	mmu04211	5	90	0.026902	Creb3|Pik3r3|Ehmt2|Nras|Sesn1	O: Aging
Osteoclast differentiation	mmu04380	7	128	0.0103954	Stat2|Stat1|Fos|Cyba|Pik3r3|Ikbkg|Trem2	O: Development and regeneration
Progesterone-mediated oocyte maturation	mmu04914	7	90	0.00170496	Ccnb2|Ccnb1|Fzr1|Cdc23|Cdk1|Pik3r3|Anapc2	O: Endocrine system
Relaxin signaling pathway	mmu04926	6	131	0.035351	Fos|Nras|Creb3|Col4a6|Col4a5|Pik3r3	O: Endocrine system
Insulin signaling pathway	mmu04910	6	140	0.0458112	Rhoq|Nras|Phkb|Prkar2b|Pik3r3|Prkar1a	O: Endocrine system
Prolactin signaling pathway	mmu04917	4	72	0.0458645	Pik3r3|Nras|Stat1|Fos	O: Endocrine system
Thyroid hormone synthesis	mmu04918	4	73	0.0477286	Creb3|Gpx8|Gsr|Ttf2	O: Endocrine system
Thermogenesis	mmu04714	22	232	1.22259e-09	Ndufa4|Ndufa3|Ndufa1|Ndufa9|Sdhd|Atp5g3|Atp5g2|Ndufs2|Cox6b1|Uqcrc2|Cox15|Ndufb5|Nras|Uqcrh|Acsl5|Nppb|Kdm1a|Ndufv1|Creb3|Atp5l|Cox7a2|Atp5e	O: Environmental adaptation
Collecting duct acid secretion	mmu04966	3	27	0.015675	Atp6v1f|Atp6v1a|Atp6v1g1	O: Excretory system
NOD-like receptor signaling pathway	mmu04621	16	206	2.54286e-06	Ccl2|Irf7|Stat2|Stat1|Gbp3|Gbp2|Gbp7|Birc2|Gbp5|Oas3|Cyba|Ikbkg|Oas1a|Gsdmd|Rnasel|Oas1g	O: Immune system
RIG-I-like receptor signaling pathway	mmu04622	8	68	6.00697e-05	Ddx58|Irf7|Dhx58|Trim25|Ifih1|Tradd|Isg15|Ikbkg	O: Immune system
Antigen processing and presentation	mmu04612	8	91	0.000382598	H2-T22|H2-Q4|H2-Q7|H2-Q6|Tap2|Rfx5|H2-T23|H2-T-ps	O: Immune system
Cytosolic DNA-sensing pathway	mmu04623	5	64	0.00755246	Zbp1|Ddx58|Adar|Ikbkg|Irf7	O: Immune system
Toll-like receptor signaling pathway	mmu04620	5	99	0.0376148	Irf7|Pik3r3|Ikbkg|Stat1|Fos	O: Immune system
Retrograde endocannabinoid signaling	mmu04723	7	150	0.0220703	Ndufv1|Ndufa3|Ndufa1|Ndufb5|Ndufa4|Ndufa9|Ndufs2	O: Nervous system
